# Supplementary material for: Single‐Nucleus Multiomic Analyses Identifies Gene Regulatory Dynamics of Phenotypic Modulation in Human Aneurysmal Aortic Root
Source: Adv Sci (Weinh). 2024 Mar 29;11(22):2400444. doi: 10.1002/advs.202400444 (PMC11165511; doi:10.1002/advs.202400444)
Supplement: Supplementary file 2 — Supplemental Table 1 [file ADVS-11-2400444-s016.xlsx]

## Sheet: Sheet1
Table S1. Demographic and clinical information of the subjects recruited in this study.
Subject ID	AD2099	AD2069	AD1961	AD1565	AD2242	AD2287	YZ75	YZ74	YZ19	YZ7	YZ18	YZ30	Two-tailed Wilcoxon rank sum test P-value
Diagnosis	MFS	MFS	MFS	MFS	MFS	MFS	Heart transplant recipient	Heart transplant recipient	Heart transplant recipient	Heart transplant recipient	Heart transplant recipient	Heart transplant recipient
Assay	Single Cell Multiome ATAC + Gene Expression	Single Cell Multiome ATAC + Gene Expression	Single Cell Multiome ATAC + Gene Expression	Single Cell Multiome ATAC + Gene Expression	10X Visium spatial transcriptomics	10X Visium spatial transcriptomics	10X Visium spatial transcriptomics	10X Visium spatial transcriptomics	Single Cell Multiome ATAC + Gene Expression	Single Cell Multiome ATAC + Gene Expression	Single Cell Multiome ATAC + Gene Expression	Single Cell Multiome ATAC + Gene Expression
Sex	Male	Male	Female	Female	Male	Female	Female	Male	Male	Male	Female	Female
Gender	Male	Male	Female	Female	Male	Female	Female	Male	Male	Male	Female	Female
Age, years	40	40	42	36	30	27	40	53	44	40	38	36	0.25
Ethnicity	Chinese	Chinese	Chinese	Chinese	Chinese	Chinese	Chinese	Chinese	Chinese	Chinese	Chinese	Chinese
Height, cm	175	184	175	180	205	171	163	175	176	170	167	162	0.044 *
Weight, kg	77	59	76	65	125	66	47.2	71.5	77	52	54	56.5	0.11
BMI	25.1	17.4	24.8	20.1	29.7	22.6	17.8	23.3	24.9	18	19.4	21.5	0.39
Aortic disease	Aortic root aneurysm	Aortic root aneurysm	Aortic root aneurysm	Aortic root aneurysm	Aortic root aneurysm	Aortic root aneurysm	Normal	Normal	Normal	Normal	Normal	Normal
Aortic root diameter at sinuses of Valsalva, cm	6.1	6.9	4.6	5	4.6	4.7	2.5	2.8	NA	3.1	2.8	3.1	0.0077 **
Aortic root Z-score	10.34	13.65	5.57	7.45	3.65	6.71	NA	NA	NA	NA	NA	NA
FBN1 mutation	NM_000138 c.2243G>A (p.Cys748Tyr)	NM_000138 c.127A>T (p.Lys43Term)	NM_000138 c.5371T>C (p.Cys1791Arg)	NM_000138 c.4813G>T (p.Glu1605Term)	NM_000138 Ex36-66del	NM_000138 c.7654T>C (p.Cys2552)	NA	NA	NA	NA	NA	NA
Mutation pathogenicity	Likely pathogenic	Likely pathogenic	Likely pathogenic	Pathogenic	Pathogenic	Likely pathogenic	NA	NA	NA	NA	NA	NA
Bicuspid aortic valve	No	No	No	No	No	No	No	No	No	No	No	No
Aortic valve regurgitation	Severe	Severe	Mild	Mild	Mild	No	No	No	No	No	No	No
Hypertension	No	No	No	No	No	No	No	No	No	No	No	No
Smoking status	Yes	Yes	No	No	No	No	No	No	No	No	No	No
Mitral valve prolapse	No	No	No	No	Yes	No	No	No	No	No	No	No
Wrist or thumb sign	Wrist sign	Wrist and thumb sign	Wrist and thumb sign	No	Thumb sign	Wrist and thumb sign	No	No	No	No	No	No
Pectus carinatum	No	Yes	Yes	Yes	No	Yes	No	No	No	No	No	No
Thoracolumbar kyphosis	No	Yes	Yes	No	No	No	No	No	No	No	No	No
Scoliosis	Yes	No	No	No	No	Yes	No	No	No	No	No	No
Myopia	Yes	No	No	No	Yes	Yes	No	No	No	No	No	No
Skin striae	No	Yes	Yes	No	Yes	Yes	No	No	No	No	No	No
Pneumothorax	No	No	No	No	Yes	No	No	No	No	No	No	No
Systemic score (Ghent criteria)	3	7	7	2	6	8	NA	NA	NA	NA	NA	NA
Family history	Yes	NA	No	No	No	Yes	No	No	No	No	No	No
MFS, Marfan syndrome; NA, not available.
