# Supplementary material for: Single‐Nucleus Multiomic Analyses Identifies Gene Regulatory Dynamics of Phenotypic Modulation in Human Aneurysmal Aortic Root
Source: Adv Sci (Weinh). 2024 Mar 29;11(22):2400444. doi: 10.1002/advs.202400444 (PMC11165511; doi:10.1002/advs.202400444)
Supplement: Supplementary file 4 — Supplemental Table 3 [file ADVS-11-2400444-s004.xlsx]

## Sheet: all_annotated_peaks
Table S3. The identified cCREs in human aortic root tissue.
cCRE	GenesWithExpressionCorrelated	closestGene	DistanceToClosestGene	chr	start	end	width	promoterLevel	geneLevel	ExonIntron	Exons	feature	feature.ranges.start	feature.ranges.end	feature.ranges.width	feature.strand	distance	insideFeature	distanceToSite	gene_name
chr1-180726-181041	NULL	AL627309.5	6864	chr1	180726	181041	316	undefined	distalIntergenic	intergenic	undefined	-	-	-	-	-	-	-	-	-
chr1-181286-181566	NULL	AL627309.5	7424	chr1	181286	181566	281	undefined	distalIntergenic	intergenic	undefined	-	-	-	-	-	-	-	-	-
chr1-191296-191537	NULL	AL627309.5	17434	chr1	191296	191537	242	undefined	distalIntergenic	intergenic	undefined	-	-	-	-	-	-	-	-	-
chr1-777593-778014	NULL	LINC01409	733	chr1	777593	778014	422	promoter2	promoter	intergenic	undefined	ENSG00000237491	778747	810065	31319	+	732	upstream	732	LINC01409
chr1-778209-779316	NULL	LINC01409	0	chr1	778209	779316	1108	promoter4	promoter	exon	otherExon	ENSG00000237491	778747	810065	31319	+	0	overlapStart	0	LINC01409
chr1-779536-779955	NULL	LINC01409	0	chr1	779536	779955	420	undefined	geneBody	intron	undefined	ENSG00000237491	778747	810065	31319	+	0	inside	0	LINC01409
chr1-816802-817377	NULL	FAM87B	0	chr1	816802	817377	576	promoter4	promoter	exon	otherExon	ENSG00000177757	817371	819837	2467	+	0	overlapStart	0	FAM87B
chr1-817835-818207	NULL	FAM87B	0	chr1	817835	818207	373	promoter4	promoter	exon	otherExon	ENSG00000177757	817371	819837	2467	+	0	inside	463	FAM87B
chr1-818656-819191	NULL	FAM87B	0	chr1	818656	819191	536	undefined	geneBody	exon	otherExon	ENSG00000177757	817371	819837	2467	+	0	inside	0	FAM87B
chr1-820363-820717	NULL	FAM87B	526	chr1	820363	820717	355	undefined	geneDownstream	intergenic	undefined	ENSG00000177757	817371	819837	2467	+	525	downstream	525	FAM87B
chr1-821639-821983	NULL	FAM87B	1802	chr1	821639	821983	345	undefined	geneDownstream	intergenic	undefined	ENSG00000177757	817371	819837	2467	+	1801	downstream	1801	FAM87B
chr1-826694-827645	NULL	LINC01128	0	chr1	826694	827645	952	promoter4	promoter	exon	otherExon	ENSG00000225880	826206	827522	1317	-	0	overlapStart	0	LINC00115
chr1-854973-855237	NULL	LINC01128	0	chr1	854973	855237	265	undefined	geneBody	exon	otherExon	ENSG00000228794	825138	868202	43065	+	0	inside	0	LINC01128
chr1-858700-858908	NULL	LINC01128	0	chr1	858700	858908	209	undefined	geneBody	exon	otherExon	ENSG00000228794	825138	868202	43065	+	0	inside	0	LINC01128
chr1-866237-866441	NULL	LINC01128	0	chr1	866237	866441	205	undefined	geneDownstream	exon	otherExon	ENSG00000230368	868071	876903	8833	-	1629	downstream	1629	FAM41C
chr1-869435-870251	NULL	FAM41C	0	chr1	869435	870251	817	undefined	geneDownstream	exon	otherExon	ENSG00000228794	825138	868202	43065	+	1232	downstream	1232	LINC01128
chr1-874824-875763	NULL	FAM41C	0	chr1	874824	875763	940	undefined	geneBody	exon	otherExon	ENSG00000230368	868071	876903	8833	-	0	inside	0	FAM41C
chr1-876325-877748	NULL	FAM41C	0	chr1	876325	877748	1424	promoter4	promoter	exon	otherExon	ENSG00000230368	868071	876903	8833	-	0	overlapStart	0	FAM41C
chr1-890603-890850	NULL	FAM41C	13700	chr1	890603	890850	248	undefined	distalIntergenic	intergenic	undefined	-	-	-	-	-	-	-	-	-
chr1-904036-904401	NULL	AL645608.6	433	chr1	904036	904401	366	promoter3	promoter	intergenic	undefined	ENSG00000272438	904834	915976	11143	+	432	upstream	432	AL645608.6
chr1-904638-904935	NULL	AL645608.6	0	chr1	904638	904935	298	promoter4	promoter	exon	otherExon	ENSG00000272438	904834	915976	11143	+	0	overlapStart	0	AL645608.6
chr1-905133-905518	NULL	AL645608.6	0	chr1	905133	905518	386	promoter4	promoter	intron	undefined	ENSG00000272438	904834	915976	11143	+	0	inside	298	AL645608.6
chr1-909975-910670	NULL	AL645608.6	0	chr1	909975	910670	696	promoter2	promoter	intron	undefined	ENSG00000230699	911435	914948	3514	+	764	upstream	764	AL645608.2
chr1-923734-924024	NULL	SAMD11	0	chr1	923734	924024	291	promoter4	promoter	exon	utr5	ENSG00000187634	923928	944581	20654	+	0	overlapStart	0	SAMD11
chr1-940267-940492	SAMD11	SAMD11	0	chr1	940267	940492	226	undefined	geneBody	exon	otherExon	ENSG00000187634	923928	944581	20654	+	0	inside	0	SAMD11
chr1-941681-942145	SAMD11	SAMD11	0	chr1	941681	942145	465	undefined	geneBody	exon	CDS	ENSG00000187634	923928	944581	20654	+	0	inside	0	SAMD11
chr1-958887-959555	NULL	NOC2L	0	chr1	958887	959555	669	promoter4	promoter	exon	utr5	ENSG00000188976	944203	959309	15107	-	0	overlapStart	0	NOC2L
chr1-960252-960626	NULL	KLHL17	0	chr1	960252	960626	375	promoter4	promoter	exon	utr5	ENSG00000187961	960584	965719	5136	+	0	overlapStart	0	KLHL17
chr1-966489-967174	NULL	PLEKHN1	0	chr1	966489	967174	686	promoter4	promoter	exon	utr5	ENSG00000187583	966482	975865	9384	+	0	inside	6	PLEKHN1
chr1-975983-976360	NULL	PERM1	0	chr1	975983	976360	378	undefined	geneDownstream	exon	utr3	ENSG00000187583	966482	975865	9384	+	117	downstream	117	PLEKHN1
chr1-981764-982270	NULL	PERM1	0	chr1	981764	982270	507	promoter4	promoter	exon	utr5	ENSG00000187642	975204	982093	6890	-	0	overlapStart	0	PERM1
chr1-983786-984470	NULL	PERM1	1693	chr1	983786	984470	685	promoter1	promoter	intergenic	undefined	ENSG00000187642	975204	982093	6890	-	1692	upstream	1692	PERM1
chr1-999773-1000951	HES4	HES4	0	chr1	999773	1000951	1179	promoter4	promoter	exon	utr5	ENSG00000188290	998962	1000172	1211	-	0	overlapStart	0	HES4
chr1-1012879-1014520	NULL	ISG15	0	chr1	1012879	1014520	1642	promoter4	promoter	exon	utr5	ENSG00000224969	1011997	1013193	1197	-	0	overlapStart	0	AL645608.1
chr1-1019148-1020956	NULL	AGRN	0	chr1	1019148	1020956	1809	promoter4	promoter	exon	utr5	ENSG00000188157	1020120	1056118	35999	+	0	overlapStart	0	AGRN
chr1-1032266-1033935	NULL	AGRN	0	chr1	1032266	1033935	1670	undefined	geneBody	intron	undefined	ENSG00000188157	1020120	1056118	35999	+	0	inside	0	AGRN
chr1-1040319-1040905	NULL	AGRN	0	chr1	1040319	1040905	587	undefined	geneBody	exon	CDS	ENSG00000188157	1020120	1056118	35999	+	0	inside	0	AGRN
chr1-1058983-1059783	NULL	AL645608.8	2425	chr1	1058983	1059783	801	undefined	distalIntergenic	intergenic	undefined	-	-	-	-	-	-	-	-	-
chr1-1069145-1069566	NULL	RNF223	1401	chr1	1069145	1069566	422	undefined	geneDownstream	intergenic	undefined	ENSG00000237330	1070967	1074306	3340	-	1400	downstream	1400	RNF223
chr1-1073931-1075447	NULL	RNF223	0	chr1	1073931	1075447	1517	promoter4	promoter	exon	utr5	ENSG00000237330	1070967	1074306	3340	-	0	overlapStart	0	RNF223
chr1-1079414-1080579	NULL	C1orf159	1239	chr1	1079414	1080579	1166	undefined	geneDownstream	intergenic	undefined	ENSG00000131591	1081818	1116361	34544	-	1238	downstream	1238	C1orf159
chr1-1081022-1082058	NULL	C1orf159	0	chr1	1081022	1082058	1037	undefined	geneDownstream	exon	utr3	ENSG00000131591	1081818	1116361	34544	-	0	overlapEnd	0	C1orf159
chr1-1106618-1107139	NULL	C1orf159	0	chr1	1106618	1107139	522	undefined	geneBody	exon	utr5	ENSG00000131591	1081818	1116361	34544	-	0	inside	0	C1orf159
chr1-1115665-1116808	NULL	C1orf159	0	chr1	1115665	1116808	1144	promoter4	promoter	exon	utr5	ENSG00000131591	1081818	1116361	34544	-	0	overlapStart	0	C1orf159
chr1-1121705-1122667	NULL	C1orf159	5344	chr1	1121705	1122667	963	undefined	distalIntergenic	intergenic	undefined	-	-	-	-	-	-	-	-	-
chr1-1134780-1135072	NULL	LINC01342	1945	chr1	1134780	1135072	293	promoter1	promoter	intergenic	undefined	ENSG00000223823	1137017	1144056	7040	+	1944	upstream	1944	LINC01342
chr1-1136257-1136556	NULL	LINC01342	461	chr1	1136257	1136556	300	promoter3	promoter	intergenic	undefined	ENSG00000223823	1137017	1144056	7040	+	460	upstream	460	LINC01342
chr1-1136759-1137070	NULL	LINC01342	0	chr1	1136759	1137070	312	promoter4	promoter	exon	otherExon	ENSG00000223823	1137017	1144056	7040	+	0	overlapStart	0	LINC01342
chr1-1137306-1137531	NULL	LINC01342	0	chr1	1137306	1137531	226	promoter4	promoter	intron	undefined	ENSG00000223823	1137017	1144056	7040	+	0	inside	288	LINC01342
chr1-1137784-1138134	NULL	LINC01342	0	chr1	1137784	1138134	351	undefined	geneBody	intron	undefined	ENSG00000223823	1137017	1144056	7040	+	0	inside	0	LINC01342
chr1-1142741-1143075	NULL	LINC01342	0	chr1	1142741	1143075	335	undefined	geneBody	exon	otherExon	ENSG00000223823	1137017	1144056	7040	+	0	inside	0	LINC01342
chr1-1144117-1144977	NULL	LINC01342	61	chr1	1144117	1144977	861	undefined	geneDownstream	intergenic	undefined	ENSG00000223823	1137017	1144056	7040	+	60	downstream	60	LINC01342
chr1-1145189-1145430	NULL	LINC01342	1133	chr1	1145189	1145430	242	undefined	geneDownstream	intergenic	undefined	ENSG00000223823	1137017	1144056	7040	+	1132	downstream	1132	LINC01342
chr1-1156768-1157200	NULL	AL390719.2	12157	chr1	1156768	1157200	433	undefined	distalIntergenic	intergenic	undefined	-	-	-	-	-	-	-	-	-
chr1-1157429-1158755	NULL	AL390719.2	10602	chr1	1157429	1158755	1327	undefined	distalIntergenic	intergenic	undefined	-	-	-	-	-	-	-	-	-
chr1-1173449-1173714	NULL	TTLL10-AS1	0	chr1	1173449	1173714	266	promoter3	promoter	exon	otherExon	ENSG00000162571	1173884	1197935	24052	+	169	upstream	169	TTLL10
chr1-1182598-1183077	NULL	TTLL10	0	chr1	1182598	1183077	480	undefined	geneBody	exon	CDS	ENSG00000162571	1173884	1197935	24052	+	0	inside	0	TTLL10
chr1-1197368-1198196	NULL	TTLL10	0	chr1	1197368	1198196	829	undefined	geneDownstream	exon	utr3	ENSG00000162571	1173884	1197935	24052	+	0	overlapEnd	0	TTLL10
chr1-1201083-1201603	NULL	TNFRSF18	1905	chr1	1201083	1201603	521	undefined	geneDownstream	intergenic	undefined	ENSG00000186891	1203508	1206592	3085	-	1904	downstream	1904	TNFRSF18
chr1-1231440-1232559	NULL	SDF4	0	chr1	1231440	1232559	1120	promoter4	promoter	exon	utr5	ENSG00000176022	1232237	1235041	2805	+	0	overlapStart	0	B3GALT6
chr1-1246347-1247769	NULL	C1QTNF12	0	chr1	1246347	1247769	1423	promoter4	promoter	exon	utr5	ENSG00000184163	1242446	1246722	4277	-	0	overlapStart	0	C1QTNF12
chr1-1273262-1274865	NULL	UBE2J2	0	chr1	1273262	1274865	1604	promoter4	promoter	exon	utr5	ENSG00000160087	1253909	1273885	19977	-	0	overlapStart	0	UBE2J2
chr1-1281459-1281713	NULL	SCNN1D	0	chr1	1281459	1281713	255	undefined	geneDownstream	exon	utr5	ENSG00000230415	1275223	1280420	5198	+	1038	downstream	1038	LINC01786
chr1-1284407-1284673	NULL	SCNN1D	0	chr1	1284407	1284673	267	undefined	geneBody	intron	undefined	ENSG00000162572	1280436	1292029	11594	+	0	inside	0	SCNN1D
chr1-1286421-1286705	NULL	SCNN1D	0	chr1	1286421	1286705	285	undefined	geneBody	intron	undefined	ENSG00000162572	1280436	1292029	11594	+	0	inside	0	SCNN1D
chr1-1290274-1292138	NULL	SCNN1D	0	chr1	1290274	1292138	1865	undefined	geneDownstream	exon	utr3	ENSG00000162572	1280436	1292029	11594	+	0	overlapEnd	0	SCNN1D
chr1-1293380-1293755	NULL	ACAP3	0	chr1	1293380	1293755	376	undefined	geneDownstream	exon	utr3	ENSG00000162572	1280436	1292029	11594	+	1350	downstream	1350	SCNN1D
chr1-1307605-1308792	NULL	ACAP3	0	chr1	1307605	1308792	1188	promoter4	promoter	exon	utr5	ENSG00000169972	1308597	1311677	3081	+	0	overlapStart	0	PUSL1
chr1-1318283-1318540	NULL	INTS11	0	chr1	1318283	1318540	258	promoter4	promoter	intron	undefined	ENSG00000240731	1317581	1318689	1109	-	0	inside	148	AL139287.1
chr1-1324278-1325117	NULL	INTS11	0	chr1	1324278	1325117	840	promoter4	promoter	exon	utr5	ENSG00000224051	1324756	1328896	4141	+	0	overlapStart	0	CPTP
chr1-1348553-1349878	NULL	DVL1	0	chr1	1348553	1349878	1326	promoter4	promoter	exon	utr5	ENSG00000107404	1335276	1349418	14143	-	0	overlapStart	0	DVL1
chr1-1360255-1360902	MXRA8	MXRA8	0	chr1	1360255	1360902	648	undefined	geneBody	intron	undefined	ENSG00000162576	1352689	1361777	9089	-	0	inside	0	MXRA8
chr1-1371933-1372283	NULL	AURKAIP1	1447	chr1	1371933	1372283	351	undefined	geneDownstream	intergenic	undefined	ENSG00000175756	1373730	1375495	1766	-	1446	downstream	1446	AURKAIP1
chr1-1374589-1375646	NULL	AURKAIP1	0	chr1	1374589	1375646	1058	promoter4	promoter	exon	utr5	ENSG00000175756	1373730	1375495	1766	-	0	overlapStart	0	AURKAIP1
chr1-1380908-1381194	NULL	CCNL2	4517	chr1	1380908	1381194	287	undefined	distalIntergenic	intergenic	undefined	-	-	-	-	-	-	-	-	-
chr1-1386951-1387532	NULL	CCNL2	0	chr1	1386951	1387532	582	undefined	geneBody	exon	utr3	ENSG00000221978	1385711	1399335	13625	-	0	inside	0	CCNL2
chr1-1398820-1400072	NULL	CCNL2	0	chr1	1398820	1400072	1253	promoter4	promoter	exon	utr5	ENSG00000224870	1399520	1402046	2527	+	0	overlapStart	0	MRPL20-AS1
chr1-1406467-1407860	NULL	MRPL20	0	chr1	1406467	1407860	1394	promoter4	promoter	exon	utr5	ENSG00000242485	1401909	1407293	5385	-	0	overlapStart	0	MRPL20
chr1-1419072-1420804	NULL	ANKRD65	0	chr1	1419072	1420804	1733	promoter4	promoter	exon	utr3	ENSG00000225905	1420245	1422691	2447	+	0	overlapStart	0	AL391244.1
chr1-1427265-1427503	NULL	TMEM88B	0	chr1	1427265	1427503	239	undefined	geneBody	intron	undefined	ENSG00000205116	1426128	1427787	1660	+	0	inside	0	TMEM88B
chr1-1430343-1430550	NULL	LINC01770	0	chr1	1430343	1430550	208	undefined	geneDownstream	exon	otherExon	ENSG00000225285	1430539	1434573	4035	-	0	overlapEnd	0	LINC01770
chr1-1435354-1435747	NULL	VWA1	0	chr1	1435354	1435747	394	promoter4	promoter	exon	utr5	ENSG00000179403	1434861	1442882	8022	+	0	inside	492	VWA1
chr1-1440869-1441475	NULL	VWA1	0	chr1	1440869	1441475	607	undefined	geneBody	exon	utr3	ENSG00000179403	1434861	1442882	8022	+	0	inside	0	VWA1
chr1-1455594-1455801	NULL	ATAD3C	0	chr1	1455594	1455801	208	undefined	geneBody	exon	CDS	ENSG00000215915	1449689	1470163	20475	+	0	inside	0	ATAD3C
chr1-1461840-1463254	NULL	ATAD3C	0	chr1	1461840	1463254	1415	undefined	geneBody	exon	CDS	ENSG00000215915	1449689	1470163	20475	+	0	inside	0	ATAD3C
chr1-1470893-1471839	NULL	ATAD3B	0	chr1	1470893	1471839	947	promoter4	promoter	exon	utr5	ENSG00000160072	1471765	1497848	26084	+	0	overlapStart	0	ATAD3B
chr1-1477136-1477557	NULL	ATAD3B	0	chr1	1477136	1477557	422	undefined	geneBody	exon	CDS	ENSG00000160072	1471765	1497848	26084	+	0	inside	0	ATAD3B
chr1-1477808-1478139	NULL	ATAD3B	0	chr1	1477808	1478139	332	undefined	geneBody	exon	otherExon	ENSG00000160072	1471765	1497848	26084	+	0	inside	0	ATAD3B
chr1-1479351-1480303	NULL	ATAD3B	0	chr1	1479351	1480303	953	undefined	geneBody	intron	undefined	ENSG00000160072	1471765	1497848	26084	+	0	inside	0	ATAD3B
chr1-1483677-1483967	NULL	ATAD3B	0	chr1	1483677	1483967	291	undefined	geneBody	exon	otherExon	ENSG00000160072	1471765	1497848	26084	+	0	inside	0	ATAD3B
chr1-1494542-1495024	NULL	ATAD3B	0	chr1	1494542	1495024	483	undefined	geneBody	intron	undefined	ENSG00000160072	1471765	1497848	26084	+	0	inside	0	ATAD3B
chr1-1495307-1496340	NULL	ATAD3B	0	chr1	1495307	1496340	1034	undefined	geneBody	exon	utr3	ENSG00000160072	1471765	1497848	26084	+	0	inside	0	ATAD3B
chr1-1504596-1505229	NULL	ATAD3B	6748	chr1	1504596	1505229	634	undefined	distalIntergenic	intergenic	undefined	-	-	-	-	-	-	-	-	-
chr1-1511042-1512222	NULL	ATAD3A	0	chr1	1511042	1512222	1181	promoter4	promoter	exon	utr5	ENSG00000197785	1512162	1534685	22524	+	0	overlapStart	0	ATAD3A
chr1-1517915-1518809	NULL	ATAD3A	0	chr1	1517915	1518809	895	undefined	geneBody	intron	undefined	ENSG00000197785	1512162	1534685	22524	+	0	inside	0	ATAD3A
chr1-1523409-1523725	NULL	ATAD3A	0	chr1	1523409	1523725	317	undefined	geneBody	exon	utr3	ENSG00000197785	1512162	1534685	22524	+	0	inside	0	ATAD3A
chr1-1527257-1527475	NULL	ATAD3A	0	chr1	1527257	1527475	219	undefined	geneBody	intron	undefined	ENSG00000197785	1512162	1534685	22524	+	0	inside	0	ATAD3A
chr1-1528412-1529132	NULL	ATAD3A	0	chr1	1528412	1529132	721	undefined	geneBody	intron	undefined	ENSG00000197785	1512162	1534685	22524	+	0	inside	0	ATAD3A
chr1-1540258-1540949	NULL	TMEM240	0	chr1	1540258	1540949	692	promoter4	promoter	exon	utr5	ENSG00000205090	1534778	1540624	5847	-	0	overlapStart	0	TMEM240
chr1-1573970-1575447	NULL	SSU72	0	chr1	1573970	1575447	1478	promoter4	promoter	exon	utr5	ENSG00000215014	1574102	1577075	2974	+	0	overlapStart	0	AL645728.1
chr1-1599485-1600296	NULL	FNDC10	0	chr1	1599485	1600296	812	promoter4	promoter	exon	utr5	ENSG00000228594	1598012	1600135	2124	-	0	overlapStart	0	FNDC10
chr1-1615067-1616431	MXRA8	AL691432.2	0	chr1	1615067	1616431	1365	promoter4	promoter	exon	utr5	ENSG00000272106	1613758	1615795	2038	-	0	overlapStart	0	AL691432.2
chr1-1629345-1632386	MXRA8/MMP23B	MIB2	0	chr1	1629345	1632386	3042	promoter4	promoter	exon	utr5	ENSG00000189409	1632163	1635263	3101	+	0	overlapStart	0	MMP23B
chr1-1636319-1637352	NULL	CDK11B	0	chr1	1636319	1637352	1034	undefined	geneDownstream	exon	utr3	ENSG00000189409	1632163	1635263	3101	+	1055	downstream	1055	MMP23B
chr1-1639267-1639687	NULL	CDK11B	0	chr1	1639267	1639687	421	undefined	geneBody	intron	undefined	ENSG00000248333	1635227	1659012	23786	-	0	inside	0	CDK11B
chr1-1658560-1659424	NULL	CDK11B	0	chr1	1658560	1659424	865	promoter4	promoter	exon	utr5	ENSG00000272004	1659325	1662602	3278	+	0	overlapStart	0	FO704657.1
chr1-1664933-1666456	NULL	SLC35E2B	0	chr1	1664933	1666456	1524	undefined	geneBody	exon	utr3	ENSG00000189339	1659529	1692795	33267	-	0	inside	0	SLC35E2B
chr1-1669559-1669786	NULL	SLC35E2B	0	chr1	1669559	1669786	228	undefined	geneBody	exon	CDS	ENSG00000189339	1659529	1692795	33267	-	0	inside	0	SLC35E2B
chr1-1670945-1671226	NULL	SLC35E2B	0	chr1	1670945	1671226	282	undefined	geneBody	exon	otherExon	ENSG00000189339	1659529	1692795	33267	-	0	inside	0	SLC35E2B
chr1-1671435-1671966	NULL	SLC35E2B	0	chr1	1671435	1671966	532	undefined	geneBody	exon	CDS	ENSG00000189339	1659529	1692795	33267	-	0	inside	0	SLC35E2B
chr1-1672176-1672753	NULL	SLC35E2B	0	chr1	1672176	1672753	578	undefined	geneBody	intron	undefined	ENSG00000189339	1659529	1692795	33267	-	0	inside	0	SLC35E2B
chr1-1677416-1679086	NULL	SLC35E2B	0	chr1	1677416	1679086	1671	undefined	geneBody	intron	undefined	ENSG00000189339	1659529	1692795	33267	-	0	inside	0	SLC35E2B
chr1-1686031-1687319	NULL	SLC35E2B	0	chr1	1686031	1687319	1289	undefined	geneBody	intron	undefined	ENSG00000189339	1659529	1692795	33267	-	0	inside	0	SLC35E2B
chr1-1692274-1693215	NULL	SLC35E2B	0	chr1	1692274	1693215	942	promoter4	promoter	exon	utr5	ENSG00000189339	1659529	1692795	33267	-	0	overlapStart	0	SLC35E2B
chr1-1693764-1694969	NULL	SLC35E2B	969	chr1	1693764	1694969	1206	promoter2	promoter	intergenic	undefined	ENSG00000189339	1659529	1692795	33267	-	968	upstream	968	SLC35E2B
chr1-1696362-1696940	NULL	SLC35E2B	3567	chr1	1696362	1696940	579	undefined	upstream	intergenic	undefined	ENSG00000189339	1659529	1692795	33267	-	3566	upstream	3566	SLC35E2B
chr1-1697405-1697607	NULL	SLC35E2B	4610	chr1	1697405	1697607	203	undefined	upstream	intergenic	undefined	ENSG00000189339	1659529	1692795	33267	-	4609	upstream	4609	SLC35E2B
chr1-1703678-1704446	NULL	CDK11A	0	chr1	1703678	1704446	769	undefined	geneBody	exon	utr3	ENSG00000008128	1702379	1724357	21979	-	0	inside	0	CDK11A
chr1-1706354-1706649	NULL	CDK11A	0	chr1	1706354	1706649	296	undefined	geneBody	intron	undefined	ENSG00000008128	1702379	1724357	21979	-	0	inside	0	CDK11A
chr1-1720852-1721257	NULL	CDK11A	0	chr1	1720852	1721257	406	undefined	geneBody	intron	undefined	ENSG00000008128	1702379	1724357	21979	-	0	inside	0	CDK11A
chr1-1723904-1724591	NULL	CDK11A	0	chr1	1723904	1724591	688	promoter4	promoter	exon	utr5	ENSG00000008128	1702379	1724357	21979	-	0	overlapStart	0	CDK11A
chr1-1725983-1726734	NULL	SLC35E2A	0	chr1	1725983	1726734	752	promoter1	promoter	intron	undefined	ENSG00000008128	1702379	1724357	21979	-	1625	upstream	1625	CDK11A
chr1-1730847-1731405	NULL	SLC35E2A	0	chr1	1730847	1731405	559	undefined	geneBody	exon	utr3	ENSG00000215790	1724838	1745999	21162	-	0	inside	0	SLC35E2A
chr1-1732121-1733193	NULL	SLC35E2A	0	chr1	1732121	1733193	1073	undefined	geneBody	exon	utr3	ENSG00000215790	1724838	1745999	21162	-	0	inside	0	SLC35E2A
chr1-1736139-1736697	NULL	SLC35E2A	0	chr1	1736139	1736697	559	undefined	geneBody	intron	undefined	ENSG00000215790	1724838	1745999	21162	-	0	inside	0	SLC35E2A
chr1-1737836-1738050	NULL	SLC35E2A	0	chr1	1737836	1738050	215	undefined	geneBody	intron	undefined	ENSG00000215790	1724838	1745999	21162	-	0	inside	0	SLC35E2A
chr1-1740233-1741279	NULL	SLC35E2A	0	chr1	1740233	1741279	1047	undefined	geneBody	intron	undefined	ENSG00000215790	1724838	1745999	21162	-	0	inside	0	SLC35E2A
chr1-1741905-1742409	NULL	SLC35E2A	0	chr1	1741905	1742409	505	undefined	geneBody	intron	undefined	ENSG00000215790	1724838	1745999	21162	-	0	inside	0	SLC35E2A
chr1-1743266-1743598	NULL	SLC35E2A	0	chr1	1743266	1743598	333	undefined	geneBody	intron	undefined	ENSG00000215790	1724838	1745999	21162	-	0	inside	0	SLC35E2A
chr1-1745650-1746484	NULL	SLC35E2A	0	chr1	1745650	1746484	835	promoter4	promoter	exon	utr5	ENSG00000215790	1724838	1745999	21162	-	0	overlapStart	0	SLC35E2A
chr1-1746978-1747237	NULL	SLC35E2A	979	chr1	1746978	1747237	260	promoter2	promoter	intergenic	undefined	ENSG00000215790	1724838	1745999	21162	-	978	upstream	978	SLC35E2A
chr1-1748546-1749320	NULL	NADK	1912	chr1	1748546	1749320	775	undefined	geneDownstream	intergenic	undefined	ENSG00000008130	1751232	1780457	29226	-	1911	downstream	1911	NADK
chr1-1752254-1752518	NULL	NADK	0	chr1	1752254	1752518	265	undefined	geneBody	exon	utr3	ENSG00000008130	1751232	1780457	29226	-	0	inside	0	NADK
chr1-1752824-1754501	NULL	NADK	0	chr1	1752824	1754501	1678	undefined	geneBody	exon	utr3	ENSG00000008130	1751232	1780457	29226	-	0	inside	0	NADK
chr1-1777232-1777717	NULL	NADK	0	chr1	1777232	1777717	486	undefined	geneBody	intron	undefined	ENSG00000008130	1751232	1780457	29226	-	0	inside	0	NADK
chr1-1777947-1778869	NULL	NADK	0	chr1	1777947	1778869	923	undefined	geneBody	exon	utr5	ENSG00000008130	1751232	1780457	29226	-	0	inside	0	NADK
chr1-1782747-1783169	NULL	GNB1	2116	chr1	1782747	1783169	423	undefined	upstream	intergenic	undefined	ENSG00000008130	1751232	1780457	29226	-	2289	upstream	2289	NADK
chr1-1788157-1788375	NULL	GNB1	0	chr1	1788157	1788375	219	undefined	geneBody	exon	otherExon	ENSG00000078369	1785285	1891117	105833	-	0	inside	0	GNB1
chr1-1806829-1807871	NULL	GNB1	0	chr1	1806829	1807871	1043	undefined	geneBody	intron	undefined	ENSG00000078369	1785285	1891117	105833	-	0	inside	0	GNB1
chr1-1835014-1835243	NULL	GNB1	0	chr1	1835014	1835243	230	undefined	geneBody	intron	undefined	ENSG00000078369	1785285	1891117	105833	-	0	inside	0	GNB1
chr1-1846891-1847452	NULL	GNB1	0	chr1	1846891	1847452	562	undefined	geneBody	intron	undefined	ENSG00000078369	1785285	1891117	105833	-	0	inside	0	GNB1
chr1-1858388-1859189	NULL	GNB1	0	chr1	1858388	1859189	802	undefined	geneBody	intron	undefined	ENSG00000078369	1785285	1891117	105833	-	0	inside	0	GNB1
chr1-1889964-1891879	NULL	GNB1	0	chr1	1889964	1891879	1916	promoter4	promoter	exon	utr5	ENSG00000231050	1891471	1892658	1188	+	0	overlapStart	0	AL109917.1
chr1-1908380-1909591	NULL	CALML6	5517	chr1	1908380	1909591	1212	undefined	distalIntergenic	intergenic	undefined	-	-	-	-	-	-	-	-	-
chr1-1918791-1919742	GNB1	TMEM52	0	chr1	1918791	1919742	952	promoter4	promoter	exon	utr5	ENSG00000178821	1917590	1919279	1690	-	0	overlapStart	0	TMEM52
chr1-1929758-1930151	NULL	CFAP74	0	chr1	1929758	1930151	394	undefined	geneBody	exon	CDS	ENSG00000142609	1921951	2003837	81887	-	0	inside	0	CFAP74
chr1-1943909-1944168	NULL	CFAP74	0	chr1	1943909	1944168	260	undefined	geneBody	intron	undefined	ENSG00000142609	1921951	2003837	81887	-	0	inside	0	CFAP74
chr1-1946454-1946919	NULL	CFAP74	0	chr1	1946454	1946919	466	undefined	geneBody	intron	undefined	ENSG00000142609	1921951	2003837	81887	-	0	inside	0	CFAP74
chr1-1959825-1960339	NULL	CFAP74	0	chr1	1959825	1960339	515	undefined	geneBody	exon	CDS	ENSG00000142609	1921951	2003837	81887	-	0	inside	0	CFAP74
chr1-1989157-1989519	NULL	CFAP74	0	chr1	1989157	1989519	363	undefined	geneBody	intron	undefined	ENSG00000142609	1921951	2003837	81887	-	0	inside	0	CFAP74
chr1-1990288-1990526	NULL	CFAP74	0	chr1	1990288	1990526	239	undefined	geneBody	intron	undefined	ENSG00000142609	1921951	2003837	81887	-	0	inside	0	CFAP74
chr1-2003550-2004051	NULL	CFAP74	0	chr1	2003550	2004051	502	promoter4	promoter	exon	utr5	ENSG00000142609	1921951	2003837	81887	-	0	overlapStart	0	CFAP74
chr1-2019210-2019795	NULL	GABRD	0	chr1	2019210	2019795	586	promoter4	promoter	exon	utr5	ENSG00000187730	2019329	2030758	11430	+	0	overlapStart	0	GABRD
chr1-2025603-2025875	NULL	GABRD	0	chr1	2025603	2025875	273	undefined	geneBody	exon	utr3	ENSG00000187730	2019329	2030758	11430	+	0	inside	0	GABRD
chr1-2044609-2045229	NULL	AL391845.1	3974	chr1	2044609	2045229	621	undefined	distalIntergenic	intergenic	undefined	-	-	-	-	-	-	-	-	-
chr1-2050198-2050447	GNB1/PRKCZ	PRKCZ	0	chr1	2050198	2050447	250	promoter4	promoter	exon	utr5	ENSG00000067606	2050411	2185395	134985	+	0	overlapStart	0	PRKCZ
chr1-2059992-2060345	NULL	PRKCZ	0	chr1	2059992	2060345	354	undefined	geneBody	intron	undefined	ENSG00000067606	2050411	2185395	134985	+	0	inside	0	PRKCZ
chr1-2060584-2060951	NULL	PRKCZ	0	chr1	2060584	2060951	368	undefined	geneBody	intron	undefined	ENSG00000067606	2050411	2185395	134985	+	0	inside	0	PRKCZ
chr1-2061234-2061812	NULL	PRKCZ	0	chr1	2061234	2061812	579	undefined	geneBody	intron	undefined	ENSG00000067606	2050411	2185395	134985	+	0	inside	0	PRKCZ
chr1-2073600-2074097	NULL	PRKCZ	0	chr1	2073600	2074097	498	undefined	geneBody	exon	utr5	ENSG00000067606	2050411	2185395	134985	+	0	inside	0	PRKCZ
chr1-2081392-2081716	NULL	PRKCZ	0	chr1	2081392	2081716	325	undefined	geneBody	intron	undefined	ENSG00000067606	2050411	2185395	134985	+	0	inside	0	PRKCZ
chr1-2124470-2125173	NULL	PRKCZ	0	chr1	2124470	2125173	704	undefined	geneBody	intron	undefined	ENSG00000067606	2050411	2185395	134985	+	0	inside	0	PRKCZ
chr1-2125421-2125883	NULL	PRKCZ	0	chr1	2125421	2125883	463	undefined	geneBody	intron	undefined	ENSG00000067606	2050411	2185395	134985	+	0	inside	0	PRKCZ
chr1-2126358-2127609	NULL	PRKCZ	0	chr1	2126358	2127609	1252	undefined	geneBody	intron	undefined	ENSG00000067606	2050411	2185395	134985	+	0	inside	0	PRKCZ
chr1-2132855-2133887	NULL	PRKCZ	0	chr1	2132855	2133887	1033	undefined	geneBody	exon	utr5	ENSG00000067606	2050411	2185395	134985	+	0	inside	0	PRKCZ
chr1-2135323-2135776	NULL	PRKCZ	0	chr1	2135323	2135776	454	undefined	geneBody	exon	utr5	ENSG00000067606	2050411	2185395	134985	+	0	inside	0	PRKCZ
chr1-2143808-2144042	NULL	PRKCZ	0	chr1	2143808	2144042	235	undefined	geneBody	exon	otherExon	ENSG00000271806	2141084	2145279	4196	-	0	inside	0	AL590822.2
chr1-2174150-2174757	NULL	PRKCZ	0	chr1	2174150	2174757	608	undefined	geneBody	exon	CDS	ENSG00000067606	2050411	2185395	134985	+	0	inside	0	PRKCZ
chr1-2189445-2190347	NULL	FAAP20	0	chr1	2189445	2190347	903	undefined	geneBody	exon	utr3	ENSG00000162585	2184461	2212720	28260	-	0	inside	0	FAAP20
chr1-2194524-2195452	NULL	FAAP20	0	chr1	2194524	2195452	929	undefined	geneBody	exon	utr5	ENSG00000162585	2184461	2212720	28260	-	0	inside	0	FAAP20
chr1-2199172-2199507	NULL	FAAP20	0	chr1	2199172	2199507	336	undefined	geneBody	exon	otherExon	ENSG00000162585	2184461	2212720	28260	-	0	inside	0	FAAP20
chr1-2204437-2205519	NULL	FAAP20	0	chr1	2204437	2205519	1083	undefined	geneBody	intron	undefined	ENSG00000162585	2184461	2212720	28260	-	0	inside	0	FAAP20
chr1-2212470-2212918	NULL	FAAP20	0	chr1	2212470	2212918	449	promoter4	promoter	exon	otherExon	ENSG00000234396	2212523	2220738	8216	+	0	overlapStart	0	AL590822.1
chr1-2213753-2214807	NULL	AL590822.1	0	chr1	2213753	2214807	1055	promoter1	promoter	intron	undefined	ENSG00000162585	2184461	2212720	28260	-	1032	upstream	1032	FAAP20
chr1-2226852-2228214	SKI	SKI	105	chr1	2226852	2228214	1363	promoter3	promoter	intergenic	undefined	ENSG00000157933	2228319	2310213	81895	+	104	upstream	104	SKI
chr1-2240205-2240551	NULL	SKI	0	chr1	2240205	2240551	347	undefined	geneBody	intron	undefined	ENSG00000157933	2228319	2310213	81895	+	0	inside	0	SKI
chr1-2247829-2248036	NULL	SKI	0	chr1	2247829	2248036	208	undefined	geneBody	exon	otherExon	ENSG00000157933	2228319	2310213	81895	+	0	inside	0	SKI
chr1-2255946-2256372	NULL	SKI	0	chr1	2255946	2256372	427	undefined	geneBody	intron	undefined	ENSG00000157933	2228319	2310213	81895	+	0	inside	0	SKI
chr1-2277842-2278325	NULL	SKI	0	chr1	2277842	2278325	484	undefined	geneBody	intron	undefined	ENSG00000157933	2228319	2310213	81895	+	0	inside	0	SKI
chr1-2278756-2279709	NULL	SKI	0	chr1	2278756	2279709	954	undefined	geneBody	intron	undefined	ENSG00000157933	2228319	2310213	81895	+	0	inside	0	SKI
chr1-2282923-2283175	NULL	SKI	0	chr1	2282923	2283175	253	undefined	geneBody	intron	undefined	ENSG00000157933	2228319	2310213	81895	+	0	inside	0	SKI
chr1-2283847-2284339	NULL	SKI	0	chr1	2283847	2284339	493	undefined	geneBody	intron	undefined	ENSG00000157933	2228319	2310213	81895	+	0	inside	0	SKI
chr1-2284557-2284844	NULL	SKI	0	chr1	2284557	2284844	288	undefined	geneBody	intron	undefined	ENSG00000157933	2228319	2310213	81895	+	0	inside	0	SKI
chr1-2290473-2291095	NULL	SKI	0	chr1	2290473	2291095	623	undefined	geneBody	intron	undefined	ENSG00000157933	2228319	2310213	81895	+	0	inside	0	SKI
chr1-2301046-2301245	NULL	SKI	0	chr1	2301046	2301245	200	undefined	geneBody	intron	undefined	ENSG00000157933	2228319	2310213	81895	+	0	inside	0	SKI
chr1-2322034-2323200	NULL	AL590822.3	0	chr1	2322034	2323200	1167	undefined	geneDownstream	exon	otherExon	ENSG00000287356	2315040	2323085	8046	+	0	overlapEnd	0	AL590822.3
chr1-2330703-2331429	NULL	MORN1	0	chr1	2330703	2331429	727	undefined	geneBody	intron	undefined	ENSG00000116151	2321253	2391707	70455	-	0	inside	0	MORN1
chr1-2352640-2353471	NULL	MORN1	0	chr1	2352640	2353471	832	undefined	geneBody	intron	undefined	ENSG00000116151	2321253	2391707	70455	-	0	inside	0	MORN1
chr1-2360683-2361301	NULL	MORN1	0	chr1	2360683	2361301	619	undefined	geneDownstream	intron	undefined	ENSG00000272420	2363061	2363628	568	-	1759	downstream	1759	AL513477.2
chr1-2368221-2368562	NULL	MORN1	0	chr1	2368221	2368562	342	undefined	geneBody	intron	undefined	ENSG00000116151	2321253	2391707	70455	-	0	inside	0	MORN1
chr1-2381249-2382125	NULL	MORN1	0	chr1	2381249	2382125	877	undefined	geneBody	intron	undefined	ENSG00000116151	2321253	2391707	70455	-	0	inside	0	MORN1
chr1-2391070-2392313	NULL	MORN1	0	chr1	2391070	2392313	1244	promoter4	promoter	exon	utr5	ENSG00000157916	2391775	2405442	13668	+	0	overlapStart	0	RER1
chr1-2412130-2413315	NULL	PEX10	0	chr1	2412130	2413315	1186	promoter4	promoter	exon	utr5	ENSG00000157911	2403964	2413797	9834	-	0	inside	481	PEX10
chr1-2414373-2414601	NULL	PEX10	576	chr1	2414373	2414601	229	promoter2	promoter	intergenic	undefined	ENSG00000157911	2403964	2413797	9834	-	575	upstream	575	PEX10
chr1-2525890-2526705	NULL	PANK4	0	chr1	2525890	2526705	816	promoter4	promoter	exon	utr5	ENSG00000157881	2508537	2526611	18075	-	0	overlapStart	0	PANK4
chr1-2545865-2546439	NULL	AL139246.5	0	chr1	2545865	2546439	575	undefined	geneBody	exon	otherExon	ENSG00000272449	2530064	2547460	17397	+	0	inside	0	AL139246.5
chr1-2546642-2547190	NULL	AL139246.5	0	chr1	2546642	2547190	549	undefined	geneBody	exon	otherExon	ENSG00000272449	2530064	2547460	17397	+	0	inside	0	AL139246.5
chr1-2547840-2549037	NULL	AL139246.5	380	chr1	2547840	2549037	1198	undefined	geneDownstream	intergenic	undefined	ENSG00000272449	2530064	2547460	17397	+	379	downstream	379	AL139246.5
chr1-2554952-2556679	NULL	TNFRSF14-AS1	0	chr1	2554952	2556679	1728	promoter4	promoter	exon	utr5	ENSG00000157873	2555639	2565382	9744	+	0	overlapStart	0	TNFRSF14
chr1-2566487-2566729	NULL	TNFRSF14	1105	chr1	2566487	2566729	243	undefined	geneDownstream	intergenic	undefined	ENSG00000157873	2555639	2565382	9744	+	1104	downstream	1104	TNFRSF14
chr1-2577831-2578613	NULL	AL139246.3	2947	chr1	2577831	2578613	783	undefined	upstream	intergenic	undefined	ENSG00000228037	2581560	2584533	2974	+	2946	upstream	2946	AL139246.3
chr1-2585198-2587350	NULL	PRXL2B	0	chr1	2585198	2587350	2153	promoter4	promoter	exon	utr5	ENSG00000157870	2586491	2591469	4979	+	0	overlapStart	0	PRXL2B
chr1-2611075-2611490	NULL	MMEL1	0	chr1	2611075	2611490	416	undefined	geneBody	exon	CDS	ENSG00000142606	2590639	2633016	42378	-	0	inside	0	MMEL1
chr1-2642191-2643654	NULL	TTC34	0	chr1	2642191	2643654	1464	undefined	geneBody	intron	undefined	ENSG00000215912	2635976	2801717	165742	-	0	inside	0	TTC34
chr1-2652256-2654915	NULL	TTC34	0	chr1	2652256	2654915	2660	undefined	geneBody	intron	undefined	ENSG00000215912	2635976	2801717	165742	-	0	inside	0	TTC34
chr1-2655552-2656290	NULL	TTC34	0	chr1	2655552	2656290	739	undefined	geneBody	intron	undefined	ENSG00000215912	2635976	2801717	165742	-	0	inside	0	TTC34
chr1-2683867-2684366	NULL	TTC34	0	chr1	2683867	2684366	500	undefined	geneBody	intron	undefined	ENSG00000215912	2635976	2801717	165742	-	0	inside	0	TTC34
chr1-2688052-2688347	NULL	TTC34	0	chr1	2688052	2688347	296	undefined	geneBody	intron	undefined	ENSG00000215912	2635976	2801717	165742	-	0	inside	0	TTC34
chr1-2777534-2778670	NULL	TTC34	0	chr1	2777534	2778670	1137	undefined	geneDownstream	intron	undefined	ENSG00000283259	2773603	2776473	2871	+	1060	downstream	1060	AC242022.1
chr1-2785807-2786222	NULL	TTC34	0	chr1	2785807	2786222	416	undefined	geneDownstream	exon	CDS	ENSG00000285945	2768091	2784733	16643	+	1073	downstream	1073	AC242022.2
chr1-2786487-2786980	NULL	TTC34	0	chr1	2786487	2786980	494	undefined	geneDownstream	intron	undefined	ENSG00000285945	2768091	2784733	16643	+	1753	downstream	1753	AC242022.2
chr1-2801596-2802112	NULL	TTC34	0	chr1	2801596	2802112	517	promoter4	promoter	exon	utr5	ENSG00000215912	2635976	2801717	165742	-	0	overlapStart	0	TTC34
chr1-2821607-2822484	NULL	AL592464.3	3840	chr1	2821607	2822484	878	undefined	distalIntergenic	intergenic	undefined	-	-	-	-	-	-	-	-	-
chr1-2832980-2833235	NULL	AL592464.3	15213	chr1	2832980	2833235	256	undefined	distalIntergenic	intergenic	undefined	-	-	-	-	-	-	-	-	-
chr1-2847559-2848340	NULL	AL592464.3	29792	chr1	2847559	2848340	782	undefined	distalIntergenic	intergenic	undefined	-	-	-	-	-	-	-	-	-
chr1-2874561-2875191	NULL	AL592464.3	56794	chr1	2874561	2875191	631	undefined	distalIntergenic	intergenic	undefined	-	-	-	-	-	-	-	-	-
chr1-2875623-2876213	NULL	AL592464.3	57856	chr1	2875623	2876213	591	undefined	distalIntergenic	intergenic	undefined	-	-	-	-	-	-	-	-	-
chr1-2914557-2915018	NULL	AL589702.1	45640	chr1	2914557	2915018	462	undefined	distalIntergenic	intergenic	undefined	-	-	-	-	-	-	-	-	-
chr1-2922058-2922673	NULL	AL589702.1	37985	chr1	2922058	2922673	616	undefined	distalIntergenic	intergenic	undefined	-	-	-	-	-	-	-	-	-
chr1-2925889-2926456	PRDM16-DT/PRDM16	AL589702.1	34202	chr1	2925889	2926456	568	undefined	distalIntergenic	intergenic	undefined	-	-	-	-	-	-	-	-	-
chr1-2927484-2927834	PRDM16	AL589702.1	32824	chr1	2927484	2927834	351	undefined	distalIntergenic	intergenic	undefined	-	-	-	-	-	-	-	-	-
chr1-2949046-2949287	NULL	AL589702.1	11371	chr1	2949046	2949287	242	undefined	distalIntergenic	intergenic	undefined	-	-	-	-	-	-	-	-	-
chr1-2950067-2950405	NULL	AL589702.1	10253	chr1	2950067	2950405	339	undefined	distalIntergenic	intergenic	undefined	-	-	-	-	-	-	-	-	-
chr1-2950977-2952820	NULL	AL589702.1	7838	chr1	2950977	2952820	1844	undefined	distalIntergenic	intergenic	undefined	-	-	-	-	-	-	-	-	-
chr1-2973709-2973957	NULL	AL589702.1	5002	chr1	2973709	2973957	249	undefined	distalIntergenic	intergenic	undefined	-	-	-	-	-	-	-	-	-
chr1-2975565-2976216	PRDM16	AL589702.1	6858	chr1	2975565	2976216	652	undefined	distalIntergenic	intergenic	undefined	-	-	-	-	-	-	-	-	-
chr1-2979508-2980668	NULL	AL589702.1	10801	chr1	2979508	2980668	1161	undefined	distalIntergenic	intergenic	undefined	-	-	-	-	-	-	-	-	-
chr1-2982688-2983275	PRDM16	AL589702.1	13981	chr1	2982688	2983275	588	undefined	distalIntergenic	intergenic	undefined	-	-	-	-	-	-	-	-	-
chr1-2999068-3000069	PRDM16-DT/PRDM16	ACTRT2	21398	chr1	2999068	3000069	1002	undefined	distalIntergenic	intergenic	undefined	-	-	-	-	-	-	-	-	-
chr1-3001436-3001744	NULL	ACTRT2	19723	chr1	3001436	3001744	309	undefined	distalIntergenic	intergenic	undefined	-	-	-	-	-	-	-	-	-
chr1-3005457-3006132	PRDM16	ACTRT2	15335	chr1	3005457	3006132	676	undefined	distalIntergenic	intergenic	undefined	-	-	-	-	-	-	-	-	-
chr1-3012280-3013004	PRDM16	ACTRT2	8463	chr1	3012280	3013004	725	undefined	distalIntergenic	intergenic	undefined	-	-	-	-	-	-	-	-	-
chr1-3035324-3035660	NULL	ACTRT2	12421	chr1	3035324	3035660	337	undefined	distalIntergenic	intergenic	undefined	-	-	-	-	-	-	-	-	-
chr1-3069453-3069708	PRDM16-DT/PRDM16	PRDM16	0	chr1	3069453	3069708	256	promoter4	promoter	intron	undefined	ENSG00000142611	3069168	3438621	369454	+	0	inside	284	PRDM16
chr1-3105379-3105757	NULL	PRDM16	0	chr1	3105379	3105757	379	undefined	geneBody	intron	undefined	ENSG00000142611	3069168	3438621	369454	+	0	inside	0	PRDM16
chr1-3113498-3113822	NULL	PRDM16	0	chr1	3113498	3113822	325	undefined	geneBody	intron	undefined	ENSG00000142611	3069168	3438621	369454	+	0	inside	0	PRDM16
chr1-3127823-3128074	NULL	PRDM16	0	chr1	3127823	3128074	252	undefined	geneBody	intron	undefined	ENSG00000142611	3069168	3438621	369454	+	0	inside	0	PRDM16
chr1-3133716-3134003	PRDM16	PRDM16	0	chr1	3133716	3134003	288	promoter3	promoter	intron	undefined	ENSG00000226286	3132927	3133709	783	-	6	upstream	6	AL008733.1
chr1-3161081-3162076	PRDM16	PRDM16	0	chr1	3161081	3162076	996	undefined	geneBody	intron	undefined	ENSG00000142611	3069168	3438621	369454	+	0	inside	0	PRDM16
chr1-3163394-3163600	NULL	PRDM16	0	chr1	3163394	3163600	207	undefined	geneBody	intron	undefined	ENSG00000142611	3069168	3438621	369454	+	0	inside	0	PRDM16
chr1-3164643-3165023	NULL	PRDM16	0	chr1	3164643	3165023	381	undefined	geneBody	intron	undefined	ENSG00000142611	3069168	3438621	369454	+	0	inside	0	PRDM16
chr1-3170258-3171397	PRDM16-DT/PRDM16/MEGF6	PRDM16	0	chr1	3170258	3171397	1140	undefined	geneBody	intron	undefined	ENSG00000142611	3069168	3438621	369454	+	0	inside	0	PRDM16
chr1-3174649-3175114	PRDM16	PRDM16	0	chr1	3174649	3175114	466	undefined	geneBody	intron	undefined	ENSG00000142611	3069168	3438621	369454	+	0	inside	0	PRDM16
chr1-3186199-3187038	PRDM16	PRDM16	0	chr1	3186199	3187038	840	undefined	geneBody	exon	CDS	ENSG00000142611	3069168	3438621	369454	+	0	inside	0	PRDM16
chr1-3187583-3188273	PRDM16	PRDM16	0	chr1	3187583	3188273	691	undefined	geneBody	intron	undefined	ENSG00000142611	3069168	3438621	369454	+	0	inside	0	PRDM16
chr1-3195060-3195879	PRDM16-DT/PRDM16	PRDM16	0	chr1	3195060	3195879	820	undefined	geneBody	intron	undefined	ENSG00000142611	3069168	3438621	369454	+	0	inside	0	PRDM16
chr1-3207243-3207495	PRDM16	PRDM16	0	chr1	3207243	3207495	253	undefined	geneBody	intron	undefined	ENSG00000142611	3069168	3438621	369454	+	0	inside	0	PRDM16
chr1-3222075-3222658	PRDM16	PRDM16	0	chr1	3222075	3222658	584	undefined	geneBody	intron	undefined	ENSG00000142611	3069168	3438621	369454	+	0	inside	0	PRDM16
chr1-3237629-3237845	PRDM16	PRDM16	0	chr1	3237629	3237845	217	undefined	geneBody	intron	undefined	ENSG00000142611	3069168	3438621	369454	+	0	inside	0	PRDM16
chr1-3238513-3238729	PRDM16	PRDM16	0	chr1	3238513	3238729	217	undefined	geneBody	intron	undefined	ENSG00000142611	3069168	3438621	369454	+	0	inside	0	PRDM16
chr1-3240924-3241230	PRDM16	PRDM16	0	chr1	3240924	3241230	307	undefined	geneBody	intron	undefined	ENSG00000142611	3069168	3438621	369454	+	0	inside	0	PRDM16
chr1-3252118-3252917	NULL	PRDM16	0	chr1	3252118	3252917	800	undefined	geneBody	intron	undefined	ENSG00000142611	3069168	3438621	369454	+	0	inside	0	PRDM16
chr1-3257846-3258847	NULL	PRDM16	0	chr1	3257846	3258847	1002	undefined	geneBody	intron	undefined	ENSG00000142611	3069168	3438621	369454	+	0	inside	0	PRDM16
chr1-3261431-3261794	NULL	PRDM16	0	chr1	3261431	3261794	364	undefined	geneBody	intron	undefined	ENSG00000142611	3069168	3438621	369454	+	0	inside	0	PRDM16
chr1-3263417-3263703	NULL	PRDM16	0	chr1	3263417	3263703	287	undefined	geneBody	intron	undefined	ENSG00000142611	3069168	3438621	369454	+	0	inside	0	PRDM16
chr1-3275429-3276305	PRDM16-DT/PRDM16	PRDM16	0	chr1	3275429	3276305	877	undefined	geneBody	intron	undefined	ENSG00000142611	3069168	3438621	369454	+	0	inside	0	PRDM16
chr1-3283739-3284220	NULL	PRDM16	0	chr1	3283739	3284220	482	undefined	geneBody	intron	undefined	ENSG00000142611	3069168	3438621	369454	+	0	inside	0	PRDM16
chr1-3289787-3290228	NULL	PRDM16	0	chr1	3289787	3290228	442	undefined	geneBody	intron	undefined	ENSG00000142611	3069168	3438621	369454	+	0	inside	0	PRDM16
chr1-3297570-3297827	NULL	PRDM16	0	chr1	3297570	3297827	258	undefined	geneBody	intron	undefined	ENSG00000142611	3069168	3438621	369454	+	0	inside	0	PRDM16
chr1-3306953-3307362	PRDM16	PRDM16	0	chr1	3306953	3307362	410	undefined	geneBody	exon	otherExon	ENSG00000272235	3306636	3310096	3461	-	0	inside	0	AL590438.1
chr1-3312294-3313912	PRDM16-DT/PRDM16/MEGF6	PRDM16	0	chr1	3312294	3313912	1619	undefined	geneDownstream	exon	otherExon	ENSG00000287828	3313052	3323149	10098	-	0	overlapEnd	0	AL354743.2
chr1-3338509-3338893	NULL	PRDM16	0	chr1	3338509	3338893	385	undefined	geneBody	intron	undefined	ENSG00000142611	3069168	3438621	369454	+	0	inside	0	PRDM16
chr1-3365940-3366483	PRDM16	PRDM16	0	chr1	3365940	3366483	544	undefined	geneDownstream	intron	undefined	ENSG00000286518	3367815	3373928	6114	-	1331	downstream	1331	AL354743.1
chr1-3369422-3370061	PRDM16-DT/PRDM16/MEGF6	PRDM16	0	chr1	3369422	3370061	640	undefined	geneBody	exon	otherExon	ENSG00000286518	3367815	3373928	6114	-	0	inside	0	AL354743.1
chr1-3373635-3373952	PRDM16-DT/PRDM16	PRDM16	0	chr1	3373635	3373952	318	promoter4	promoter	exon	otherExon	ENSG00000286518	3367815	3373928	6114	-	0	overlapStart	0	AL354743.1
chr1-3392932-3394650	PRDM16-DT/PRDM16/MEGF6	PRDM16	0	chr1	3392932	3394650	1719	undefined	geneBody	intron	undefined	ENSG00000142611	3069168	3438621	369454	+	0	inside	0	PRDM16
chr1-3409751-3410383	PRDM16	PRDM16	0	chr1	3409751	3410383	633	undefined	geneBody	intron	undefined	ENSG00000142611	3069168	3438621	369454	+	0	inside	0	PRDM16
chr1-3423304-3423833	PRDM16-DT/PRDM16	PRDM16	0	chr1	3423304	3423833	530	undefined	geneBody	intron	undefined	ENSG00000142611	3069168	3438621	369454	+	0	inside	0	PRDM16
chr1-3424568-3424983	NULL	PRDM16	0	chr1	3424568	3424983	416	undefined	geneBody	exon	otherExon	ENSG00000142611	3069168	3438621	369454	+	0	inside	0	PRDM16
chr1-3432372-3432612	NULL	PRDM16	0	chr1	3432372	3432612	241	undefined	geneBody	intron	undefined	ENSG00000142611	3069168	3438621	369454	+	0	inside	0	PRDM16
chr1-3452973-3453504	NULL	ARHGEF16	1161	chr1	3452973	3453504	532	promoter1	promoter	intergenic	undefined	ENSG00000130762	3454665	3481113	26449	+	1160	upstream	1160	ARHGEF16
chr1-3454243-3455043	NULL	ARHGEF16	0	chr1	3454243	3455043	801	promoter4	promoter	exon	utr5	ENSG00000130762	3454665	3481113	26449	+	0	overlapStart	0	ARHGEF16
chr1-3471878-3472099	NULL	ARHGEF16	0	chr1	3471878	3472099	222	undefined	geneBody	intron	undefined	ENSG00000130762	3454665	3481113	26449	+	0	inside	0	ARHGEF16
chr1-3490949-3491537	NULL	MEGF6	0	chr1	3490949	3491537	589	undefined	geneBody	exon	CDS	ENSG00000162591	3487951	3611508	123558	-	0	inside	0	MEGF6
chr1-3504073-3504481	NULL	MEGF6	0	chr1	3504073	3504481	409	undefined	geneBody	intron	undefined	ENSG00000162591	3487951	3611508	123558	-	0	inside	0	MEGF6
chr1-3529437-3529647	PRDM16	MEGF6	0	chr1	3529437	3529647	211	undefined	geneBody	intron	undefined	ENSG00000162591	3487951	3611508	123558	-	0	inside	0	MEGF6
chr1-3530124-3530354	PRDM16	MEGF6	0	chr1	3530124	3530354	231	undefined	geneBody	intron	undefined	ENSG00000162591	3487951	3611508	123558	-	0	inside	0	MEGF6
chr1-3531110-3531828	PRDM16-DT/PRDM16/MEGF6	MEGF6	0	chr1	3531110	3531828	719	undefined	geneBody	exon	utr5	ENSG00000162591	3487951	3611508	123558	-	0	inside	0	MEGF6
chr1-3543057-3543621	PRDM16-DT/PRDM16/MEGF6	MEGF6	0	chr1	3543057	3543621	565	undefined	geneBody	intron	undefined	ENSG00000162591	3487951	3611508	123558	-	0	inside	0	MEGF6
chr1-3551345-3551648	PRDM16-DT/PRDM16/MEGF6	MEGF6	0	chr1	3551345	3551648	304	undefined	geneBody	intron	undefined	ENSG00000162591	3487951	3611508	123558	-	0	inside	0	MEGF6
chr1-3565288-3565501	MEGF6	MEGF6	0	chr1	3565288	3565501	214	undefined	geneBody	intron	undefined	ENSG00000162591	3487951	3611508	123558	-	0	inside	0	MEGF6
chr1-3573569-3573776	MEGF6	MEGF6	0	chr1	3573569	3573776	208	undefined	geneBody	intron	undefined	ENSG00000162591	3487951	3611508	123558	-	0	inside	0	MEGF6
chr1-3577439-3577683	MEGF6	MEGF6	0	chr1	3577439	3577683	245	undefined	geneBody	intron	undefined	ENSG00000162591	3487951	3611508	123558	-	0	inside	0	MEGF6
chr1-3578004-3578332	MEGF6	MEGF6	0	chr1	3578004	3578332	329	undefined	geneBody	intron	undefined	ENSG00000162591	3487951	3611508	123558	-	0	inside	0	MEGF6
chr1-3578554-3578889	NULL	MEGF6	0	chr1	3578554	3578889	336	undefined	geneBody	intron	undefined	ENSG00000162591	3487951	3611508	123558	-	0	inside	0	MEGF6
chr1-3611047-3611888	MEGF6	MEGF6	0	chr1	3611047	3611888	842	promoter4	promoter	exon	utr5	ENSG00000162591	3487951	3611508	123558	-	0	overlapStart	0	MEGF6
chr1-3618866-3619334	NULL	AL513320.1	3856	chr1	3618866	3619334	469	undefined	distalIntergenic	intergenic	undefined	-	-	-	-	-	-	-	-	-
chr1-3624155-3625593	MEGF6	AL513320.1	0	chr1	3624155	3625593	1439	promoter4	promoter	exon	utr5	ENSG00000238260	3623190	3624743	1554	-	0	overlapStart	0	AL513320.1
chr1-3649588-3650229	NULL	WRAP73	0	chr1	3649588	3650229	642	undefined	geneBody	exon	utr5	ENSG00000116213	3630767	3652761	21995	-	0	inside	0	WRAP73
chr1-3650721-3651662	NULL	WRAP73	0	chr1	3650721	3651662	942	promoter2	promoter	intron	undefined	ENSG00000078900	3652516	3736201	83686	+	853	upstream	853	TP73
chr1-3651916-3652604	NULL	WRAP73	0	chr1	3651916	3652604	689	promoter4	promoter	exon	utr5	ENSG00000078900	3652516	3736201	83686	+	0	overlapStart	0	TP73
chr1-3657817-3658106	NULL	TP73	0	chr1	3657817	3658106	290	undefined	geneDownstream	intron	undefined	ENSG00000227589	3658938	3668772	9835	-	831	downstream	831	AL136528.1
chr1-3668810-3669193	NULL	TP73	0	chr1	3668810	3669193	384	promoter3	promoter	intron	undefined	ENSG00000227589	3658938	3668772	9835	-	37	upstream	37	AL136528.1
chr1-3695490-3696132	NULL	TP73	0	chr1	3695490	3696132	643	undefined	geneBody	intron	undefined	ENSG00000078900	3652516	3736201	83686	+	0	inside	0	TP73
chr1-3698499-3698713	NULL	TP73	0	chr1	3698499	3698713	215	undefined	geneBody	intron	undefined	ENSG00000078900	3652516	3736201	83686	+	0	inside	0	TP73
chr1-3724278-3724647	NULL	TP73	0	chr1	3724278	3724647	370	undefined	geneBody	intron	undefined	ENSG00000078900	3652516	3736201	83686	+	0	inside	0	TP73
chr1-3746465-3747577	NULL	CCDC27	0	chr1	3746465	3747577	1113	promoter4	promoter	exon	otherExon	ENSG00000162592	3746460	3771645	25186	+	0	inside	4	CCDC27
chr1-3762568-3763224	NULL	CCDC27	0	chr1	3762568	3763224	657	undefined	geneBody	exon	utr3	ENSG00000162592	3746460	3771645	25186	+	0	inside	0	CCDC27
chr1-3772003-3772945	NULL	SMIM1	0	chr1	3772003	3772945	943	promoter4	promoter	exon	utr5	ENSG00000235169	3772761	3775982	3222	+	0	overlapStart	0	SMIM1
chr1-3795678-3796948	NULL	LRRC47	0	chr1	3795678	3796948	1271	promoter4	promoter	exon	utr5	ENSG00000130764	3778559	3796498	17940	-	0	overlapStart	0	LRRC47
chr1-3810954-3811557	NULL	CEP104	529	chr1	3810954	3811557	604	undefined	geneDownstream	intergenic	undefined	ENSG00000116198	3812086	3857214	45129	-	528	downstream	528	CEP104
chr1-3827753-3827964	NULL	CEP104	0	chr1	3827753	3827964	212	undefined	geneBody	intron	undefined	ENSG00000116198	3812086	3857214	45129	-	0	inside	0	CEP104
chr1-3856587-3858078	NULL	CEP104	0	chr1	3856587	3858078	1492	promoter4	promoter	exon	utr5	ENSG00000169598	3857267	3885429	28163	+	0	overlapStart	0	DFFB
chr1-3858384-3858631	NULL	DFFB	0	chr1	3858384	3858631	248	promoter1	promoter	intron	undefined	ENSG00000116198	3812086	3857214	45129	-	1169	upstream	1169	CEP104
chr1-3892696-3893062	NULL	C1orf174	0	chr1	3892696	3893062	367	undefined	geneBody	exon	CDS	ENSG00000198912	3889125	3900293	11169	-	0	inside	0	C1orf174
chr1-3899479-3901594	MEGF6	C1orf174	0	chr1	3899479	3901594	2116	promoter4	promoter	exon	utr5	ENSG00000236423	3900352	3917225	16874	+	0	overlapStart	0	LINC01134
chr1-3910807-3911033	NULL	LINC01134	0	chr1	3910807	3911033	227	undefined	geneBody	intron	undefined	ENSG00000236423	3900352	3917225	16874	+	0	inside	0	LINC01134
chr1-3923824-3924075	NULL	LINC01134	6599	chr1	3923824	3924075	252	undefined	distalIntergenic	intergenic	undefined	-	-	-	-	-	-	-	-	-
chr1-3948214-3948616	NULL	LINC01346	0	chr1	3948214	3948616	403	promoter4	promoter	exon	otherExon	ENSG00000226374	3944547	3949024	4478	-	0	inside	407	LINC01345
chr1-3954543-3954779	NULL	LINC01346	0	chr1	3954543	3954779	237	undefined	geneBody	exon	otherExon	ENSG00000233304	3940486	3955262	14777	+	0	inside	0	LINC01346
chr1-3991943-3992434	NULL	LINC02780	0	chr1	3991943	3992434	492	undefined	geneBody	intron	undefined	ENSG00000284668	3976133	4012704	36572	+	0	inside	0	LINC02780
chr1-4108292-4109245	NULL	AL805961.1	88784	chr1	4108292	4109245	954	undefined	distalIntergenic	intergenic	undefined	-	-	-	-	-	-	-	-	-
chr1-4144415-4144645	NULL	AL805961.1	124907	chr1	4144415	4144645	231	undefined	distalIntergenic	intergenic	undefined	-	-	-	-	-	-	-	-	-
chr1-4171001-4171276	NULL	AL805961.1	151493	chr1	4171001	4171276	276	undefined	distalIntergenic	intergenic	undefined	-	-	-	-	-	-	-	-	-
chr1-4462866-4463290	NULL	AL355602.1	15841	chr1	4462866	4463290	425	undefined	distalIntergenic	intergenic	undefined	-	-	-	-	-	-	-	-	-
chr1-4494375-4494673	NULL	AL355602.1	10000	chr1	4494375	4494673	299	undefined	distalIntergenic	intergenic	undefined	-	-	-	-	-	-	-	-	-
chr1-4512595-4513111	NULL	AL355602.1	28220	chr1	4512595	4513111	517	undefined	distalIntergenic	intergenic	undefined	-	-	-	-	-	-	-	-	-
chr1-4585214-4585423	NULL	LINC01646	0	chr1	4585214	4585423	210	undefined	geneBody	intron	undefined	ENSG00000232596	4571481	4594016	22536	+	0	inside	0	LINC01646
chr1-4594426-4594748	NULL	LINC01646	410	chr1	4594426	4594748	323	undefined	geneDownstream	intergenic	undefined	ENSG00000232596	4571481	4594016	22536	+	409	downstream	409	LINC01646
chr1-4652584-4653244	NULL	AJAP1	1365	chr1	4652584	4653244	661	promoter1	promoter	intergenic	undefined	ENSG00000196581	4654609	4792534	137926	+	1364	upstream	1364	AJAP1
chr1-4655037-4655321	NULL	AJAP1	0	chr1	4655037	4655321	285	promoter4	promoter	exon	utr5	ENSG00000196581	4654609	4792534	137926	+	0	inside	427	AJAP1
chr1-4656325-4656559	NULL	AJAP1	0	chr1	4656325	4656559	235	undefined	geneBody	intron	undefined	ENSG00000196581	4654609	4792534	137926	+	0	inside	0	AJAP1
chr1-4712008-4712238	NULL	AJAP1	0	chr1	4712008	4712238	231	undefined	geneBody	exon	CDS	ENSG00000196581	4654609	4792534	137926	+	0	inside	0	AJAP1
chr1-4778088-4778422	NULL	AJAP1	0	chr1	4778088	4778422	335	undefined	geneBody	intron	undefined	ENSG00000196581	4654609	4792534	137926	+	0	inside	0	AJAP1
chr1-4801395-4802086	NULL	AJAP1	8861	chr1	4801395	4802086	692	undefined	distalIntergenic	intergenic	undefined	-	-	-	-	-	-	-	-	-
chr1-4879197-4879725	NULL	BX005132.1	84229	chr1	4879197	4879725	529	undefined	distalIntergenic	intergenic	undefined	-	-	-	-	-	-	-	-	-
chr1-4935688-4936144	NULL	BX005132.1	27810	chr1	4935688	4936144	457	undefined	distalIntergenic	intergenic	undefined	-	-	-	-	-	-	-	-	-
chr1-4942492-4943126	NULL	BX005132.1	20828	chr1	4942492	4943126	635	undefined	distalIntergenic	intergenic	undefined	-	-	-	-	-	-	-	-	-
chr1-4944834-4945158	NULL	BX005132.1	18796	chr1	4944834	4945158	325	undefined	distalIntergenic	intergenic	undefined	-	-	-	-	-	-	-	-	-
chr1-4961243-4961466	NULL	BX005132.1	2488	chr1	4961243	4961466	224	undefined	distalIntergenic	intergenic	undefined	-	-	-	-	-	-	-	-	-
chr1-4963163-4963614	NULL	BX005132.1	340	chr1	4963163	4963614	452	undefined	geneDownstream	intergenic	undefined	ENSG00000284739	4963954	4973298	9345	-	339	downstream	339	BX005132.1
chr1-5386911-5387306	NULL	AL139823.1	79517	chr1	5386911	5387306	396	undefined	distalIntergenic	intergenic	undefined	-	-	-	-	-	-	-	-	-
chr1-5502294-5502961	NULL	Z98259.1	7620	chr1	5502294	5502961	668	undefined	distalIntergenic	intergenic	undefined	-	-	-	-	-	-	-	-	-
chr1-5503652-5504685	NULL	Z98259.1	8978	chr1	5503652	5504685	1034	undefined	distalIntergenic	intergenic	undefined	-	-	-	-	-	-	-	-	-
chr1-5509635-5510170	NULL	Z98259.1	14961	chr1	5509635	5510170	536	undefined	distalIntergenic	intergenic	undefined	-	-	-	-	-	-	-	-	-
chr1-5514082-5514795	NULL	Z98259.1	19408	chr1	5514082	5514795	714	undefined	distalIntergenic	intergenic	undefined	-	-	-	-	-	-	-	-	-
chr1-5598109-5598564	NULL	AL365255.1	0	chr1	5598109	5598564	456	undefined	geneBody	intron	undefined	ENSG00000236948	5561709	5668295	106587	-	0	inside	0	AL365255.1
chr1-5705288-5705535	NULL	AL365255.1	36993	chr1	5705288	5705535	248	undefined	distalIntergenic	intergenic	undefined	-	-	-	-	-	-	-	-	-
chr1-5719153-5719376	NULL	AL365255.1	50858	chr1	5719153	5719376	224	undefined	distalIntergenic	intergenic	undefined	-	-	-	-	-	-	-	-	-
chr1-5745700-5746104	NULL	AL365255.1	77405	chr1	5745700	5746104	405	undefined	distalIntergenic	intergenic	undefined	-	-	-	-	-	-	-	-	-
chr1-5770945-5771556	NULL	NPHP4	91255	chr1	5770945	5771556	612	undefined	distalIntergenic	intergenic	undefined	-	-	-	-	-	-	-	-	-
chr1-5847230-5847539	NULL	NPHP4	15272	chr1	5847230	5847539	310	undefined	distalIntergenic	intergenic	undefined	-	-	-	-	-	-	-	-	-
chr1-5887660-5888127	NULL	NPHP4	0	chr1	5887660	5888127	468	undefined	geneBody	intron	undefined	ENSG00000131697	5862811	5992473	129663	-	0	inside	0	NPHP4
chr1-5915619-5916225	NULL	NPHP4	0	chr1	5915619	5916225	607	undefined	geneBody	intron	undefined	ENSG00000131697	5862811	5992473	129663	-	0	inside	0	NPHP4
chr1-5922878-5923432	GPR153	NPHP4	0	chr1	5922878	5923432	555	undefined	geneBody	intron	undefined	ENSG00000131697	5862811	5992473	129663	-	0	inside	0	NPHP4
chr1-5926790-5927001	NULL	NPHP4	0	chr1	5926790	5927001	212	undefined	geneBody	intron	undefined	ENSG00000131697	5862811	5992473	129663	-	0	inside	0	NPHP4
chr1-5937926-5938650	NULL	NPHP4	0	chr1	5937926	5938650	725	undefined	geneBody	intron	undefined	ENSG00000131697	5862811	5992473	129663	-	0	inside	0	NPHP4
chr1-5943239-5943601	NULL	NPHP4	0	chr1	5943239	5943601	363	undefined	geneBody	intron	undefined	ENSG00000131697	5862811	5992473	129663	-	0	inside	0	NPHP4
chr1-5966618-5967807	GPR153	NPHP4	0	chr1	5966618	5967807	1190	undefined	geneBody	exon	CDS	ENSG00000131697	5862811	5992473	129663	-	0	inside	0	NPHP4
chr1-5975173-5975455	NULL	NPHP4	0	chr1	5975173	5975455	283	undefined	geneBody	intron	undefined	ENSG00000131697	5862811	5992473	129663	-	0	inside	0	NPHP4
chr1-5980216-5980991	GPR153	NPHP4	0	chr1	5980216	5980991	776	undefined	geneBody	intron	undefined	ENSG00000131697	5862811	5992473	129663	-	0	inside	0	NPHP4
chr1-5991357-5993165	NULL	NPHP4	0	chr1	5991357	5993165	1809	promoter4	promoter	exon	utr5	ENSG00000131697	5862811	5992473	129663	-	0	overlapStart	0	NPHP4
chr1-6007434-6007761	NULL	KCNAB2	0	chr1	6007434	6007761	328	undefined	geneBody	exon	otherExon	ENSG00000069424	5990927	6101193	110267	+	0	inside	0	KCNAB2
chr1-6014172-6014925	NULL	KCNAB2	0	chr1	6014172	6014925	754	undefined	geneBody	intron	undefined	ENSG00000069424	5990927	6101193	110267	+	0	inside	0	KCNAB2
chr1-6025243-6025578	NULL	KCNAB2	0	chr1	6025243	6025578	336	undefined	geneBody	intron	undefined	ENSG00000069424	5990927	6101193	110267	+	0	inside	0	KCNAB2
chr1-6026020-6027217	KCNAB2	KCNAB2	0	chr1	6026020	6027217	1198	undefined	geneBody	exon	utr5	ENSG00000069424	5990927	6101193	110267	+	0	inside	0	KCNAB2
chr1-6028099-6028508	KCNAB2	KCNAB2	0	chr1	6028099	6028508	410	undefined	geneBody	intron	undefined	ENSG00000069424	5990927	6101193	110267	+	0	inside	0	KCNAB2
chr1-6034060-6034705	NULL	KCNAB2	0	chr1	6034060	6034705	646	undefined	geneBody	exon	utr5	ENSG00000069424	5990927	6101193	110267	+	0	inside	0	KCNAB2
chr1-6052315-6052686	NULL	KCNAB2	0	chr1	6052315	6052686	372	undefined	geneBody	intron	undefined	ENSG00000069424	5990927	6101193	110267	+	0	inside	0	KCNAB2
chr1-6058601-6058977	NULL	KCNAB2	0	chr1	6058601	6058977	377	undefined	geneBody	intron	undefined	ENSG00000069424	5990927	6101193	110267	+	0	inside	0	KCNAB2
chr1-6059847-6060085	NULL	KCNAB2	0	chr1	6059847	6060085	239	undefined	geneBody	intron	undefined	ENSG00000069424	5990927	6101193	110267	+	0	inside	0	KCNAB2
chr1-6065065-6065379	NULL	KCNAB2	0	chr1	6065065	6065379	315	undefined	geneBody	intron	undefined	ENSG00000069424	5990927	6101193	110267	+	0	inside	0	KCNAB2
chr1-6082540-6082939	GPR153	KCNAB2	0	chr1	6082540	6082939	400	undefined	geneBody	exon	utr3	ENSG00000069424	5990927	6101193	110267	+	0	inside	0	KCNAB2
chr1-6121010-6121236	NULL	CHD5	0	chr1	6121010	6121236	227	undefined	geneBody	exon	utr3	ENSG00000116254	6101787	6180321	78535	-	0	inside	0	CHD5
chr1-6127546-6128122	NULL	CHD5	0	chr1	6127546	6128122	577	undefined	geneBody	exon	utr3	ENSG00000116254	6101787	6180321	78535	-	0	inside	0	CHD5
chr1-6148523-6149176	NULL	CHD5	0	chr1	6148523	6149176	654	undefined	geneBody	exon	CDS	ENSG00000116254	6101787	6180321	78535	-	0	inside	0	CHD5
chr1-6161388-6161890	NULL	CHD5	0	chr1	6161388	6161890	503	undefined	geneBody	intron	undefined	ENSG00000116254	6101787	6180321	78535	-	0	inside	0	CHD5
chr1-6178918-6180045	NULL	CHD5	0	chr1	6178918	6180045	1128	promoter4	promoter	exon	utr5	ENSG00000116254	6101787	6180321	78535	-	0	inside	275	CHD5
chr1-6180230-6180664	NULL	CHD5	0	chr1	6180230	6180664	435	promoter4	promoter	exon	utr5	ENSG00000116254	6101787	6180321	78535	-	0	overlapStart	0	CHD5
chr1-6198919-6200168	NULL	RPL22	0	chr1	6198919	6200168	1250	undefined	geneBody	exon	utr5	ENSG00000116251	6185020	6209389	24370	-	0	inside	0	RPL22
chr1-6205013-6205430	NULL	RPL22	0	chr1	6205013	6205430	418	promoter4	promoter	exon	otherExon	ENSG00000158286	6205475	6221299	15825	+	44	upstream	44	RNF207
chr1-6205807-6206426	NULL	RPL22	0	chr1	6205807	6206426	620	promoter4	promoter	exon	utr5	ENSG00000226944	6204840	6205780	941	-	26	upstream	26	AL031847.1
chr1-6208800-6209014	NULL	RPL22	0	chr1	6208800	6209014	215	promoter4	promoter	exon	CDS	ENSG00000116251	6185020	6209389	24370	-	0	inside	374	RPL22
chr1-6222549-6222992	NULL	ICMT	0	chr1	6222549	6222992	444	undefined	geneDownstream	exon	utr3	ENSG00000158286	6205475	6221299	15825	+	1249	downstream	1249	RNF207
chr1-6235272-6236448	NULL	ICMT	0	chr1	6235272	6236448	1177	promoter4	promoter	exon	utr5	ENSG00000116237	6221193	6235972	14780	-	0	overlapStart	0	ICMT
chr1-6245105-6245461	NULL	HES3	0	chr1	6245105	6245461	357	undefined	geneDownstream	exon	CDS	ENSG00000158292	6247353	6261098	13746	-	1891	downstream	1891	GPR153
chr1-6259975-6261349	GPR153	GPR153	0	chr1	6259975	6261349	1375	promoter4	promoter	exon	utr5	ENSG00000158292	6247353	6261098	13746	-	0	overlapStart	0	GPR153
chr1-6276060-6276737	NULL	ACOT7	0	chr1	6276060	6276737	678	undefined	geneBody	intron	undefined	ENSG00000097021	6264269	6394391	130123	-	0	inside	0	ACOT7
chr1-6287154-6287901	NULL	ACOT7	0	chr1	6287154	6287901	748	undefined	geneBody	intron	undefined	ENSG00000097021	6264269	6394391	130123	-	0	inside	0	ACOT7
chr1-6300647-6300991	NULL	ACOT7	0	chr1	6300647	6300991	345	undefined	geneBody	intron	undefined	ENSG00000097021	6264269	6394391	130123	-	0	inside	0	ACOT7
chr1-6307078-6307390	NULL	ACOT7	0	chr1	6307078	6307390	313	undefined	geneBody	intron	undefined	ENSG00000097021	6264269	6394391	130123	-	0	inside	0	ACOT7
chr1-6343252-6343870	NULL	ACOT7	0	chr1	6343252	6343870	619	undefined	geneBody	intron	undefined	ENSG00000097021	6264269	6394391	130123	-	0	inside	0	ACOT7
chr1-6350401-6350684	NULL	ACOT7	0	chr1	6350401	6350684	284	undefined	geneBody	intron	undefined	ENSG00000097021	6264269	6394391	130123	-	0	inside	0	ACOT7
chr1-6353855-6354419	NULL	ACOT7	0	chr1	6353855	6354419	565	undefined	geneBody	intron	undefined	ENSG00000097021	6264269	6394391	130123	-	0	inside	0	ACOT7
chr1-6358735-6359927	NULL	ACOT7	0	chr1	6358735	6359927	1193	undefined	geneBody	exon	utr5	ENSG00000097021	6264269	6394391	130123	-	0	inside	0	ACOT7
chr1-6363176-6363378	NULL	ACOT7	0	chr1	6363176	6363378	203	undefined	geneBody	intron	undefined	ENSG00000097021	6264269	6394391	130123	-	0	inside	0	ACOT7
chr1-6367307-6367670	NULL	ACOT7	0	chr1	6367307	6367670	364	undefined	geneBody	intron	undefined	ENSG00000097021	6264269	6394391	130123	-	0	inside	0	ACOT7
chr1-6368246-6369215	NULL	ACOT7	0	chr1	6368246	6369215	970	undefined	geneBody	intron	undefined	ENSG00000097021	6264269	6394391	130123	-	0	inside	0	ACOT7
chr1-6378183-6378621	NULL	ACOT7	0	chr1	6378183	6378621	439	undefined	geneBody	intron	undefined	ENSG00000097021	6264269	6394391	130123	-	0	inside	0	ACOT7
chr1-6384639-6386053	NULL	ACOT7	0	chr1	6384639	6386053	1415	undefined	geneBody	exon	utr5	ENSG00000097021	6264269	6394391	130123	-	0	inside	0	ACOT7
chr1-6392684-6394210	NULL	ACOT7	0	chr1	6392684	6394210	1527	promoter4	promoter	exon	utr5	ENSG00000271746	6393555	6394391	837	+	0	overlapStart	0	AL031848.2
chr1-6404335-6405193	NULL	HES2	7225	chr1	6404335	6405193	859	undefined	distalIntergenic	intergenic	undefined	-	-	-	-	-	-	-	-	-
chr1-6419830-6420062	NULL	HES2	0	chr1	6419830	6420062	233	undefined	geneBody	exon	utr5	ENSG00000069812	6412418	6424670	12253	-	0	inside	0	HES2
chr1-6437796-6438290	NULL	ESPN	0	chr1	6437796	6438290	495	undefined	geneBody	intron	undefined	ENSG00000187017	6424776	6461367	36592	+	0	inside	0	ESPN
chr1-6448500-6449049	NULL	ESPN	0	chr1	6448500	6449049	550	promoter1	promoter	exon	utr5	ENSG00000231868	6443034	6447006	3973	-	1493	upstream	1493	AL031848.1
chr1-6454807-6455154	NULL	ESPN	0	chr1	6454807	6455154	348	undefined	geneBody	exon	CDS	ENSG00000187017	6424776	6461367	36592	+	0	inside	0	ESPN
chr1-6475355-6475916	NULL	PLEKHG5	0	chr1	6475355	6475916	562	undefined	geneBody	exon	CDS	ENSG00000171680	6466092	6520061	53970	-	0	inside	0	PLEKHG5
chr1-6485467-6485685	NULL	PLEKHG5	0	chr1	6485467	6485685	219	undefined	geneBody	exon	utr5	ENSG00000171680	6466092	6520061	53970	-	0	inside	0	PLEKHG5
chr1-6486324-6486676	NULL	PLEKHG5	0	chr1	6486324	6486676	353	undefined	geneBody	intron	undefined	ENSG00000171680	6466092	6520061	53970	-	0	inside	0	PLEKHG5
chr1-6497144-6497643	NULL	PLEKHG5	0	chr1	6497144	6497643	500	undefined	geneBody	exon	utr5	ENSG00000171680	6466092	6520061	53970	-	0	inside	0	PLEKHG5
chr1-6500747-6501033	NULL	PLEKHG5	0	chr1	6500747	6501033	287	undefined	geneBody	intron	undefined	ENSG00000171680	6466092	6520061	53970	-	0	inside	0	PLEKHG5
chr1-6502464-6502685	PLEKHG5	PLEKHG5	0	chr1	6502464	6502685	222	undefined	geneBody	intron	undefined	ENSG00000171680	6466092	6520061	53970	-	0	inside	0	PLEKHG5
chr1-6513046-6513702	NULL	PLEKHG5	0	chr1	6513046	6513702	657	undefined	geneBody	intron	undefined	ENSG00000171680	6466092	6520061	53970	-	0	inside	0	PLEKHG5
chr1-6519358-6520405	NULL	PLEKHG5	0	chr1	6519358	6520405	1048	promoter4	promoter	exon	utr5	ENSG00000171680	6466092	6520061	53970	-	0	overlapStart	0	PLEKHG5
chr1-6553952-6555661	NULL	NOL9	0	chr1	6553952	6555661	1710	promoter4	promoter	exon	utr5	ENSG00000162408	6521347	6554513	33167	-	0	overlapStart	0	NOL9
chr1-6579202-6580530	NULL	TAS1R1	0	chr1	6579202	6580530	1329	promoter4	promoter	exon	utr5	ENSG00000204859	6579994	6589280	9287	+	0	overlapStart	0	ZBTB48
chr1-6587177-6587486	NULL	ZBTB48	0	chr1	6587177	6587486	310	undefined	geneBody	exon	CDS	ENSG00000204859	6579994	6589280	9287	+	0	inside	0	ZBTB48
chr1-6591172-6591659	NULL	KLHL21	0	chr1	6591172	6591659	488	undefined	geneDownstream	exon	utr3	ENSG00000204859	6579994	6589280	9287	+	1891	downstream	1891	ZBTB48
chr1-6592373-6592630	NULL	KLHL21	0	chr1	6592373	6592630	258	undefined	geneBody	exon	utr3	ENSG00000162413	6590724	6614607	23884	-	0	inside	0	KLHL21
chr1-6601023-6601520	NULL	KLHL21	0	chr1	6601023	6601520	498	undefined	geneBody	intron	undefined	ENSG00000162413	6590724	6614607	23884	-	0	inside	0	KLHL21
chr1-6602032-6603630	NULL	KLHL21	0	chr1	6602032	6603630	1599	undefined	geneBody	exon	utr5	ENSG00000162413	6590724	6614607	23884	-	0	inside	0	KLHL21
chr1-6603961-6604461	NULL	KLHL21	0	chr1	6603961	6604461	501	undefined	geneBody	intron	undefined	ENSG00000162413	6590724	6614607	23884	-	0	inside	0	KLHL21
chr1-6612719-6615392	NULL	KLHL21	0	chr1	6612719	6615392	2674	promoter4	promoter	exon	utr5	ENSG00000116273	6613731	6624030	10300	+	0	overlapStart	0	PHF13
chr1-6624672-6625867	NULL	THAP3	0	chr1	6624672	6625867	1196	promoter4	promoter	exon	utr5	ENSG00000041988	6624866	6635586	10721	+	0	overlapStart	0	THAP3
chr1-6634518-6634836	NULL	THAP3	0	chr1	6634518	6634836	319	undefined	geneBody	exon	utr3	ENSG00000041988	6624866	6635586	10721	+	0	inside	0	THAP3
chr1-6637921-6638636	NULL	DNAJC11	0	chr1	6637921	6638636	716	undefined	geneBody	exon	CDS	ENSG00000007923	6634168	6701924	67757	-	0	inside	0	DNAJC11
chr1-6646216-6646764	NULL	DNAJC11	0	chr1	6646216	6646764	549	undefined	geneBody	intron	undefined	ENSG00000007923	6634168	6701924	67757	-	0	inside	0	DNAJC11
chr1-6701138-6702576	NULL	DNAJC11	0	chr1	6701138	6702576	1439	promoter4	promoter	exon	utr5	ENSG00000007923	6634168	6701924	67757	-	0	overlapStart	0	DNAJC11
chr1-6719536-6720269	NULL	LINC01672	4368	chr1	6719536	6720269	734	undefined	upstream	intergenic	undefined	ENSG00000228750	6724637	6730012	5376	+	4367	upstream	4367	LINC01672
chr1-6724601-6724815	NULL	LINC01672	0	chr1	6724601	6724815	215	promoter4	promoter	exon	otherExon	ENSG00000228750	6724637	6730012	5376	+	0	overlapStart	0	LINC01672
chr1-6727496-6727878	NULL	LINC01672	0	chr1	6727496	6727878	383	undefined	geneBody	exon	otherExon	ENSG00000228750	6724637	6730012	5376	+	0	inside	0	LINC01672
chr1-6730436-6730635	NULL	LINC01672	424	chr1	6730436	6730635	200	undefined	geneDownstream	intergenic	undefined	ENSG00000228750	6724637	6730012	5376	+	423	downstream	423	LINC01672
chr1-6742056-6742361	NULL	LINC01672	12044	chr1	6742056	6742361	306	undefined	distalIntergenic	intergenic	undefined	-	-	-	-	-	-	-	-	-
chr1-6742846-6744138	NULL	LINC01672	12834	chr1	6742846	6744138	1293	undefined	distalIntergenic	intergenic	undefined	-	-	-	-	-	-	-	-	-
chr1-6757689-6758327	NULL	AL591163.1	9627	chr1	6757689	6758327	639	undefined	distalIntergenic	intergenic	undefined	-	-	-	-	-	-	-	-	-
chr1-6770653-6771852	NULL	AL591163.1	615	chr1	6770653	6771852	1200	undefined	geneDownstream	intergenic	undefined	ENSG00000284744	6767954	6770038	2085	+	614	downstream	614	AL591163.1
chr1-6783969-6786367	KLHL21/CAMTA1	CAMTA1-DT	0	chr1	6783969	6786367	2399	promoter4	promoter	exon	utr5	ENSG00000237436	6783892	6784843	952	-	0	overlapStart	0	CAMTA1-DT
chr1-6800699-6801087	NULL	CAMTA1	0	chr1	6800699	6801087	389	undefined	geneBody	intron	undefined	ENSG00000171735	6785454	7769706	984253	+	0	inside	0	CAMTA1
chr1-6802011-6802361	NULL	CAMTA1	0	chr1	6802011	6802361	351	undefined	geneBody	intron	undefined	ENSG00000171735	6785454	7769706	984253	+	0	inside	0	CAMTA1
chr1-6811512-6811890	NULL	CAMTA1	0	chr1	6811512	6811890	379	undefined	geneBody	intron	undefined	ENSG00000171735	6785454	7769706	984253	+	0	inside	0	CAMTA1
chr1-6819675-6819891	NULL	CAMTA1	0	chr1	6819675	6819891	217	undefined	geneBody	intron	undefined	ENSG00000171735	6785454	7769706	984253	+	0	inside	0	CAMTA1
chr1-6825879-6826169	NULL	CAMTA1	0	chr1	6825879	6826169	291	undefined	geneBody	intron	undefined	ENSG00000171735	6785454	7769706	984253	+	0	inside	0	CAMTA1
chr1-6827630-6828185	NULL	CAMTA1	0	chr1	6827630	6828185	556	undefined	geneBody	intron	undefined	ENSG00000171735	6785454	7769706	984253	+	0	inside	0	CAMTA1
chr1-6850569-6850810	NULL	CAMTA1	0	chr1	6850569	6850810	242	undefined	geneBody	intron	undefined	ENSG00000171735	6785454	7769706	984253	+	0	inside	0	CAMTA1
chr1-6857530-6857787	NULL	CAMTA1	0	chr1	6857530	6857787	258	undefined	geneBody	intron	undefined	ENSG00000171735	6785454	7769706	984253	+	0	inside	0	CAMTA1
chr1-6859511-6860325	NULL	CAMTA1	0	chr1	6859511	6860325	815	undefined	geneBody	intron	undefined	ENSG00000171735	6785454	7769706	984253	+	0	inside	0	CAMTA1
chr1-6866332-6867006	NULL	CAMTA1	0	chr1	6866332	6867006	675	undefined	geneBody	intron	undefined	ENSG00000171735	6785454	7769706	984253	+	0	inside	0	CAMTA1
chr1-6873342-6873924	NULL	CAMTA1	0	chr1	6873342	6873924	583	undefined	geneBody	intron	undefined	ENSG00000171735	6785454	7769706	984253	+	0	inside	0	CAMTA1
chr1-6889797-6890637	NULL	CAMTA1	0	chr1	6889797	6890637	841	undefined	geneBody	intron	undefined	ENSG00000171735	6785454	7769706	984253	+	0	inside	0	CAMTA1
chr1-6905788-6906195	NULL	CAMTA1	0	chr1	6905788	6906195	408	undefined	geneBody	intron	undefined	ENSG00000171735	6785454	7769706	984253	+	0	inside	0	CAMTA1
chr1-6922446-6922953	NULL	CAMTA1	0	chr1	6922446	6922953	508	undefined	geneBody	intron	undefined	ENSG00000171735	6785454	7769706	984253	+	0	inside	0	CAMTA1
chr1-6924099-6925251	NULL	CAMTA1	0	chr1	6924099	6925251	1153	undefined	geneBody	intron	undefined	ENSG00000171735	6785454	7769706	984253	+	0	inside	0	CAMTA1
chr1-6935228-6935982	NULL	CAMTA1	0	chr1	6935228	6935982	755	undefined	geneBody	intron	undefined	ENSG00000171735	6785454	7769706	984253	+	0	inside	0	CAMTA1
chr1-6940816-6941058	NULL	CAMTA1	0	chr1	6940816	6941058	243	undefined	geneBody	intron	undefined	ENSG00000171735	6785454	7769706	984253	+	0	inside	0	CAMTA1
chr1-6949785-6949998	NULL	CAMTA1	0	chr1	6949785	6949998	214	undefined	geneBody	intron	undefined	ENSG00000171735	6785454	7769706	984253	+	0	inside	0	CAMTA1
chr1-6960321-6960525	NULL	CAMTA1	0	chr1	6960321	6960525	205	undefined	geneBody	intron	undefined	ENSG00000171735	6785454	7769706	984253	+	0	inside	0	CAMTA1
chr1-6961884-6963526	NULL	CAMTA1	0	chr1	6961884	6963526	1643	undefined	geneBody	intron	undefined	ENSG00000171735	6785454	7769706	984253	+	0	inside	0	CAMTA1
chr1-6984971-6985254	NULL	CAMTA1	0	chr1	6984971	6985254	284	undefined	geneBody	intron	undefined	ENSG00000171735	6785454	7769706	984253	+	0	inside	0	CAMTA1
chr1-7013672-7014233	NULL	CAMTA1	0	chr1	7013672	7014233	562	promoter4	promoter	intron	undefined	ENSG00000237365	7008376	7014279	5904	-	0	inside	45	AL512330.1
chr1-7042099-7043116	NULL	CAMTA1	0	chr1	7042099	7043116	1018	undefined	geneBody	intron	undefined	ENSG00000171735	6785454	7769706	984253	+	0	inside	0	CAMTA1
chr1-7069512-7070731	NULL	CAMTA1	0	chr1	7069512	7070731	1220	undefined	geneBody	intron	undefined	ENSG00000171735	6785454	7769706	984253	+	0	inside	0	CAMTA1
chr1-7075217-7075641	NULL	CAMTA1	0	chr1	7075217	7075641	425	undefined	geneBody	intron	undefined	ENSG00000171735	6785454	7769706	984253	+	0	inside	0	CAMTA1
chr1-7117387-7118182	NULL	CAMTA1	0	chr1	7117387	7118182	796	undefined	geneBody	intron	undefined	ENSG00000171735	6785454	7769706	984253	+	0	inside	0	CAMTA1
chr1-7121318-7122063	NULL	CAMTA1	0	chr1	7121318	7122063	746	undefined	geneBody	intron	undefined	ENSG00000171735	6785454	7769706	984253	+	0	inside	0	CAMTA1
chr1-7148606-7150141	NULL	CAMTA1	0	chr1	7148606	7150141	1536	undefined	geneBody	intron	undefined	ENSG00000171735	6785454	7769706	984253	+	0	inside	0	CAMTA1
chr1-7172803-7173094	NULL	CAMTA1	0	chr1	7172803	7173094	292	undefined	geneBody	intron	undefined	ENSG00000171735	6785454	7769706	984253	+	0	inside	0	CAMTA1
chr1-7207962-7208177	NULL	CAMTA1	0	chr1	7207962	7208177	216	undefined	geneBody	intron	undefined	ENSG00000171735	6785454	7769706	984253	+	0	inside	0	CAMTA1
chr1-7218214-7218526	NULL	CAMTA1	0	chr1	7218214	7218526	313	undefined	geneBody	intron	undefined	ENSG00000171735	6785454	7769706	984253	+	0	inside	0	CAMTA1
chr1-7223989-7224987	NULL	CAMTA1	0	chr1	7223989	7224987	999	undefined	geneBody	intron	undefined	ENSG00000171735	6785454	7769706	984253	+	0	inside	0	CAMTA1
chr1-7290992-7292007	NULL	CAMTA1	0	chr1	7290992	7292007	1016	undefined	geneBody	intron	undefined	ENSG00000171735	6785454	7769706	984253	+	0	inside	0	CAMTA1
chr1-7292847-7293056	NULL	CAMTA1	0	chr1	7292847	7293056	210	undefined	geneBody	intron	undefined	ENSG00000171735	6785454	7769706	984253	+	0	inside	0	CAMTA1
chr1-7298717-7299994	NULL	CAMTA1	0	chr1	7298717	7299994	1278	undefined	geneBody	intron	undefined	ENSG00000171735	6785454	7769706	984253	+	0	inside	0	CAMTA1
chr1-7379482-7379828	NULL	CAMTA1	0	chr1	7379482	7379828	347	undefined	geneBody	intron	undefined	ENSG00000171735	6785454	7769706	984253	+	0	inside	0	CAMTA1
chr1-7388242-7389973	NULL	CAMTA1	0	chr1	7388242	7389973	1732	promoter4	promoter	exon	otherExon	ENSG00000237728	7382487	7389754	7268	-	0	overlapStart	0	Z97987.1
chr1-7401805-7402189	NULL	CAMTA1	0	chr1	7401805	7402189	385	undefined	geneBody	intron	undefined	ENSG00000171735	6785454	7769706	984253	+	0	inside	0	CAMTA1
chr1-7408137-7409051	NULL	CAMTA1	0	chr1	7408137	7409051	915	undefined	geneBody	intron	undefined	ENSG00000171735	6785454	7769706	984253	+	0	inside	0	CAMTA1
chr1-7427808-7428151	NULL	CAMTA1	0	chr1	7427808	7428151	344	undefined	geneBody	intron	undefined	ENSG00000171735	6785454	7769706	984253	+	0	inside	0	CAMTA1
chr1-7469191-7469780	NULL	CAMTA1	0	chr1	7469191	7469780	590	undefined	geneBody	intron	undefined	ENSG00000171735	6785454	7769706	984253	+	0	inside	0	CAMTA1
chr1-7470581-7471462	NULL	CAMTA1	0	chr1	7470581	7471462	882	undefined	geneBody	intron	undefined	ENSG00000171735	6785454	7769706	984253	+	0	inside	0	CAMTA1
chr1-7471931-7472131	NULL	CAMTA1	0	chr1	7471931	7472131	201	undefined	geneBody	intron	undefined	ENSG00000171735	6785454	7769706	984253	+	0	inside	0	CAMTA1
chr1-7478897-7479178	NULL	CAMTA1	0	chr1	7478897	7479178	282	undefined	geneBody	intron	undefined	ENSG00000171735	6785454	7769706	984253	+	0	inside	0	CAMTA1
chr1-7491238-7491870	NULL	CAMTA1	0	chr1	7491238	7491870	633	undefined	geneBody	intron	undefined	ENSG00000171735	6785454	7769706	984253	+	0	inside	0	CAMTA1
chr1-7503851-7504176	NULL	CAMTA1	0	chr1	7503851	7504176	326	undefined	geneBody	intron	undefined	ENSG00000171735	6785454	7769706	984253	+	0	inside	0	CAMTA1
chr1-7518589-7518911	NULL	CAMTA1	0	chr1	7518589	7518911	323	undefined	geneBody	intron	undefined	ENSG00000171735	6785454	7769706	984253	+	0	inside	0	CAMTA1
chr1-7526254-7526752	NULL	CAMTA1	0	chr1	7526254	7526752	499	undefined	geneBody	intron	undefined	ENSG00000171735	6785454	7769706	984253	+	0	inside	0	CAMTA1
chr1-7549154-7549587	NULL	CAMTA1	0	chr1	7549154	7549587	434	undefined	geneBody	intron	undefined	ENSG00000171735	6785454	7769706	984253	+	0	inside	0	CAMTA1
chr1-7557653-7558409	NULL	CAMTA1	0	chr1	7557653	7558409	757	undefined	geneBody	intron	undefined	ENSG00000171735	6785454	7769706	984253	+	0	inside	0	CAMTA1
chr1-7572720-7573240	NULL	CAMTA1	0	chr1	7572720	7573240	521	undefined	geneBody	intron	undefined	ENSG00000171735	6785454	7769706	984253	+	0	inside	0	CAMTA1
chr1-7574118-7575009	NULL	CAMTA1	0	chr1	7574118	7575009	892	undefined	geneBody	intron	undefined	ENSG00000171735	6785454	7769706	984253	+	0	inside	0	CAMTA1
chr1-7586096-7586579	NULL	CAMTA1	0	chr1	7586096	7586579	484	undefined	geneBody	intron	undefined	ENSG00000171735	6785454	7769706	984253	+	0	inside	0	CAMTA1
chr1-7596075-7596524	NULL	CAMTA1	0	chr1	7596075	7596524	450	undefined	geneBody	intron	undefined	ENSG00000171735	6785454	7769706	984253	+	0	inside	0	CAMTA1
chr1-7616465-7616669	NULL	CAMTA1	0	chr1	7616465	7616669	205	undefined	geneBody	intron	undefined	ENSG00000171735	6785454	7769706	984253	+	0	inside	0	CAMTA1
chr1-7645330-7645605	NULL	CAMTA1	0	chr1	7645330	7645605	276	undefined	geneBody	intron	undefined	ENSG00000171735	6785454	7769706	984253	+	0	inside	0	CAMTA1
chr1-7647075-7647555	NULL	CAMTA1	0	chr1	7647075	7647555	481	undefined	geneBody	intron	undefined	ENSG00000171735	6785454	7769706	984253	+	0	inside	0	CAMTA1
chr1-7667423-7667905	NULL	CAMTA1	0	chr1	7667423	7667905	483	undefined	geneBody	intron	undefined	ENSG00000171735	6785454	7769706	984253	+	0	inside	0	CAMTA1
chr1-7669538-7669768	NULL	CAMTA1	0	chr1	7669538	7669768	231	undefined	geneBody	intron	undefined	ENSG00000171735	6785454	7769706	984253	+	0	inside	0	CAMTA1
chr1-7679958-7680961	NULL	CAMTA1	0	chr1	7679958	7680961	1004	undefined	geneBody	intron	undefined	ENSG00000171735	6785454	7769706	984253	+	0	inside	0	CAMTA1
chr1-7703827-7705783	NULL	CAMTA1	0	chr1	7703827	7705783	1957	undefined	geneBody	intron	undefined	ENSG00000171735	6785454	7769706	984253	+	0	inside	0	CAMTA1
chr1-7719517-7719946	NULL	CAMTA1	0	chr1	7719517	7719946	430	undefined	geneBody	intron	undefined	ENSG00000171735	6785454	7769706	984253	+	0	inside	0	CAMTA1
chr1-7726559-7726927	NULL	CAMTA1	0	chr1	7726559	7726927	369	undefined	geneBody	intron	undefined	ENSG00000171735	6785454	7769706	984253	+	0	inside	0	CAMTA1
chr1-7728081-7728483	NULL	CAMTA1	0	chr1	7728081	7728483	403	undefined	geneBody	intron	undefined	ENSG00000171735	6785454	7769706	984253	+	0	inside	0	CAMTA1
chr1-7752293-7753163	NULL	CAMTA1	0	chr1	7752293	7753163	871	undefined	geneBody	exon	CDS	ENSG00000171735	6785454	7769706	984253	+	0	inside	0	CAMTA1
chr1-7770544-7772082	PER3	VAMP3	0	chr1	7770544	7772082	1539	promoter4	promoter	exon	utr5	ENSG00000049245	7771296	7781432	10137	+	0	overlapStart	0	VAMP3
chr1-7783079-7785049	PER3	PER3	0	chr1	7783079	7785049	1971	promoter4	promoter	exon	utr5	ENSG00000049246	7784320	7845177	60858	+	0	overlapStart	0	PER3
chr1-7797511-7797780	NULL	PER3	0	chr1	7797511	7797780	270	undefined	geneBody	intron	undefined	ENSG00000049246	7784320	7845177	60858	+	0	inside	0	PER3
chr1-7808135-7808474	NULL	PER3	0	chr1	7808135	7808474	340	undefined	geneDownstream	intron	undefined	ENSG00000236266	7810242	7827342	17101	-	1767	downstream	1767	Z98884.1
chr1-7827113-7827736	NULL	PER3	0	chr1	7827113	7827736	624	promoter4	promoter	exon	CDS	ENSG00000236266	7810242	7827342	17101	-	0	overlapStart	0	Z98884.1
chr1-7848751-7848987	NULL	UTS2	0	chr1	7848751	7848987	237	undefined	geneBody	intron	undefined	ENSG00000049247	7843083	7853512	10430	-	0	inside	0	UTS2
chr1-7856416-7856647	NULL	UTS2	2904	chr1	7856416	7856647	232	undefined	upstream	intergenic	undefined	ENSG00000049247	7843083	7853512	10430	-	2903	upstream	2903	UTS2
chr1-7866039-7866307	NULL	UTS2	12527	chr1	7866039	7866307	269	undefined	distalIntergenic	intergenic	undefined	-	-	-	-	-	-	-	-	-
chr1-7874485-7874736	NULL	UTS2	20973	chr1	7874485	7874736	252	undefined	distalIntergenic	intergenic	undefined	-	-	-	-	-	-	-	-	-
chr1-7875975-7876323	NULL	UTS2	22463	chr1	7875975	7876323	349	undefined	distalIntergenic	intergenic	undefined	-	-	-	-	-	-	-	-	-
chr1-7885366-7885743	NULL	TNFRSF9	30151	chr1	7885366	7885743	378	undefined	distalIntergenic	intergenic	undefined	-	-	-	-	-	-	-	-	-
chr1-7885992-7886226	NULL	TNFRSF9	29668	chr1	7885992	7886226	235	undefined	distalIntergenic	intergenic	undefined	-	-	-	-	-	-	-	-	-
chr1-7886456-7886658	NULL	TNFRSF9	29236	chr1	7886456	7886658	203	undefined	distalIntergenic	intergenic	undefined	-	-	-	-	-	-	-	-	-
chr1-7893375-7894870	NULL	TNFRSF9	21024	chr1	7893375	7894870	1496	undefined	distalIntergenic	intergenic	undefined	-	-	-	-	-	-	-	-	-
chr1-7902476-7902981	NULL	TNFRSF9	12913	chr1	7902476	7902981	506	undefined	distalIntergenic	intergenic	undefined	-	-	-	-	-	-	-	-	-
chr1-7906549-7906842	NULL	TNFRSF9	9052	chr1	7906549	7906842	294	undefined	distalIntergenic	intergenic	undefined	-	-	-	-	-	-	-	-	-
chr1-7921908-7922713	NULL	TNFRSF9	0	chr1	7921908	7922713	806	undefined	geneBody	exon	utr3	ENSG00000049249	7915894	7943165	27272	-	0	inside	0	TNFRSF9
chr1-7941280-7941625	NULL	TNFRSF9	0	chr1	7941280	7941625	346	undefined	geneBody	intron	undefined	ENSG00000049249	7915894	7943165	27272	-	0	inside	0	TNFRSF9
chr1-7941990-7942813	NULL	TNFRSF9	0	chr1	7941990	7942813	824	promoter4	promoter	intron	undefined	ENSG00000049249	7915894	7943165	27272	-	0	inside	351	TNFRSF9
chr1-7953567-7954626	NULL	PARK7	0	chr1	7953567	7954626	1060	promoter4	promoter	exon	utr5	ENSG00000116288	7954291	7985505	31215	+	0	overlapStart	0	PARK7
chr1-7961041-7962049	PER3	PARK7	0	chr1	7961041	7962049	1009	undefined	geneBody	exon	utr5	ENSG00000116288	7954291	7985505	31215	+	0	inside	0	PARK7
chr1-7975077-7975553	NULL	PARK7	0	chr1	7975077	7975553	477	undefined	geneBody	intron	undefined	ENSG00000116288	7954291	7985505	31215	+	0	inside	0	PARK7
chr1-7982127-7982586	NULL	PARK7	0	chr1	7982127	7982586	460	undefined	geneBody	intron	undefined	ENSG00000116288	7954291	7985505	31215	+	0	inside	0	PARK7
chr1-7989834-7990376	NULL	AL034417.4	758	chr1	7989834	7990376	543	promoter2	promoter	intergenic	undefined	ENSG00000284747	7991134	8005312	14179	+	757	upstream	757	AL034417.4
chr1-8004253-8004491	NULL	AL034417.4	0	chr1	8004253	8004491	239	undefined	geneDownstream	exon	utr3	ENSG00000116285	8004404	8026309	21906	-	0	overlapEnd	0	ERRFI1
chr1-8004680-8005706	ERRFI1	AL034417.4	0	chr1	8004680	8005706	1027	undefined	geneDownstream	exon	otherExon	ENSG00000284747	7991134	8005312	14179	+	0	overlapEnd	0	AL034417.4
chr1-8014748-8015357	NULL	ERRFI1	0	chr1	8014748	8015357	610	undefined	geneBody	exon	utr3	ENSG00000116285	8004404	8026309	21906	-	0	inside	0	ERRFI1
chr1-8020092-8020304	NULL	ERRFI1	0	chr1	8020092	8020304	213	undefined	geneBody	intron	undefined	ENSG00000116285	8004404	8026309	21906	-	0	inside	0	ERRFI1
chr1-8025685-8027473	PER3	ERRFI1	0	chr1	8025685	8027473	1789	promoter4	promoter	exon	utr5	ENSG00000116285	8004404	8026309	21906	-	0	overlapStart	0	ERRFI1
chr1-8040423-8040933	NULL	AL034417.2	0	chr1	8040423	8040933	511	undefined	geneBody	intron	undefined	ENSG00000238290	8026738	8122702	95965	+	0	inside	0	AL034417.2
chr1-8045856-8046726	NULL	AL034417.2	0	chr1	8045856	8046726	871	undefined	geneBody	intron	undefined	ENSG00000238290	8026738	8122702	95965	+	0	inside	0	AL034417.2
chr1-8047680-8048417	NULL	AL034417.2	0	chr1	8047680	8048417	738	undefined	geneBody	intron	undefined	ENSG00000238290	8026738	8122702	95965	+	0	inside	0	AL034417.2
chr1-8054224-8054428	NULL	AL034417.2	0	chr1	8054224	8054428	205	undefined	geneBody	intron	undefined	ENSG00000238290	8026738	8122702	95965	+	0	inside	0	AL034417.2
chr1-8059072-8059610	NULL	AL034417.2	0	chr1	8059072	8059610	539	undefined	geneBody	intron	undefined	ENSG00000238290	8026738	8122702	95965	+	0	inside	0	AL034417.2
chr1-8061067-8062341	NULL	AL034417.2	0	chr1	8061067	8062341	1275	undefined	geneBody	intron	undefined	ENSG00000238290	8026738	8122702	95965	+	0	inside	0	AL034417.2
chr1-8062849-8063171	NULL	AL034417.2	0	chr1	8062849	8063171	323	undefined	geneBody	intron	undefined	ENSG00000238290	8026738	8122702	95965	+	0	inside	0	AL034417.2
chr1-8076856-8077542	NULL	AL034417.2	0	chr1	8076856	8077542	687	undefined	geneBody	intron	undefined	ENSG00000238290	8026738	8122702	95965	+	0	inside	0	AL034417.2
chr1-8077918-8078655	NULL	AL034417.2	0	chr1	8077918	8078655	738	undefined	geneBody	intron	undefined	ENSG00000238290	8026738	8122702	95965	+	0	inside	0	AL034417.2
chr1-8082844-8083163	NULL	AL034417.2	0	chr1	8082844	8083163	320	undefined	geneBody	intron	undefined	ENSG00000238290	8026738	8122702	95965	+	0	inside	0	AL034417.2
chr1-8083470-8083961	NULL	AL034417.2	0	chr1	8083470	8083961	492	undefined	geneBody	intron	undefined	ENSG00000238290	8026738	8122702	95965	+	0	inside	0	AL034417.2
chr1-8089913-8090565	NULL	AL034417.2	0	chr1	8089913	8090565	653	undefined	geneBody	intron	undefined	ENSG00000238290	8026738	8122702	95965	+	0	inside	0	AL034417.2
chr1-8096255-8096930	NULL	AL034417.2	0	chr1	8096255	8096930	676	undefined	geneBody	intron	undefined	ENSG00000238290	8026738	8122702	95965	+	0	inside	0	AL034417.2
chr1-8097267-8098065	NULL	AL034417.2	0	chr1	8097267	8098065	799	undefined	geneBody	intron	undefined	ENSG00000238290	8026738	8122702	95965	+	0	inside	0	AL034417.2
chr1-8116629-8117262	ERRFI1	AL034417.2	0	chr1	8116629	8117262	634	undefined	geneBody	intron	undefined	ENSG00000238290	8026738	8122702	95965	+	0	inside	0	AL034417.2
chr1-8120783-8121898	NULL	AL034417.2	0	chr1	8120783	8121898	1116	undefined	geneBody	exon	otherExon	ENSG00000238290	8026738	8122702	95965	+	0	inside	0	AL034417.2
chr1-8133162-8134478	ERRFI1	AL034417.2	10460	chr1	8133162	8134478	1317	undefined	distalIntergenic	intergenic	undefined	-	-	-	-	-	-	-	-	-
chr1-8137861-8138088	NULL	AL034417.2	15159	chr1	8137861	8138088	228	undefined	distalIntergenic	intergenic	undefined	-	-	-	-	-	-	-	-	-
chr1-8141567-8142123	NULL	AL034417.2	18865	chr1	8141567	8142123	557	undefined	distalIntergenic	intergenic	undefined	-	-	-	-	-	-	-	-	-
chr1-8169567-8170001	NULL	LINC01714	31517	chr1	8169567	8170001	435	undefined	distalIntergenic	intergenic	undefined	-	-	-	-	-	-	-	-	-
chr1-8170209-8170412	NULL	LINC01714	31106	chr1	8170209	8170412	204	undefined	distalIntergenic	intergenic	undefined	-	-	-	-	-	-	-	-	-
chr1-8189844-8190159	NULL	LINC01714	11359	chr1	8189844	8190159	316	undefined	distalIntergenic	intergenic	undefined	-	-	-	-	-	-	-	-	-
chr1-8194368-8194835	NULL	LINC01714	6683	chr1	8194368	8194835	468	undefined	distalIntergenic	intergenic	undefined	-	-	-	-	-	-	-	-	-
chr1-8201959-8202857	NULL	LINC01714	0	chr1	8201959	8202857	899	promoter4	promoter	exon	otherExon	ENSG00000227634	8201518	8215210	13693	+	0	inside	440	LINC01714
chr1-8211533-8212348	NULL	LINC01714	0	chr1	8211533	8212348	816	undefined	geneBody	intron	undefined	ENSG00000227634	8201518	8215210	13693	+	0	inside	0	LINC01714
chr1-8216970-8217767	NULL	AL358876.2	423	chr1	8216970	8217767	798	undefined	geneDownstream	intergenic	undefined	ENSG00000233645	8218190	8220529	2340	-	422	downstream	422	AL358876.2
chr1-8238748-8239142	NULL	AL358876.2	18219	chr1	8238748	8239142	395	undefined	distalIntergenic	intergenic	undefined	-	-	-	-	-	-	-	-	-
chr1-8239682-8240008	NULL	AL358876.2	19153	chr1	8239682	8240008	327	undefined	distalIntergenic	intergenic	undefined	-	-	-	-	-	-	-	-	-
chr1-8251642-8251951	NULL	AL358876.2	31113	chr1	8251642	8251951	310	undefined	distalIntergenic	intergenic	undefined	-	-	-	-	-	-	-	-	-
chr1-8259141-8259968	NULL	AL358876.2	38612	chr1	8259141	8259968	828	undefined	distalIntergenic	intergenic	undefined	-	-	-	-	-	-	-	-	-
chr1-8269746-8270161	NULL	SLC45A1	47665	chr1	8269746	8270161	416	undefined	distalIntergenic	intergenic	undefined	-	-	-	-	-	-	-	-	-
chr1-8282020-8282398	NULL	SLC45A1	35428	chr1	8282020	8282398	379	undefined	distalIntergenic	intergenic	undefined	-	-	-	-	-	-	-	-	-
chr1-8283129-8283595	NULL	SLC45A1	34231	chr1	8283129	8283595	467	undefined	distalIntergenic	intergenic	undefined	-	-	-	-	-	-	-	-	-
chr1-8292965-8294719	NULL	SLC45A1	23107	chr1	8292965	8294719	1755	undefined	distalIntergenic	intergenic	undefined	-	-	-	-	-	-	-	-	-
chr1-8302794-8303759	NULL	SLC45A1	14067	chr1	8302794	8303759	966	undefined	distalIntergenic	intergenic	undefined	-	-	-	-	-	-	-	-	-
chr1-8312312-8312702	NULL	SLC45A1	5124	chr1	8312312	8312702	391	undefined	distalIntergenic	intergenic	undefined	-	-	-	-	-	-	-	-	-
chr1-8314327-8314589	NULL	SLC45A1	3237	chr1	8314327	8314589	263	undefined	upstream	intergenic	undefined	ENSG00000162426	8317826	8344167	26342	+	3236	upstream	3236	SLC45A1
chr1-8317688-8318597	NULL	SLC45A1	0	chr1	8317688	8318597	910	promoter4	promoter	exon	utr5	ENSG00000162426	8317826	8344167	26342	+	0	overlapStart	0	SLC45A1
chr1-8323608-8324457	NULL	SLC45A1	0	chr1	8323608	8324457	850	undefined	geneBody	exon	CDS	ENSG00000162426	8317826	8344167	26342	+	0	inside	0	SLC45A1
chr1-8329329-8330758	NULL	SLC45A1	0	chr1	8329329	8330758	1430	undefined	geneBody	exon	CDS	ENSG00000162426	8317826	8344167	26342	+	0	inside	0	SLC45A1
chr1-8343061-8344062	ERRFI1	SLC45A1	0	chr1	8343061	8344062	1002	undefined	geneBody	exon	utr3	ENSG00000162426	8317826	8344167	26342	+	0	inside	0	SLC45A1
chr1-8373435-8373856	NULL	RERE	0	chr1	8373435	8373856	422	undefined	geneBody	intron	undefined	ENSG00000142599	8352397	8848921	496525	-	0	inside	0	RERE
chr1-8380035-8380259	NULL	RERE	0	chr1	8380035	8380259	225	undefined	geneBody	intron	undefined	ENSG00000142599	8352397	8848921	496525	-	0	inside	0	RERE
chr1-8382055-8382280	NULL	RERE	0	chr1	8382055	8382280	226	undefined	geneBody	intron	undefined	ENSG00000142599	8352397	8848921	496525	-	0	inside	0	RERE
chr1-8396841-8397750	NULL	RERE	0	chr1	8396841	8397750	910	undefined	geneBody	intron	undefined	ENSG00000142599	8352397	8848921	496525	-	0	inside	0	RERE
chr1-8399205-8399460	NULL	RERE	0	chr1	8399205	8399460	256	undefined	geneBody	intron	undefined	ENSG00000142599	8352397	8848921	496525	-	0	inside	0	RERE
chr1-8408041-8408525	ERRFI1	RERE	0	chr1	8408041	8408525	485	undefined	geneBody	intron	undefined	ENSG00000142599	8352397	8848921	496525	-	0	inside	0	RERE
chr1-8409044-8409252	NULL	RERE	0	chr1	8409044	8409252	209	undefined	geneBody	intron	undefined	ENSG00000142599	8352397	8848921	496525	-	0	inside	0	RERE
chr1-8412152-8412513	NULL	RERE	0	chr1	8412152	8412513	362	undefined	geneBody	intron	undefined	ENSG00000142599	8352397	8848921	496525	-	0	inside	0	RERE
chr1-8422975-8424396	NULL	RERE	0	chr1	8422975	8424396	1422	promoter3	promoter	exon	utr5	ENSG00000232912	8424645	8435013	10369	+	248	upstream	248	RERE-AS1
chr1-8424672-8425043	NULL	RERE	0	chr1	8424672	8425043	372	promoter4	promoter	exon	utr5	ENSG00000232912	8424645	8435013	10369	+	0	inside	26	RERE-AS1
chr1-8438542-8439235	NULL	RERE	0	chr1	8438542	8439235	694	undefined	geneBody	intron	undefined	ENSG00000142599	8352397	8848921	496525	-	0	inside	0	RERE
chr1-8448533-8448770	NULL	RERE	0	chr1	8448533	8448770	238	undefined	geneBody	intron	undefined	ENSG00000142599	8352397	8848921	496525	-	0	inside	0	RERE
chr1-8448960-8449433	NULL	RERE	0	chr1	8448960	8449433	474	undefined	geneBody	intron	undefined	ENSG00000142599	8352397	8848921	496525	-	0	inside	0	RERE
chr1-8455744-8456757	NULL	RERE	0	chr1	8455744	8456757	1014	undefined	geneBody	intron	undefined	ENSG00000142599	8352397	8848921	496525	-	0	inside	0	RERE
chr1-8462328-8462541	NULL	RERE	0	chr1	8462328	8462541	214	undefined	geneBody	intron	undefined	ENSG00000142599	8352397	8848921	496525	-	0	inside	0	RERE
chr1-8463137-8463879	NULL	RERE	0	chr1	8463137	8463879	743	undefined	geneBody	intron	undefined	ENSG00000142599	8352397	8848921	496525	-	0	inside	0	RERE
chr1-8476110-8476426	NULL	RERE	0	chr1	8476110	8476426	317	undefined	geneBody	intron	undefined	ENSG00000142599	8352397	8848921	496525	-	0	inside	0	RERE
chr1-8477060-8477996	NULL	RERE	0	chr1	8477060	8477996	937	undefined	geneBody	intron	undefined	ENSG00000142599	8352397	8848921	496525	-	0	inside	0	RERE
chr1-8496602-8497727	NULL	RERE	0	chr1	8496602	8497727	1126	undefined	geneBody	exon	utr5	ENSG00000142599	8352397	8848921	496525	-	0	inside	0	RERE
chr1-8510015-8510864	NULL	RERE	0	chr1	8510015	8510864	850	undefined	geneBody	intron	undefined	ENSG00000142599	8352397	8848921	496525	-	0	inside	0	RERE
chr1-8517706-8518227	NULL	RERE	0	chr1	8517706	8518227	522	undefined	geneBody	intron	undefined	ENSG00000142599	8352397	8848921	496525	-	0	inside	0	RERE
chr1-8525235-8526243	NULL	RERE	0	chr1	8525235	8526243	1009	undefined	geneBody	exon	utr5	ENSG00000142599	8352397	8848921	496525	-	0	inside	0	RERE
chr1-8527704-8527903	NULL	RERE	0	chr1	8527704	8527903	200	undefined	geneBody	intron	undefined	ENSG00000142599	8352397	8848921	496525	-	0	inside	0	RERE
chr1-8540114-8540875	NULL	RERE	0	chr1	8540114	8540875	762	undefined	geneBody	intron	undefined	ENSG00000142599	8352397	8848921	496525	-	0	inside	0	RERE
chr1-8542040-8542343	NULL	RERE	0	chr1	8542040	8542343	304	undefined	geneBody	intron	undefined	ENSG00000142599	8352397	8848921	496525	-	0	inside	0	RERE
chr1-8552780-8553249	NULL	RERE	0	chr1	8552780	8553249	470	undefined	geneBody	intron	undefined	ENSG00000142599	8352397	8848921	496525	-	0	inside	0	RERE
chr1-8560771-8561341	NULL	RERE	0	chr1	8560771	8561341	571	undefined	geneBody	intron	undefined	ENSG00000142599	8352397	8848921	496525	-	0	inside	0	RERE
chr1-8571096-8571801	NULL	RERE	0	chr1	8571096	8571801	706	undefined	geneBody	intron	undefined	ENSG00000142599	8352397	8848921	496525	-	0	inside	0	RERE
chr1-8580608-8580945	NULL	RERE	0	chr1	8580608	8580945	338	undefined	geneBody	intron	undefined	ENSG00000142599	8352397	8848921	496525	-	0	inside	0	RERE
chr1-8590523-8591154	NULL	RERE	0	chr1	8590523	8591154	632	undefined	geneBody	exon	otherExon	ENSG00000142599	8352397	8848921	496525	-	0	inside	0	RERE
chr1-8596023-8596289	NULL	RERE	0	chr1	8596023	8596289	267	undefined	geneBody	intron	undefined	ENSG00000142599	8352397	8848921	496525	-	0	inside	0	RERE
chr1-8597872-8598745	NULL	RERE	0	chr1	8597872	8598745	874	undefined	geneBody	intron	undefined	ENSG00000142599	8352397	8848921	496525	-	0	inside	0	RERE
chr1-8626043-8626754	NULL	RERE	0	chr1	8626043	8626754	712	undefined	geneBody	intron	undefined	ENSG00000142599	8352397	8848921	496525	-	0	inside	0	RERE
chr1-8652646-8653104	NULL	RERE	0	chr1	8652646	8653104	459	undefined	geneBody	intron	undefined	ENSG00000142599	8352397	8848921	496525	-	0	inside	0	RERE
chr1-8660223-8660809	NULL	RERE	0	chr1	8660223	8660809	587	undefined	geneBody	intron	undefined	ENSG00000142599	8352397	8848921	496525	-	0	inside	0	RERE
chr1-8661250-8662096	NULL	RERE	0	chr1	8661250	8662096	847	undefined	geneBody	intron	undefined	ENSG00000142599	8352397	8848921	496525	-	0	inside	0	RERE
chr1-8670505-8671575	NULL	RERE	0	chr1	8670505	8671575	1071	undefined	geneBody	intron	undefined	ENSG00000142599	8352397	8848921	496525	-	0	inside	0	RERE
chr1-8686857-8687340	NULL	RERE	0	chr1	8686857	8687340	484	undefined	geneBody	intron	undefined	ENSG00000142599	8352397	8848921	496525	-	0	inside	0	RERE
chr1-8697439-8697816	NULL	RERE	0	chr1	8697439	8697816	378	undefined	geneBody	intron	undefined	ENSG00000142599	8352397	8848921	496525	-	0	inside	0	RERE
chr1-8702854-8703774	NULL	RERE	0	chr1	8702854	8703774	921	undefined	geneBody	exon	utr5	ENSG00000142599	8352397	8848921	496525	-	0	inside	0	RERE
chr1-8712246-8713251	NULL	RERE	0	chr1	8712246	8713251	1006	undefined	geneBody	intron	undefined	ENSG00000142599	8352397	8848921	496525	-	0	inside	0	RERE
chr1-8726189-8727190	NULL	RERE	0	chr1	8726189	8727190	1002	undefined	geneBody	intron	undefined	ENSG00000142599	8352397	8848921	496525	-	0	inside	0	RERE
chr1-8727958-8728207	NULL	RERE	0	chr1	8727958	8728207	250	undefined	geneBody	intron	undefined	ENSG00000142599	8352397	8848921	496525	-	0	inside	0	RERE
chr1-8736860-8737297	NULL	RERE	0	chr1	8736860	8737297	438	undefined	geneBody	intron	undefined	ENSG00000142599	8352397	8848921	496525	-	0	inside	0	RERE
chr1-8742238-8742558	NULL	RERE	0	chr1	8742238	8742558	321	undefined	geneBody	intron	undefined	ENSG00000142599	8352397	8848921	496525	-	0	inside	0	RERE
chr1-8763748-8764294	NULL	RERE	0	chr1	8763748	8764294	547	undefined	geneBody	intron	undefined	ENSG00000142599	8352397	8848921	496525	-	0	inside	0	RERE
chr1-8816819-8818228	NULL	RERE	0	chr1	8816819	8818228	1410	undefined	geneBody	exon	utr5	ENSG00000142599	8352397	8848921	496525	-	0	inside	0	RERE
chr1-8822676-8822941	NULL	RERE	0	chr1	8822676	8822941	266	undefined	geneBody	intron	undefined	ENSG00000142599	8352397	8848921	496525	-	0	inside	0	RERE
chr1-8848592-8849381	NULL	RERE	0	chr1	8848592	8849381	790	promoter4	promoter	exon	utr5	ENSG00000142599	8352397	8848921	496525	-	0	overlapStart	0	RERE
chr1-8854629-8855005	NULL	RERE	5708	chr1	8854629	8855005	377	undefined	distalIntergenic	intergenic	undefined	-	-	-	-	-	-	-	-	-
chr1-8859404-8859634	NULL	ENO1	1366	chr1	8859404	8859634	231	undefined	geneDownstream	intergenic	undefined	ENSG00000074800	8861000	8879190	18191	-	1365	downstream	1365	ENO1
chr1-8873502-8873870	NULL	ENO1	0	chr1	8873502	8873870	369	undefined	geneBody	exon	utr5	ENSG00000074800	8861000	8879190	18191	-	0	inside	0	ENO1
chr1-8877975-8879430	NULL	ENO1	0	chr1	8877975	8879430	1456	promoter4	promoter	exon	utr5	ENSG00000230679	8878835	8879894	1060	+	0	overlapStart	0	ENO1-AS1
chr1-8889200-8890778	SPSB1	ENO1-AS1	9306	chr1	8889200	8890778	1579	undefined	distalIntergenic	intergenic	undefined	-	-	-	-	-	-	-	-	-
chr1-8900030-8900352	NULL	ENO1-AS1	20136	chr1	8900030	8900352	323	undefined	distalIntergenic	intergenic	undefined	-	-	-	-	-	-	-	-	-
chr1-8903644-8904360	NULL	ENO1-AS1	23750	chr1	8903644	8904360	717	undefined	distalIntergenic	intergenic	undefined	-	-	-	-	-	-	-	-	-
chr1-8905423-8906218	NULL	ENO1-AS1	25529	chr1	8905423	8906218	796	undefined	distalIntergenic	intergenic	undefined	-	-	-	-	-	-	-	-	-
chr1-8917629-8918388	NULL	CA6	27479	chr1	8917629	8918388	760	undefined	distalIntergenic	intergenic	undefined	-	-	-	-	-	-	-	-	-
chr1-8937684-8938027	NULL	CA6	7840	chr1	8937684	8938027	344	undefined	distalIntergenic	intergenic	undefined	-	-	-	-	-	-	-	-	-
chr1-8955502-8955727	NULL	CA6	0	chr1	8955502	8955727	226	undefined	geneBody	intron	undefined	ENSG00000131686	8945867	8975092	29226	+	0	inside	0	CA6
chr1-8956845-8957133	NULL	CA6	0	chr1	8956845	8957133	289	undefined	geneBody	intron	undefined	ENSG00000131686	8945867	8975092	29226	+	0	inside	0	CA6
chr1-8962405-8963316	NULL	CA6	0	chr1	8962405	8963316	912	undefined	geneBody	exon	CDS	ENSG00000131686	8945867	8975092	29226	+	0	inside	0	CA6
chr1-8985966-8986908	NULL	CA6	10874	chr1	8985966	8986908	943	undefined	distalIntergenic	intergenic	undefined	-	-	-	-	-	-	-	-	-
chr1-8987848-8988308	NULL	CA6	12756	chr1	8987848	8988308	461	undefined	distalIntergenic	intergenic	undefined	-	-	-	-	-	-	-	-	-
chr1-9004616-9005351	NULL	SLC2A7	0	chr1	9004616	9005351	736	undefined	geneBody	exon	CDS	ENSG00000197241	9003300	9026345	23046	-	0	inside	0	SLC2A7
chr1-9007920-9008265	NULL	SLC2A7	0	chr1	9007920	9008265	346	undefined	geneBody	intron	undefined	ENSG00000197241	9003300	9026345	23046	-	0	inside	0	SLC2A7
chr1-9024892-9025218	NULL	SLC2A7	0	chr1	9024892	9025218	327	undefined	geneBody	exon	CDS	ENSG00000197241	9003300	9026345	23046	-	0	inside	0	SLC2A7
chr1-9025541-9025903	NULL	SLC2A7	0	chr1	9025541	9025903	363	promoter4	promoter	intron	undefined	ENSG00000197241	9003300	9026345	23046	-	0	inside	441	SLC2A7
chr1-9031668-9032101	NULL	SLC2A5	3005	chr1	9031668	9032101	434	undefined	distalIntergenic	intergenic	undefined	-	-	-	-	-	-	-	-	-
chr1-9038837-9039382	NULL	SLC2A5	0	chr1	9038837	9039382	546	undefined	geneBody	exon	CDS	ENSG00000142583	9035106	9088478	53373	-	0	inside	0	SLC2A5
chr1-9039603-9039915	NULL	SLC2A5	0	chr1	9039603	9039915	313	undefined	geneBody	exon	CDS	ENSG00000142583	9035106	9088478	53373	-	0	inside	0	SLC2A5
chr1-9052552-9052861	NULL	SLC2A5	0	chr1	9052552	9052861	310	undefined	geneBody	intron	undefined	ENSG00000142583	9035106	9088478	53373	-	0	inside	0	SLC2A5
chr1-9061610-9062156	NULL	SLC2A5	0	chr1	9061610	9062156	547	undefined	geneBody	intron	undefined	ENSG00000142583	9035106	9088478	53373	-	0	inside	0	SLC2A5
chr1-9067098-9067462	NULL	SLC2A5	0	chr1	9067098	9067462	365	undefined	geneBody	intron	undefined	ENSG00000142583	9035106	9088478	53373	-	0	inside	0	SLC2A5
chr1-9069166-9069714	NULL	SLC2A5	0	chr1	9069166	9069714	549	undefined	geneBody	exon	utr5	ENSG00000142583	9035106	9088478	53373	-	0	inside	0	SLC2A5
chr1-9071540-9072013	NULL	SLC2A5	0	chr1	9071540	9072013	474	undefined	geneBody	exon	utr5	ENSG00000142583	9035106	9088478	53373	-	0	inside	0	SLC2A5
chr1-9084536-9085442	NULL	SLC2A5	0	chr1	9084536	9085442	907	undefined	geneBody	exon	utr5	ENSG00000142583	9035106	9088478	53373	-	0	inside	0	SLC2A5
chr1-9101410-9101804	NULL	GPR157	0	chr1	9101410	9101804	395	undefined	geneBody	exon	utr3	ENSG00000180758	9100305	9129102	28798	-	0	inside	0	GPR157
chr1-9110630-9111108	NULL	GPR157	0	chr1	9110630	9111108	479	undefined	geneBody	intron	undefined	ENSG00000180758	9100305	9129102	28798	-	0	inside	0	GPR157
chr1-9121919-9122191	NULL	GPR157	0	chr1	9121919	9122191	273	undefined	geneBody	intron	undefined	ENSG00000180758	9100305	9129102	28798	-	0	inside	0	GPR157
chr1-9128095-9130005	SPSB1	GPR157	0	chr1	9128095	9130005	1911	promoter4	promoter	exon	utr5	ENSG00000180758	9100305	9129102	28798	-	0	overlapStart	0	GPR157
chr1-9135155-9135434	NULL	GPR157	6053	chr1	9135155	9135434	280	undefined	distalIntergenic	intergenic	undefined	-	-	-	-	-	-	-	-	-
chr1-9142158-9142565	NULL	MIR34AHG	5446	chr1	9142158	9142565	408	undefined	distalIntergenic	intergenic	undefined	-	-	-	-	-	-	-	-	-
chr1-9143290-9143540	NULL	MIR34AHG	4471	chr1	9143290	9143540	251	undefined	distalIntergenic	intergenic	undefined	-	-	-	-	-	-	-	-	-
chr1-9149813-9151250	NULL	MIR34AHG	0	chr1	9149813	9151250	1438	undefined	geneBody	exon	otherExon	ENSG00000228526	9148011	9198906	50896	-	0	inside	0	MIR34AHG
chr1-9163605-9164237	NULL	MIR34AHG	0	chr1	9163605	9164237	633	undefined	geneBody	intron	undefined	ENSG00000228526	9148011	9198906	50896	-	0	inside	0	MIR34AHG
chr1-9181151-9181758	NULL	MIR34AHG	0	chr1	9181151	9181758	608	promoter3	promoter	exon	otherExon	ENSG00000234546	9182004	9196284	14281	+	245	upstream	245	LNCTAM34A
chr1-9182043-9183251	MIR34AHG	MIR34AHG	0	chr1	9182043	9183251	1209	promoter4	promoter	exon	otherExon	ENSG00000234546	9182004	9196284	14281	+	0	inside	38	LNCTAM34A
chr1-9196322-9196689	NULL	MIR34AHG	0	chr1	9196322	9196689	368	undefined	geneDownstream	intron	undefined	ENSG00000234546	9182004	9196284	14281	+	37	downstream	37	LNCTAM34A
chr1-9198631-9198961	NULL	MIR34AHG	0	chr1	9198631	9198961	331	promoter4	promoter	exon	otherExon	ENSG00000228526	9148011	9198906	50896	-	0	overlapStart	0	MIR34AHG
chr1-9201350-9202061	NULL	MIR34AHG	2444	chr1	9201350	9202061	712	undefined	upstream	intergenic	undefined	ENSG00000228526	9148011	9198906	50896	-	2443	upstream	2443	MIR34AHG
chr1-9233065-9233687	NULL	H6PD	1088	chr1	9233065	9233687	623	promoter1	promoter	intergenic	undefined	ENSG00000049239	9234775	9271337	36563	+	1087	upstream	1087	H6PD
chr1-9234102-9235308	RERE	H6PD	0	chr1	9234102	9235308	1207	promoter4	promoter	exon	utr5	ENSG00000049239	9234775	9271337	36563	+	0	overlapStart	0	H6PD
chr1-9242451-9242844	NULL	H6PD	0	chr1	9242451	9242844	394	undefined	geneBody	intron	undefined	ENSG00000049239	9234775	9271337	36563	+	0	inside	0	H6PD
chr1-9249542-9250245	NULL	H6PD	0	chr1	9249542	9250245	704	undefined	geneBody	intron	undefined	ENSG00000049239	9234775	9271337	36563	+	0	inside	0	H6PD
chr1-9250549-9251008	NULL	H6PD	0	chr1	9250549	9251008	460	undefined	geneBody	intron	undefined	ENSG00000049239	9234775	9271337	36563	+	0	inside	0	H6PD
chr1-9266862-9267437	NULL	H6PD	0	chr1	9266862	9267437	576	undefined	geneBody	exon	utr3	ENSG00000049239	9234775	9271337	36563	+	0	inside	0	H6PD
chr1-9280478-9280723	NULL	H6PD	9141	chr1	9280478	9280723	246	undefined	distalIntergenic	intergenic	undefined	-	-	-	-	-	-	-	-	-
chr1-9292353-9293705	SPSB1	SPSB1	0	chr1	9292353	9293705	1353	promoter4	promoter	exon	utr5	ENSG00000171621	9292894	9369532	76639	+	0	overlapStart	0	SPSB1
chr1-9300206-9300520	NULL	SPSB1	0	chr1	9300206	9300520	315	undefined	geneBody	intron	undefined	ENSG00000171621	9292894	9369532	76639	+	0	inside	0	SPSB1
chr1-9302856-9303418	NULL	SPSB1	0	chr1	9302856	9303418	563	undefined	geneBody	intron	undefined	ENSG00000171621	9292894	9369532	76639	+	0	inside	0	SPSB1
chr1-9317940-9318304	NULL	SPSB1	0	chr1	9317940	9318304	365	undefined	geneBody	intron	undefined	ENSG00000171621	9292894	9369532	76639	+	0	inside	0	SPSB1
chr1-9326541-9326863	NULL	SPSB1	0	chr1	9326541	9326863	323	undefined	geneBody	intron	undefined	ENSG00000171621	9292894	9369532	76639	+	0	inside	0	SPSB1
chr1-9338443-9339140	NULL	SPSB1	0	chr1	9338443	9339140	698	undefined	geneBody	intron	undefined	ENSG00000171621	9292894	9369532	76639	+	0	inside	0	SPSB1
chr1-9350308-9350685	SPSB1	SPSB1	0	chr1	9350308	9350685	378	undefined	geneBody	intron	undefined	ENSG00000171621	9292894	9369532	76639	+	0	inside	0	SPSB1
chr1-9351963-9352716	SPSB1	SPSB1	0	chr1	9351963	9352716	754	undefined	geneBody	intron	undefined	ENSG00000171621	9292894	9369532	76639	+	0	inside	0	SPSB1
chr1-9371206-9371946	SPSB1/PIK3CD	SPSB1	1674	chr1	9371206	9371946	741	undefined	geneDownstream	intergenic	undefined	ENSG00000171621	9292894	9369532	76639	+	1673	downstream	1673	SPSB1
chr1-9375902-9376319	SPSB1	SPSB1	6370	chr1	9375902	9376319	418	undefined	distalIntergenic	intergenic	undefined	-	-	-	-	-	-	-	-	-
chr1-9376507-9377318	SPSB1/PIK3CD	SPSB1	6975	chr1	9376507	9377318	812	undefined	distalIntergenic	intergenic	undefined	-	-	-	-	-	-	-	-	-
chr1-9384258-9385191	SPSB1	SPSB1	14726	chr1	9384258	9385191	934	undefined	distalIntergenic	intergenic	undefined	-	-	-	-	-	-	-	-	-
chr1-9388844-9389088	NULL	SPSB1	19312	chr1	9388844	9389088	245	undefined	distalIntergenic	intergenic	undefined	-	-	-	-	-	-	-	-	-
chr1-9398042-9398404	SPSB1	BX323043.1	22694	chr1	9398042	9398404	363	undefined	distalIntergenic	intergenic	undefined	-	-	-	-	-	-	-	-	-
chr1-9399802-9400272	SPSB1	BX323043.1	20826	chr1	9399802	9400272	471	undefined	distalIntergenic	intergenic	undefined	-	-	-	-	-	-	-	-	-
chr1-9401631-9402325	SPSB1	BX323043.1	18773	chr1	9401631	9402325	695	undefined	distalIntergenic	intergenic	undefined	-	-	-	-	-	-	-	-	-
chr1-9412728-9414295	SPSB1	BX323043.1	6803	chr1	9412728	9414295	1568	undefined	distalIntergenic	intergenic	undefined	-	-	-	-	-	-	-	-	-
chr1-9428356-9429426	NULL	LINC02606	0	chr1	9428356	9429426	1071	undefined	geneBody	exon	otherExon	ENSG00000284693	9425094	9440564	15471	-	0	inside	0	LINC02606
chr1-9438041-9438870	SPSB1	LINC02606	0	chr1	9438041	9438870	830	undefined	geneBody	intron	undefined	ENSG00000284693	9425094	9440564	15471	-	0	inside	0	LINC02606
chr1-9440808-9441852	NULL	LINC02606	244	chr1	9440808	9441852	1045	promoter3	promoter	intergenic	undefined	ENSG00000284693	9425094	9440564	15471	-	243	upstream	243	LINC02606
chr1-9448384-9448886	NULL	LINC02606	7820	chr1	9448384	9448886	503	undefined	distalIntergenic	intergenic	undefined	-	-	-	-	-	-	-	-	-
chr1-9449087-9449795	SPSB1	LINC02606	8523	chr1	9449087	9449795	709	undefined	distalIntergenic	intergenic	undefined	-	-	-	-	-	-	-	-	-
chr1-9455589-9456072	NULL	LINC02606	15025	chr1	9455589	9456072	484	undefined	distalIntergenic	intergenic	undefined	-	-	-	-	-	-	-	-	-
chr1-9466718-9467339	NULL	LINC02606	26154	chr1	9466718	9467339	622	undefined	distalIntergenic	intergenic	undefined	-	-	-	-	-	-	-	-	-
chr1-9472886-9473443	NULL	AL928921.1	27649	chr1	9472886	9473443	558	undefined	distalIntergenic	intergenic	undefined	-	-	-	-	-	-	-	-	-
chr1-9490699-9491319	NULL	AL928921.1	9773	chr1	9490699	9491319	621	undefined	distalIntergenic	intergenic	undefined	-	-	-	-	-	-	-	-	-
chr1-9494915-9495568	NULL	AL928921.1	5524	chr1	9494915	9495568	654	undefined	distalIntergenic	intergenic	undefined	-	-	-	-	-	-	-	-	-
chr1-9503023-9503622	NULL	AL928921.1	0	chr1	9503023	9503622	600	promoter4	promoter	exon	otherExon	ENSG00000235263	9501092	9503471	2380	-	0	overlapStart	0	AL928921.1
chr1-9519295-9519790	NULL	AL928921.1	15824	chr1	9519295	9519790	496	undefined	distalIntergenic	intergenic	undefined	-	-	-	-	-	-	-	-	-
chr1-9538736-9540314	UBE4B	SLC25A33	0	chr1	9538736	9540314	1579	promoter4	promoter	exon	utr5	ENSG00000171612	9539465	9585173	45709	+	0	overlapStart	0	SLC25A33
chr1-9555165-9556034	NULL	SLC25A33	0	chr1	9555165	9556034	870	undefined	geneBody	intron	undefined	ENSG00000171612	9539465	9585173	45709	+	0	inside	0	SLC25A33
chr1-9561056-9561765	NULL	SLC25A33	0	chr1	9561056	9561765	710	undefined	geneBody	intron	undefined	ENSG00000171612	9539465	9585173	45709	+	0	inside	0	SLC25A33
chr1-9570821-9571208	SLC25A33	SLC25A33	0	chr1	9570821	9571208	388	undefined	geneBody	intron	undefined	ENSG00000171612	9539465	9585173	45709	+	0	inside	0	SLC25A33
chr1-9573644-9573883	NULL	SLC25A33	0	chr1	9573644	9573883	240	undefined	geneBody	intron	undefined	ENSG00000171612	9539465	9585173	45709	+	0	inside	0	SLC25A33
chr1-9588222-9589417	SPSB1	TMEM201	0	chr1	9588222	9589417	1196	promoter4	promoter	exon	utr5	ENSG00000188807	9588911	9614877	25967	+	0	overlapStart	0	TMEM201
chr1-9615445-9615767	NULL	TMEM201	568	chr1	9615445	9615767	323	undefined	geneDownstream	intergenic	undefined	ENSG00000188807	9588911	9614877	25967	+	567	downstream	567	TMEM201
chr1-9626779-9627520	NULL	TMEM201	11902	chr1	9626779	9627520	742	undefined	distalIntergenic	intergenic	undefined	-	-	-	-	-	-	-	-	-
chr1-9651590-9652470	PIK3CD	PIK3CD	0	chr1	9651590	9652470	881	promoter4	promoter	exon	utr5	ENSG00000171608	9651731	9729114	77384	+	0	overlapStart	0	PIK3CD
chr1-9687161-9688069	NULL	PIK3CD	0	chr1	9687161	9688069	909	promoter4	promoter	exon	otherExon	ENSG00000231789	9672426	9687555	15130	-	0	overlapStart	0	PIK3CD-AS2
chr1-9688901-9690301	NULL	PIK3CD	0	chr1	9688901	9690301	1401	promoter1	promoter	intron	undefined	ENSG00000231789	9672426	9687555	15130	-	1345	upstream	1345	PIK3CD-AS2
chr1-9701808-9702510	NULL	PIK3CD	0	chr1	9701808	9702510	703	undefined	geneBody	intron	undefined	ENSG00000171608	9651731	9729114	77384	+	0	inside	0	PIK3CD
chr1-9718953-9719346	NULL	PIK3CD	0	chr1	9718953	9719346	394	undefined	geneBody	intron	undefined	ENSG00000171608	9651731	9729114	77384	+	0	inside	0	PIK3CD
chr1-9753003-9753634	NULL	CLSTN1	0	chr1	9753003	9753634	632	undefined	geneBody	intron	undefined	ENSG00000171603	9729026	9824526	95501	-	0	inside	0	CLSTN1
chr1-9786759-9787035	NULL	CLSTN1	0	chr1	9786759	9787035	277	undefined	geneBody	intron	undefined	ENSG00000171603	9729026	9824526	95501	-	0	inside	0	CLSTN1
chr1-9798070-9798728	NULL	CLSTN1	0	chr1	9798070	9798728	659	undefined	geneBody	intron	undefined	ENSG00000171603	9729026	9824526	95501	-	0	inside	0	CLSTN1
chr1-9822915-9824843	NULL	CLSTN1	0	chr1	9822915	9824843	1929	promoter4	promoter	exon	utr5	ENSG00000171603	9729026	9824526	95501	-	0	overlapStart	0	CLSTN1
chr1-9825065-9825801	NULL	CLSTN1	539	chr1	9825065	9825801	737	promoter2	promoter	intergenic	undefined	ENSG00000171603	9729026	9824526	95501	-	538	upstream	538	CLSTN1
chr1-9835457-9836480	NULL	CLSTN1	10931	chr1	9835457	9836480	1024	undefined	distalIntergenic	intergenic	undefined	-	-	-	-	-	-	-	-	-
chr1-9842560-9843181	NULL	CTNNBIP1	5095	chr1	9842560	9843181	622	undefined	distalIntergenic	intergenic	undefined	-	-	-	-	-	-	-	-	-
chr1-9843638-9844578	NULL	CTNNBIP1	3698	chr1	9843638	9844578	941	undefined	upstream	intergenic	undefined	ENSG00000223989	9848318	9850154	1837	+	3739	upstream	3739	AL357140.1
chr1-9852086-9852862	NULL	CTNNBIP1	0	chr1	9852086	9852862	777	undefined	geneDownstream	intron	undefined	ENSG00000223989	9848318	9850154	1837	+	1931	downstream	1931	AL357140.1
chr1-9867156-9867789	NULL	CTNNBIP1	0	chr1	9867156	9867789	634	undefined	geneBody	intron	undefined	ENSG00000178585	9848276	9910336	62061	-	0	inside	0	CTNNBIP1
chr1-9874957-9875900	NULL	CTNNBIP1	0	chr1	9874957	9875900	944	undefined	geneBody	intron	undefined	ENSG00000178585	9848276	9910336	62061	-	0	inside	0	CTNNBIP1
chr1-9890251-9890679	NULL	CTNNBIP1	0	chr1	9890251	9890679	429	undefined	geneBody	intron	undefined	ENSG00000178585	9848276	9910336	62061	-	0	inside	0	CTNNBIP1
chr1-9900215-9900954	NULL	CTNNBIP1	0	chr1	9900215	9900954	740	promoter4	promoter	exon	otherExon	ENSG00000285701	9900614	9908034	7421	+	0	overlapStart	0	AL357140.4
chr1-9901582-9902162	NULL	CTNNBIP1	0	chr1	9901582	9902162	581	undefined	geneBody	intron	undefined	ENSG00000285701	9900614	9908034	7421	+	0	inside	0	AL357140.4
chr1-9909216-9911155	UBE4B/KIF1B	CTNNBIP1	0	chr1	9909216	9911155	1940	promoter4	promoter	exon	utr5	ENSG00000178585	9848276	9910336	62061	-	0	overlapStart	0	CTNNBIP1
chr1-9942428-9943627	NULL	LZIC	0	chr1	9942428	9943627	1200	promoter4	promoter	exon	utr5	ENSG00000228150	9942923	9949974	7052	+	0	overlapStart	0	AL357140.2
chr1-9950134-9950824	NULL	NMNAT1	0	chr1	9950134	9950824	691	undefined	geneDownstream	intron	undefined	ENSG00000228150	9942923	9949974	7052	+	159	downstream	159	AL357140.2
chr1-9959948-9960517	NULL	NMNAT1	0	chr1	9959948	9960517	570	undefined	geneBody	intron	undefined	ENSG00000173614	9943428	9985501	42074	+	0	inside	0	NMNAT1
chr1-9990986-9991234	RBP7	NMNAT1	5485	chr1	9990986	9991234	249	undefined	distalIntergenic	intergenic	undefined	-	-	-	-	-	-	-	-	-
chr1-9996948-9998155	NULL	RBP7	0	chr1	9996948	9998155	1208	promoter4	promoter	exon	utr5	ENSG00000162444	9997206	10016021	18816	+	0	overlapStart	0	RBP7
chr1-10015565-10016153	NULL	RBP7	0	chr1	10015565	10016153	589	undefined	geneDownstream	exon	utr3	ENSG00000162444	9997206	10016021	18816	+	0	overlapEnd	0	RBP7
chr1-10031517-10031810	NULL	UBE4B	1022	chr1	10031517	10031810	294	promoter1	promoter	intergenic	undefined	ENSG00000130939	10032832	10181239	148408	+	1021	upstream	1021	UBE4B
chr1-10032187-10033713	UBE4B/KIF1B	UBE4B	0	chr1	10032187	10033713	1527	promoter4	promoter	exon	utr5	ENSG00000130939	10032832	10181239	148408	+	0	overlapStart	0	UBE4B
chr1-10046078-10046793	NULL	UBE4B	0	chr1	10046078	10046793	716	undefined	geneBody	intron	undefined	ENSG00000130939	10032832	10181239	148408	+	0	inside	0	UBE4B
chr1-10055758-10055988	NULL	UBE4B	0	chr1	10055758	10055988	231	undefined	geneBody	intron	undefined	ENSG00000130939	10032832	10181239	148408	+	0	inside	0	UBE4B
chr1-10057298-10057636	NULL	UBE4B	0	chr1	10057298	10057636	339	undefined	geneBody	intron	undefined	ENSG00000130939	10032832	10181239	148408	+	0	inside	0	UBE4B
chr1-10066604-10067341	NULL	UBE4B	0	chr1	10066604	10067341	738	undefined	geneBody	intron	undefined	ENSG00000130939	10032832	10181239	148408	+	0	inside	0	UBE4B
chr1-10074098-10074660	NULL	UBE4B	0	chr1	10074098	10074660	563	undefined	geneBody	intron	undefined	ENSG00000130939	10032832	10181239	148408	+	0	inside	0	UBE4B
chr1-10107632-10109781	PIK3CD/UBE4B/KIF1B	UBE4B	0	chr1	10107632	10109781	2150	undefined	geneBody	intron	undefined	ENSG00000130939	10032832	10181239	148408	+	0	inside	0	UBE4B
chr1-10117775-10118455	NULL	UBE4B	0	chr1	10117775	10118455	681	undefined	geneBody	intron	undefined	ENSG00000130939	10032832	10181239	148408	+	0	inside	0	UBE4B
chr1-10122437-10123327	UBE4B	UBE4B	0	chr1	10122437	10123327	891	undefined	geneBody	intron	undefined	ENSG00000130939	10032832	10181239	148408	+	0	inside	0	UBE4B
chr1-10128321-10128676	NULL	UBE4B	0	chr1	10128321	10128676	356	undefined	geneBody	exon	otherExon	ENSG00000130939	10032832	10181239	148408	+	0	inside	0	UBE4B
chr1-10152632-10153313	NULL	UBE4B	0	chr1	10152632	10153313	682	undefined	geneBody	intron	undefined	ENSG00000130939	10032832	10181239	148408	+	0	inside	0	UBE4B
chr1-10154577-10155552	NULL	UBE4B	0	chr1	10154577	10155552	976	undefined	geneBody	intron	undefined	ENSG00000130939	10032832	10181239	148408	+	0	inside	0	UBE4B
chr1-10160738-10161957	NULL	UBE4B	0	chr1	10160738	10161957	1220	undefined	geneBody	exon	CDS	ENSG00000130939	10032832	10181239	148408	+	0	inside	0	UBE4B
chr1-10173592-10173882	NULL	UBE4B	0	chr1	10173592	10173882	291	undefined	geneBody	intron	undefined	ENSG00000130939	10032832	10181239	148408	+	0	inside	0	UBE4B
chr1-10186478-10187350	NULL	UBE4B	5239	chr1	10186478	10187350	873	undefined	distalIntergenic	intergenic	undefined	-	-	-	-	-	-	-	-	-
chr1-10195491-10195819	NULL	UBE4B	14252	chr1	10195491	10195819	329	undefined	distalIntergenic	intergenic	undefined	-	-	-	-	-	-	-	-	-
chr1-10209756-10211981	KIF1B	KIF1B	0	chr1	10209756	10211981	2226	promoter4	promoter	exon	utr5	ENSG00000054523	10210805	10381603	170799	+	0	overlapStart	0	KIF1B
chr1-10218039-10218313	NULL	KIF1B	0	chr1	10218039	10218313	275	undefined	geneBody	intron	undefined	ENSG00000054523	10210805	10381603	170799	+	0	inside	0	KIF1B
chr1-10230703-10231004	NULL	KIF1B	0	chr1	10230703	10231004	302	undefined	geneBody	exon	utr5	ENSG00000054523	10210805	10381603	170799	+	0	inside	0	KIF1B
chr1-10253372-10254170	NULL	KIF1B	0	chr1	10253372	10254170	799	undefined	geneBody	intron	undefined	ENSG00000054523	10210805	10381603	170799	+	0	inside	0	KIF1B
chr1-10267133-10267681	NULL	KIF1B	0	chr1	10267133	10267681	549	undefined	geneBody	exon	CDS	ENSG00000054523	10210805	10381603	170799	+	0	inside	0	KIF1B
chr1-10286030-10287608	NULL	KIF1B	0	chr1	10286030	10287608	1579	undefined	geneBody	intron	undefined	ENSG00000054523	10210805	10381603	170799	+	0	inside	0	KIF1B
chr1-10337747-10338348	NULL	KIF1B	0	chr1	10337747	10338348	602	undefined	geneBody	intron	undefined	ENSG00000054523	10210805	10381603	170799	+	0	inside	0	KIF1B
chr1-10377249-10377831	NULL	KIF1B	0	chr1	10377249	10377831	583	undefined	geneBody	exon	utr3	ENSG00000054523	10210805	10381603	170799	+	0	inside	0	KIF1B
chr1-10380600-10380851	NULL	KIF1B	0	chr1	10380600	10380851	252	undefined	geneDownstream	exon	utr3	ENSG00000284735	10381906	10387150	5245	-	1054	downstream	1054	AL139424.3
chr1-10387462-10388555	NULL	AL139424.3	312	chr1	10387462	10388555	1094	promoter3	promoter	intergenic	undefined	ENSG00000284735	10381906	10387150	5245	-	311	upstream	311	AL139424.3
chr1-10398201-10399835	NULL	PGD	0	chr1	10398201	10399835	1635	promoter4	promoter	exon	utr5	ENSG00000142657	10398592	10420511	21920	+	0	overlapStart	0	PGD
chr1-10415241-10415606	NULL	PGD	0	chr1	10415241	10415606	366	undefined	geneBody	exon	otherExon	ENSG00000142657	10398592	10420511	21920	+	0	inside	0	PGD
chr1-10428040-10428294	NULL	AL139424.1	1587	chr1	10428040	10428294	255	undefined	geneDownstream	intergenic	undefined	ENSG00000271989	10429881	10430677	797	-	1586	downstream	1586	AL139424.1
chr1-10429704-10431083	NULL	AL139424.1	0	chr1	10429704	10431083	1380	promoter4	promoter	exon	utr5	ENSG00000271989	10429881	10430677	797	-	0	includeFeature	0	AL139424.1
chr1-10450190-10450670	NULL	CORT	0	chr1	10450190	10450670	481	promoter4	promoter	exon	utr5	ENSG00000241563	10449719	10451902	2184	+	0	inside	470	CORT
chr1-10471861-10472722	NULL	DFFA	0	chr1	10471861	10472722	862	promoter4	promoter	exon	utr5	ENSG00000160049	10456522	10472529	16008	-	0	overlapStart	0	DFFA
chr1-10474452-10475505	NULL	PEX14	0	chr1	10474452	10475505	1054	promoter1	promoter	exon	utr5	ENSG00000160049	10456522	10472529	16008	-	1922	upstream	1922	DFFA
chr1-10494039-10494265	NULL	PEX14	0	chr1	10494039	10494265	227	undefined	geneBody	intron	undefined	ENSG00000142655	10472288	10630758	158471	+	0	inside	0	PEX14
chr1-10494487-10495554	NULL	PEX14	0	chr1	10494487	10495554	1068	undefined	geneBody	exon	CDS	ENSG00000142655	10472288	10630758	158471	+	0	inside	0	PEX14
chr1-10507216-10507775	NULL	PEX14	0	chr1	10507216	10507775	560	undefined	geneBody	intron	undefined	ENSG00000142655	10472288	10630758	158471	+	0	inside	0	PEX14
chr1-10510399-10511150	NULL	PEX14	0	chr1	10510399	10511150	752	undefined	geneBody	intron	undefined	ENSG00000142655	10472288	10630758	158471	+	0	inside	0	PEX14
chr1-10528125-10528973	NULL	PEX14	0	chr1	10528125	10528973	849	undefined	geneBody	intron	undefined	ENSG00000142655	10472288	10630758	158471	+	0	inside	0	PEX14
chr1-10530378-10531059	NULL	PEX14	0	chr1	10530378	10531059	682	undefined	geneBody	intron	undefined	ENSG00000142655	10472288	10630758	158471	+	0	inside	0	PEX14
chr1-10538436-10538837	NULL	PEX14	0	chr1	10538436	10538837	402	undefined	geneBody	intron	undefined	ENSG00000142655	10472288	10630758	158471	+	0	inside	0	PEX14
chr1-10539527-10539813	NULL	PEX14	0	chr1	10539527	10539813	287	undefined	geneBody	intron	undefined	ENSG00000142655	10472288	10630758	158471	+	0	inside	0	PEX14
chr1-10556026-10556614	NULL	PEX14	0	chr1	10556026	10556614	589	undefined	geneBody	intron	undefined	ENSG00000142655	10472288	10630758	158471	+	0	inside	0	PEX14
chr1-10573588-10573805	NULL	PEX14	0	chr1	10573588	10573805	218	undefined	geneBody	intron	undefined	ENSG00000142655	10472288	10630758	158471	+	0	inside	0	PEX14
chr1-10634718-10635035	NULL	CASZ1	1569	chr1	10634718	10635035	318	undefined	geneDownstream	intergenic	undefined	ENSG00000130940	10636604	10796650	160047	-	1568	downstream	1568	CASZ1
chr1-10636026-10636233	NULL	CASZ1	371	chr1	10636026	10636233	208	undefined	geneDownstream	intergenic	undefined	ENSG00000130940	10636604	10796650	160047	-	370	downstream	370	CASZ1
chr1-10646453-10646844	NULL	CASZ1	0	chr1	10646453	10646844	392	undefined	geneBody	intron	undefined	ENSG00000272078	10639241	10654333	15093	+	0	inside	0	AL139423.1
chr1-10663539-10663887	NULL	CASZ1	0	chr1	10663539	10663887	349	undefined	geneBody	intron	undefined	ENSG00000130940	10636604	10796650	160047	-	0	inside	0	CASZ1
chr1-10665948-10666172	NULL	CASZ1	0	chr1	10665948	10666172	225	undefined	geneBody	intron	undefined	ENSG00000130940	10636604	10796650	160047	-	0	inside	0	CASZ1
chr1-10668331-10668614	NULL	CASZ1	0	chr1	10668331	10668614	284	undefined	geneBody	intron	undefined	ENSG00000130940	10636604	10796650	160047	-	0	inside	0	CASZ1
chr1-10675295-10675531	NULL	CASZ1	0	chr1	10675295	10675531	237	undefined	geneBody	intron	undefined	ENSG00000130940	10636604	10796650	160047	-	0	inside	0	CASZ1
chr1-10679685-10679888	NULL	CASZ1	0	chr1	10679685	10679888	204	undefined	geneBody	intron	undefined	ENSG00000130940	10636604	10796650	160047	-	0	inside	0	CASZ1
chr1-10693750-10695286	NULL	CASZ1	0	chr1	10693750	10695286	1537	undefined	geneBody	exon	utr5	ENSG00000130940	10636604	10796650	160047	-	0	inside	0	CASZ1
chr1-10714249-10715033	NULL	CASZ1	0	chr1	10714249	10715033	785	undefined	geneBody	intron	undefined	ENSG00000130940	10636604	10796650	160047	-	0	inside	0	CASZ1
chr1-10725020-10725395	NULL	CASZ1	0	chr1	10725020	10725395	376	undefined	geneBody	intron	undefined	ENSG00000130940	10636604	10796650	160047	-	0	inside	0	CASZ1
chr1-10726380-10726755	NULL	CASZ1	0	chr1	10726380	10726755	376	undefined	geneBody	intron	undefined	ENSG00000130940	10636604	10796650	160047	-	0	inside	0	CASZ1
chr1-10735358-10735566	NULL	CASZ1	0	chr1	10735358	10735566	209	undefined	geneBody	intron	undefined	ENSG00000130940	10636604	10796650	160047	-	0	inside	0	CASZ1
chr1-10751640-10752044	NULL	CASZ1	0	chr1	10751640	10752044	405	undefined	geneBody	intron	undefined	ENSG00000130940	10636604	10796650	160047	-	0	inside	0	CASZ1
chr1-10756061-10756404	NULL	CASZ1	0	chr1	10756061	10756404	344	undefined	geneBody	intron	undefined	ENSG00000130940	10636604	10796650	160047	-	0	inside	0	CASZ1
chr1-10761902-10762161	NULL	CASZ1	0	chr1	10761902	10762161	260	undefined	geneBody	intron	undefined	ENSG00000130940	10636604	10796650	160047	-	0	inside	0	CASZ1
chr1-10773448-10773696	NULL	CASZ1	0	chr1	10773448	10773696	249	undefined	geneBody	intron	undefined	ENSG00000130940	10636604	10796650	160047	-	0	inside	0	CASZ1
chr1-10788521-10789092	NULL	CASZ1	0	chr1	10788521	10789092	572	undefined	geneBody	intron	undefined	ENSG00000130940	10636604	10796650	160047	-	0	inside	0	CASZ1
chr1-10793808-10794616	NULL	CASZ1	0	chr1	10793808	10794616	809	undefined	geneBody	intron	undefined	ENSG00000130940	10636604	10796650	160047	-	0	inside	0	CASZ1
chr1-10794837-10796909	NULL	CASZ1	0	chr1	10794837	10796909	2073	promoter4	promoter	exon	utr5	ENSG00000130940	10636604	10796650	160047	-	0	overlapStart	0	CASZ1
chr1-10804469-10804733	NULL	CASZ1	7819	chr1	10804469	10804733	265	undefined	distalIntergenic	intergenic	undefined	-	-	-	-	-	-	-	-	-
chr1-10824852-10825166	NULL	CASZ1	28202	chr1	10824852	10825166	315	undefined	distalIntergenic	intergenic	undefined	-	-	-	-	-	-	-	-	-
chr1-10835709-10836190	NULL	CASZ1	39059	chr1	10835709	10836190	482	undefined	distalIntergenic	intergenic	undefined	-	-	-	-	-	-	-	-	-
chr1-10860710-10860930	NULL	CASZ1	64060	chr1	10860710	10860930	221	undefined	distalIntergenic	intergenic	undefined	-	-	-	-	-	-	-	-	-
chr1-10862813-10863043	NULL	CASZ1	66163	chr1	10862813	10863043	231	undefined	distalIntergenic	intergenic	undefined	-	-	-	-	-	-	-	-	-
chr1-10866747-10867492	NULL	CASZ1	70097	chr1	10866747	10867492	746	undefined	distalIntergenic	intergenic	undefined	-	-	-	-	-	-	-	-	-
chr1-10888478-10889146	NULL	C1orf127	57325	chr1	10888478	10889146	669	undefined	distalIntergenic	intergenic	undefined	-	-	-	-	-	-	-	-	-
chr1-10889579-10889805	NULL	C1orf127	56666	chr1	10889579	10889805	227	undefined	distalIntergenic	intergenic	undefined	-	-	-	-	-	-	-	-	-
chr1-10901191-10901495	NULL	C1orf127	44976	chr1	10901191	10901495	305	undefined	distalIntergenic	intergenic	undefined	-	-	-	-	-	-	-	-	-
chr1-10909968-10910203	NULL	C1orf127	36268	chr1	10909968	10910203	236	undefined	distalIntergenic	intergenic	undefined	-	-	-	-	-	-	-	-	-
chr1-10929012-10929211	NULL	C1orf127	17260	chr1	10929012	10929211	200	undefined	distalIntergenic	intergenic	undefined	-	-	-	-	-	-	-	-	-
chr1-10941939-10942271	NULL	C1orf127	4200	chr1	10941939	10942271	333	undefined	distalIntergenic	intergenic	undefined	-	-	-	-	-	-	-	-	-
chr1-10960927-10961320	NULL	C1orf127	0	chr1	10960927	10961320	394	undefined	geneBody	intron	undefined	ENSG00000175262	10946471	10982037	35567	-	0	inside	0	C1orf127
chr1-10965488-10965840	NULL	C1orf127	0	chr1	10965488	10965840	353	undefined	geneBody	intron	undefined	ENSG00000175262	10946471	10982037	35567	-	0	inside	0	C1orf127
chr1-10973520-10973868	NULL	C1orf127	0	chr1	10973520	10973868	349	undefined	geneBody	intron	undefined	ENSG00000175262	10946471	10982037	35567	-	0	inside	0	C1orf127
chr1-10979416-10981174	NULL	C1orf127	0	chr1	10979416	10981174	1759	undefined	geneBody	intron	undefined	ENSG00000175262	10946471	10982037	35567	-	0	inside	0	C1orf127
chr1-11011272-11011558	NULL	TARDBP	786	chr1	11011272	11011558	287	promoter2	promoter	intergenic	undefined	ENSG00000120948	11012344	11026420	14077	+	785	upstream	785	TARDBP
chr1-11011763-11013237	NULL	TARDBP	0	chr1	11011763	11013237	1475	promoter4	promoter	exon	utr5	ENSG00000120948	11012344	11026420	14077	+	0	overlapStart	0	TARDBP
chr1-11029160-11029480	NULL	MASP2	0	chr1	11029160	11029480	321	promoter3	promoter	intron	undefined	ENSG00000271895	11029659	11030528	870	+	178	upstream	178	AL109811.2
chr1-11037552-11038191	NULL	MASP2	0	chr1	11037552	11038191	640	undefined	geneBody	exon	CDS	ENSG00000009724	11026523	11047239	20717	-	0	inside	0	MASP2
chr1-11045405-11045612	NULL	MASP2	0	chr1	11045405	11045612	208	undefined	geneBody	exon	CDS	ENSG00000009724	11026523	11047239	20717	-	0	inside	0	MASP2
chr1-11052919-11053472	NULL	SRM	1112	chr1	11052919	11053472	554	undefined	geneDownstream	intergenic	undefined	ENSG00000116649	11054584	11060020	5437	-	1111	downstream	1111	SRM
chr1-11053866-11054070	NULL	SRM	514	chr1	11053866	11054070	205	undefined	geneDownstream	intergenic	undefined	ENSG00000116649	11054584	11060020	5437	-	513	downstream	513	SRM
chr1-11059353-11060481	NULL	SRM	0	chr1	11059353	11060481	1129	promoter4	promoter	exon	utr5	ENSG00000116649	11054584	11060020	5437	-	0	overlapStart	0	SRM
chr1-11080181-11080759	NULL	EXOSC10	0	chr1	11080181	11080759	579	undefined	geneBody	exon	CDS	ENSG00000171824	11066618	11099869	33252	-	0	inside	0	EXOSC10
chr1-11082969-11083280	NULL	EXOSC10	0	chr1	11082969	11083280	312	undefined	geneBody	intron	undefined	ENSG00000171824	11066618	11099869	33252	-	0	inside	0	EXOSC10
chr1-11099263-11100633	NULL	EXOSC10	0	chr1	11099263	11100633	1371	promoter4	promoter	exon	utr5	ENSG00000230337	11099675	11102100	2426	+	0	overlapStart	0	EXOSC10-AS1
chr1-11142583-11144200	NULL	MTOR	0	chr1	11142583	11144200	1618	promoter4	promoter	exon	otherExon	ENSG00000225602	11143898	11149537	5640	+	0	overlapStart	0	MTOR-AS1
chr1-11152320-11152593	NULL	MTOR	0	chr1	11152320	11152593	274	undefined	geneBody	intron	undefined	ENSG00000198793	11106535	11262551	156017	-	0	inside	0	MTOR
chr1-11153203-11153483	NULL	MTOR	0	chr1	11153203	11153483	281	undefined	geneBody	intron	undefined	ENSG00000198793	11106535	11262551	156017	-	0	inside	0	MTOR
chr1-11157919-11159372	NULL	MTOR	0	chr1	11157919	11159372	1454	undefined	geneBody	intron	undefined	ENSG00000198793	11106535	11262551	156017	-	0	inside	0	MTOR
chr1-11160917-11161257	NULL	MTOR	0	chr1	11160917	11161257	341	undefined	geneBody	intron	undefined	ENSG00000198793	11106535	11262551	156017	-	0	inside	0	MTOR
chr1-11168357-11168686	NULL	MTOR	0	chr1	11168357	11168686	330	undefined	geneBody	intron	undefined	ENSG00000198793	11106535	11262551	156017	-	0	inside	0	MTOR
chr1-11176164-11176728	NULL	MTOR	0	chr1	11176164	11176728	565	undefined	geneBody	intron	undefined	ENSG00000198793	11106535	11262551	156017	-	0	inside	0	MTOR
chr1-11180263-11180574	NULL	MTOR	0	chr1	11180263	11180574	312	undefined	geneBody	intron	undefined	ENSG00000198793	11106535	11262551	156017	-	0	inside	0	MTOR
chr1-11187446-11187883	NULL	MTOR	0	chr1	11187446	11187883	438	promoter1	promoter	intron	undefined	ENSG00000171819	11189355	11195981	6627	+	1471	upstream	1471	ANGPTL7
chr1-11188972-11189453	NULL	MTOR	0	chr1	11188972	11189453	482	promoter4	promoter	exon	utr5	ENSG00000171819	11189355	11195981	6627	+	0	overlapStart	0	ANGPTL7
chr1-11207720-11208382	NULL	MTOR	0	chr1	11207720	11208382	663	undefined	geneBody	intron	undefined	ENSG00000198793	11106535	11262551	156017	-	0	inside	0	MTOR
chr1-11213861-11214325	NULL	MTOR	0	chr1	11213861	11214325	465	undefined	geneBody	intron	undefined	ENSG00000198793	11106535	11262551	156017	-	0	inside	0	MTOR
chr1-11241517-11242025	NULL	MTOR	0	chr1	11241517	11242025	509	undefined	geneBody	exon	CDS	ENSG00000198793	11106535	11262551	156017	-	0	inside	0	MTOR
chr1-11250360-11250637	NULL	MTOR	0	chr1	11250360	11250637	278	undefined	geneBody	intron	undefined	ENSG00000198793	11106535	11262551	156017	-	0	inside	0	MTOR
chr1-11261895-11262984	NULL	MTOR	0	chr1	11261895	11262984	1090	promoter4	promoter	exon	utr5	ENSG00000198793	11106535	11262551	156017	-	0	overlapStart	0	MTOR
chr1-11263259-11263472	NULL	MTOR	708	chr1	11263259	11263472	214	promoter2	promoter	intergenic	undefined	ENSG00000198793	11106535	11262551	156017	-	707	upstream	707	MTOR
chr1-11272294-11273944	NULL	UBIAD1	0	chr1	11272294	11273944	1651	promoter4	promoter	exon	utr5	ENSG00000120942	11273206	11296049	22844	+	0	overlapStart	0	UBIAD1
chr1-11281657-11282331	NULL	UBIAD1	0	chr1	11281657	11282331	675	undefined	geneBody	intron	undefined	ENSG00000120942	11273206	11296049	22844	+	0	inside	0	UBIAD1
chr1-11298792-11298996	NULL	UBIAD1	2743	chr1	11298792	11298996	205	undefined	distalIntergenic	intergenic	undefined	-	-	-	-	-	-	-	-	-
chr1-11355697-11355996	NULL	AL031291.1	36604	chr1	11355697	11355996	300	undefined	distalIntergenic	intergenic	undefined	-	-	-	-	-	-	-	-	-
chr1-11363783-11364020	NULL	AL031291.1	44690	chr1	11363783	11364020	238	undefined	distalIntergenic	intergenic	undefined	-	-	-	-	-	-	-	-	-
chr1-11374244-11374568	NULL	AL031291.1	55151	chr1	11374244	11374568	325	undefined	distalIntergenic	intergenic	undefined	-	-	-	-	-	-	-	-	-
chr1-11397129-11397477	NULL	AL031291.1	78036	chr1	11397129	11397477	349	undefined	distalIntergenic	intergenic	undefined	-	-	-	-	-	-	-	-	-
chr1-11478498-11479320	NULL	DISP3	0	chr1	11478498	11479320	823	promoter4	promoter	exon	utr5	ENSG00000204624	11479155	11537551	58397	+	0	overlapStart	0	DISP3
chr1-11479781-11480356	NULL	DISP3	0	chr1	11479781	11480356	576	undefined	geneBody	intron	undefined	ENSG00000204624	11479155	11537551	58397	+	0	inside	0	DISP3
chr1-11500976-11501184	NULL	DISP3	0	chr1	11500976	11501184	209	undefined	geneBody	exon	utr5	ENSG00000285833	11500803	11502016	1214	-	0	inside	0	AL590989.1
chr1-11501401-11502148	NULL	DISP3	0	chr1	11501401	11502148	748	promoter4	promoter	exon	CDS	ENSG00000285833	11500803	11502016	1214	-	0	overlapStart	0	AL590989.1
chr1-11524143-11524400	NULL	DISP3	0	chr1	11524143	11524400	258	undefined	geneBody	intron	undefined	ENSG00000204624	11479155	11537551	58397	+	0	inside	0	DISP3
chr1-11550529-11550969	NULL	DISP3	12978	chr1	11550529	11550969	441	undefined	distalIntergenic	intergenic	undefined	-	-	-	-	-	-	-	-	-
chr1-11635766-11636141	NULL	AL031731.1	0	chr1	11635766	11636141	376	undefined	geneDownstream	intron	undefined	ENSG00000116661	11637018	11655785	18768	-	876	downstream	876	FBXO2
chr1-11642224-11642718	NULL	AL031731.1	0	chr1	11642224	11642718	495	undefined	geneBody	exon	otherExon	ENSG00000116661	11637018	11655785	18768	-	0	inside	0	FBXO2
chr1-11650466-11650714	NULL	FBXO2	0	chr1	11650466	11650714	249	undefined	geneBody	exon	CDS	ENSG00000116661	11637018	11655785	18768	-	0	inside	0	FBXO2
chr1-11653960-11655069	NULL	FBXO2	0	chr1	11653960	11655069	1110	promoter4	promoter	exon	utr5	ENSG00000132879	11654375	11663327	8953	+	0	overlapStart	0	FBXO44
chr1-11663763-11665038	NULL	FBXO6	0	chr1	11663763	11665038	1276	promoter4	promoter	exon	utr5	ENSG00000116663	11664200	11674354	10155	+	0	overlapStart	0	FBXO6
chr1-11680332-11681921	NULL	MAD2L2	0	chr1	11680332	11681921	1590	undefined	geneBody	exon	utr5	ENSG00000116670	11674480	11691650	17171	-	0	inside	0	MAD2L2
chr1-11691315-11692139	NULL	MAD2L2	0	chr1	11691315	11692139	825	promoter4	promoter	exon	utr5	ENSG00000116670	11674480	11691650	17171	-	0	overlapStart	0	MAD2L2
chr1-11693140-11693549	NULL	DRAXIN	0	chr1	11693140	11693549	410	promoter1	promoter	intron	undefined	ENSG00000116670	11674480	11691650	17171	-	1489	upstream	1489	MAD2L2
chr1-11701199-11702064	NULL	DRAXIN	0	chr1	11701199	11702064	866	undefined	geneBody	intron	undefined	ENSG00000162490	11691710	11725857	34148	+	0	inside	0	DRAXIN
chr1-11707738-11708088	NULL	DRAXIN	0	chr1	11707738	11708088	351	undefined	geneBody	intron	undefined	ENSG00000162490	11691710	11725857	34148	+	0	inside	0	DRAXIN
chr1-11719234-11720052	NULL	DRAXIN	0	chr1	11719234	11720052	819	undefined	geneBody	exon	utr3	ENSG00000162490	11691710	11725857	34148	+	0	inside	0	DRAXIN
chr1-11720470-11720864	NULL	DRAXIN	0	chr1	11720470	11720864	395	undefined	geneBody	exon	utr3	ENSG00000162490	11691710	11725857	34148	+	0	inside	0	DRAXIN
chr1-11731717-11732003	NULL	AGTRAP	4081	chr1	11731717	11732003	287	undefined	upstream	intergenic	undefined	ENSG00000177674	11736084	11754802	18719	+	4080	upstream	4080	AGTRAP
chr1-11735517-11737207	NULL	AGTRAP	0	chr1	11735517	11737207	1691	promoter4	promoter	exon	utr5	ENSG00000177674	11736084	11754802	18719	+	0	overlapStart	0	AGTRAP
chr1-11749162-11749421	NULL	AGTRAP	0	chr1	11749162	11749421	260	undefined	geneBody	intron	undefined	ENSG00000177674	11736084	11754802	18719	+	0	inside	0	AGTRAP
chr1-11761770-11762238	NULL	C1orf167	0	chr1	11761770	11762238	469	promoter4	promoter	exon	CDS	ENSG00000215910	11761787	11789585	27799	+	0	overlapStart	0	C1orf167
chr1-11784784-11785358	NULL	C1orf167	0	chr1	11784784	11785358	575	undefined	geneDownstream	exon	CDS	ENSG00000177000	11785723	11806920	21198	-	364	downstream	364	MTHFR
chr1-11787359-11787785	NULL	C1orf167	0	chr1	11787359	11787785	427	undefined	geneBody	exon	utr3	ENSG00000177000	11785723	11806920	21198	-	0	inside	0	MTHFR
chr1-11790576-11791269	NULL	MTHFR	0	chr1	11790576	11791269	694	undefined	geneDownstream	exon	utr3	ENSG00000215910	11761787	11789585	27799	+	990	downstream	990	C1orf167
chr1-11797544-11797956	NULL	MTHFR	0	chr1	11797544	11797956	413	undefined	geneBody	intron	undefined	ENSG00000177000	11785723	11806920	21198	-	0	inside	0	MTHFR
chr1-11802905-11803833	NULL	MTHFR	0	chr1	11802905	11803833	929	undefined	geneBody	exon	utr5	ENSG00000177000	11785723	11806920	21198	-	0	inside	0	MTHFR
chr1-11805160-11806773	NULL	MTHFR	0	chr1	11805160	11806773	1614	promoter4	promoter	exon	utr5	ENSG00000011021	11806096	11848079	41984	+	0	overlapStart	0	CLCN6
chr1-11821444-11821776	NULL	CLCN6	0	chr1	11821444	11821776	333	undefined	geneBody	intron	undefined	ENSG00000011021	11806096	11848079	41984	+	0	inside	0	CLCN6
chr1-11838175-11838927	NULL	CLCN6	0	chr1	11838175	11838927	753	undefined	geneBody	exon	utr3	ENSG00000011021	11806096	11848079	41984	+	0	inside	0	CLCN6
chr1-11840292-11840760	NULL	CLCN6	0	chr1	11840292	11840760	469	undefined	geneBody	exon	utr3	ENSG00000011021	11806096	11848079	41984	+	0	inside	0	CLCN6
chr1-11858879-11859557	NULL	NPPB	0	chr1	11858879	11859557	679	promoter4	promoter	exon	utr5	ENSG00000120937	11857464	11858945	1482	-	0	overlapStart	0	NPPB
chr1-11874135-11874487	NULL	NPPB	15190	chr1	11874135	11874487	353	undefined	distalIntergenic	intergenic	undefined	-	-	-	-	-	-	-	-	-
chr1-11881056-11881343	NULL	NPPB	22111	chr1	11881056	11881343	288	undefined	distalIntergenic	intergenic	undefined	-	-	-	-	-	-	-	-	-
chr1-11886967-11887284	NULL	AL021155.5	20656	chr1	11886967	11887284	318	undefined	distalIntergenic	intergenic	undefined	-	-	-	-	-	-	-	-	-
chr1-11893898-11894238	NULL	AL021155.5	13702	chr1	11893898	11894238	341	undefined	distalIntergenic	intergenic	undefined	-	-	-	-	-	-	-	-	-
chr1-11898528-11899111	NULL	AL021155.5	8829	chr1	11898528	11899111	584	undefined	distalIntergenic	intergenic	undefined	-	-	-	-	-	-	-	-	-
chr1-11906952-11907151	NULL	AL021155.5	789	chr1	11906952	11907151	200	promoter2	promoter	intergenic	undefined	ENSG00000285646	11907940	11914298	6359	+	788	upstream	788	AL021155.5
chr1-11907778-11909894	NULL	AL021155.5	0	chr1	11907778	11909894	2117	promoter4	promoter	exon	otherExon	ENSG00000285646	11907940	11914298	6359	+	0	overlapStart	0	AL021155.5
chr1-11918626-11919279	TNFRSF1B	KIAA2013	312	chr1	11918626	11919279	654	undefined	geneDownstream	intergenic	undefined	ENSG00000116685	11919591	11926428	6838	-	311	downstream	311	KIAA2013
chr1-11920171-11920520	NULL	KIAA2013	0	chr1	11920171	11920520	350	undefined	geneBody	exon	utr3	ENSG00000116685	11919591	11926428	6838	-	0	inside	0	KIAA2013
chr1-11925886-11926667	NULL	KIAA2013	0	chr1	11925886	11926667	782	promoter4	promoter	exon	utr5	ENSG00000116685	11919591	11926428	6838	-	0	overlapStart	0	KIAA2013
chr1-11929842-11930068	NULL	KIAA2013	3414	chr1	11929842	11930068	227	undefined	upstream	intergenic	undefined	ENSG00000116685	11919591	11926428	6838	-	3413	upstream	3413	KIAA2013
chr1-11934116-11935025	NULL	PLOD1	0	chr1	11934116	11935025	910	promoter4	promoter	exon	utr5	ENSG00000083444	11934205	11975538	41334	+	0	overlapStart	0	PLOD1
chr1-11940411-11940873	NULL	PLOD1	0	chr1	11940411	11940873	463	undefined	geneBody	intron	undefined	ENSG00000083444	11934205	11975538	41334	+	0	inside	0	PLOD1
chr1-11966556-11967340	NULL	PLOD1	0	chr1	11966556	11967340	785	undefined	geneBody	exon	CDS	ENSG00000083444	11934205	11975538	41334	+	0	inside	0	PLOD1
chr1-11979532-11980768	NULL	AL096840.2	0	chr1	11979532	11980768	1237	promoter4	promoter	exon	utr5	ENSG00000287384	11979533	11980127	595	-	0	includeFeature	0	AL096840.2
chr1-12001857-12002218	NULL	MFN2	0	chr1	12001857	12002218	362	undefined	geneBody	exon	CDS	ENSG00000116688	11980181	12013514	33334	+	0	inside	0	MFN2
chr1-12018931-12020071	NULL	MIIP	0	chr1	12018931	12020071	1141	promoter4	promoter	exon	utr5	ENSG00000116691	12019466	12032045	12580	+	0	overlapStart	0	MIIP
chr1-12031253-12031504	NULL	MIIP	0	chr1	12031253	12031504	252	undefined	geneBody	exon	CDS	ENSG00000116691	12019466	12032045	12580	+	0	inside	0	MIIP
chr1-12051963-12052556	NULL	TNFRSF8	10747	chr1	12051963	12052556	594	undefined	distalIntergenic	intergenic	undefined	-	-	-	-	-	-	-	-	-
chr1-12053106-12053838	NULL	TNFRSF8	9465	chr1	12053106	12053838	733	undefined	distalIntergenic	intergenic	undefined	-	-	-	-	-	-	-	-	-
chr1-12062961-12063934	NULL	TNFRSF8	0	chr1	12062961	12063934	974	promoter4	promoter	exon	utr5	ENSG00000120949	12063303	12144207	80905	+	0	overlapStart	0	TNFRSF8
chr1-12067935-12068239	NULL	TNFRSF8	0	chr1	12067935	12068239	305	undefined	geneBody	intron	undefined	ENSG00000120949	12063303	12144207	80905	+	0	inside	0	TNFRSF8
chr1-12075702-12075951	NULL	TNFRSF8	0	chr1	12075702	12075951	250	undefined	geneBody	intron	undefined	ENSG00000120949	12063303	12144207	80905	+	0	inside	0	TNFRSF8
chr1-12079322-12079829	NULL	TNFRSF8	0	chr1	12079322	12079829	508	undefined	geneBody	intron	undefined	ENSG00000120949	12063303	12144207	80905	+	0	inside	0	TNFRSF8
chr1-12088676-12089000	NULL	TNFRSF8	0	chr1	12088676	12089000	325	undefined	geneBody	exon	otherExon	ENSG00000285604	12088441	12092264	3824	-	0	inside	0	AL357835.1
chr1-12112711-12113214	NULL	TNFRSF8	0	chr1	12112711	12113214	504	undefined	geneBody	intron	undefined	ENSG00000120949	12063303	12144207	80905	+	0	inside	0	TNFRSF8
chr1-12124807-12125142	NULL	TNFRSF8	0	chr1	12124807	12125142	336	undefined	geneBody	intron	undefined	ENSG00000120949	12063303	12144207	80905	+	0	inside	0	TNFRSF8
chr1-12125500-12126074	NULL	TNFRSF8	0	chr1	12125500	12126074	575	undefined	geneBody	exon	utr5	ENSG00000120949	12063303	12144207	80905	+	0	inside	0	TNFRSF8
chr1-12132940-12133345	TNFRSF1B	TNFRSF8	0	chr1	12132940	12133345	406	undefined	geneBody	intron	undefined	ENSG00000120949	12063303	12144207	80905	+	0	inside	0	TNFRSF8
chr1-12135527-12135898	NULL	TNFRSF8	0	chr1	12135527	12135898	372	undefined	geneBody	exon	utr5	ENSG00000120949	12063303	12144207	80905	+	0	inside	0	TNFRSF8
chr1-12152982-12153814	TNFRSF1B	TNFRSF8	8775	chr1	12152982	12153814	833	undefined	distalIntergenic	intergenic	undefined	-	-	-	-	-	-	-	-	-
chr1-12161476-12162266	TNFRSF1B	TNFRSF1B	4725	chr1	12161476	12162266	791	undefined	upstream	intergenic	undefined	ENSG00000028137	12166991	12209228	42238	+	4724	upstream	4724	TNFRSF1B
chr1-12166716-12167639	TNFRSF1B	TNFRSF1B	0	chr1	12166716	12167639	924	promoter4	promoter	exon	utr5	ENSG00000028137	12166991	12209228	42238	+	0	overlapStart	0	TNFRSF1B
chr1-12173769-12173999	TNFRSF1B	TNFRSF1B	0	chr1	12173769	12173999	231	undefined	geneBody	intron	undefined	ENSG00000028137	12166991	12209228	42238	+	0	inside	0	TNFRSF1B
chr1-12179025-12179298	TNFRSF1B	TNFRSF1B	0	chr1	12179025	12179298	274	undefined	geneBody	intron	undefined	ENSG00000028137	12166991	12209228	42238	+	0	inside	0	TNFRSF1B
chr1-12184057-12184669	MTHFR/TNFRSF1B/DHRS3	TNFRSF1B	0	chr1	12184057	12184669	613	undefined	geneBody	intron	undefined	ENSG00000028137	12166991	12209228	42238	+	0	inside	0	TNFRSF1B
chr1-12208213-12209555	NULL	TNFRSF1B	0	chr1	12208213	12209555	1343	undefined	geneDownstream	exon	utr3	ENSG00000028137	12166991	12209228	42238	+	0	overlapEnd	0	TNFRSF1B
chr1-12229496-12231350	NULL	VPS13D	0	chr1	12229496	12231350	1855	promoter4	promoter	exon	utr5	ENSG00000048707	12230030	12512047	282018	+	0	overlapStart	0	VPS13D
chr1-12246572-12246922	NULL	VPS13D	0	chr1	12246572	12246922	351	undefined	geneBody	intron	undefined	ENSG00000048707	12230030	12512047	282018	+	0	inside	0	VPS13D
chr1-12271846-12272192	NULL	VPS13D	0	chr1	12271846	12272192	347	undefined	geneBody	intron	undefined	ENSG00000048707	12230030	12512047	282018	+	0	inside	0	VPS13D
chr1-12275339-12275631	NULL	VPS13D	0	chr1	12275339	12275631	293	undefined	geneBody	intron	undefined	ENSG00000048707	12230030	12512047	282018	+	0	inside	0	VPS13D
chr1-12276115-12276531	NULL	VPS13D	0	chr1	12276115	12276531	417	undefined	geneBody	exon	CDS	ENSG00000048707	12230030	12512047	282018	+	0	inside	0	VPS13D
chr1-12293617-12294358	NULL	VPS13D	0	chr1	12293617	12294358	742	undefined	geneBody	exon	CDS	ENSG00000048707	12230030	12512047	282018	+	0	inside	0	VPS13D
chr1-12301646-12301857	NULL	VPS13D	0	chr1	12301646	12301857	212	undefined	geneBody	intron	undefined	ENSG00000048707	12230030	12512047	282018	+	0	inside	0	VPS13D
chr1-12309393-12310988	TNFRSF1B	VPS13D	0	chr1	12309393	12310988	1596	undefined	geneBody	intron	undefined	ENSG00000048707	12230030	12512047	282018	+	0	inside	0	VPS13D
chr1-12316228-12316907	NULL	VPS13D	0	chr1	12316228	12316907	680	undefined	geneBody	intron	undefined	ENSG00000048707	12230030	12512047	282018	+	0	inside	0	VPS13D
chr1-12337995-12338354	NULL	VPS13D	0	chr1	12337995	12338354	360	undefined	geneBody	exon	CDS	ENSG00000048707	12230030	12512047	282018	+	0	inside	0	VPS13D
chr1-12339277-12339727	NULL	VPS13D	0	chr1	12339277	12339727	451	undefined	geneBody	intron	undefined	ENSG00000048707	12230030	12512047	282018	+	0	inside	0	VPS13D
chr1-12344224-12345191	DHRS3	VPS13D	0	chr1	12344224	12345191	968	undefined	geneBody	exon	otherExon	ENSG00000048707	12230030	12512047	282018	+	0	inside	0	VPS13D
chr1-12355818-12356897	NULL	VPS13D	0	chr1	12355818	12356897	1080	undefined	geneBody	exon	CDS	ENSG00000048707	12230030	12512047	282018	+	0	inside	0	VPS13D
chr1-12380405-12380708	NULL	VPS13D	0	chr1	12380405	12380708	304	undefined	geneBody	intron	undefined	ENSG00000048707	12230030	12512047	282018	+	0	inside	0	VPS13D
chr1-12381379-12381745	NULL	VPS13D	0	chr1	12381379	12381745	367	undefined	geneBody	intron	undefined	ENSG00000048707	12230030	12512047	282018	+	0	inside	0	VPS13D
chr1-12405424-12406402	NULL	VPS13D	0	chr1	12405424	12406402	979	undefined	geneBody	intron	undefined	ENSG00000048707	12230030	12512047	282018	+	0	inside	0	VPS13D
chr1-12407236-12407686	NULL	VPS13D	0	chr1	12407236	12407686	451	undefined	geneBody	exon	otherExon	ENSG00000048707	12230030	12512047	282018	+	0	inside	0	VPS13D
chr1-12415890-12416277	NULL	VPS13D	0	chr1	12415890	12416277	388	undefined	geneBody	intron	undefined	ENSG00000048707	12230030	12512047	282018	+	0	inside	0	VPS13D
chr1-12423597-12424629	NULL	VPS13D	0	chr1	12423597	12424629	1033	undefined	geneBody	intron	undefined	ENSG00000048707	12230030	12512047	282018	+	0	inside	0	VPS13D
chr1-12433422-12434469	NULL	VPS13D	0	chr1	12433422	12434469	1048	undefined	geneBody	intron	undefined	ENSG00000048707	12230030	12512047	282018	+	0	inside	0	VPS13D
chr1-12435669-12435889	NULL	VPS13D	0	chr1	12435669	12435889	221	undefined	geneBody	intron	undefined	ENSG00000048707	12230030	12512047	282018	+	0	inside	0	VPS13D
chr1-12439170-12439396	NULL	VPS13D	0	chr1	12439170	12439396	227	undefined	geneBody	intron	undefined	ENSG00000048707	12230030	12512047	282018	+	0	inside	0	VPS13D
chr1-12449239-12449521	NULL	VPS13D	0	chr1	12449239	12449521	283	undefined	geneBody	intron	undefined	ENSG00000048707	12230030	12512047	282018	+	0	inside	0	VPS13D
chr1-12454601-12454919	DHRS3	VPS13D	0	chr1	12454601	12454919	319	undefined	geneBody	intron	undefined	ENSG00000048707	12230030	12512047	282018	+	0	inside	0	VPS13D
chr1-12461019-12461628	NULL	VPS13D	0	chr1	12461019	12461628	610	undefined	geneBody	intron	undefined	ENSG00000048707	12230030	12512047	282018	+	0	inside	0	VPS13D
chr1-12464082-12465039	TNFRSF1B	VPS13D	0	chr1	12464082	12465039	958	undefined	geneBody	exon	utr5	ENSG00000048707	12230030	12512047	282018	+	0	inside	0	VPS13D
chr1-12473577-12474266	NULL	VPS13D	0	chr1	12473577	12474266	690	undefined	geneBody	intron	undefined	ENSG00000048707	12230030	12512047	282018	+	0	inside	0	VPS13D
chr1-12475641-12476167	NULL	VPS13D	0	chr1	12475641	12476167	527	undefined	geneBody	intron	undefined	ENSG00000048707	12230030	12512047	282018	+	0	inside	0	VPS13D
chr1-12477927-12478431	DHRS3	VPS13D	0	chr1	12477927	12478431	505	undefined	geneBody	intron	undefined	ENSG00000048707	12230030	12512047	282018	+	0	inside	0	VPS13D
chr1-12485297-12486243	DHRS3	VPS13D	0	chr1	12485297	12486243	947	undefined	geneBody	intron	undefined	ENSG00000048707	12230030	12512047	282018	+	0	inside	0	VPS13D
chr1-12486448-12486843	DHRS3	VPS13D	0	chr1	12486448	12486843	396	undefined	geneBody	intron	undefined	ENSG00000048707	12230030	12512047	282018	+	0	inside	0	VPS13D
chr1-12495630-12497130	TNFRSF1B	VPS13D	0	chr1	12495630	12497130	1501	undefined	geneBody	exon	otherExon	ENSG00000048707	12230030	12512047	282018	+	0	inside	0	VPS13D
chr1-12504403-12504732	NULL	VPS13D	0	chr1	12504403	12504732	330	undefined	geneBody	intron	undefined	ENSG00000048707	12230030	12512047	282018	+	0	inside	0	VPS13D
chr1-12510433-12510899	TNFRSF1B	VPS13D	0	chr1	12510433	12510899	467	undefined	geneBody	exon	utr3	ENSG00000048707	12230030	12512047	282018	+	0	inside	0	VPS13D
chr1-12511204-12512338	NULL	VPS13D	0	chr1	12511204	12512338	1135	undefined	geneDownstream	exon	utr3	ENSG00000048707	12230030	12512047	282018	+	0	overlapEnd	0	VPS13D
chr1-12518760-12519874	DHRS3	VPS13D	6713	chr1	12518760	12519874	1115	undefined	distalIntergenic	intergenic	undefined	-	-	-	-	-	-	-	-	-
chr1-12525384-12525631	DHRS3	LINC02766	2093	chr1	12525384	12525631	248	undefined	upstream	intergenic	undefined	ENSG00000229484	12527724	12528420	697	+	2092	upstream	2092	LINC02766
chr1-12525831-12526151	DHRS3	LINC02766	1573	chr1	12525831	12526151	321	promoter1	promoter	intergenic	undefined	ENSG00000229484	12527724	12528420	697	+	1572	upstream	1572	LINC02766
chr1-12527665-12528656	DHRS3	LINC02766	0	chr1	12527665	12528656	992	promoter4	promoter	exon	otherExon	ENSG00000229484	12527724	12528420	697	+	0	includeFeature	0	LINC02766
chr1-12539812-12541806	TNFRSF1B/DHRS3	LINC02766	11392	chr1	12539812	12541806	1995	undefined	distalIntergenic	intergenic	undefined	-	-	-	-	-	-	-	-	-
chr1-12546830-12547386	DHRS3	LINC02766	18410	chr1	12546830	12547386	557	undefined	distalIntergenic	intergenic	undefined	-	-	-	-	-	-	-	-	-
chr1-12553106-12553560	NULL	DHRS3	14350	chr1	12553106	12553560	455	undefined	distalIntergenic	intergenic	undefined	-	-	-	-	-	-	-	-	-
chr1-12556257-12556905	TNFRSF1B/DHRS3	DHRS3	11005	chr1	12556257	12556905	649	undefined	distalIntergenic	intergenic	undefined	-	-	-	-	-	-	-	-	-
chr1-12564860-12565623	NULL	DHRS3	2287	chr1	12564860	12565623	764	undefined	distalIntergenic	intergenic	undefined	-	-	-	-	-	-	-	-	-
chr1-12579974-12580440	NULL	DHRS3	0	chr1	12579974	12580440	467	undefined	geneBody	exon	otherExon	ENSG00000162496	12567910	12618210	50301	-	0	inside	0	DHRS3
chr1-12595050-12596686	TNFRSF1B/DHRS3	DHRS3	0	chr1	12595050	12596686	1637	undefined	geneBody	exon	utr5	ENSG00000162496	12567910	12618210	50301	-	0	inside	0	DHRS3
chr1-12604447-12604647	NULL	DHRS3	0	chr1	12604447	12604647	201	undefined	geneBody	intron	undefined	ENSG00000162496	12567910	12618210	50301	-	0	inside	0	DHRS3
chr1-12616195-12616463	NULL	DHRS3	0	chr1	12616195	12616463	269	undefined	geneBody	intron	undefined	ENSG00000162496	12567910	12618210	50301	-	0	inside	0	DHRS3
chr1-12618026-12618535	DHRS3	DHRS3	0	chr1	12618026	12618535	510	promoter4	promoter	exon	utr5	ENSG00000162496	12567910	12618210	50301	-	0	overlapStart	0	DHRS3
chr1-12622476-12622794	NULL	AC254633.1	3232	chr1	12622476	12622794	319	undefined	upstream	intergenic	undefined	ENSG00000272482	12618900	12619244	345	-	3231	upstream	3231	AC254633.1
chr1-12636103-12637057	NULL	AADACL4	7490	chr1	12636103	12637057	955	undefined	distalIntergenic	intergenic	undefined	-	-	-	-	-	-	-	-	-
chr1-12643879-12644489	NULL	AADACL4	58	chr1	12643879	12644489	611	promoter3	promoter	intergenic	undefined	ENSG00000204518	12644547	12667086	22540	+	57	upstream	57	AADACL4
chr1-12658527-12659358	NULL	AADACL4	0	chr1	12658527	12659358	832	undefined	geneBody	intron	undefined	ENSG00000204518	12644547	12667086	22540	+	0	inside	0	AADACL4
chr1-12677103-12678709	NULL	AADACL4	10017	chr1	12677103	12678709	1607	undefined	distalIntergenic	intergenic	undefined	-	-	-	-	-	-	-	-	-
chr1-12693317-12693667	DHRS3	AADACL3	22443	chr1	12693317	12693667	351	undefined	distalIntergenic	intergenic	undefined	-	-	-	-	-	-	-	-	-
chr1-12715608-12715915	NULL	AADACL3	195	chr1	12715608	12715915	308	promoter3	promoter	intergenic	undefined	ENSG00000188984	12716110	12728760	12651	+	194	upstream	194	AADACL3
chr1-13422403-13422784	NULL	PRAMEF20	1075	chr1	13422403	13422784	382	undefined	geneDownstream	intergenic	undefined	ENSG00000204478	13410450	13421328	10879	+	1074	downstream	1074	PRAMEF20
chr1-13540890-13541178	NULL	AL354712.1	24620	chr1	13540890	13541178	289	undefined	distalIntergenic	intergenic	undefined	-	-	-	-	-	-	-	-	-
chr1-13543418-13544270	NULL	AL354712.1	27148	chr1	13543418	13544270	853	undefined	distalIntergenic	intergenic	undefined	-	-	-	-	-	-	-	-	-
chr1-13583578-13584738	PDPN/KAZN	PDPN	0	chr1	13583578	13584738	1161	promoter4	promoter	exon	utr5	ENSG00000162493	13583465	13617957	34493	+	0	inside	112	PDPN
chr1-13593454-13594167	KAZN	PDPN	0	chr1	13593454	13594167	714	undefined	geneBody	intron	undefined	ENSG00000162493	13583465	13617957	34493	+	0	inside	0	PDPN
chr1-13619652-13620435	NULL	PDPN	1695	chr1	13619652	13620435	784	undefined	geneDownstream	intergenic	undefined	ENSG00000162493	13583465	13617957	34493	+	1694	downstream	1694	PDPN
chr1-13628682-13628962	LRRC38/PDPN	PDPN	10725	chr1	13628682	13628962	281	undefined	distalIntergenic	intergenic	undefined	-	-	-	-	-	-	-	-	-
chr1-13642241-13642869	NULL	AL359771.1	14442	chr1	13642241	13642869	629	undefined	distalIntergenic	intergenic	undefined	-	-	-	-	-	-	-	-	-
chr1-13662500-13662756	KAZN	AL359771.1	2590	chr1	13662500	13662756	257	undefined	upstream	intergenic	undefined	ENSG00000237445	13657311	13659910	2600	-	2589	upstream	2589	AL359771.1
chr1-13665389-13666047	NULL	AL359771.1	5479	chr1	13665389	13666047	659	undefined	distalIntergenic	intergenic	undefined	-	-	-	-	-	-	-	-	-
chr1-13699431-13701166	NULL	PRDM2	0	chr1	13699431	13701166	1736	promoter4	promoter	exon	utr5	ENSG00000116731	13700198	13825079	124882	+	0	overlapStart	0	PRDM2
chr1-13723709-13724049	NULL	PRDM2	0	chr1	13723709	13724049	341	undefined	geneBody	intron	undefined	ENSG00000116731	13700198	13825079	124882	+	0	inside	0	PRDM2
chr1-13725685-13726074	NULL	PRDM2	0	chr1	13725685	13726074	390	undefined	geneBody	intron	undefined	ENSG00000116731	13700198	13825079	124882	+	0	inside	0	PRDM2
chr1-13733470-13733951	NULL	PRDM2	0	chr1	13733470	13733951	482	undefined	geneBody	intron	undefined	ENSG00000116731	13700198	13825079	124882	+	0	inside	0	PRDM2
chr1-13748561-13750162	NULL	PRDM2	0	chr1	13748561	13750162	1602	undefined	geneBody	exon	utr5	ENSG00000116731	13700198	13825079	124882	+	0	inside	0	PRDM2
chr1-13754632-13755047	NULL	PRDM2	0	chr1	13754632	13755047	416	undefined	geneBody	intron	undefined	ENSG00000116731	13700198	13825079	124882	+	0	inside	0	PRDM2
chr1-13756142-13756488	NULL	PRDM2	0	chr1	13756142	13756488	347	undefined	geneBody	intron	undefined	ENSG00000116731	13700198	13825079	124882	+	0	inside	0	PRDM2
chr1-13764571-13764808	NULL	PRDM2	0	chr1	13764571	13764808	238	undefined	geneBody	intron	undefined	ENSG00000116731	13700198	13825079	124882	+	0	inside	0	PRDM2
chr1-13781788-13782827	NULL	PRDM2	0	chr1	13781788	13782827	1040	undefined	geneBody	exon	CDS	ENSG00000116731	13700198	13825079	124882	+	0	inside	0	PRDM2
chr1-13792304-13792848	NULL	PRDM2	0	chr1	13792304	13792848	545	undefined	geneBody	intron	undefined	ENSG00000116731	13700198	13825079	124882	+	0	inside	0	PRDM2
chr1-13813606-13813922	NULL	PRDM2	0	chr1	13813606	13813922	317	undefined	geneBody	intron	undefined	ENSG00000116731	13700198	13825079	124882	+	0	inside	0	PRDM2
chr1-13828892-13829108	NULL	PRDM2	3813	chr1	13828892	13829108	217	undefined	distalIntergenic	intergenic	undefined	-	-	-	-	-	-	-	-	-
chr1-13892236-13893375	KAZN	KAZN	0	chr1	13892236	13893375	1140	promoter4	promoter	exon	utr5	ENSG00000189337	13892792	15118043	1225252	+	0	overlapStart	0	KAZN
chr1-13907678-13908313	NULL	KAZN	0	chr1	13907678	13908313	636	undefined	geneBody	intron	undefined	ENSG00000189337	13892792	15118043	1225252	+	0	inside	0	KAZN
chr1-13945635-13946015	KAZN/AL357873.1/KAZN-AS1	KAZN	0	chr1	13945635	13946015	381	undefined	geneBody	intron	undefined	ENSG00000189337	13892792	15118043	1225252	+	0	inside	0	KAZN
chr1-13948830-13949396	KAZN/AL357873.1/KAZN-AS1	KAZN	0	chr1	13948830	13949396	567	undefined	geneBody	intron	undefined	ENSG00000189337	13892792	15118043	1225252	+	0	inside	0	KAZN
chr1-13960211-13960848	NULL	KAZN	0	chr1	13960211	13960848	638	undefined	geneBody	intron	undefined	ENSG00000189337	13892792	15118043	1225252	+	0	inside	0	KAZN
chr1-13965781-13966225	KAZN/AL357873.1/KAZN-AS1	KAZN	0	chr1	13965781	13966225	445	undefined	geneBody	intron	undefined	ENSG00000189337	13892792	15118043	1225252	+	0	inside	0	KAZN
chr1-14095066-14095316	NULL	KAZN	0	chr1	14095066	14095316	251	undefined	geneBody	intron	undefined	ENSG00000189337	13892792	15118043	1225252	+	0	inside	0	KAZN
chr1-14108249-14109275	NULL	KAZN	0	chr1	14108249	14109275	1027	undefined	geneBody	intron	undefined	ENSG00000189337	13892792	15118043	1225252	+	0	inside	0	KAZN
chr1-14110140-14110444	NULL	KAZN	0	chr1	14110140	14110444	305	undefined	geneBody	intron	undefined	ENSG00000189337	13892792	15118043	1225252	+	0	inside	0	KAZN
chr1-14112514-14112836	NULL	KAZN	0	chr1	14112514	14112836	323	undefined	geneBody	intron	undefined	ENSG00000189337	13892792	15118043	1225252	+	0	inside	0	KAZN
chr1-14113905-14114189	NULL	KAZN	0	chr1	14113905	14114189	285	undefined	geneBody	intron	undefined	ENSG00000189337	13892792	15118043	1225252	+	0	inside	0	KAZN
chr1-14138566-14138931	NULL	KAZN	0	chr1	14138566	14138931	366	undefined	geneBody	intron	undefined	ENSG00000189337	13892792	15118043	1225252	+	0	inside	0	KAZN
chr1-14140597-14141403	NULL	KAZN	0	chr1	14140597	14141403	807	undefined	geneBody	intron	undefined	ENSG00000189337	13892792	15118043	1225252	+	0	inside	0	KAZN
chr1-14142415-14142716	NULL	KAZN	0	chr1	14142415	14142716	302	undefined	geneBody	intron	undefined	ENSG00000189337	13892792	15118043	1225252	+	0	inside	0	KAZN
chr1-14173463-14173980	NULL	KAZN	0	chr1	14173463	14173980	518	undefined	geneBody	intron	undefined	ENSG00000189337	13892792	15118043	1225252	+	0	inside	0	KAZN
chr1-14184299-14184848	KAZN	KAZN	0	chr1	14184299	14184848	550	undefined	geneBody	intron	undefined	ENSG00000189337	13892792	15118043	1225252	+	0	inside	0	KAZN
chr1-14188920-14189268	NULL	KAZN	0	chr1	14188920	14189268	349	undefined	geneBody	intron	undefined	ENSG00000189337	13892792	15118043	1225252	+	0	inside	0	KAZN
chr1-14238301-14239167	KAZN/AL357873.1/KAZN-AS1	KAZN	0	chr1	14238301	14239167	867	undefined	geneBody	intron	undefined	ENSG00000231606	14221887	14304445	82559	-	0	inside	0	AL357873.1
chr1-14258879-14259755	KAZN/AL357873.1/KAZN-AS1	KAZN	0	chr1	14258879	14259755	877	undefined	geneBody	exon	otherExon	ENSG00000231606	14221887	14304445	82559	-	0	inside	0	AL357873.1
chr1-14304262-14304909	KAZN/AL357873.1/KAZN-AS1	KAZN	0	chr1	14304262	14304909	648	promoter4	promoter	exon	utr3	ENSG00000231606	14221887	14304445	82559	-	0	overlapStart	0	AL357873.1
chr1-14340027-14340550	KAZN/AL357873.1/KAZN-AS1	KAZN	0	chr1	14340027	14340550	524	undefined	geneBody	intron	undefined	ENSG00000234593	14338825	14419973	81149	-	0	inside	0	KAZN-AS1
chr1-14360812-14361361	NULL	KAZN	0	chr1	14360812	14361361	550	undefined	geneBody	intron	undefined	ENSG00000234593	14338825	14419973	81149	-	0	inside	0	KAZN-AS1
chr1-14366258-14366771	KAZN/AL357873.1	KAZN	0	chr1	14366258	14366771	514	undefined	geneBody	intron	undefined	ENSG00000234593	14338825	14419973	81149	-	0	inside	0	KAZN-AS1
chr1-14486316-14487226	NULL	KAZN	0	chr1	14486316	14487226	911	undefined	geneBody	intron	undefined	ENSG00000189337	13892792	15118043	1225252	+	0	inside	0	KAZN
chr1-14487714-14487973	NULL	KAZN	0	chr1	14487714	14487973	260	undefined	geneBody	intron	undefined	ENSG00000189337	13892792	15118043	1225252	+	0	inside	0	KAZN
chr1-14498046-14498369	NULL	KAZN	0	chr1	14498046	14498369	324	undefined	geneBody	intron	undefined	ENSG00000189337	13892792	15118043	1225252	+	0	inside	0	KAZN
chr1-14517223-14517801	AL357873.1/KAZN-AS1/AL031293.1	KAZN	0	chr1	14517223	14517801	579	undefined	geneBody	intron	undefined	ENSG00000189337	13892792	15118043	1225252	+	0	inside	0	KAZN
chr1-14522198-14523153	AL357873.1/KAZN-AS1	KAZN	0	chr1	14522198	14523153	956	undefined	geneBody	intron	undefined	ENSG00000189337	13892792	15118043	1225252	+	0	inside	0	KAZN
chr1-14553612-14554216	AL357873.1/KAZN-AS1	KAZN	0	chr1	14553612	14554216	605	undefined	geneBody	intron	undefined	ENSG00000189337	13892792	15118043	1225252	+	0	inside	0	KAZN
chr1-14597697-14599526	AL357873.1/KAZN-AS1	KAZN	0	chr1	14597697	14599526	1830	undefined	geneBody	exon	utr5	ENSG00000189337	13892792	15118043	1225252	+	0	inside	0	KAZN
chr1-14627141-14627496	NULL	KAZN	0	chr1	14627141	14627496	356	undefined	geneBody	intron	undefined	ENSG00000189337	13892792	15118043	1225252	+	0	inside	0	KAZN
chr1-14660936-14661450	AL357873.1/KAZN-AS1	KAZN	0	chr1	14660936	14661450	515	undefined	geneBody	intron	undefined	ENSG00000189337	13892792	15118043	1225252	+	0	inside	0	KAZN
chr1-14700499-14700774	AL357873.1/KAZN-AS1	KAZN	0	chr1	14700499	14700774	276	undefined	geneBody	intron	undefined	ENSG00000189337	13892792	15118043	1225252	+	0	inside	0	KAZN
chr1-14731783-14732226	NULL	KAZN	0	chr1	14731783	14732226	444	undefined	geneBody	intron	undefined	ENSG00000189337	13892792	15118043	1225252	+	0	inside	0	KAZN
chr1-14742309-14742617	NULL	KAZN	0	chr1	14742309	14742617	309	undefined	geneBody	intron	undefined	ENSG00000189337	13892792	15118043	1225252	+	0	inside	0	KAZN
chr1-14778908-14779449	NULL	KAZN	0	chr1	14778908	14779449	542	promoter1	promoter	intron	undefined	ENSG00000287756	14774469	14777727	3259	-	1180	upstream	1180	AL031293.1
chr1-14794937-14795136	NULL	KAZN	0	chr1	14794937	14795136	200	undefined	geneBody	intron	undefined	ENSG00000189337	13892792	15118043	1225252	+	0	inside	0	KAZN
chr1-14826066-14826364	KAZN-AS1	KAZN	0	chr1	14826066	14826364	299	undefined	geneBody	intron	undefined	ENSG00000189337	13892792	15118043	1225252	+	0	inside	0	KAZN
chr1-14880411-14880790	NULL	KAZN	0	chr1	14880411	14880790	380	undefined	geneBody	intron	undefined	ENSG00000189337	13892792	15118043	1225252	+	0	inside	0	KAZN
chr1-14889485-14889766	NULL	KAZN	0	chr1	14889485	14889766	282	undefined	geneBody	intron	undefined	ENSG00000189337	13892792	15118043	1225252	+	0	inside	0	KAZN
chr1-14891274-14891482	NULL	KAZN	0	chr1	14891274	14891482	209	undefined	geneBody	intron	undefined	ENSG00000189337	13892792	15118043	1225252	+	0	inside	0	KAZN
chr1-14894869-14895250	NULL	KAZN	0	chr1	14894869	14895250	382	undefined	geneBody	intron	undefined	ENSG00000189337	13892792	15118043	1225252	+	0	inside	0	KAZN
chr1-14910968-14911627	NULL	KAZN	0	chr1	14910968	14911627	660	undefined	geneBody	intron	undefined	ENSG00000189337	13892792	15118043	1225252	+	0	inside	0	KAZN
chr1-14915395-14915621	NULL	KAZN	0	chr1	14915395	14915621	227	undefined	geneBody	intron	undefined	ENSG00000189337	13892792	15118043	1225252	+	0	inside	0	KAZN
chr1-14920983-14921282	NULL	KAZN	0	chr1	14920983	14921282	300	undefined	geneBody	intron	undefined	ENSG00000189337	13892792	15118043	1225252	+	0	inside	0	KAZN
chr1-14923441-14924966	NULL	KAZN	0	chr1	14923441	14924966	1526	undefined	geneBody	exon	utr5	ENSG00000189337	13892792	15118043	1225252	+	0	inside	0	KAZN
chr1-14942788-14943231	NULL	KAZN	0	chr1	14942788	14943231	444	undefined	geneBody	intron	undefined	ENSG00000189337	13892792	15118043	1225252	+	0	inside	0	KAZN
chr1-14945294-14945920	NULL	KAZN	0	chr1	14945294	14945920	627	undefined	geneBody	exon	utr5	ENSG00000189337	13892792	15118043	1225252	+	0	inside	0	KAZN
chr1-14950239-14950561	NULL	KAZN	0	chr1	14950239	14950561	323	undefined	geneBody	intron	undefined	ENSG00000189337	13892792	15118043	1225252	+	0	inside	0	KAZN
chr1-14968210-14968927	NULL	KAZN	0	chr1	14968210	14968927	718	undefined	geneBody	intron	undefined	ENSG00000189337	13892792	15118043	1225252	+	0	inside	0	KAZN
chr1-14970177-14970749	NULL	KAZN	0	chr1	14970177	14970749	573	undefined	geneBody	intron	undefined	ENSG00000189337	13892792	15118043	1225252	+	0	inside	0	KAZN
chr1-14971803-14972021	NULL	KAZN	0	chr1	14971803	14972021	219	undefined	geneBody	intron	undefined	ENSG00000189337	13892792	15118043	1225252	+	0	inside	0	KAZN
chr1-14975061-14975433	NULL	KAZN	0	chr1	14975061	14975433	373	undefined	geneBody	intron	undefined	ENSG00000189337	13892792	15118043	1225252	+	0	inside	0	KAZN
chr1-14980863-14981164	NULL	KAZN	0	chr1	14980863	14981164	302	undefined	geneBody	intron	undefined	ENSG00000189337	13892792	15118043	1225252	+	0	inside	0	KAZN
chr1-14987965-14988583	NULL	KAZN	0	chr1	14987965	14988583	619	undefined	geneBody	intron	undefined	ENSG00000189337	13892792	15118043	1225252	+	0	inside	0	KAZN
chr1-14996068-14996480	NULL	KAZN	0	chr1	14996068	14996480	413	undefined	geneBody	intron	undefined	ENSG00000189337	13892792	15118043	1225252	+	0	inside	0	KAZN
chr1-15007496-15008291	NULL	KAZN	0	chr1	15007496	15008291	796	undefined	geneBody	intron	undefined	ENSG00000189337	13892792	15118043	1225252	+	0	inside	0	KAZN
chr1-15021095-15021700	NULL	KAZN	0	chr1	15021095	15021700	606	undefined	geneBody	intron	undefined	ENSG00000189337	13892792	15118043	1225252	+	0	inside	0	KAZN
chr1-15027345-15028494	NULL	KAZN	0	chr1	15027345	15028494	1150	undefined	geneBody	intron	undefined	ENSG00000189337	13892792	15118043	1225252	+	0	inside	0	KAZN
chr1-15036677-15036977	NULL	KAZN	0	chr1	15036677	15036977	301	undefined	geneBody	intron	undefined	ENSG00000189337	13892792	15118043	1225252	+	0	inside	0	KAZN
chr1-15046379-15046787	NULL	KAZN	0	chr1	15046379	15046787	409	undefined	geneBody	intron	undefined	ENSG00000189337	13892792	15118043	1225252	+	0	inside	0	KAZN
chr1-15073363-15073613	NULL	KAZN	0	chr1	15073363	15073613	251	undefined	geneBody	intron	undefined	ENSG00000189337	13892792	15118043	1225252	+	0	inside	0	KAZN
chr1-15075886-15076148	NULL	KAZN	0	chr1	15075886	15076148	263	undefined	geneBody	intron	undefined	ENSG00000189337	13892792	15118043	1225252	+	0	inside	0	KAZN
chr1-15089247-15089512	NULL	KAZN	0	chr1	15089247	15089512	266	undefined	geneBody	intron	undefined	ENSG00000189337	13892792	15118043	1225252	+	0	inside	0	KAZN
chr1-15090421-15090721	NULL	KAZN	0	chr1	15090421	15090721	301	undefined	geneBody	intron	undefined	ENSG00000189337	13892792	15118043	1225252	+	0	inside	0	KAZN
chr1-15094742-15095023	NULL	KAZN	0	chr1	15094742	15095023	282	undefined	geneBody	exon	CDS	ENSG00000189337	13892792	15118043	1225252	+	0	inside	0	KAZN
chr1-15100166-15100643	NULL	KAZN	0	chr1	15100166	15100643	478	undefined	geneBody	intron	undefined	ENSG00000189337	13892792	15118043	1225252	+	0	inside	0	KAZN
chr1-15128403-15128838	NULL	TMEM51-AS1	0	chr1	15128403	15128838	436	undefined	geneBody	intron	undefined	ENSG00000175147	15111815	15153618	41804	-	0	inside	0	TMEM51-AS1
chr1-15141760-15142230	NULL	TMEM51-AS1	0	chr1	15141760	15142230	471	undefined	geneBody	intron	undefined	ENSG00000175147	15111815	15153618	41804	-	0	inside	0	TMEM51-AS1
chr1-15146869-15147329	NULL	TMEM51-AS1	0	chr1	15146869	15147329	461	undefined	geneBody	intron	undefined	ENSG00000175147	15111815	15153618	41804	-	0	inside	0	TMEM51-AS1
chr1-15152376-15155020	NULL	TMEM51-AS1	0	chr1	15152376	15155020	2645	promoter4	promoter	exon	utr5	ENSG00000171729	15152532	15220478	67947	+	0	overlapStart	0	TMEM51
chr1-15168521-15168832	NULL	TMEM51	0	chr1	15168521	15168832	312	undefined	geneBody	exon	otherExon	ENSG00000204464	15164344	15171317	6974	-	0	inside	0	C1orf195
chr1-15178813-15179409	NULL	TMEM51	0	chr1	15178813	15179409	597	undefined	geneBody	intron	undefined	ENSG00000171729	15152532	15220478	67947	+	0	inside	0	TMEM51
chr1-15201532-15202035	NULL	TMEM51	0	chr1	15201532	15202035	504	undefined	geneBody	intron	undefined	ENSG00000171729	15152532	15220478	67947	+	0	inside	0	TMEM51
chr1-15206968-15207409	NULL	TMEM51	0	chr1	15206968	15207409	442	undefined	geneBody	intron	undefined	ENSG00000171729	15152532	15220478	67947	+	0	inside	0	TMEM51
chr1-15212416-15212734	NULL	TMEM51	0	chr1	15212416	15212734	319	undefined	geneBody	intron	undefined	ENSG00000171729	15152532	15220478	67947	+	0	inside	0	TMEM51
chr1-15213118-15213751	NULL	TMEM51	0	chr1	15213118	15213751	634	undefined	geneBody	intron	undefined	ENSG00000171729	15152532	15220478	67947	+	0	inside	0	TMEM51
chr1-15214427-15214930	NULL	TMEM51	0	chr1	15214427	15214930	504	undefined	geneBody	exon	utr5	ENSG00000171729	15152532	15220478	67947	+	0	inside	0	TMEM51
chr1-15246849-15247708	NULL	FHAD1	0	chr1	15246849	15247708	860	promoter4	promoter	exon	utr5	ENSG00000142621	15247272	15400283	153012	+	0	overlapStart	0	FHAD1
chr1-15260818-15261823	TMEM51	FHAD1	0	chr1	15260818	15261823	1006	undefined	geneBody	intron	undefined	ENSG00000142621	15247272	15400283	153012	+	0	inside	0	FHAD1
chr1-15272081-15272956	NULL	FHAD1	0	chr1	15272081	15272956	876	undefined	geneBody	exon	CDS	ENSG00000142621	15247272	15400283	153012	+	0	inside	0	FHAD1
chr1-15283129-15283383	NULL	FHAD1	0	chr1	15283129	15283383	255	undefined	geneBody	intron	undefined	ENSG00000142621	15247272	15400283	153012	+	0	inside	0	FHAD1
chr1-15304616-15305038	NULL	FHAD1	0	chr1	15304616	15305038	423	undefined	geneBody	intron	undefined	ENSG00000142621	15247272	15400283	153012	+	0	inside	0	FHAD1
chr1-15314635-15314836	NULL	FHAD1	0	chr1	15314635	15314836	202	undefined	geneBody	intron	undefined	ENSG00000142621	15247272	15400283	153012	+	0	inside	0	FHAD1
chr1-15323187-15323854	NULL	FHAD1	0	chr1	15323187	15323854	668	undefined	geneBody	intron	undefined	ENSG00000142621	15247272	15400283	153012	+	0	inside	0	FHAD1
chr1-15328467-15329445	NULL	FHAD1	0	chr1	15328467	15329445	979	undefined	geneBody	exon	CDS	ENSG00000233485	15326680	15343876	17197	-	0	inside	0	AL031283.2
chr1-15336947-15338434	NULL	FHAD1	0	chr1	15336947	15338434	1488	promoter1	promoter	intron	undefined	ENSG00000236045	15334166	15335464	1299	-	1482	upstream	1482	AL031283.3
chr1-15343813-15344175	FBLIM1	FHAD1	0	chr1	15343813	15344175	363	promoter4	promoter	exon	otherExon	ENSG00000233485	15326680	15343876	17197	-	0	overlapStart	0	AL031283.2
chr1-15352269-15352782	FBLIM1	FHAD1	0	chr1	15352269	15352782	514	undefined	geneBody	intron	undefined	ENSG00000142621	15247272	15400283	153012	+	0	inside	0	FHAD1
chr1-15370537-15371288	NULL	FHAD1	0	chr1	15370537	15371288	752	undefined	geneBody	intron	undefined	ENSG00000142621	15247272	15400283	153012	+	0	inside	0	FHAD1
chr1-15389654-15390084	NULL	FHAD1	0	chr1	15389654	15390084	431	undefined	geneBody	intron	undefined	ENSG00000142621	15247272	15400283	153012	+	0	inside	0	FHAD1
chr1-15401354-15401817	NULL	FHAD1	1071	chr1	15401354	15401817	464	undefined	geneDownstream	intergenic	undefined	ENSG00000142621	15247272	15400283	153012	+	1070	downstream	1070	FHAD1
chr1-15406996-15407443	NULL	AL031283.1	0	chr1	15406996	15407443	448	undefined	geneBody	exon	otherExon	ENSG00000228140	15402979	15409433	6455	-	0	inside	0	AL031283.1
chr1-15409271-15410190	NULL	AL031283.1	0	chr1	15409271	15410190	920	promoter4	promoter	exon	utr5	ENSG00000228140	15402979	15409433	6455	-	0	overlapStart	0	AL031283.1
chr1-15416035-15416428	NULL	EFHD2	0	chr1	15416035	15416428	394	undefined	geneBody	intron	undefined	ENSG00000142634	15409888	15430339	20452	+	0	inside	0	EFHD2
chr1-15430993-15431482	NULL	EFHD2	654	chr1	15430993	15431482	490	undefined	geneDownstream	intergenic	undefined	ENSG00000142634	15409888	15430339	20452	+	653	downstream	653	EFHD2
chr1-15453955-15454580	NULL	CELA2A	2148	chr1	15453955	15454580	626	undefined	upstream	intergenic	undefined	ENSG00000142615	15456728	15472091	15364	+	2147	upstream	2147	CELA2A
chr1-15493354-15493644	NULL	CASP9	0	chr1	15493354	15493644	291	undefined	geneDownstream	exon	utr3	ENSG00000215704	15465909	15491395	25487	+	1958	downstream	1958	CELA2B
chr1-15493833-15494143	NULL	CASP9	0	chr1	15493833	15494143	311	undefined	geneBody	exon	utr3	ENSG00000132906	15490832	15526534	35703	-	0	inside	0	CASP9
chr1-15523819-15525481	PLEKHM2/FBLIM1/SPEN/HSPB7	CASP9	0	chr1	15523819	15525481	1663	promoter1	promoter	exon	utr5	ENSG00000116138	15526813	15592379	65567	+	1331	upstream	1331	DNAJC16
chr1-15526413-15527254	NULL	CASP9	0	chr1	15526413	15527254	842	promoter4	promoter	exon	utr5	ENSG00000116138	15526813	15592379	65567	+	0	overlapStart	0	DNAJC16
chr1-15542181-15542510	NULL	DNAJC16	0	chr1	15542181	15542510	330	undefined	geneBody	intron	undefined	ENSG00000116138	15526813	15592379	65567	+	0	inside	0	DNAJC16
chr1-15584425-15585200	NULL	DNAJC16	0	chr1	15584425	15585200	776	promoter4	promoter	exon	utr5	ENSG00000116771	15571699	15585051	13353	-	0	overlapStart	0	AGMAT
chr1-15602891-15604134	NULL	AL121992.1	0	chr1	15602891	15604134	1244	promoter4	promoter	exon	otherExon	ENSG00000237301	15586136	15603626	17491	-	0	overlapStart	0	AL121992.1
chr1-15616452-15618158	FBLIM1/HSPB7	DDI2	0	chr1	15616452	15618158	1707	promoter4	promoter	exon	utr5	ENSG00000197312	15617458	15669044	51587	+	0	overlapStart	0	DDI2
chr1-15683362-15685068	NULL	PLEKHM2	0	chr1	15683362	15685068	1707	promoter4	promoter	exon	utr5	ENSG00000116786	15684320	15734769	50450	+	0	overlapStart	0	PLEKHM2
chr1-15691483-15691739	NULL	PLEKHM2	0	chr1	15691483	15691739	257	undefined	geneBody	intron	undefined	ENSG00000116786	15684320	15734769	50450	+	0	inside	0	PLEKHM2
chr1-15696945-15697406	NULL	PLEKHM2	0	chr1	15696945	15697406	462	undefined	geneBody	intron	undefined	ENSG00000116786	15684320	15734769	50450	+	0	inside	0	PLEKHM2
chr1-15703157-15703984	NULL	PLEKHM2	0	chr1	15703157	15703984	828	undefined	geneBody	intron	undefined	ENSG00000116786	15684320	15734769	50450	+	0	inside	0	PLEKHM2
chr1-15714454-15714826	NULL	PLEKHM2	0	chr1	15714454	15714826	373	undefined	geneBody	intron	undefined	ENSG00000116786	15684320	15734769	50450	+	0	inside	0	PLEKHM2
chr1-15749158-15750134	SLC25A34-AS1/FBLIM1/SPEN/HSPB7	SLC25A34-AS1	0	chr1	15749158	15750134	977	promoter4	promoter	exon	otherExon	ENSG00000224459	15740051	15749896	9846	-	0	overlapStart	0	SLC25A34-AS1
chr1-15758437-15758853	FBLIM1	FBLIM1	0	chr1	15758437	15758853	417	undefined	geneBody	exon	utr5	ENSG00000162458	15756607	15786594	29988	+	0	inside	0	FBLIM1
chr1-15786626-15787274	FBLIM1/HSPB7	FBLIM1	32	chr1	15786626	15787274	649	undefined	geneDownstream	intergenic	undefined	ENSG00000162458	15756607	15786594	29988	+	31	downstream	31	FBLIM1
chr1-15798963-15799869	FBLIM1/SPEN/HSPB7	UQCRHL	7300	chr1	15798963	15799869	907	undefined	distalIntergenic	intergenic	undefined	-	-	-	-	-	-	-	-	-
chr1-15809792-15810504	NULL	UQCRHL	444	chr1	15809792	15810504	713	promoter3	promoter	intergenic	undefined	ENSG00000233954	15807169	15809348	2180	-	443	upstream	443	UQCRHL
chr1-15813368-15813610	FBLIM1	UQCRHL	4020	chr1	15813368	15813610	243	undefined	upstream	intergenic	undefined	ENSG00000233954	15807169	15809348	2180	-	4019	upstream	4019	UQCRHL
chr1-15825496-15825812	NULL	AL450998.2	8662	chr1	15825496	15825812	317	undefined	distalIntergenic	intergenic	undefined	-	-	-	-	-	-	-	-	-
chr1-15830798-15831060	NULL	AL450998.2	3414	chr1	15830798	15831060	263	undefined	distalIntergenic	intergenic	undefined	-	-	-	-	-	-	-	-	-
chr1-15834348-15836351	FBLIM1/SPEN/HSPB7	AL450998.2	0	chr1	15834348	15836351	2004	undefined	geneDownstream	exon	otherExon	ENSG00000179743	15834474	15848147	13674	-	0	overlapEnd	0	AL450998.2
chr1-15847185-15848891	HSPB7	AL450998.2	0	chr1	15847185	15848891	1707	promoter4	promoter	exon	utr5	ENSG00000179743	15834474	15848147	13674	-	0	overlapStart	0	AL450998.2
chr1-15849242-15849722	NULL	SPEN	0	chr1	15849242	15849722	481	promoter1	promoter	intron	undefined	ENSG00000179743	15834474	15848147	13674	-	1094	upstream	1094	AL450998.2
chr1-15876290-15876623	NULL	SPEN	0	chr1	15876290	15876623	334	undefined	geneBody	exon	CDS	ENSG00000065526	15847707	15940456	92750	+	0	inside	0	SPEN
chr1-15885421-15886710	FBLIM1/HSPB7/FBXO42	SPEN	0	chr1	15885421	15886710	1290	undefined	geneBody	intron	undefined	ENSG00000065526	15847707	15940456	92750	+	0	inside	0	SPEN
chr1-15901015-15901309	NULL	SPEN	0	chr1	15901015	15901309	295	undefined	geneBody	intron	undefined	ENSG00000065526	15847707	15940456	92750	+	0	inside	0	SPEN
chr1-15919425-15919666	NULL	SPEN	0	chr1	15919425	15919666	242	undefined	geneBody	exon	CDS	ENSG00000065526	15847707	15940456	92750	+	0	inside	0	SPEN
chr1-15926258-15926762	NULL	SPEN	0	chr1	15926258	15926762	505	undefined	geneBody	intron	undefined	ENSG00000065526	15847707	15940456	92750	+	0	inside	0	SPEN
chr1-15929061-15929548	NULL	SPEN	0	chr1	15929061	15929548	488	undefined	geneBody	exon	CDS	ENSG00000065526	15847707	15940456	92750	+	0	inside	0	SPEN
chr1-15949247-15950146	FBLIM1/HSPB7	ZBTB17	0	chr1	15949247	15950146	900	undefined	geneBody	intron	undefined	ENSG00000116809	15941869	15976132	34264	-	0	inside	0	ZBTB17
chr1-15965462-15965671	NULL	ZBTB17	0	chr1	15965462	15965671	210	undefined	geneBody	intron	undefined	ENSG00000116809	15941869	15976132	34264	-	0	inside	0	ZBTB17
chr1-15974980-15976294	NULL	ZBTB17	0	chr1	15974980	15976294	1315	promoter4	promoter	exon	utr5	ENSG00000116809	15941869	15976132	34264	-	0	overlapStart	0	ZBTB17
chr1-15982484-15982711	NULL	ZBTB17	6352	chr1	15982484	15982711	228	undefined	distalIntergenic	intergenic	undefined	-	-	-	-	-	-	-	-	-
chr1-15982930-15983137	NULL	ZBTB17	6798	chr1	15982930	15983137	208	undefined	distalIntergenic	intergenic	undefined	-	-	-	-	-	-	-	-	-
chr1-15994252-15994818	NULL	SRARP	9418	chr1	15994252	15994818	567	undefined	distalIntergenic	intergenic	undefined	-	-	-	-	-	-	-	-	-
chr1-16008923-16009253	NULL	SRARP	116	chr1	16008923	16009253	331	undefined	geneDownstream	intergenic	undefined	ENSG00000183888	16004236	16008807	4572	+	115	downstream	115	SRARP
chr1-16012600-16013441	FBLIM1/HSPB7/FBXO42	HSPB7	587	chr1	16012600	16013441	842	undefined	geneDownstream	intergenic	undefined	ENSG00000173641	16014028	16019594	5567	-	586	downstream	586	HSPB7
chr1-16017697-16018147	FBLIM1/HSPB7/FBXO42	HSPB7	0	chr1	16017697	16018147	451	promoter2	promoter	exon	utr5	ENSG00000186510	16018875	16034050	15176	+	727	upstream	727	CLCNKA
chr1-16019603-16019937	FBLIM1	CLCNKA	0	chr1	16019603	16019937	335	promoter3	promoter	intron	undefined	ENSG00000173641	16014028	16019594	5567	-	8	upstream	8	HSPB7
chr1-16026783-16027005	NULL	CLCNKA	0	chr1	16026783	16027005	223	undefined	geneBody	exon	otherExon	ENSG00000186510	16018875	16034050	15176	+	0	inside	0	CLCNKA
chr1-16032156-16033359	FBLIM1	CLCNKA	0	chr1	16032156	16033359	1204	undefined	geneBody	exon	CDS	ENSG00000186510	16018875	16034050	15176	+	0	inside	0	CLCNKA
chr1-16038290-16038533	NULL	CLCNKA	4240	chr1	16038290	16038533	244	undefined	distalIntergenic	intergenic	undefined	-	-	-	-	-	-	-	-	-
chr1-16048536-16049007	NULL	CLCNKB	0	chr1	16048536	16049007	472	undefined	geneBody	exon	utr5	ENSG00000184908	16043736	16057308	13573	+	0	inside	0	CLCNKB
chr1-16055520-16056593	NULL	CLCNKB	0	chr1	16055520	16056593	1074	undefined	geneDownstream	exon	CDS	ENSG00000185519	16057769	16073651	15883	-	1175	downstream	1175	FAM131C
chr1-16057388-16057626	NULL	CLCNKB	80	chr1	16057388	16057626	239	undefined	geneDownstream	intergenic	undefined	ENSG00000184908	16043736	16057308	13573	+	79	downstream	79	CLCNKB
chr1-16073345-16073759	NULL	FAM131C	0	chr1	16073345	16073759	415	promoter4	promoter	exon	utr5	ENSG00000185519	16057769	16073651	15883	-	0	overlapStart	0	FAM131C
chr1-16078945-16079201	NULL	FAM131C	5294	chr1	16078945	16079201	257	undefined	distalIntergenic	intergenic	undefined	-	-	-	-	-	-	-	-	-
chr1-16111571-16112379	NULL	EPHA2	11958	chr1	16111571	16112379	809	undefined	distalIntergenic	intergenic	undefined	-	-	-	-	-	-	-	-	-
chr1-16127486-16128002	NULL	EPHA2	0	chr1	16127486	16128002	517	undefined	geneBody	intron	undefined	ENSG00000142627	16124337	16156069	31733	-	0	inside	0	EPHA2
chr1-16141635-16141855	NULL	EPHA2	0	chr1	16141635	16141855	221	undefined	geneBody	intron	undefined	ENSG00000142627	16124337	16156069	31733	-	0	inside	0	EPHA2
chr1-16145101-16146559	FBLIM1	EPHA2	0	chr1	16145101	16146559	1459	undefined	geneBody	exon	otherExon	ENSG00000142627	16124337	16156069	31733	-	0	inside	0	EPHA2
chr1-16154640-16155214	NULL	EPHA2	0	chr1	16154640	16155214	575	promoter4	promoter	exon	otherExon	ENSG00000227959	16155211	16157329	2119	+	0	overlapStart	0	AL451042.2
chr1-16155578-16156267	NULL	EPHA2	0	chr1	16155578	16156267	690	promoter4	promoter	exon	utr5	ENSG00000142627	16124337	16156069	31733	-	0	overlapStart	0	EPHA2
chr1-16167363-16168076	NULL	AL451042.1	5480	chr1	16167363	16168076	714	undefined	distalIntergenic	intergenic	undefined	-	-	-	-	-	-	-	-	-
chr1-16175468-16176193	NULL	AL451042.1	13585	chr1	16175468	16176193	726	undefined	distalIntergenic	intergenic	undefined	-	-	-	-	-	-	-	-	-
chr1-16181113-16181353	NULL	ARHGEF19-AS1	16501	chr1	16181113	16181353	241	undefined	distalIntergenic	intergenic	undefined	-	-	-	-	-	-	-	-	-
chr1-16181575-16182234	NULL	ARHGEF19-AS1	15620	chr1	16181575	16182234	660	undefined	distalIntergenic	intergenic	undefined	-	-	-	-	-	-	-	-	-
chr1-16187713-16188002	NULL	ARHGEF19-AS1	9852	chr1	16187713	16188002	290	undefined	distalIntergenic	intergenic	undefined	-	-	-	-	-	-	-	-	-
chr1-16191712-16192159	NULL	ARHGEF19-AS1	5695	chr1	16191712	16192159	448	undefined	distalIntergenic	intergenic	undefined	-	-	-	-	-	-	-	-	-
chr1-16205865-16207219	NULL	ARHGEF19	0	chr1	16205865	16207219	1355	undefined	geneBody	exon	utr3	ENSG00000142632	16197854	16212652	14799	-	0	inside	0	ARHGEF19
chr1-16216049-16216564	NULL	ARHGEF19	3397	chr1	16216049	16216564	516	undefined	upstream	intergenic	undefined	ENSG00000142632	16197854	16212652	14799	-	3396	upstream	3396	ARHGEF19
chr1-16217028-16217934	SPEN	ARHGEF19	4376	chr1	16217028	16217934	907	undefined	upstream	intergenic	undefined	ENSG00000142632	16197854	16212652	14799	-	4375	upstream	4375	ARHGEF19
chr1-16226660-16227080	NULL	AL109627.1	1594	chr1	16226660	16227080	421	undefined	geneDownstream	intergenic	undefined	ENSG00000288398	16228674	16231335	2662	-	1593	downstream	1593	AL109627.1
chr1-16236125-16237428	FBXO42	CPLANE2	0	chr1	16236125	16237428	1304	promoter4	promoter	exon	utr5	ENSG00000132881	16231692	16237183	5492	-	0	overlapStart	0	CPLANE2
chr1-16244086-16244595	NULL	FBXO42	2245	chr1	16244086	16244595	510	undefined	distalIntergenic	intergenic	undefined	-	-	-	-	-	-	-	-	-
chr1-16248515-16249014	FBXO42	FBXO42	0	chr1	16248515	16249014	500	undefined	geneBody	exon	utr3	ENSG00000037637	16246840	16352480	105641	-	0	inside	0	FBXO42
chr1-16249897-16250215	FBXO42	FBXO42	0	chr1	16249897	16250215	319	undefined	geneBody	exon	utr3	ENSG00000037637	16246840	16352480	105641	-	0	inside	0	FBXO42
chr1-16250561-16251121	FBXO42	FBXO42	0	chr1	16250561	16251121	561	undefined	geneBody	exon	utr3	ENSG00000037637	16246840	16352480	105641	-	0	inside	0	FBXO42
chr1-16260861-16261157	NULL	FBXO42	0	chr1	16260861	16261157	297	undefined	geneBody	intron	undefined	ENSG00000037637	16246840	16352480	105641	-	0	inside	0	FBXO42
chr1-16293535-16294085	NULL	FBXO42	0	chr1	16293535	16294085	551	undefined	geneBody	exon	otherExon	ENSG00000037637	16246840	16352480	105641	-	0	inside	0	FBXO42
chr1-16295925-16296149	NULL	FBXO42	0	chr1	16295925	16296149	225	undefined	geneBody	intron	undefined	ENSG00000037637	16246840	16352480	105641	-	0	inside	0	FBXO42
chr1-16298821-16299646	NULL	FBXO42	0	chr1	16298821	16299646	826	undefined	geneBody	intron	undefined	ENSG00000037637	16246840	16352480	105641	-	0	inside	0	FBXO42
chr1-16310195-16310514	NULL	FBXO42	0	chr1	16310195	16310514	320	undefined	geneBody	intron	undefined	ENSG00000037637	16246840	16352480	105641	-	0	inside	0	FBXO42
chr1-16318587-16318824	NULL	FBXO42	0	chr1	16318587	16318824	238	undefined	geneBody	intron	undefined	ENSG00000037637	16246840	16352480	105641	-	0	inside	0	FBXO42
chr1-16324263-16324735	NULL	FBXO42	0	chr1	16324263	16324735	473	undefined	geneBody	intron	undefined	ENSG00000037637	16246840	16352480	105641	-	0	inside	0	FBXO42
chr1-16351569-16352893	NULL	FBXO42	0	chr1	16351569	16352893	1325	promoter4	promoter	exon	utr5	ENSG00000037637	16246840	16352480	105641	-	0	overlapStart	0	FBXO42
chr1-16364968-16365368	HSPB7/FBXO42	SZRD1	0	chr1	16364968	16365368	401	undefined	geneBody	intron	undefined	ENSG00000055070	16352575	16398145	45571	+	0	inside	0	SZRD1
chr1-16366651-16367990	HSPB7	SZRD1	0	chr1	16366651	16367990	1340	undefined	geneBody	exon	utr5	ENSG00000055070	16352575	16398145	45571	+	0	inside	0	SZRD1
chr1-16375388-16375970	NULL	SZRD1	0	chr1	16375388	16375970	583	undefined	geneBody	intron	undefined	ENSG00000055070	16352575	16398145	45571	+	0	inside	0	SZRD1
chr1-16386178-16386786	NULL	SZRD1	0	chr1	16386178	16386786	609	undefined	geneDownstream	intron	undefined	ENSG00000187144	16387117	16437424	50308	-	330	downstream	330	SPATA21
chr1-16387022-16387515	NULL	SZRD1	0	chr1	16387022	16387515	494	undefined	geneDownstream	exon	utr3	ENSG00000187144	16387117	16437424	50308	-	0	overlapEnd	0	SPATA21
chr1-16393231-16393733	NULL	SZRD1	0	chr1	16393231	16393733	503	undefined	geneBody	exon	utr3	ENSG00000055070	16352575	16398145	45571	+	0	inside	0	SZRD1
chr1-16396639-16396850	NULL	SZRD1	0	chr1	16396639	16396850	212	undefined	geneBody	exon	utr3	ENSG00000055070	16352575	16398145	45571	+	0	inside	0	SZRD1
chr1-16409514-16409977	NULL	SPATA21	0	chr1	16409514	16409977	464	undefined	geneBody	exon	CDS	ENSG00000187144	16387117	16437424	50308	-	0	inside	0	SPATA21
chr1-16440150-16441290	NULL	NECAP2	0	chr1	16440150	16441290	1141	promoter4	promoter	exon	utr5	ENSG00000157191	16440721	16460078	19358	+	0	overlapStart	0	NECAP2
chr1-16474060-16474515	NULL	LINC01772	5579	chr1	16474060	16474515	456	undefined	distalIntergenic	intergenic	undefined	-	-	-	-	-	-	-	-	-
chr1-16475666-16476312	NULL	LINC01772	7185	chr1	16475666	16476312	647	undefined	distalIntergenic	intergenic	undefined	-	-	-	-	-	-	-	-	-
chr1-16483988-16484188	NULL	LINC01772	15507	chr1	16483988	16484188	201	undefined	distalIntergenic	intergenic	undefined	-	-	-	-	-	-	-	-	-
chr1-16490638-16491213	NULL	LINC01772	22157	chr1	16490638	16491213	576	undefined	distalIntergenic	intergenic	undefined	-	-	-	-	-	-	-	-	-
chr1-16498474-16499994	NULL	AL137802.2	14651	chr1	16498474	16499994	1521	undefined	distalIntergenic	intergenic	undefined	-	-	-	-	-	-	-	-	-
chr1-16508982-16509306	NULL	AL137802.2	5339	chr1	16508982	16509306	325	undefined	distalIntergenic	intergenic	undefined	-	-	-	-	-	-	-	-	-
chr1-16512724-16513069	NULL	AL137802.2	1576	chr1	16512724	16513069	346	promoter1	promoter	intergenic	undefined	ENSG00000261135	16514645	16515754	1110	+	1575	upstream	1575	AL137802.2
chr1-16513545-16514683	NULL	AL137802.2	0	chr1	16513545	16514683	1139	promoter4	promoter	exon	otherExon	ENSG00000261135	16514645	16515754	1110	+	0	overlapStart	0	AL137802.2
chr1-16520456-16521438	NULL	AL137802.1	0	chr1	16520456	16521438	983	promoter4	promoter	exon	otherExon	ENSG00000224174	16520694	16521796	1103	+	0	overlapStart	0	AL137802.1
chr1-16535015-16535617	NULL	LINC01783	0	chr1	16535015	16535617	603	undefined	geneBody	exon	otherExon	ENSG00000233421	16533886	16536172	2287	-	0	inside	0	LINC01783
chr1-16604686-16606544	FBXO42	NBPF1	0	chr1	16604686	16606544	1859	undefined	geneBody	exon	utr5	ENSG00000219481	16562319	16613562	51244	-	0	inside	0	NBPF1
chr1-16607375-16607791	NULL	NBPF1	0	chr1	16607375	16607791	417	undefined	geneBody	exon	otherExon	ENSG00000219481	16562319	16613562	51244	-	0	inside	0	NBPF1
chr1-16612477-16613936	FBXO42	NBPF1	0	chr1	16612477	16613936	1460	promoter4	promoter	exon	utr5	ENSG00000219481	16562319	16613562	51244	-	0	overlapStart	0	NBPF1
chr1-16620943-16621328	NULL	AL137798.1	3214	chr1	16620943	16621328	386	undefined	distalIntergenic	intergenic	undefined	-	-	-	-	-	-	-	-	-
chr1-16643723-16645745	FBXO42	AL137798.2	11134	chr1	16643723	16645745	2023	undefined	distalIntergenic	intergenic	undefined	-	-	-	-	-	-	-	-	-
chr1-16646203-16646480	NULL	AL137798.2	10399	chr1	16646203	16646480	278	undefined	distalIntergenic	intergenic	undefined	-	-	-	-	-	-	-	-	-
chr1-16678010-16678386	NULL	AL137798.2	10486	chr1	16678010	16678386	377	undefined	distalIntergenic	intergenic	undefined	-	-	-	-	-	-	-	-	-
chr1-16685646-16686220	NULL	AL021920.1	15326	chr1	16685646	16686220	575	undefined	distalIntergenic	intergenic	undefined	-	-	-	-	-	-	-	-	-
chr1-16709661-16709881	NULL	AL021920.1	4067	chr1	16709661	16709881	221	undefined	distalIntergenic	intergenic	undefined	-	-	-	-	-	-	-	-	-
chr1-16716590-16717956	NULL	AL021920.1	10996	chr1	16716590	16717956	1367	undefined	distalIntergenic	intergenic	undefined	-	-	-	-	-	-	-	-	-
chr1-16718163-16719493	NULL	AL021920.1	12569	chr1	16718163	16719493	1331	undefined	distalIntergenic	intergenic	undefined	-	-	-	-	-	-	-	-	-
chr1-16724966-16726003	NULL	AL021920.3	13935	chr1	16724966	16726003	1038	undefined	distalIntergenic	intergenic	undefined	-	-	-	-	-	-	-	-	-
chr1-16726409-16728443	FBXO42	AL021920.3	11495	chr1	16726409	16728443	2035	undefined	distalIntergenic	intergenic	undefined	-	-	-	-	-	-	-	-	-
chr1-16765058-16765386	NULL	CROCC	0	chr1	16765058	16765386	329	undefined	geneBody	intron	undefined	ENSG00000058453	16740273	16972964	232692	+	0	inside	0	CROCC
chr1-16772362-16772883	NULL	CROCC	0	chr1	16772362	16772883	522	undefined	geneBody	intron	undefined	ENSG00000058453	16740273	16972964	232692	+	0	inside	0	CROCC
chr1-16872162-16872879	NULL	CROCC	0	chr1	16872162	16872879	718	undefined	geneBody	exon	otherExon	ENSG00000228549	16870945	16883659	12715	+	0	inside	0	BX284668.2
chr1-16873153-16873781	NULL	CROCC	0	chr1	16873153	16873781	629	undefined	geneBody	exon	otherExon	ENSG00000228549	16870945	16883659	12715	+	0	inside	0	BX284668.2
chr1-16886921-16887176	NULL	CROCC	0	chr1	16886921	16887176	256	undefined	geneDownstream	intron	undefined	ENSG00000238142	16887577	16889706	2130	-	400	downstream	400	BX284668.5
chr1-16888723-16889863	NULL	CROCC	0	chr1	16888723	16889863	1141	promoter4	promoter	exon	otherExon	ENSG00000238142	16887577	16889706	2130	-	0	overlapStart	0	BX284668.5
chr1-16895388-16897145	NULL	CROCC	0	chr1	16895388	16897145	1758	undefined	geneBody	intron	undefined	ENSG00000058453	16740273	16972964	232692	+	0	inside	0	CROCC
chr1-16903073-16903272	NULL	CROCC	0	chr1	16903073	16903272	200	undefined	geneDownstream	intron	undefined	ENSG00000272426	16904339	16904776	438	-	1066	downstream	1066	BX284668.6
chr1-16903550-16905629	NULL	CROCC	0	chr1	16903550	16905629	2080	promoter4	promoter	exon	otherExon	ENSG00000272426	16904339	16904776	438	-	0	includeFeature	0	BX284668.6
chr1-16912969-16914790	NULL	CROCC	0	chr1	16912969	16914790	1822	undefined	geneBody	intron	undefined	ENSG00000058453	16740273	16972964	232692	+	0	inside	0	CROCC
chr1-16915023-16915245	NULL	CROCC	0	chr1	16915023	16915245	223	undefined	geneBody	intron	undefined	ENSG00000058453	16740273	16972964	232692	+	0	inside	0	CROCC
chr1-16921488-16922193	NULL	CROCC	0	chr1	16921488	16922193	706	undefined	geneBody	exon	utr5	ENSG00000058453	16740273	16972964	232692	+	0	inside	0	CROCC
chr1-16938865-16939233	NULL	CROCC	0	chr1	16938865	16939233	369	undefined	geneBody	exon	CDS	ENSG00000058453	16740273	16972964	232692	+	0	inside	0	CROCC
chr1-16946474-16946945	NULL	CROCC	0	chr1	16946474	16946945	472	undefined	geneBody	exon	CDS	ENSG00000058453	16740273	16972964	232692	+	0	inside	0	CROCC
chr1-16948261-16948574	NULL	CROCC	0	chr1	16948261	16948574	314	undefined	geneBody	exon	CDS	ENSG00000058453	16740273	16972964	232692	+	0	inside	0	CROCC
chr1-16951520-16952032	NULL	CROCC	0	chr1	16951520	16952032	513	undefined	geneBody	exon	otherExon	ENSG00000058453	16740273	16972964	232692	+	0	inside	0	CROCC
chr1-16960562-16961211	NULL	CROCC	0	chr1	16960562	16961211	650	undefined	geneBody	exon	CDS	ENSG00000058453	16740273	16972964	232692	+	0	inside	0	CROCC
chr1-16963311-16963782	NULL	CROCC	0	chr1	16963311	16963782	472	undefined	geneBody	intron	undefined	ENSG00000058453	16740273	16972964	232692	+	0	inside	0	CROCC
chr1-16967286-16967526	NULL	CROCC	0	chr1	16967286	16967526	241	undefined	geneBody	intron	undefined	ENSG00000058453	16740273	16972964	232692	+	0	inside	0	CROCC
chr1-16971455-16972163	NULL	CROCC	0	chr1	16971455	16972163	709	undefined	geneBody	exon	CDS	ENSG00000058453	16740273	16972964	232692	+	0	inside	0	CROCC
chr1-16975013-16975425	NULL	MFAP2	0	chr1	16975013	16975425	413	promoter2	promoter	exon	CDS	ENSG00000286898	16976302	16977792	1491	+	876	upstream	876	AL049569.2
chr1-16978462-16979073	NULL	MFAP2	0	chr1	16978462	16979073	612	promoter4	promoter	exon	otherExon	ENSG00000226526	16978926	17005091	26166	+	0	overlapStart	0	AL049569.1
chr1-16984684-16985151	NULL	AL049569.1	0	chr1	16984684	16985151	468	undefined	geneDownstream	intron	undefined	ENSG00000159363	16985958	17011928	25971	-	806	downstream	806	ATP13A2
chr1-17010729-17012285	NULL	ATP13A2	0	chr1	17010729	17012285	1557	promoter4	promoter	exon	utr5	ENSG00000159363	16985958	17011928	25971	-	0	overlapStart	0	ATP13A2
chr1-17021982-17022371	NULL	SDHB	0	chr1	17021982	17022371	390	undefined	geneBody	intron	undefined	ENSG00000117118	17018722	17054170	35449	-	0	inside	0	SDHB
chr1-17028739-17029059	NULL	SDHB	0	chr1	17028739	17029059	321	undefined	geneBody	intron	undefined	ENSG00000117118	17018722	17054170	35449	-	0	inside	0	SDHB
chr1-17045222-17045483	NULL	SDHB	0	chr1	17045222	17045483	262	undefined	geneBody	intron	undefined	ENSG00000117118	17018722	17054170	35449	-	0	inside	0	SDHB
chr1-17045763-17046362	NULL	SDHB	0	chr1	17045763	17046362	600	undefined	geneBody	intron	undefined	ENSG00000117118	17018722	17054170	35449	-	0	inside	0	SDHB
chr1-17053306-17054860	ARHGEF10L	SDHB	0	chr1	17053306	17054860	1555	promoter4	promoter	exon	utr5	ENSG00000117118	17018722	17054170	35449	-	0	overlapStart	0	SDHB
chr1-17059639-17059911	NULL	SDHB	5469	chr1	17059639	17059911	273	undefined	distalIntergenic	intergenic	undefined	-	-	-	-	-	-	-	-	-
chr1-17098873-17099212	NULL	PADI2	0	chr1	17098873	17099212	340	undefined	geneBody	intron	undefined	ENSG00000117115	17066761	17119451	52691	-	0	inside	0	PADI2
chr1-17119220-17119629	NULL	PADI2	0	chr1	17119220	17119629	410	promoter4	promoter	exon	utr5	ENSG00000117115	17066761	17119451	52691	-	0	overlapStart	0	PADI2
chr1-17125736-17126095	NULL	PADI2	6285	chr1	17125736	17126095	360	undefined	distalIntergenic	intergenic	undefined	-	-	-	-	-	-	-	-	-
chr1-17128064-17128816	NULL	PADI2	8613	chr1	17128064	17128816	753	undefined	distalIntergenic	intergenic	undefined	-	-	-	-	-	-	-	-	-
chr1-17140290-17140687	NULL	PADI2	20839	chr1	17140290	17140687	398	undefined	distalIntergenic	intergenic	undefined	-	-	-	-	-	-	-	-	-
chr1-17149084-17149562	NULL	PADI2	29633	chr1	17149084	17149562	479	undefined	distalIntergenic	intergenic	undefined	-	-	-	-	-	-	-	-	-
chr1-17168181-17168779	NULL	LINC02783	21004	chr1	17168181	17168779	599	undefined	distalIntergenic	intergenic	undefined	-	-	-	-	-	-	-	-	-
chr1-17183913-17184412	NULL	LINC02783	5371	chr1	17183913	17184412	500	undefined	distalIntergenic	intergenic	undefined	-	-	-	-	-	-	-	-	-
chr1-17184835-17185755	NULL	LINC02783	4028	chr1	17184835	17185755	921	undefined	upstream	intergenic	undefined	ENSG00000204362	17189783	17197617	7835	+	4027	upstream	4027	LINC02783
chr1-17190013-17190498	NULL	LINC02783	0	chr1	17190013	17190498	486	promoter4	promoter	intron	undefined	ENSG00000204362	17189783	17197617	7835	+	0	inside	229	LINC02783
chr1-17212820-17213025	NULL	PADI1	0	chr1	17212820	17213025	206	undefined	geneBody	intron	undefined	ENSG00000142623	17205128	17246007	40880	+	0	inside	0	PADI1
chr1-17233582-17234013	NULL	PADI1	0	chr1	17233582	17234013	432	undefined	geneBody	intron	undefined	ENSG00000142623	17205128	17246007	40880	+	0	inside	0	PADI1
chr1-17236871-17237421	NULL	PADI1	0	chr1	17236871	17237421	551	undefined	geneBody	exon	CDS	ENSG00000142623	17205128	17246007	40880	+	0	inside	0	PADI1
chr1-17335751-17336313	NULL	PADI4	0	chr1	17335751	17336313	563	undefined	geneBody	exon	CDS	ENSG00000159339	17308195	17364004	55810	+	0	inside	0	PADI4
chr1-17360579-17360817	NULL	PADI4	0	chr1	17360579	17360817	239	undefined	geneBody	intron	undefined	ENSG00000159339	17308195	17364004	55810	+	0	inside	0	PADI4
chr1-17405924-17406429	NULL	RCC2-AS1	331	chr1	17405924	17406429	506	promoter3	promoter	intergenic	undefined	ENSG00000227751	17406760	17407382	623	+	330	upstream	330	RCC2-AS1
chr1-17419564-17420206	ARHGEF10L	RCC2	0	chr1	17419564	17420206	643	undefined	geneBody	intron	undefined	ENSG00000179051	17406760	17439677	32918	-	0	inside	0	RCC2
chr1-17437373-17438707	NULL	RCC2	0	chr1	17437373	17438707	1335	undefined	geneBody	exon	utr5	ENSG00000179051	17406760	17439677	32918	-	0	inside	0	RCC2
chr1-17439578-17440061	NULL	RCC2	0	chr1	17439578	17440061	484	promoter4	promoter	exon	utr5	ENSG00000179051	17406760	17439677	32918	-	0	overlapStart	0	RCC2
chr1-17460404-17460628	NULL	RCC2	20727	chr1	17460404	17460628	225	undefined	distalIntergenic	intergenic	undefined	-	-	-	-	-	-	-	-	-
chr1-17477189-17477720	NULL	RCC2	37512	chr1	17477189	17477720	532	undefined	distalIntergenic	intergenic	undefined	-	-	-	-	-	-	-	-	-
chr1-17494086-17494675	NULL	ARHGEF10L	45023	chr1	17494086	17494675	590	undefined	distalIntergenic	intergenic	undefined	-	-	-	-	-	-	-	-	-
chr1-17502159-17503229	ARHGEF10L	ARHGEF10L	36469	chr1	17502159	17503229	1071	undefined	distalIntergenic	intergenic	undefined	-	-	-	-	-	-	-	-	-
chr1-17516030-17516652	NULL	ARHGEF10L	23046	chr1	17516030	17516652	623	undefined	distalIntergenic	intergenic	undefined	-	-	-	-	-	-	-	-	-
chr1-17527162-17527498	NULL	ARHGEF10L	12200	chr1	17527162	17527498	337	undefined	distalIntergenic	intergenic	undefined	-	-	-	-	-	-	-	-	-
chr1-17531579-17532456	ARHGEF10L	ARHGEF10L	7242	chr1	17531579	17532456	878	undefined	distalIntergenic	intergenic	undefined	-	-	-	-	-	-	-	-	-
chr1-17537976-17538246	ARHGEF10L	ARHGEF10L	1452	chr1	17537976	17538246	271	promoter1	promoter	intergenic	undefined	ENSG00000074964	17539698	17697874	158177	+	1451	upstream	1451	ARHGEF10L
chr1-17539300-17540610	ARHGEF10L	ARHGEF10L	0	chr1	17539300	17540610	1311	promoter4	promoter	exon	utr5	ENSG00000074964	17539698	17697874	158177	+	0	overlapStart	0	ARHGEF10L
chr1-17545020-17545559	NULL	ARHGEF10L	0	chr1	17545020	17545559	540	undefined	geneBody	intron	undefined	ENSG00000074964	17539698	17697874	158177	+	0	inside	0	ARHGEF10L
chr1-17551285-17551511	NULL	ARHGEF10L	0	chr1	17551285	17551511	227	undefined	geneBody	intron	undefined	ENSG00000074964	17539698	17697874	158177	+	0	inside	0	ARHGEF10L
chr1-17551769-17552192	ARHGEF10L	ARHGEF10L	0	chr1	17551769	17552192	424	undefined	geneBody	intron	undefined	ENSG00000074964	17539698	17697874	158177	+	0	inside	0	ARHGEF10L
chr1-17554088-17554491	ARHGEF10L	ARHGEF10L	0	chr1	17554088	17554491	404	undefined	geneBody	intron	undefined	ENSG00000074964	17539698	17697874	158177	+	0	inside	0	ARHGEF10L
chr1-17561153-17561927	ARHGEF10L	ARHGEF10L	0	chr1	17561153	17561927	775	undefined	geneBody	intron	undefined	ENSG00000074964	17539698	17697874	158177	+	0	inside	0	ARHGEF10L
chr1-17569451-17570160	ARHGEF10L	ARHGEF10L	0	chr1	17569451	17570160	710	undefined	geneBody	intron	undefined	ENSG00000074964	17539698	17697874	158177	+	0	inside	0	ARHGEF10L
chr1-17587634-17588457	ARHGEF10L	ARHGEF10L	0	chr1	17587634	17588457	824	undefined	geneBody	exon	CDS	ENSG00000074964	17539698	17697874	158177	+	0	inside	0	ARHGEF10L
chr1-17605696-17606201	ARHGEF10L	ARHGEF10L	0	chr1	17605696	17606201	506	undefined	geneBody	intron	undefined	ENSG00000074964	17539698	17697874	158177	+	0	inside	0	ARHGEF10L
chr1-17606827-17607067	NULL	ARHGEF10L	0	chr1	17606827	17607067	241	undefined	geneBody	intron	undefined	ENSG00000074964	17539698	17697874	158177	+	0	inside	0	ARHGEF10L
chr1-17617556-17619128	ARHGEF10L	ARHGEF10L	0	chr1	17617556	17619128	1573	undefined	geneBody	exon	utr5	ENSG00000074964	17539698	17697874	158177	+	0	inside	0	ARHGEF10L
chr1-17624433-17625109	ARHGEF10L	ARHGEF10L	0	chr1	17624433	17625109	677	undefined	geneBody	exon	CDS	ENSG00000074964	17539698	17697874	158177	+	0	inside	0	ARHGEF10L
chr1-17630050-17630366	NULL	ARHGEF10L	0	chr1	17630050	17630366	317	undefined	geneBody	intron	undefined	ENSG00000074964	17539698	17697874	158177	+	0	inside	0	ARHGEF10L
chr1-17632282-17632593	NULL	ARHGEF10L	0	chr1	17632282	17632593	312	undefined	geneBody	exon	CDS	ENSG00000074964	17539698	17697874	158177	+	0	inside	0	ARHGEF10L
chr1-17648380-17649081	ARHGEF10L	ARHGEF10L	0	chr1	17648380	17649081	702	undefined	geneBody	exon	CDS	ENSG00000074964	17539698	17697874	158177	+	0	inside	0	ARHGEF10L
chr1-17687251-17687554	NULL	ARHGEF10L	0	chr1	17687251	17687554	304	undefined	geneBody	intron	undefined	ENSG00000074964	17539698	17697874	158177	+	0	inside	0	ARHGEF10L
chr1-17755686-17755895	NULL	ACTL8	0	chr1	17755686	17755895	210	promoter4	promoter	intron	undefined	ENSG00000117148	17755333	17827063	71731	+	0	inside	352	ACTL8
chr1-17765543-17765746	NULL	ACTL8	0	chr1	17765543	17765746	204	undefined	geneBody	intron	undefined	ENSG00000117148	17755333	17827063	71731	+	0	inside	0	ACTL8
chr1-17768666-17768897	NULL	ACTL8	0	chr1	17768666	17768897	232	undefined	geneBody	intron	undefined	ENSG00000117148	17755333	17827063	71731	+	0	inside	0	ACTL8
chr1-17825803-17826427	NULL	ACTL8	0	chr1	17825803	17826427	625	undefined	geneBody	exon	CDS	ENSG00000117148	17755333	17827063	71731	+	0	inside	0	ACTL8
chr1-17878952-17879214	NULL	ACTL8	51889	chr1	17878952	17879214	263	undefined	distalIntergenic	intergenic	undefined	-	-	-	-	-	-	-	-	-
chr1-17892296-17892551	NULL	ACTL8	65233	chr1	17892296	17892551	256	undefined	distalIntergenic	intergenic	undefined	-	-	-	-	-	-	-	-	-
chr1-18041046-18041367	IGSF21	AL357509.1	0	chr1	18041046	18041367	322	undefined	geneBody	intron	undefined	ENSG00000284653	18015712	18045612	29901	+	0	inside	0	AL357509.1
chr1-18091772-18092391	NULL	IGSF21	15407	chr1	18091772	18092391	620	undefined	distalIntergenic	intergenic	undefined	-	-	-	-	-	-	-	-	-
chr1-18100367-18100952	NULL	IGSF21	6846	chr1	18100367	18100952	586	undefined	distalIntergenic	intergenic	undefined	-	-	-	-	-	-	-	-	-
chr1-18107777-18108190	NULL	IGSF21	0	chr1	18107777	18108190	414	promoter4	promoter	exon	utr5	ENSG00000117154	18107798	18378483	270686	+	0	overlapStart	0	IGSF21
chr1-18109055-18109275	NULL	IGSF21	0	chr1	18109055	18109275	221	undefined	geneBody	intron	undefined	ENSG00000117154	18107798	18378483	270686	+	0	inside	0	IGSF21
chr1-18109897-18110585	IGSF21	IGSF21	0	chr1	18109897	18110585	689	undefined	geneBody	intron	undefined	ENSG00000117154	18107798	18378483	270686	+	0	inside	0	IGSF21
chr1-18117925-18118528	IGSF21	IGSF21	0	chr1	18117925	18118528	604	undefined	geneBody	intron	undefined	ENSG00000117154	18107798	18378483	270686	+	0	inside	0	IGSF21
chr1-18160506-18160974	IGSF21	IGSF21	0	chr1	18160506	18160974	469	undefined	geneBody	intron	undefined	ENSG00000117154	18107798	18378483	270686	+	0	inside	0	IGSF21
chr1-18234675-18235018	NULL	IGSF21	0	chr1	18234675	18235018	344	undefined	geneBody	intron	undefined	ENSG00000117154	18107798	18378483	270686	+	0	inside	0	IGSF21
chr1-18239670-18239969	NULL	IGSF21	0	chr1	18239670	18239969	300	undefined	geneBody	intron	undefined	ENSG00000117154	18107798	18378483	270686	+	0	inside	0	IGSF21
chr1-18256366-18256592	NULL	IGSF21	0	chr1	18256366	18256592	227	undefined	geneBody	intron	undefined	ENSG00000117154	18107798	18378483	270686	+	0	inside	0	IGSF21
chr1-18282993-18283238	NULL	IGSF21	0	chr1	18282993	18283238	246	undefined	geneBody	intron	undefined	ENSG00000117154	18107798	18378483	270686	+	0	inside	0	IGSF21
chr1-18309591-18309833	NULL	IGSF21	0	chr1	18309591	18309833	243	undefined	geneBody	intron	undefined	ENSG00000117154	18107798	18378483	270686	+	0	inside	0	IGSF21
chr1-18385342-18385812	NULL	AL591896.1	17	chr1	18385342	18385812	471	promoter3	promoter	intergenic	undefined	ENSG00000225387	18385829	18388514	2686	+	16	upstream	16	AL591896.1
chr1-18464172-18464414	NULL	KLHDC7A	16568	chr1	18464172	18464414	243	undefined	distalIntergenic	intergenic	undefined	-	-	-	-	-	-	-	-	-
chr1-18464748-18465022	NULL	KLHDC7A	15960	chr1	18464748	18465022	275	undefined	distalIntergenic	intergenic	undefined	-	-	-	-	-	-	-	-	-
chr1-18557605-18557894	NULL	KLHDC7A	71479	chr1	18557605	18557894	290	undefined	distalIntergenic	intergenic	undefined	-	-	-	-	-	-	-	-	-
chr1-18575504-18575866	NULL	PAX7	54980	chr1	18575504	18575866	363	undefined	distalIntergenic	intergenic	undefined	-	-	-	-	-	-	-	-	-
chr1-18581326-18581629	NULL	PAX7	49217	chr1	18581326	18581629	304	undefined	distalIntergenic	intergenic	undefined	-	-	-	-	-	-	-	-	-
chr1-18583253-18583899	NULL	PAX7	46947	chr1	18583253	18583899	647	undefined	distalIntergenic	intergenic	undefined	-	-	-	-	-	-	-	-	-
chr1-18597152-18597704	NULL	PAX7	33142	chr1	18597152	18597704	553	undefined	distalIntergenic	intergenic	undefined	-	-	-	-	-	-	-	-	-
chr1-18599131-18599447	NULL	PAX7	31399	chr1	18599131	18599447	317	undefined	distalIntergenic	intergenic	undefined	-	-	-	-	-	-	-	-	-
chr1-18606774-18607044	NULL	PAX7	23802	chr1	18606774	18607044	271	undefined	distalIntergenic	intergenic	undefined	-	-	-	-	-	-	-	-	-
chr1-18630817-18631354	NULL	PAX7	0	chr1	18630817	18631354	538	promoter4	promoter	exon	utr5	ENSG00000009709	18630846	18748866	118021	+	0	overlapStart	0	PAX7
chr1-18646837-18647233	NULL	PAX7	0	chr1	18646837	18647233	397	undefined	geneBody	intron	undefined	ENSG00000009709	18630846	18748866	118021	+	0	inside	0	PAX7
chr1-18693443-18693893	NULL	PAX7	0	chr1	18693443	18693893	451	undefined	geneBody	intron	undefined	ENSG00000009709	18630846	18748866	118021	+	0	inside	0	PAX7
chr1-18702978-18703246	NULL	PAX7	0	chr1	18702978	18703246	269	undefined	geneBody	exon	CDS	ENSG00000009709	18630846	18748866	118021	+	0	inside	0	PAX7
chr1-18784440-18784756	NULL	PAX7	35574	chr1	18784440	18784756	317	undefined	distalIntergenic	intergenic	undefined	-	-	-	-	-	-	-	-	-
chr1-18814561-18814897	NULL	TAS1R2	24702	chr1	18814561	18814897	337	undefined	distalIntergenic	intergenic	undefined	-	-	-	-	-	-	-	-	-
chr1-18820378-18821065	NULL	TAS1R2	18534	chr1	18820378	18821065	688	undefined	distalIntergenic	intergenic	undefined	-	-	-	-	-	-	-	-	-
chr1-18821400-18821621	NULL	TAS1R2	17978	chr1	18821400	18821621	222	undefined	distalIntergenic	intergenic	undefined	-	-	-	-	-	-	-	-	-
chr1-18875114-18875543	NULL	ALDH4A1	0	chr1	18875114	18875543	430	undefined	geneBody	exon	CDS	ENSG00000159423	18871430	18902724	31295	-	0	inside	0	ALDH4A1
chr1-18884182-18884438	NULL	ALDH4A1	0	chr1	18884182	18884438	257	undefined	geneBody	intron	undefined	ENSG00000159423	18871430	18902724	31295	-	0	inside	0	ALDH4A1
chr1-18890496-18891159	NULL	ALDH4A1	0	chr1	18890496	18891159	664	undefined	geneBody	exon	utr5	ENSG00000159423	18871430	18902724	31295	-	0	inside	0	ALDH4A1
chr1-18901966-18903201	NULL	ALDH4A1	0	chr1	18901966	18903201	1236	promoter4	promoter	exon	utr5	ENSG00000159423	18871430	18902724	31295	-	0	overlapStart	0	ALDH4A1
chr1-18906976-18907421	NULL	IFFO2	0	chr1	18906976	18907421	446	undefined	geneBody	exon	utr3	ENSG00000169991	18904280	18956676	52397	-	0	inside	0	IFFO2
chr1-18913087-18913489	NULL	IFFO2	0	chr1	18913087	18913489	403	undefined	geneBody	intron	undefined	ENSG00000169991	18904280	18956676	52397	-	0	inside	0	IFFO2
chr1-18914118-18914507	NULL	IFFO2	0	chr1	18914118	18914507	390	undefined	geneBody	intron	undefined	ENSG00000169991	18904280	18956676	52397	-	0	inside	0	IFFO2
chr1-18922045-18922683	NULL	IFFO2	0	chr1	18922045	18922683	639	undefined	geneBody	intron	undefined	ENSG00000169991	18904280	18956676	52397	-	0	inside	0	IFFO2
chr1-18926360-18926864	NULL	IFFO2	0	chr1	18926360	18926864	505	undefined	geneBody	intron	undefined	ENSG00000169991	18904280	18956676	52397	-	0	inside	0	IFFO2
chr1-18948493-18948700	NULL	IFFO2	0	chr1	18948493	18948700	208	undefined	geneBody	intron	undefined	ENSG00000169991	18904280	18956676	52397	-	0	inside	0	IFFO2
chr1-18949675-18950342	NULL	IFFO2	0	chr1	18949675	18950342	668	undefined	geneBody	intron	undefined	ENSG00000169991	18904280	18956676	52397	-	0	inside	0	IFFO2
chr1-18950531-18950921	NULL	IFFO2	0	chr1	18950531	18950921	391	undefined	geneBody	intron	undefined	ENSG00000169991	18904280	18956676	52397	-	0	inside	0	IFFO2
chr1-18955501-18957466	NULL	IFFO2	0	chr1	18955501	18957466	1966	promoter4	promoter	exon	utr5	ENSG00000169991	18904280	18956676	52397	-	0	overlapStart	0	IFFO2
chr1-18962171-18962605	NULL	IFFO2	5495	chr1	18962171	18962605	435	undefined	distalIntergenic	intergenic	undefined	-	-	-	-	-	-	-	-	-
chr1-18972258-18972840	NULL	IFFO2	15582	chr1	18972258	18972840	583	undefined	distalIntergenic	intergenic	undefined	-	-	-	-	-	-	-	-	-
chr1-18978678-18979017	NULL	IFFO2	22002	chr1	18978678	18979017	340	undefined	distalIntergenic	intergenic	undefined	-	-	-	-	-	-	-	-	-
chr1-18998154-18999757	NULL	IFFO2	41478	chr1	18998154	18999757	1604	undefined	distalIntergenic	intergenic	undefined	-	-	-	-	-	-	-	-	-
chr1-19000109-19000485	NULL	IFFO2	43433	chr1	19000109	19000485	377	undefined	distalIntergenic	intergenic	undefined	-	-	-	-	-	-	-	-	-
chr1-19009729-19010218	NULL	IFFO2	53053	chr1	19009729	19010218	490	undefined	distalIntergenic	intergenic	undefined	-	-	-	-	-	-	-	-	-
chr1-19010432-19011455	NULL	IFFO2	53756	chr1	19010432	19011455	1024	undefined	distalIntergenic	intergenic	undefined	-	-	-	-	-	-	-	-	-
chr1-19028187-19028399	NULL	AL137127.1	43711	chr1	19028187	19028399	213	undefined	distalIntergenic	intergenic	undefined	-	-	-	-	-	-	-	-	-
chr1-19073323-19073840	NULL	AL137127.1	0	chr1	19073323	19073840	518	undefined	geneDownstream	exon	otherExon	ENSG00000127481	19074510	19210266	135757	-	669	downstream	669	UBR4
chr1-19074947-19075412	NULL	AL137127.1	0	chr1	19074947	19075412	466	promoter4	promoter	exon	otherExon	ENSG00000272084	19072110	19075511	3402	-	0	inside	98	AL137127.1
chr1-19096107-19096507	NULL	UBR4	0	chr1	19096107	19096507	401	undefined	geneBody	intron	undefined	ENSG00000127481	19074510	19210266	135757	-	0	inside	0	UBR4
chr1-19140521-19141496	NULL	UBR4	0	chr1	19140521	19141496	976	undefined	geneBody	exon	CDS	ENSG00000127481	19074510	19210266	135757	-	0	inside	0	UBR4
chr1-19163193-19163696	NULL	UBR4	0	chr1	19163193	19163696	504	undefined	geneBody	intron	undefined	ENSG00000127481	19074510	19210266	135757	-	0	inside	0	UBR4
chr1-19202805-19203757	NULL	UBR4	0	chr1	19202805	19203757	953	undefined	geneBody	intron	undefined	ENSG00000127481	19074510	19210266	135757	-	0	inside	0	UBR4
chr1-19209375-19210678	NULL	UBR4	0	chr1	19209375	19210678	1304	promoter4	promoter	exon	utr5	ENSG00000127481	19074510	19210266	135757	-	0	overlapStart	0	UBR4
chr1-19240961-19241611	NULL	EMC1	0	chr1	19240961	19241611	651	undefined	geneDownstream	exon	CDS	ENSG00000230424	19210501	19240704	30204	+	256	downstream	256	EMC1-AS1
chr1-19251045-19252315	NULL	EMC1	0	chr1	19251045	19252315	1271	promoter4	promoter	exon	utr5	ENSG00000053372	19251805	19260128	8324	+	0	overlapStart	0	MRTO4
chr1-19273580-19274507	NULL	AKR7A3	8066	chr1	19273580	19274507	928	undefined	distalIntergenic	intergenic	undefined	-	-	-	-	-	-	-	-	-
chr1-19287641-19289393	NULL	AKR7A3	0	chr1	19287641	19289393	1753	promoter4	promoter	exon	utr5	ENSG00000162482	19282573	19288770	6198	-	0	overlapStart	0	AKR7A3
chr1-19311254-19312930	UBR4	AKR7A2	0	chr1	19311254	19312930	1677	promoter4	promoter	exon	utr5	ENSG00000053371	19303965	19312146	8182	-	0	overlapStart	0	AKR7A2
chr1-19341299-19341835	NULL	CAPZB	0	chr1	19341299	19341835	537	undefined	geneBody	intron	undefined	ENSG00000077549	19338775	19485539	146765	-	0	inside	0	CAPZB
chr1-19342082-19342390	NULL	CAPZB	0	chr1	19342082	19342390	309	undefined	geneBody	intron	undefined	ENSG00000077549	19338775	19485539	146765	-	0	inside	0	CAPZB
chr1-19344403-19344640	NULL	CAPZB	0	chr1	19344403	19344640	238	undefined	geneBody	exon	CDS	ENSG00000077549	19338775	19485539	146765	-	0	inside	0	CAPZB
chr1-19385849-19386405	NULL	CAPZB	0	chr1	19385849	19386405	557	undefined	geneBody	intron	undefined	ENSG00000077549	19338775	19485539	146765	-	0	inside	0	CAPZB
chr1-19389008-19389234	NULL	CAPZB	0	chr1	19389008	19389234	227	undefined	geneBody	intron	undefined	ENSG00000077549	19338775	19485539	146765	-	0	inside	0	CAPZB
chr1-19390834-19391593	NULL	CAPZB	0	chr1	19390834	19391593	760	undefined	geneBody	intron	undefined	ENSG00000077549	19338775	19485539	146765	-	0	inside	0	CAPZB
chr1-19398211-19398714	NULL	CAPZB	0	chr1	19398211	19398714	504	undefined	geneBody	intron	undefined	ENSG00000077549	19338775	19485539	146765	-	0	inside	0	CAPZB
chr1-19400059-19400644	NULL	CAPZB	0	chr1	19400059	19400644	586	undefined	geneBody	intron	undefined	ENSG00000077549	19338775	19485539	146765	-	0	inside	0	CAPZB
chr1-19414078-19415011	NULL	CAPZB	0	chr1	19414078	19415011	934	undefined	geneBody	intron	undefined	ENSG00000077549	19338775	19485539	146765	-	0	inside	0	CAPZB
chr1-19417044-19417291	NULL	CAPZB	0	chr1	19417044	19417291	248	undefined	geneBody	intron	undefined	ENSG00000077549	19338775	19485539	146765	-	0	inside	0	CAPZB
chr1-19429474-19430391	NULL	CAPZB	0	chr1	19429474	19430391	918	undefined	geneBody	intron	undefined	ENSG00000077549	19338775	19485539	146765	-	0	inside	0	CAPZB
chr1-19435106-19435305	NULL	CAPZB	0	chr1	19435106	19435305	200	undefined	geneBody	intron	undefined	ENSG00000077549	19338775	19485539	146765	-	0	inside	0	CAPZB
chr1-19437699-19438330	NULL	CAPZB	0	chr1	19437699	19438330	632	undefined	geneBody	intron	undefined	ENSG00000077549	19338775	19485539	146765	-	0	inside	0	CAPZB
chr1-19448689-19449120	NULL	CAPZB	0	chr1	19448689	19449120	432	undefined	geneBody	exon	utr5	ENSG00000077549	19338775	19485539	146765	-	0	inside	0	CAPZB
chr1-19452130-19452696	NULL	CAPZB	0	chr1	19452130	19452696	567	undefined	geneBody	intron	undefined	ENSG00000077549	19338775	19485539	146765	-	0	inside	0	CAPZB
chr1-19469472-19469769	NULL	CAPZB	0	chr1	19469472	19469769	298	undefined	geneBody	intron	undefined	ENSG00000077549	19338775	19485539	146765	-	0	inside	0	CAPZB
chr1-19476544-19477199	NULL	CAPZB	0	chr1	19476544	19477199	656	undefined	geneBody	intron	undefined	ENSG00000077549	19338775	19485539	146765	-	0	inside	0	CAPZB
chr1-19484284-19484611	NULL	CAPZB	0	chr1	19484284	19484611	328	promoter4	promoter	exon	utr5	ENSG00000173436	19484403	19629821	145419	+	0	overlapStart	0	MICOS10
chr1-19484874-19486229	NULL	CAPZB	0	chr1	19484874	19486229	1356	promoter4	promoter	exon	utr5	ENSG00000077549	19338775	19485539	146765	-	0	overlapStart	0	CAPZB
chr1-19495064-19495826	NULL	MICOS10	0	chr1	19495064	19495826	763	undefined	geneBody	intron	undefined	ENSG00000173436	19484403	19629821	145419	+	0	inside	0	MICOS10
chr1-19496124-19496482	NULL	MICOS10	0	chr1	19496124	19496482	359	undefined	geneBody	intron	undefined	ENSG00000173436	19484403	19629821	145419	+	0	inside	0	MICOS10
chr1-19504870-19506060	NBL1/PLA2G2A	MICOS10	0	chr1	19504870	19506060	1191	undefined	geneBody	intron	undefined	ENSG00000173436	19484403	19629821	145419	+	0	inside	0	MICOS10
chr1-19514260-19514689	NULL	MICOS10	0	chr1	19514260	19514689	430	undefined	geneBody	intron	undefined	ENSG00000173436	19484403	19629821	145419	+	0	inside	0	MICOS10
chr1-19529333-19530018	NULL	MICOS10	0	chr1	19529333	19530018	686	undefined	geneBody	intron	undefined	ENSG00000173436	19484403	19629821	145419	+	0	inside	0	MICOS10
chr1-19551870-19552347	NULL	MICOS10	0	chr1	19551870	19552347	478	undefined	geneBody	intron	undefined	ENSG00000173436	19484403	19629821	145419	+	0	inside	0	MICOS10
chr1-19562942-19564675	NULL	MICOS10	0	chr1	19562942	19564675	1734	undefined	geneBody	intron	undefined	ENSG00000173436	19484403	19629821	145419	+	0	inside	0	MICOS10
chr1-19582154-19582518	NULL	MICOS10	0	chr1	19582154	19582518	365	undefined	geneBody	intron	undefined	ENSG00000173436	19484403	19629821	145419	+	0	inside	0	MICOS10
chr1-19596239-19597584	NULL	MICOS10	0	chr1	19596239	19597584	1346	promoter4	promoter	exon	utr5	ENSG00000235185	19591802	19596832	5031	-	0	overlapStart	0	AL031727.2
chr1-19607279-19607522	NULL	MICOS10	0	chr1	19607279	19607522	244	undefined	geneBody	intron	undefined	ENSG00000158747	19596979	19658456	61478	+	0	inside	0	NBL1
chr1-19620711-19621562	NULL	MICOS10	0	chr1	19620711	19621562	852	undefined	geneBody	intron	undefined	ENSG00000158747	19596979	19658456	61478	+	0	inside	0	NBL1
chr1-19628810-19629426	NULL	MICOS10	0	chr1	19628810	19629426	617	undefined	geneBody	exon	utr3	ENSG00000158747	19596979	19658456	61478	+	0	inside	0	NBL1
chr1-19635680-19636365	NULL	NBL1	0	chr1	19635680	19636365	686	undefined	geneBody	intron	undefined	ENSG00000158747	19596979	19658456	61478	+	0	inside	0	NBL1
chr1-19643731-19645344	NULL	NBL1	0	chr1	19643731	19645344	1614	undefined	geneBody	exon	utr5	ENSG00000158747	19596979	19658456	61478	+	0	inside	0	NBL1
chr1-19650917-19651358	NULL	NBL1	0	chr1	19650917	19651358	442	undefined	geneBody	intron	undefined	ENSG00000158747	19596979	19658456	61478	+	0	inside	0	NBL1
chr1-19652331-19652534	NULL	NBL1	0	chr1	19652331	19652534	204	undefined	geneBody	intron	undefined	ENSG00000158747	19596979	19658456	61478	+	0	inside	0	NBL1
chr1-19659684-19660051	NULL	NBL1	1228	chr1	19659684	19660051	368	undefined	geneDownstream	intergenic	undefined	ENSG00000158747	19596979	19658456	61478	+	1227	downstream	1227	NBL1
chr1-19664641-19665248	NULL	HTR6	0	chr1	19664641	19665248	608	promoter4	promoter	exon	utr5	ENSG00000158748	19664875	19680966	16092	+	0	overlapStart	0	HTR6
chr1-19665772-19666427	NULL	HTR6	0	chr1	19665772	19666427	656	undefined	geneBody	exon	CDS	ENSG00000158748	19664875	19680966	16092	+	0	inside	0	HTR6
chr1-19676462-19676832	PLA2G2A	HTR6	0	chr1	19676462	19676832	371	undefined	geneBody	intron	undefined	ENSG00000158748	19664875	19680966	16092	+	0	inside	0	HTR6
chr1-19678782-19679067	NULL	HTR6	0	chr1	19678782	19679067	286	undefined	geneBody	exon	CDS	ENSG00000158748	19664875	19680966	16092	+	0	inside	0	HTR6
chr1-19688190-19688629	NULL	TMCO4	0	chr1	19688190	19688629	440	undefined	geneBody	intron	undefined	ENSG00000162542	19682213	19799945	117733	-	0	inside	0	TMCO4
chr1-19704296-19704952	NULL	TMCO4	0	chr1	19704296	19704952	657	undefined	geneBody	intron	undefined	ENSG00000162542	19682213	19799945	117733	-	0	inside	0	TMCO4
chr1-19715255-19716041	NULL	TMCO4	0	chr1	19715255	19716041	787	undefined	geneBody	intron	undefined	ENSG00000162542	19682213	19799945	117733	-	0	inside	0	TMCO4
chr1-19725477-19726184	NULL	TMCO4	0	chr1	19725477	19726184	708	undefined	geneBody	intron	undefined	ENSG00000162542	19682213	19799945	117733	-	0	inside	0	TMCO4
chr1-19728325-19728965	NULL	TMCO4	0	chr1	19728325	19728965	641	undefined	geneBody	intron	undefined	ENSG00000162542	19682213	19799945	117733	-	0	inside	0	TMCO4
chr1-19734153-19735067	NULL	TMCO4	0	chr1	19734153	19735067	915	undefined	geneBody	intron	undefined	ENSG00000162542	19682213	19799945	117733	-	0	inside	0	TMCO4
chr1-19735434-19736167	NULL	TMCO4	0	chr1	19735434	19736167	734	undefined	geneBody	intron	undefined	ENSG00000162542	19682213	19799945	117733	-	0	inside	0	TMCO4
chr1-19754103-19755323	NULL	TMCO4	0	chr1	19754103	19755323	1221	undefined	geneBody	intron	undefined	ENSG00000162542	19682213	19799945	117733	-	0	inside	0	TMCO4
chr1-19799072-19800580	NULL	TMCO4	0	chr1	19799072	19800580	1509	promoter4	promoter	exon	utr5	ENSG00000162542	19682213	19799945	117733	-	0	overlapStart	0	TMCO4
chr1-19811180-19811528	NULL	RNF186	2501	chr1	19811180	19811528	349	undefined	upstream	intergenic	undefined	ENSG00000235434	19814367	19819502	5136	+	2838	upstream	2838	AL391883.1
chr1-19824500-19825623	NULL	AL391883.1	4998	chr1	19824500	19825623	1124	undefined	distalIntergenic	intergenic	undefined	-	-	-	-	-	-	-	-	-
chr1-19881740-19883104	NULL	OTUD3	0	chr1	19881740	19883104	1365	promoter4	promoter	exon	utr5	ENSG00000169914	19882395	19912945	30551	+	0	overlapStart	0	OTUD3
chr1-19917819-19918317	NULL	PLA2G2E	1692	chr1	19917819	19918317	499	undefined	geneDownstream	intergenic	undefined	ENSG00000188784	19920009	19923617	3609	-	1691	downstream	1691	PLA2G2E
chr1-19967731-19968112	PLA2G2A/PLA2G5	PLA2G2A	7319	chr1	19967731	19968112	382	undefined	distalIntergenic	intergenic	undefined	-	-	-	-	-	-	-	-	-
chr1-19974734-19975103	PLA2G2A	PLA2G2A	328	chr1	19974734	19975103	370	undefined	geneDownstream	intergenic	undefined	ENSG00000188257	19975431	19980416	4986	-	327	downstream	327	PLA2G2A
chr1-19984519-19984799	NULL	PLA2G2A	4103	chr1	19984519	19984799	281	undefined	upstream	intergenic	undefined	ENSG00000188257	19975431	19980416	4986	-	4102	upstream	4102	PLA2G2A
chr1-20008135-20008984	NBL1/PLA2G2A/PLA2G5	PLA2G5	19195	chr1	20008135	20008984	850	undefined	distalIntergenic	intergenic	undefined	-	-	-	-	-	-	-	-	-
chr1-20029211-20029478	PLA2G5	PLA2G5	0	chr1	20029211	20029478	268	undefined	geneBody	intron	undefined	ENSG00000127472	20028179	20091911	63733	+	0	inside	0	PLA2G5
chr1-20069835-20071075	PLA2G5	PLA2G5	0	chr1	20069835	20071075	1241	undefined	geneBody	exon	utr5	ENSG00000127472	20028179	20091911	63733	+	0	inside	0	PLA2G5
chr1-20080734-20080994	NULL	PLA2G5	0	chr1	20080734	20080994	261	undefined	geneBody	intron	undefined	ENSG00000127472	20028179	20091911	63733	+	0	inside	0	PLA2G5
chr1-20093944-20094404	NBL1/PLA2G2A	PLA2G5	2033	chr1	20093944	20094404	461	undefined	distalIntergenic	intergenic	undefined	-	-	-	-	-	-	-	-	-
chr1-20100719-20101247	PLA2G2A	PLA2G5	8808	chr1	20100719	20101247	529	undefined	distalIntergenic	intergenic	undefined	-	-	-	-	-	-	-	-	-
chr1-20124539-20124786	NULL	PLA2G2D	4973	chr1	20124539	20124786	248	undefined	upstream	intergenic	undefined	ENSG00000117215	20111939	20119566	7628	-	4972	upstream	4972	PLA2G2D
chr1-20152039-20152662	NULL	Z98257.1	1509	chr1	20152039	20152662	624	promoter1	promoter	intergenic	undefined	ENSG00000227066	20154171	20160568	6398	+	1508	upstream	1508	Z98257.1
chr1-20152929-20153350	PLA2G2A	Z98257.1	821	chr1	20152929	20153350	422	promoter2	promoter	intergenic	undefined	ENSG00000227066	20154171	20160568	6398	+	820	upstream	820	Z98257.1
chr1-20164481-20165079	PLA2G5	PLA2G2C	0	chr1	20164481	20165079	599	undefined	geneBody	intron	undefined	ENSG00000187980	20161253	20177424	16172	-	0	inside	0	PLA2G2C
chr1-20185405-20186274	PLA2G2A	UBXN10-AS1	0	chr1	20185405	20186274	870	promoter4	promoter	exon	utr5	ENSG00000162543	20186096	20196050	9955	+	0	overlapStart	0	UBXN10
chr1-20192352-20192732	PLA2G2A	UBXN10	0	chr1	20192352	20192732	381	undefined	geneBody	exon	utr3	ENSG00000162543	20186096	20196050	9955	+	0	inside	0	UBXN10
chr1-20195196-20195461	NULL	UBXN10	0	chr1	20195196	20195461	266	undefined	geneBody	exon	utr3	ENSG00000162543	20186096	20196050	9955	+	0	inside	0	UBXN10
chr1-20212629-20213233	NULL	UBXN10	16579	chr1	20212629	20213233	605	undefined	distalIntergenic	intergenic	undefined	-	-	-	-	-	-	-	-	-
chr1-20342293-20344099	NULL	VWA5B1	0	chr1	20342293	20344099	1807	undefined	geneBody	exon	utr3	ENSG00000158816	20290919	20354894	63976	+	0	inside	0	VWA5B1
chr1-20358460-20359207	NULL	LINC01141	1372	chr1	20358460	20359207	748	undefined	geneDownstream	intergenic	undefined	ENSG00000236963	20360579	20431234	70656	-	1371	downstream	1371	LINC01141
chr1-20366688-20367409	NULL	LINC01141	0	chr1	20366688	20367409	722	undefined	geneBody	intron	undefined	ENSG00000236963	20360579	20431234	70656	-	0	inside	0	LINC01141
chr1-20376732-20377186	NULL	LINC01141	0	chr1	20376732	20377186	455	undefined	geneBody	intron	undefined	ENSG00000236963	20360579	20431234	70656	-	0	inside	0	LINC01141
chr1-20400345-20400615	NULL	LINC01141	0	chr1	20400345	20400615	271	undefined	geneBody	intron	undefined	ENSG00000236963	20360579	20431234	70656	-	0	inside	0	LINC01141
chr1-20430400-20430757	NULL	LINC01141	0	chr1	20430400	20430757	358	promoter4	promoter	intron	undefined	ENSG00000236963	20360579	20431234	70656	-	0	inside	476	LINC01141
chr1-20440791-20441075	NULL	LINC01141	9557	chr1	20440791	20441075	285	undefined	distalIntergenic	intergenic	undefined	-	-	-	-	-	-	-	-	-
chr1-20476201-20476763	NULL	AL139254.2	0	chr1	20476201	20476763	563	promoter4	promoter	exon	otherExon	ENSG00000284641	20476222	20478937	2716	+	0	overlapStart	0	AL139254.2
chr1-20483898-20484425	NULL	CAMK2N1	0	chr1	20483898	20484425	528	undefined	geneBody	exon	otherExon	ENSG00000162545	20482391	20486210	3820	-	0	inside	0	CAMK2N1
chr1-20485225-20486991	NULL	CAMK2N1	0	chr1	20485225	20486991	1767	promoter4	promoter	exon	utr5	ENSG00000162545	20482391	20486210	3820	-	0	overlapStart	0	CAMK2N1
chr1-20493712-20494497	NULL	MUL1	4951	chr1	20493712	20494497	786	undefined	distalIntergenic	intergenic	undefined	-	-	-	-	-	-	-	-	-
chr1-20507334-20508429	NULL	MUL1	0	chr1	20507334	20508429	1096	promoter4	promoter	exon	utr5	ENSG00000090432	20499448	20508151	8704	-	0	overlapStart	0	MUL1
chr1-20522136-20522893	NULL	MUL1	13985	chr1	20522136	20522893	758	undefined	distalIntergenic	intergenic	undefined	-	-	-	-	-	-	-	-	-
chr1-20552036-20552861	NULL	FAM43B	0	chr1	20552036	20552861	826	promoter4	promoter	exon	utr5	ENSG00000183114	20552573	20555020	2448	+	0	overlapStart	0	FAM43B
chr1-20553480-20553950	NULL	FAM43B	0	chr1	20553480	20553950	471	undefined	geneBody	exon	CDS	ENSG00000183114	20552573	20555020	2448	+	0	inside	0	FAM43B
chr1-20575051-20575984	NULL	CDA	13102	chr1	20575051	20575984	934	undefined	distalIntergenic	intergenic	undefined	-	-	-	-	-	-	-	-	-
chr1-20587311-20587874	NULL	CDA	1212	chr1	20587311	20587874	564	promoter1	promoter	intergenic	undefined	ENSG00000158825	20589086	20618903	29818	+	1211	upstream	1211	CDA
chr1-20588770-20589910	CDA	CDA	0	chr1	20588770	20589910	1141	promoter4	promoter	exon	utr5	ENSG00000158825	20589086	20618903	29818	+	0	overlapStart	0	CDA
chr1-20613631-20614139	NULL	CDA	0	chr1	20613631	20614139	509	undefined	geneBody	exon	CDS	ENSG00000158825	20589086	20618903	29818	+	0	inside	0	CDA
chr1-20616116-20616745	NULL	CDA	0	chr1	20616116	20616745	630	undefined	geneBody	intron	undefined	ENSG00000158825	20589086	20618903	29818	+	0	inside	0	CDA
chr1-20632896-20634134	NULL	PINK1	0	chr1	20632896	20634134	1239	promoter4	promoter	exon	utr5	ENSG00000158828	20633458	20651511	18054	+	0	overlapStart	0	PINK1
chr1-20660913-20662061	NULL	DDOST	0	chr1	20660913	20662061	1149	promoter4	promoter	exon	utr5	ENSG00000244038	20651767	20661544	9778	-	0	overlapStart	0	DDOST
chr1-20684531-20684893	NULL	KIF17	0	chr1	20684531	20684893	363	undefined	geneBody	exon	CDS	ENSG00000117245	20664014	20718017	54004	-	0	inside	0	KIF17
chr1-20685118-20685503	CDA/KIF17/EIF4G3	KIF17	0	chr1	20685118	20685503	386	undefined	geneBody	exon	otherExon	ENSG00000117245	20664014	20718017	54004	-	0	inside	0	KIF17
chr1-20696248-20697296	NULL	KIF17	0	chr1	20696248	20697296	1049	undefined	geneBody	intron	undefined	ENSG00000117245	20664014	20718017	54004	-	0	inside	0	KIF17
chr1-20717343-20718255	NULL	KIF17	0	chr1	20717343	20718255	913	promoter4	promoter	exon	utr5	ENSG00000117245	20664014	20718017	54004	-	0	overlapStart	0	KIF17
chr1-20731485-20733395	NULL	SH2D5	0	chr1	20731485	20733395	1911	promoter4	promoter	exon	utr5	ENSG00000233069	20732880	20733952	1073	+	0	overlapStart	0	AL663074.1
chr1-20760430-20760663	NULL	HP1BP3	0	chr1	20760430	20760663	234	undefined	geneBody	intron	undefined	ENSG00000127483	20742679	20787323	44645	-	0	inside	0	HP1BP3
chr1-20786086-20787665	NULL	HP1BP3	0	chr1	20786086	20787665	1580	promoter4	promoter	exon	utr5	ENSG00000127483	20742679	20787323	44645	-	0	overlapStart	0	HP1BP3
chr1-20792179-20792562	NULL	HP1BP3	4856	chr1	20792179	20792562	384	undefined	upstream	intergenic	undefined	ENSG00000127483	20742679	20787323	44645	-	4855	upstream	4855	HP1BP3
chr1-20820218-20820550	NULL	EIF4G3	0	chr1	20820218	20820550	333	undefined	geneBody	intron	undefined	ENSG00000075151	20806292	21176888	370597	-	0	inside	0	EIF4G3
chr1-20948691-20948927	NULL	EIF4G3	0	chr1	20948691	20948927	237	undefined	geneBody	intron	undefined	ENSG00000075151	20806292	21176888	370597	-	0	inside	0	EIF4G3
chr1-21005447-21005652	NULL	EIF4G3	0	chr1	21005447	21005652	206	undefined	geneBody	intron	undefined	ENSG00000075151	20806292	21176888	370597	-	0	inside	0	EIF4G3
chr1-21022066-21022915	NULL	EIF4G3	0	chr1	21022066	21022915	850	undefined	geneBody	intron	undefined	ENSG00000075151	20806292	21176888	370597	-	0	inside	0	EIF4G3
chr1-21034673-21035872	NULL	EIF4G3	0	chr1	21034673	21035872	1200	undefined	geneBody	intron	undefined	ENSG00000075151	20806292	21176888	370597	-	0	inside	0	EIF4G3
chr1-21091114-21091409	NULL	EIF4G3	0	chr1	21091114	21091409	296	undefined	geneBody	intron	undefined	ENSG00000075151	20806292	21176888	370597	-	0	inside	0	EIF4G3
chr1-21100546-21100834	NULL	EIF4G3	0	chr1	21100546	21100834	289	undefined	geneBody	intron	undefined	ENSG00000075151	20806292	21176888	370597	-	0	inside	0	EIF4G3
chr1-21117622-21117897	NULL	EIF4G3	0	chr1	21117622	21117897	276	undefined	geneBody	intron	undefined	ENSG00000075151	20806292	21176888	370597	-	0	inside	0	EIF4G3
chr1-21129536-21129886	NULL	EIF4G3	0	chr1	21129536	21129886	351	undefined	geneBody	intron	undefined	ENSG00000075151	20806292	21176888	370597	-	0	inside	0	EIF4G3
chr1-21143760-21144051	NULL	EIF4G3	0	chr1	21143760	21144051	292	undefined	geneBody	intron	undefined	ENSG00000075151	20806292	21176888	370597	-	0	inside	0	EIF4G3
chr1-21149382-21150239	NULL	EIF4G3	0	chr1	21149382	21150239	858	undefined	geneBody	intron	undefined	ENSG00000075151	20806292	21176888	370597	-	0	inside	0	EIF4G3
chr1-21175787-21177478	NULL	EIF4G3	0	chr1	21175787	21177478	1692	promoter4	promoter	exon	utr5	ENSG00000287192	21177054	21178164	1111	+	0	overlapStart	0	AL031005.2
chr1-21194713-21195572	NULL	AL031005.2	16549	chr1	21194713	21195572	860	undefined	distalIntergenic	intergenic	undefined	-	-	-	-	-	-	-	-	-
chr1-21217477-21218168	NULL	ECE1	0	chr1	21217477	21218168	692	undefined	geneBody	exon	utr3	ENSG00000117298	21217247	21345572	128326	-	0	inside	0	ECE1
chr1-21225140-21225535	NULL	ECE1	0	chr1	21225140	21225535	396	undefined	geneBody	exon	CDS	ENSG00000117298	21217247	21345572	128326	-	0	inside	0	ECE1
chr1-21232030-21232285	NULL	ECE1	0	chr1	21232030	21232285	256	undefined	geneBody	intron	undefined	ENSG00000117298	21217247	21345572	128326	-	0	inside	0	ECE1
chr1-21238398-21238638	NULL	ECE1	0	chr1	21238398	21238638	241	undefined	geneBody	intron	undefined	ENSG00000117298	21217247	21345572	128326	-	0	inside	0	ECE1
chr1-21239203-21239657	NULL	ECE1	0	chr1	21239203	21239657	455	undefined	geneBody	intron	undefined	ENSG00000117298	21217247	21345572	128326	-	0	inside	0	ECE1
chr1-21251900-21252521	NULL	ECE1	0	chr1	21251900	21252521	622	undefined	geneBody	intron	undefined	ENSG00000117298	21217247	21345572	128326	-	0	inside	0	ECE1
chr1-21254195-21254896	NULL	ECE1	0	chr1	21254195	21254896	702	undefined	geneBody	intron	undefined	ENSG00000117298	21217247	21345572	128326	-	0	inside	0	ECE1
chr1-21255116-21255475	NULL	ECE1	0	chr1	21255116	21255475	360	undefined	geneBody	intron	undefined	ENSG00000117298	21217247	21345572	128326	-	0	inside	0	ECE1
chr1-21261668-21263112	ECE1	ECE1	0	chr1	21261668	21263112	1445	undefined	geneBody	intron	undefined	ENSG00000117298	21217247	21345572	128326	-	0	inside	0	ECE1
chr1-21268265-21269095	NULL	ECE1	0	chr1	21268265	21269095	831	undefined	geneDownstream	intron	undefined	ENSG00000236936	21266082	21267251	1170	+	1013	downstream	1013	AL031005.1
chr1-21270213-21270435	NULL	ECE1	0	chr1	21270213	21270435	223	undefined	geneBody	intron	undefined	ENSG00000117298	21217247	21345572	128326	-	0	inside	0	ECE1
chr1-21277146-21277502	NULL	ECE1	0	chr1	21277146	21277502	357	undefined	geneBody	intron	undefined	ENSG00000117298	21217247	21345572	128326	-	0	inside	0	ECE1
chr1-21278323-21278526	NULL	ECE1	0	chr1	21278323	21278526	204	undefined	geneBody	intron	undefined	ENSG00000117298	21217247	21345572	128326	-	0	inside	0	ECE1
chr1-21279102-21279751	NULL	ECE1	0	chr1	21279102	21279751	650	undefined	geneBody	exon	utr5	ENSG00000117298	21217247	21345572	128326	-	0	inside	0	ECE1
chr1-21280009-21280332	NULL	ECE1	0	chr1	21280009	21280332	324	undefined	geneBody	exon	utr5	ENSG00000117298	21217247	21345572	128326	-	0	inside	0	ECE1
chr1-21289511-21290685	NULL	ECE1	0	chr1	21289511	21290685	1175	undefined	geneBody	exon	utr5	ENSG00000117298	21217247	21345572	128326	-	0	inside	0	ECE1
chr1-21302752-21303056	NULL	ECE1	0	chr1	21302752	21303056	305	undefined	geneBody	intron	undefined	ENSG00000117298	21217247	21345572	128326	-	0	inside	0	ECE1
chr1-21308731-21309487	NULL	ECE1	0	chr1	21308731	21309487	757	undefined	geneBody	intron	undefined	ENSG00000117298	21217247	21345572	128326	-	0	inside	0	ECE1
chr1-21317163-21317690	ECE1	ECE1	0	chr1	21317163	21317690	528	undefined	geneBody	intron	undefined	ENSG00000117298	21217247	21345572	128326	-	0	inside	0	ECE1
chr1-21324270-21324836	NULL	ECE1	0	chr1	21324270	21324836	567	undefined	geneBody	intron	undefined	ENSG00000117298	21217247	21345572	128326	-	0	inside	0	ECE1
chr1-21325842-21326246	NULL	ECE1	0	chr1	21325842	21326246	405	undefined	geneBody	intron	undefined	ENSG00000117298	21217247	21345572	128326	-	0	inside	0	ECE1
chr1-21334242-21334912	NULL	ECE1	0	chr1	21334242	21334912	671	undefined	geneBody	intron	undefined	ENSG00000117298	21217247	21345572	128326	-	0	inside	0	ECE1
chr1-21337977-21338344	ECE1	ECE1	0	chr1	21337977	21338344	368	undefined	geneBody	intron	undefined	ENSG00000117298	21217247	21345572	128326	-	0	inside	0	ECE1
chr1-21344726-21346017	NULL	ECE1	0	chr1	21344726	21346017	1292	promoter4	promoter	exon	utr5	ENSG00000117298	21217247	21345572	128326	-	0	overlapStart	0	ECE1
chr1-21361304-21361849	NULL	ECE1	15732	chr1	21361304	21361849	546	undefined	distalIntergenic	intergenic	undefined	-	-	-	-	-	-	-	-	-
chr1-21362073-21362338	NULL	ECE1	16501	chr1	21362073	21362338	266	undefined	distalIntergenic	intergenic	undefined	-	-	-	-	-	-	-	-	-
chr1-21368203-21369044	NULL	ECE1	22631	chr1	21368203	21369044	842	undefined	distalIntergenic	intergenic	undefined	-	-	-	-	-	-	-	-	-
chr1-21370603-21370888	NULL	ECE1	25031	chr1	21370603	21370888	286	undefined	distalIntergenic	intergenic	undefined	-	-	-	-	-	-	-	-	-
chr1-21381441-21381677	NULL	AL592309.2	34221	chr1	21381441	21381677	237	undefined	distalIntergenic	intergenic	undefined	-	-	-	-	-	-	-	-	-
chr1-21384754-21384973	NULL	AL592309.2	30925	chr1	21384754	21384973	220	undefined	distalIntergenic	intergenic	undefined	-	-	-	-	-	-	-	-	-
chr1-21397899-21398218	NULL	AL592309.2	17680	chr1	21397899	21398218	320	undefined	distalIntergenic	intergenic	undefined	-	-	-	-	-	-	-	-	-
chr1-21436510-21436907	NULL	NBPF3	3221	chr1	21436510	21436907	398	undefined	upstream	intergenic	undefined	ENSG00000142794	21440128	21485005	44878	+	3220	upstream	3220	NBPF3
chr1-21437120-21437359	NULL	NBPF3	2769	chr1	21437120	21437359	240	undefined	upstream	intergenic	undefined	ENSG00000142794	21440128	21485005	44878	+	2768	upstream	2768	NBPF3
chr1-21439699-21440547	NULL	NBPF3	0	chr1	21439699	21440547	849	promoter4	promoter	exon	utr5	ENSG00000142794	21440128	21485005	44878	+	0	overlapStart	0	NBPF3
chr1-21490718-21491153	NULL	NBPF3	5713	chr1	21490718	21491153	436	undefined	distalIntergenic	intergenic	undefined	-	-	-	-	-	-	-	-	-
chr1-21508707-21509548	ALPL	ALPL	0	chr1	21508707	21509548	842	promoter4	promoter	exon	utr5	ENSG00000162551	21509397	21578410	69014	+	0	overlapStart	0	ALPL
chr1-21511597-21512286	NULL	ALPL	0	chr1	21511597	21512286	690	undefined	geneBody	intron	undefined	ENSG00000162551	21509397	21578410	69014	+	0	inside	0	ALPL
chr1-21524733-21525528	NULL	ALPL	0	chr1	21524733	21525528	796	undefined	geneBody	intron	undefined	ENSG00000162551	21509397	21578410	69014	+	0	inside	0	ALPL
chr1-21537518-21538086	ALPL	ALPL	0	chr1	21537518	21538086	569	undefined	geneBody	intron	undefined	ENSG00000162551	21509397	21578410	69014	+	0	inside	0	ALPL
chr1-21541747-21542304	NULL	ALPL	0	chr1	21541747	21542304	558	undefined	geneBody	intron	undefined	ENSG00000162551	21509397	21578410	69014	+	0	inside	0	ALPL
chr1-21548010-21548210	NULL	ALPL	0	chr1	21548010	21548210	201	undefined	geneBody	intron	undefined	ENSG00000162551	21509397	21578410	69014	+	0	inside	0	ALPL
chr1-21552678-21553102	NULL	ALPL	0	chr1	21552678	21553102	425	undefined	geneBody	intron	undefined	ENSG00000162551	21509397	21578410	69014	+	0	inside	0	ALPL
chr1-21567198-21567534	NULL	ALPL	0	chr1	21567198	21567534	337	undefined	geneBody	intron	undefined	ENSG00000162551	21509397	21578410	69014	+	0	inside	0	ALPL
chr1-21574074-21575077	HSPG2	ALPL	0	chr1	21574074	21575077	1004	undefined	geneBody	exon	otherExon	ENSG00000162551	21509397	21578410	69014	+	0	inside	0	ALPL
chr1-21586919-21587335	HSPG2	LINC02596	0	chr1	21586919	21587335	417	promoter4	promoter	exon	otherExon	ENSG00000233431	21586472	21591187	4716	+	0	inside	446	LINC02596
chr1-21607795-21608185	NULL	RAP1GAP	0	chr1	21607795	21608185	391	undefined	geneBody	intron	undefined	ENSG00000076864	21596215	21669363	73149	-	0	inside	0	RAP1GAP
chr1-21622122-21622743	NULL	RAP1GAP	0	chr1	21622122	21622743	622	undefined	geneBody	exon	utr5	ENSG00000076864	21596215	21669363	73149	-	0	inside	0	RAP1GAP
chr1-21651385-21652165	NULL	RAP1GAP	0	chr1	21651385	21652165	781	undefined	geneBody	exon	utr5	ENSG00000076864	21596215	21669363	73149	-	0	inside	0	RAP1GAP
chr1-21659056-21659631	NULL	RAP1GAP	0	chr1	21659056	21659631	576	undefined	geneBody	intron	undefined	ENSG00000076864	21596215	21669363	73149	-	0	inside	0	RAP1GAP
chr1-21669047-21669510	NULL	RAP1GAP	0	chr1	21669047	21669510	464	promoter4	promoter	exon	utr5	ENSG00000076864	21596215	21669363	73149	-	0	overlapStart	0	RAP1GAP
chr1-21673251-21673752	NULL	RAP1GAP	3888	chr1	21673251	21673752	502	undefined	upstream	intergenic	undefined	ENSG00000076864	21596215	21669363	73149	-	3887	upstream	3887	RAP1GAP
chr1-21706396-21706737	NULL	USP48	0	chr1	21706396	21706737	342	undefined	geneBody	exon	CDS	ENSG00000090686	21678298	21783606	105309	-	0	inside	0	USP48
chr1-21707871-21708119	NULL	USP48	0	chr1	21707871	21708119	249	undefined	geneBody	intron	undefined	ENSG00000090686	21678298	21783606	105309	-	0	inside	0	USP48
chr1-21749962-21750359	NULL	USP48	0	chr1	21749962	21750359	398	undefined	geneBody	intron	undefined	ENSG00000090686	21678298	21783606	105309	-	0	inside	0	USP48
chr1-21764388-21765511	HSPG2	USP48	0	chr1	21764388	21765511	1124	undefined	geneBody	intron	undefined	ENSG00000090686	21678298	21783606	105309	-	0	inside	0	USP48
chr1-21782267-21784212	HSPG2	USP48	0	chr1	21782267	21784212	1946	promoter4	promoter	exon	utr5	ENSG00000090686	21678298	21783606	105309	-	0	overlapStart	0	USP48
chr1-21791610-21791882	NULL	USP48	8004	chr1	21791610	21791882	273	undefined	distalIntergenic	intergenic	undefined	-	-	-	-	-	-	-	-	-
chr1-21814336-21814840	HSPG2	LDLRAD2	0	chr1	21814336	21814840	505	undefined	geneBody	exon	CDS	ENSG00000187942	21812265	21825225	12961	+	0	inside	0	LDLRAD2
chr1-21815849-21816077	HSPG2	LDLRAD2	0	chr1	21815849	21816077	229	undefined	geneBody	exon	CDS	ENSG00000187942	21812265	21825225	12961	+	0	inside	0	LDLRAD2
chr1-21869505-21870179	HSPG2	HSPG2	0	chr1	21869505	21870179	675	undefined	geneBody	exon	CDS	ENSG00000142798	21822244	21937310	115067	-	0	inside	0	HSPG2
chr1-21906184-21906413	NULL	HSPG2	0	chr1	21906184	21906413	230	undefined	geneBody	intron	undefined	ENSG00000142798	21822244	21937310	115067	-	0	inside	0	HSPG2
chr1-21909367-21910184	HSPG2	HSPG2	0	chr1	21909367	21910184	818	undefined	geneBody	intron	undefined	ENSG00000142798	21822244	21937310	115067	-	0	inside	0	HSPG2
chr1-21914955-21915455	HSPG2	HSPG2	0	chr1	21914955	21915455	501	undefined	geneBody	intron	undefined	ENSG00000142798	21822244	21937310	115067	-	0	inside	0	HSPG2
chr1-21920191-21920874	NULL	HSPG2	0	chr1	21920191	21920874	684	undefined	geneBody	intron	undefined	ENSG00000142798	21822244	21937310	115067	-	0	inside	0	HSPG2
chr1-21926884-21927144	NULL	HSPG2	0	chr1	21926884	21927144	261	undefined	geneBody	intron	undefined	ENSG00000142798	21822244	21937310	115067	-	0	inside	0	HSPG2
chr1-21931065-21931590	NULL	HSPG2	0	chr1	21931065	21931590	526	undefined	geneBody	intron	undefined	ENSG00000142798	21822244	21937310	115067	-	0	inside	0	HSPG2
chr1-21936912-21937689	HSPG2	HSPG2	0	chr1	21936912	21937689	778	promoter4	promoter	exon	utr5	ENSG00000142798	21822244	21937310	115067	-	0	overlapStart	0	HSPG2
chr1-21942599-21943225	NULL	HSPG2	5289	chr1	21942599	21943225	627	undefined	distalIntergenic	intergenic	undefined	-	-	-	-	-	-	-	-	-
chr1-21944287-21944648	HSPG2	HSPG2	6977	chr1	21944287	21944648	362	undefined	distalIntergenic	intergenic	undefined	-	-	-	-	-	-	-	-	-
chr1-21955105-21955779	NULL	HSPG2	17795	chr1	21955105	21955779	675	undefined	distalIntergenic	intergenic	undefined	-	-	-	-	-	-	-	-	-
chr1-21956431-21957176	NULL	HSPG2	19121	chr1	21956431	21957176	746	undefined	distalIntergenic	intergenic	undefined	-	-	-	-	-	-	-	-	-
chr1-21963543-21964319	NULL	CELA3B	12703	chr1	21963543	21964319	777	undefined	distalIntergenic	intergenic	undefined	-	-	-	-	-	-	-	-	-
chr1-21974612-21975125	NULL	CELA3B	1897	chr1	21974612	21975125	514	promoter1	promoter	intergenic	undefined	ENSG00000219073	21977022	21998642	21621	+	1896	upstream	1896	CELA3B
chr1-21980850-21981121	NULL	CELA3B	0	chr1	21980850	21981121	272	undefined	geneBody	exon	CDS	ENSG00000219073	21977022	21998642	21621	+	0	inside	0	CELA3B
chr1-22005304-22005975	NULL	CELA3A	0	chr1	22005304	22005975	672	undefined	geneBody	exon	CDS	ENSG00000142789	22001657	22012542	10886	+	0	inside	0	CELA3A
chr1-22019084-22019465	NULL	LINC01635	4525	chr1	22019084	22019465	382	undefined	distalIntergenic	intergenic	undefined	-	-	-	-	-	-	-	-	-
chr1-22024314-22026170	NULL	LINC01635	0	chr1	22024314	22026170	1857	promoter4	promoter	exon	utr5	ENSG00000228397	22023990	22026048	2059	-	0	overlapStart	0	LINC01635
chr1-22037998-22038358	NULL	CDC42	0	chr1	22037998	22038358	361	undefined	geneBody	intron	undefined	ENSG00000285752	22028317	22052927	24611	-	0	inside	0	CDC42-AS1
chr1-22039686-22040127	NULL	CDC42	0	chr1	22039686	22040127	442	undefined	geneBody	intron	undefined	ENSG00000285752	22028317	22052927	24611	-	0	inside	0	CDC42-AS1
chr1-22052005-22053698	NULL	CDC42	0	chr1	22052005	22053698	1694	promoter4	promoter	exon	utr5	ENSG00000285752	22028317	22052927	24611	-	0	overlapStart	0	CDC42-AS1
chr1-22088560-22088779	NULL	CDC42	0	chr1	22088560	22088779	220	undefined	geneBody	exon	utr3	ENSG00000070831	22025511	22101360	75850	+	0	inside	0	CDC42
chr1-22105681-22105908	NULL	CDC42	4321	chr1	22105681	22105908	228	undefined	distalIntergenic	intergenic	undefined	-	-	-	-	-	-	-	-	-
chr1-22108329-22108619	NULL	CDC42	6969	chr1	22108329	22108619	291	undefined	distalIntergenic	intergenic	undefined	-	-	-	-	-	-	-	-	-
chr1-22114235-22114944	NULL	WNT4	2369	chr1	22114235	22114944	710	undefined	distalIntergenic	intergenic	undefined	-	-	-	-	-	-	-	-	-
chr1-22131878-22132912	NULL	WNT4	0	chr1	22131878	22132912	1035	undefined	geneBody	intron	undefined	ENSG00000162552	22117313	22143969	26657	-	0	inside	0	WNT4
chr1-22142200-22143692	NULL	WNT4	0	chr1	22142200	22143692	1493	promoter4	promoter	exon	utr5	ENSG00000285873	22142850	22157401	14552	+	0	overlapStart	0	AL445253.1
chr1-22163543-22163848	NULL	AL445253.1	6142	chr1	22163543	22163848	306	undefined	distalIntergenic	intergenic	undefined	-	-	-	-	-	-	-	-	-
chr1-22185342-22185607	NULL	AL445253.1	27941	chr1	22185342	22185607	266	undefined	distalIntergenic	intergenic	undefined	-	-	-	-	-	-	-	-	-
chr1-22204715-22205523	NULL	AL445253.1	47314	chr1	22204715	22205523	809	undefined	distalIntergenic	intergenic	undefined	-	-	-	-	-	-	-	-	-
chr1-22216009-22216559	NULL	AL445253.1	58608	chr1	22216009	22216559	551	undefined	distalIntergenic	intergenic	undefined	-	-	-	-	-	-	-	-	-
chr1-22248705-22248944	NULL	AL445253.1	91304	chr1	22248705	22248944	240	undefined	distalIntergenic	intergenic	undefined	-	-	-	-	-	-	-	-	-
chr1-22275565-22276178	NULL	AL445253.1	118164	chr1	22275565	22276178	614	undefined	distalIntergenic	intergenic	undefined	-	-	-	-	-	-	-	-	-
chr1-22318553-22318822	NULL	ZBTB40	110016	chr1	22318553	22318822	270	undefined	distalIntergenic	intergenic	undefined	-	-	-	-	-	-	-	-	-
chr1-22332307-22332566	NULL	ZBTB40	96272	chr1	22332307	22332566	260	undefined	distalIntergenic	intergenic	undefined	-	-	-	-	-	-	-	-	-
chr1-22339227-22339614	NULL	ZBTB40	89224	chr1	22339227	22339614	388	undefined	distalIntergenic	intergenic	undefined	-	-	-	-	-	-	-	-	-
chr1-22342200-22342423	NULL	ZBTB40	86415	chr1	22342200	22342423	224	undefined	distalIntergenic	intergenic	undefined	-	-	-	-	-	-	-	-	-
chr1-22350398-22350842	NULL	ZBTB40	77996	chr1	22350398	22350842	445	undefined	distalIntergenic	intergenic	undefined	-	-	-	-	-	-	-	-	-
chr1-22380334-22380671	NULL	ZBTB40	48167	chr1	22380334	22380671	338	undefined	distalIntergenic	intergenic	undefined	-	-	-	-	-	-	-	-	-
chr1-22416579-22416865	NULL	ZBTB40	11973	chr1	22416579	22416865	287	undefined	distalIntergenic	intergenic	undefined	-	-	-	-	-	-	-	-	-
chr1-22420303-22420793	NULL	ZBTB40	8045	chr1	22420303	22420793	491	undefined	distalIntergenic	intergenic	undefined	-	-	-	-	-	-	-	-	-
chr1-22428591-22428938	NULL	ZBTB40	0	chr1	22428591	22428938	348	promoter4	promoter	exon	utr5	ENSG00000184677	22428838	22531157	102320	+	0	overlapStart	0	ZBTB40
chr1-22447419-22448110	NULL	ZBTB40	0	chr1	22447419	22448110	692	undefined	geneBody	intron	undefined	ENSG00000184677	22428838	22531157	102320	+	0	inside	0	ZBTB40
chr1-22451319-22452796	NULL	ZBTB40	0	chr1	22451319	22452796	1478	undefined	geneBody	exon	utr5	ENSG00000184677	22428838	22531157	102320	+	0	inside	0	ZBTB40
chr1-22465305-22465737	NULL	ZBTB40	0	chr1	22465305	22465737	433	undefined	geneBody	intron	undefined	ENSG00000184677	22428838	22531157	102320	+	0	inside	0	ZBTB40
chr1-22471130-22471410	NULL	ZBTB40	0	chr1	22471130	22471410	281	undefined	geneBody	intron	undefined	ENSG00000184677	22428838	22531157	102320	+	0	inside	0	ZBTB40
chr1-22471806-22473018	NULL	ZBTB40	0	chr1	22471806	22473018	1213	undefined	geneBody	intron	undefined	ENSG00000184677	22428838	22531157	102320	+	0	inside	0	ZBTB40
chr1-22487781-22488083	NULL	ZBTB40	0	chr1	22487781	22488083	303	undefined	geneBody	intron	undefined	ENSG00000184677	22428838	22531157	102320	+	0	inside	0	ZBTB40
chr1-22488424-22488730	NULL	ZBTB40	0	chr1	22488424	22488730	307	undefined	geneBody	intron	undefined	ENSG00000184677	22428838	22531157	102320	+	0	inside	0	ZBTB40
chr1-22499087-22499375	NULL	ZBTB40	0	chr1	22499087	22499375	289	undefined	geneBody	intron	undefined	ENSG00000184677	22428838	22531157	102320	+	0	inside	0	ZBTB40
chr1-22500492-22500795	NULL	ZBTB40	0	chr1	22500492	22500795	304	undefined	geneBody	intron	undefined	ENSG00000184677	22428838	22531157	102320	+	0	inside	0	ZBTB40
chr1-22504067-22504352	NULL	ZBTB40	0	chr1	22504067	22504352	286	undefined	geneBody	intron	undefined	ENSG00000184677	22428838	22531157	102320	+	0	inside	0	ZBTB40
chr1-22509511-22510360	NULL	ZBTB40	0	chr1	22509511	22510360	850	undefined	geneBody	intron	undefined	ENSG00000184677	22428838	22531157	102320	+	0	inside	0	ZBTB40
chr1-22517843-22518196	NULL	ZBTB40	0	chr1	22517843	22518196	354	promoter4	promoter	intron	undefined	ENSG00000237200	22517474	22519708	2235	+	0	inside	368	ZBTB40-IT1
chr1-22518461-22518722	NULL	ZBTB40	0	chr1	22518461	22518722	262	undefined	geneBody	intron	undefined	ENSG00000237200	22517474	22519708	2235	+	0	inside	0	ZBTB40-IT1
chr1-22529895-22530591	NULL	ZBTB40	0	chr1	22529895	22530591	697	undefined	geneBody	exon	utr3	ENSG00000184677	22428838	22531157	102320	+	0	inside	0	ZBTB40
chr1-22563113-22563762	NULL	EPHA8	0	chr1	22563113	22563762	650	promoter4	promoter	exon	utr5	ENSG00000070886	22563489	22603595	40107	+	0	overlapStart	0	EPHA8
chr1-22574427-22574635	NULL	EPHA8	0	chr1	22574427	22574635	209	undefined	geneBody	intron	undefined	ENSG00000070886	22563489	22603595	40107	+	0	inside	0	EPHA8
chr1-22601410-22601870	NULL	EPHA8	0	chr1	22601410	22601870	461	undefined	geneBody	exon	utr3	ENSG00000070886	22563489	22603595	40107	+	0	inside	0	EPHA8
chr1-22636340-22636702	C1QA/C1QC/C1QB/EPHB2	C1QA	0	chr1	22636340	22636702	363	promoter4	promoter	exon	utr5	ENSG00000173372	22636628	22639678	3051	+	0	overlapStart	0	C1QA
chr1-22641842-22642483	NULL	C1QC	1150	chr1	22641842	22642483	642	promoter1	promoter	intergenic	undefined	ENSG00000159189	22643633	22648110	4478	+	1149	upstream	1149	C1QC
chr1-22652633-22653416	C1QA/C1QC/C1QB/EPHB2	C1QB	0	chr1	22652633	22653416	784	promoter4	promoter	exon	utr5	ENSG00000173369	22652762	22661637	8876	+	0	overlapStart	0	C1QB
chr1-22674059-22674320	NULL	C1QB	12422	chr1	22674059	22674320	262	undefined	distalIntergenic	intergenic	undefined	-	-	-	-	-	-	-	-	-
chr1-22685427-22685815	NULL	C1QB	23790	chr1	22685427	22685815	389	undefined	distalIntergenic	intergenic	undefined	-	-	-	-	-	-	-	-	-
chr1-22694926-22695289	NULL	EPHB2	15550	chr1	22694926	22695289	364	undefined	distalIntergenic	intergenic	undefined	-	-	-	-	-	-	-	-	-
chr1-22704304-22704840	NULL	EPHB2	5999	chr1	22704304	22704840	537	undefined	distalIntergenic	intergenic	undefined	-	-	-	-	-	-	-	-	-
chr1-22710144-22711851	EPHB2	EPHB2	0	chr1	22710144	22711851	1708	promoter4	promoter	exon	utr5	ENSG00000133216	22710839	22921500	210662	+	0	overlapStart	0	EPHB2
chr1-22722993-22723410	NULL	EPHB2	0	chr1	22722993	22723410	418	undefined	geneBody	intron	undefined	ENSG00000133216	22710839	22921500	210662	+	0	inside	0	EPHB2
chr1-22731983-22732320	NULL	EPHB2	0	chr1	22731983	22732320	338	undefined	geneBody	intron	undefined	ENSG00000133216	22710839	22921500	210662	+	0	inside	0	EPHB2
chr1-22739644-22740123	NULL	EPHB2	0	chr1	22739644	22740123	480	undefined	geneBody	intron	undefined	ENSG00000133216	22710839	22921500	210662	+	0	inside	0	EPHB2
chr1-22750261-22750646	NULL	EPHB2	0	chr1	22750261	22750646	386	undefined	geneBody	intron	undefined	ENSG00000133216	22710839	22921500	210662	+	0	inside	0	EPHB2
chr1-22771909-22772415	NULL	EPHB2	0	chr1	22771909	22772415	507	undefined	geneBody	intron	undefined	ENSG00000133216	22710839	22921500	210662	+	0	inside	0	EPHB2
chr1-22774021-22774537	NULL	EPHB2	0	chr1	22774021	22774537	517	undefined	geneBody	intron	undefined	ENSG00000133216	22710839	22921500	210662	+	0	inside	0	EPHB2
chr1-22778693-22778982	NULL	EPHB2	0	chr1	22778693	22778982	290	undefined	geneBody	intron	undefined	ENSG00000133216	22710839	22921500	210662	+	0	inside	0	EPHB2
chr1-22790505-22790932	NULL	EPHB2	0	chr1	22790505	22790932	428	undefined	geneBody	intron	undefined	ENSG00000133216	22710839	22921500	210662	+	0	inside	0	EPHB2
chr1-22791917-22792231	EPHB2	EPHB2	0	chr1	22791917	22792231	315	undefined	geneBody	intron	undefined	ENSG00000133216	22710839	22921500	210662	+	0	inside	0	EPHB2
chr1-22808266-22809215	NULL	EPHB2	0	chr1	22808266	22809215	950	undefined	geneBody	intron	undefined	ENSG00000133216	22710839	22921500	210662	+	0	inside	0	EPHB2
chr1-22814632-22815243	NULL	EPHB2	0	chr1	22814632	22815243	612	undefined	geneBody	intron	undefined	ENSG00000133216	22710839	22921500	210662	+	0	inside	0	EPHB2
chr1-22815439-22815920	NULL	EPHB2	0	chr1	22815439	22815920	482	undefined	geneBody	intron	undefined	ENSG00000133216	22710839	22921500	210662	+	0	inside	0	EPHB2
chr1-22826571-22827039	NULL	EPHB2	0	chr1	22826571	22827039	469	undefined	geneBody	intron	undefined	ENSG00000133216	22710839	22921500	210662	+	0	inside	0	EPHB2
chr1-22829098-22829315	NULL	EPHB2	0	chr1	22829098	22829315	218	undefined	geneBody	intron	undefined	ENSG00000133216	22710839	22921500	210662	+	0	inside	0	EPHB2
chr1-22841359-22842591	NULL	EPHB2	0	chr1	22841359	22842591	1233	undefined	geneBody	intron	undefined	ENSG00000133216	22710839	22921500	210662	+	0	inside	0	EPHB2
chr1-22861964-22862326	NULL	EPHB2	0	chr1	22861964	22862326	363	undefined	geneBody	intron	undefined	ENSG00000133216	22710839	22921500	210662	+	0	inside	0	EPHB2
chr1-22870209-22870743	NULL	EPHB2	0	chr1	22870209	22870743	535	undefined	geneBody	intron	undefined	ENSG00000133216	22710839	22921500	210662	+	0	inside	0	EPHB2
chr1-22876770-22877172	NULL	EPHB2	0	chr1	22876770	22877172	403	undefined	geneBody	intron	undefined	ENSG00000133216	22710839	22921500	210662	+	0	inside	0	EPHB2
chr1-22888869-22889454	NULL	EPHB2	0	chr1	22888869	22889454	586	undefined	geneBody	intron	undefined	ENSG00000133216	22710839	22921500	210662	+	0	inside	0	EPHB2
chr1-22930215-22930667	NULL	EPHB2	8715	chr1	22930215	22930667	453	undefined	distalIntergenic	intergenic	undefined	-	-	-	-	-	-	-	-	-
chr1-22952930-22953981	NULL	LACTBL1	0	chr1	22952930	22953981	1052	undefined	geneDownstream	exon	CDS	ENSG00000215906	22953043	22965338	12296	-	0	overlapEnd	0	LACTBL1
chr1-22963123-22963434	NULL	LACTBL1	0	chr1	22963123	22963434	312	undefined	geneBody	exon	CDS	ENSG00000215906	22953043	22965338	12296	-	0	inside	0	LACTBL1
chr1-22964138-22964521	NULL	LACTBL1	0	chr1	22964138	22964521	384	undefined	geneBody	intron	undefined	ENSG00000215906	22953043	22965338	12296	-	0	inside	0	LACTBL1
chr1-22976376-22976843	NULL	LACTBL1	11038	chr1	22976376	22976843	468	undefined	distalIntergenic	intergenic	undefined	-	-	-	-	-	-	-	-	-
chr1-23018722-23020348	NULL	KDM1A	0	chr1	23018722	23020348	1627	promoter4	promoter	exon	utr5	ENSG00000004487	23019443	23083689	64247	+	0	overlapStart	0	KDM1A
chr1-23069170-23070226	NULL	KDM1A	0	chr1	23069170	23070226	1057	undefined	geneBody	intron	undefined	ENSG00000004487	23019443	23083689	64247	+	0	inside	0	KDM1A
chr1-23098372-23099083	NULL	LUZP1	0	chr1	23098372	23099083	712	undefined	geneBody	intron	undefined	ENSG00000169641	23084023	23177808	93786	-	0	inside	0	LUZP1
chr1-23100137-23100476	NULL	LUZP1	0	chr1	23100137	23100476	340	undefined	geneBody	intron	undefined	ENSG00000169641	23084023	23177808	93786	-	0	inside	0	LUZP1
chr1-23114448-23114763	NULL	LUZP1	0	chr1	23114448	23114763	316	undefined	geneBody	intron	undefined	ENSG00000169641	23084023	23177808	93786	-	0	inside	0	LUZP1
chr1-23122295-23122927	NULL	LUZP1	0	chr1	23122295	23122927	633	undefined	geneBody	intron	undefined	ENSG00000169641	23084023	23177808	93786	-	0	inside	0	LUZP1
chr1-23134440-23134673	NULL	LUZP1	0	chr1	23134440	23134673	234	undefined	geneBody	intron	undefined	ENSG00000169641	23084023	23177808	93786	-	0	inside	0	LUZP1
chr1-23140493-23141088	NULL	LUZP1	0	chr1	23140493	23141088	596	undefined	geneBody	intron	undefined	ENSG00000169641	23084023	23177808	93786	-	0	inside	0	LUZP1
chr1-23167400-23169232	NULL	LUZP1	0	chr1	23167400	23169232	1833	undefined	geneBody	exon	utr5	ENSG00000169641	23084023	23177808	93786	-	0	inside	0	LUZP1
chr1-23169494-23170010	NULL	LUZP1	0	chr1	23169494	23170010	517	undefined	geneBody	intron	undefined	ENSG00000169641	23084023	23177808	93786	-	0	inside	0	LUZP1
chr1-23177117-23178203	ID3	LUZP1	0	chr1	23177117	23178203	1087	promoter4	promoter	exon	utr5	ENSG00000169641	23084023	23177808	93786	-	0	overlapStart	0	LUZP1
chr1-23184360-23184993	NULL	LUZP1	6552	chr1	23184360	23184993	634	undefined	distalIntergenic	intergenic	undefined	-	-	-	-	-	-	-	-	-
chr1-23196739-23197268	NULL	HTR1D	2010	chr1	23196739	23197268	530	undefined	upstream	intergenic	undefined	ENSG00000179546	23191895	23194729	2835	-	2009	upstream	2009	HTR1D
chr1-23216801-23217780	NULL	HTR1D	22072	chr1	23216801	23217780	980	undefined	distalIntergenic	intergenic	undefined	-	-	-	-	-	-	-	-	-
chr1-23224908-23225459	NULL	HTR1D	30179	chr1	23224908	23225459	552	undefined	distalIntergenic	intergenic	undefined	-	-	-	-	-	-	-	-	-
chr1-23277908-23278203	NULL	LINC01355	3104	chr1	23277908	23278203	296	undefined	distalIntergenic	intergenic	undefined	-	-	-	-	-	-	-	-	-
chr1-23300172-23301012	NULL	AL109936.6	0	chr1	23300172	23301012	841	undefined	geneBody	intron	undefined	ENSG00000284726	23297797	23302866	5070	+	0	inside	0	AL109936.6
chr1-23310601-23310999	NULL	HNRNPR	0	chr1	23310601	23310999	399	undefined	geneBody	exon	CDS	ENSG00000125944	23303771	23344336	40566	-	0	inside	0	HNRNPR
chr1-23322853-23323096	NULL	HNRNPR	0	chr1	23322853	23323096	244	undefined	geneBody	intron	undefined	ENSG00000125944	23303771	23344336	40566	-	0	inside	0	HNRNPR
chr1-23343295-23345328	HNRNPR/ID3	HNRNPR	0	chr1	23343295	23345328	2034	promoter4	promoter	exon	utr5	ENSG00000125944	23303771	23344336	40566	-	0	overlapStart	0	HNRNPR
chr1-23367739-23369929	AL031428.1/HNRNPR/ID3	ZNF436	0	chr1	23367739	23369929	2191	promoter4	promoter	exon	utr5	ENSG00000249087	23368997	23371839	2843	+	0	overlapStart	0	ZNF436-AS1
chr1-23376922-23377540	NULL	AL109936.2	840	chr1	23376922	23377540	619	undefined	geneDownstream	intergenic	undefined	ENSG00000271420	23378380	23379029	650	-	839	downstream	839	AL109936.2
chr1-23378203-23378593	NULL	AL109936.2	0	chr1	23378203	23378593	391	promoter4	promoter	exon	otherExon	ENSG00000271420	23378380	23379029	650	-	0	overlapEnd	435	AL109936.2
chr1-23394475-23395018	ASAP3	TCEA3	0	chr1	23394475	23395018	544	undefined	geneBody	intron	undefined	ENSG00000204219	23380909	23424748	43840	-	0	inside	0	TCEA3
chr1-23402882-23403145	NULL	TCEA3	0	chr1	23402882	23403145	264	undefined	geneBody	intron	undefined	ENSG00000204219	23380909	23424748	43840	-	0	inside	0	TCEA3
chr1-23403561-23404234	NULL	TCEA3	0	chr1	23403561	23404234	674	undefined	geneBody	exon	utr3	ENSG00000204219	23380909	23424748	43840	-	0	inside	0	TCEA3
chr1-23411201-23411892	NULL	TCEA3	0	chr1	23411201	23411892	692	undefined	geneBody	intron	undefined	ENSG00000204219	23380909	23424748	43840	-	0	inside	0	TCEA3
chr1-23422335-23423089	NULL	TCEA3	0	chr1	23422335	23423089	755	undefined	geneBody	intron	undefined	ENSG00000204219	23380909	23424748	43840	-	0	inside	0	TCEA3
chr1-23423556-23425147	NULL	TCEA3	0	chr1	23423556	23425147	1592	promoter4	promoter	exon	utr5	ENSG00000204219	23380909	23424748	43840	-	0	overlapStart	0	TCEA3
chr1-23436610-23436916	NULL	ASAP3	0	chr1	23436610	23436916	307	undefined	geneBody	exon	utr5	ENSG00000088280	23428563	23484568	56006	-	0	inside	0	ASAP3
chr1-23441248-23441622	NULL	ASAP3	0	chr1	23441248	23441622	375	undefined	geneBody	exon	utr3	ENSG00000088280	23428563	23484568	56006	-	0	inside	0	ASAP3
chr1-23444094-23444443	ASAP3	ASAP3	0	chr1	23444094	23444443	350	undefined	geneBody	intron	undefined	ENSG00000088280	23428563	23484568	56006	-	0	inside	0	ASAP3
chr1-23451655-23452542	NULL	ASAP3	0	chr1	23451655	23452542	888	undefined	geneBody	intron	undefined	ENSG00000088280	23428563	23484568	56006	-	0	inside	0	ASAP3
chr1-23470280-23471063	ASAP3	ASAP3	0	chr1	23470280	23471063	784	undefined	geneBody	intron	undefined	ENSG00000088280	23428563	23484568	56006	-	0	inside	0	ASAP3
chr1-23478918-23479241	NULL	ASAP3	0	chr1	23478918	23479241	324	undefined	geneBody	intron	undefined	ENSG00000088280	23428563	23484568	56006	-	0	inside	0	ASAP3
chr1-23483401-23485049	ASAP3/ID3/SRSF10	ASAP3	0	chr1	23483401	23485049	1649	promoter4	promoter	exon	utr5	ENSG00000088280	23428563	23484568	56006	-	0	overlapStart	0	ASAP3
chr1-23496705-23497582	NULL	E2F2	8856	chr1	23496705	23497582	878	undefined	distalIntergenic	intergenic	undefined	-	-	-	-	-	-	-	-	-
chr1-23530497-23531725	NULL	E2F2	0	chr1	23530497	23531725	1229	promoter4	promoter	exon	utr5	ENSG00000007968	23506438	23531233	24796	-	0	overlapStart	0	E2F2
chr1-23539467-23540200	NULL	E2F2	8234	chr1	23539467	23540200	734	undefined	distalIntergenic	intergenic	undefined	-	-	-	-	-	-	-	-	-
chr1-23544517-23545197	NULL	AL021154.1	3942	chr1	23544517	23545197	681	undefined	distalIntergenic	intergenic	undefined	-	-	-	-	-	-	-	-	-
chr1-23554531-23555149	ID3/SRSF10	ID3	2777	chr1	23554531	23555149	619	undefined	upstream	intergenic	undefined	ENSG00000235052	23549139	23550915	1777	-	3615	upstream	3615	AL021154.1
chr1-23559302-23559667	ID3/SRSF10	ID3	0	chr1	23559302	23559667	366	promoter4	promoter	exon	utr5	ENSG00000117318	23557926	23559501	1576	-	0	overlapStart	0	ID3
chr1-23561876-23562614	ID3/SRSF10	ID3	2375	chr1	23561876	23562614	739	undefined	upstream	intergenic	undefined	ENSG00000117318	23557926	23559501	1576	-	2374	upstream	2374	ID3
chr1-23567710-23569030	NULL	AL450043.1	7406	chr1	23567710	23569030	1321	undefined	distalIntergenic	intergenic	undefined	-	-	-	-	-	-	-	-	-
chr1-23576460-23577860	ID3/SRSF10	AL450043.1	0	chr1	23576460	23577860	1401	undefined	geneBody	exon	otherExon	ENSG00000285802	23576436	23593621	17186	-	0	inside	0	AL450043.1
chr1-23581258-23581527	NULL	AL450043.1	0	chr1	23581258	23581527	270	promoter4	promoter	exon	otherExon	ENSG00000197880	23581495	23640568	59074	+	0	overlapStart	0	MDS2
chr1-23619152-23620123	NULL	MDS2	0	chr1	23619152	23620123	972	undefined	geneBody	intron	undefined	ENSG00000197880	23581495	23640568	59074	+	0	inside	0	MDS2
chr1-23634566-23635610	ID3	MDS2	0	chr1	23634566	23635610	1045	undefined	geneBody	intron	undefined	ENSG00000197880	23581495	23640568	59074	+	0	inside	0	MDS2
chr1-23637296-23637690	NULL	MDS2	0	chr1	23637296	23637690	395	undefined	geneBody	intron	undefined	ENSG00000197880	23581495	23640568	59074	+	0	inside	0	MDS2
chr1-23650428-23650648	NULL	MDS2	9860	chr1	23650428	23650648	221	undefined	distalIntergenic	intergenic	undefined	-	-	-	-	-	-	-	-	-
chr1-23651062-23651527	NULL	MDS2	10494	chr1	23651062	23651527	466	undefined	distalIntergenic	intergenic	undefined	-	-	-	-	-	-	-	-	-
chr1-23657584-23658013	NULL	MDS2	17016	chr1	23657584	23658013	430	undefined	distalIntergenic	intergenic	undefined	-	-	-	-	-	-	-	-	-
chr1-23676447-23676703	NULL	RPL11	15039	chr1	23676447	23676703	257	undefined	distalIntergenic	intergenic	undefined	-	-	-	-	-	-	-	-	-
chr1-23691082-23692330	NULL	RPL11	0	chr1	23691082	23692330	1249	promoter4	promoter	exon	utr5	ENSG00000142676	23691742	23696835	5094	+	0	overlapStart	0	RPL11
chr1-23701885-23702224	ZNF436-AS1	ELOA-AS1	4677	chr1	23701885	23702224	340	undefined	distalIntergenic	intergenic	undefined	-	-	-	-	-	-	-	-	-
chr1-23727297-23727544	NULL	ELOA-AS1	0	chr1	23727297	23727544	248	undefined	geneBody	intron	undefined	ENSG00000236810	23706901	23778296	71396	-	0	inside	0	ELOA-AS1
chr1-23742740-23744195	NULL	ELOA-AS1	0	chr1	23742740	23744195	1456	promoter4	promoter	exon	utr5	ENSG00000011007	23743155	23762059	18905	+	0	overlapStart	0	ELOA
chr1-23751277-23751511	NULL	ELOA-AS1	0	chr1	23751277	23751511	235	undefined	geneBody	exon	CDS	ENSG00000011007	23743155	23762059	18905	+	0	inside	0	ELOA
chr1-23771945-23772443	NULL	ELOA-AS1	0	chr1	23771945	23772443	499	undefined	geneBody	exon	otherExon	ENSG00000236810	23706901	23778296	71396	-	0	inside	0	ELOA-AS1
chr1-23777800-23778864	NULL	ELOA-AS1	0	chr1	23777800	23778864	1065	promoter4	promoter	exon	utr5	ENSG00000057757	23778418	23788232	9815	+	0	overlapStart	0	PITHD1
chr1-23790625-23791443	NULL	LYPLA2	0	chr1	23790625	23791443	819	promoter4	promoter	exon	utr5	ENSG00000011009	23791145	23795539	4395	+	0	overlapStart	0	LYPLA2
chr1-23799899-23801274	NULL	GALE	0	chr1	23799899	23801274	1376	promoter4	promoter	exon	utr5	ENSG00000117308	23795599	23800781	5183	-	0	overlapStart	0	GALE
chr1-23809681-23809937	NULL	HMGCL	0	chr1	23809681	23809937	257	undefined	geneBody	exon	otherExon	ENSG00000117305	23801885	23838620	36736	-	0	inside	0	HMGCL
chr1-23810622-23811022	NULL	HMGCL	0	chr1	23810622	23811022	401	undefined	geneBody	exon	CDS	ENSG00000117305	23801885	23838620	36736	-	0	inside	0	HMGCL
chr1-23824889-23825718	NULL	HMGCL	0	chr1	23824889	23825718	830	undefined	geneBody	exon	utr5	ENSG00000117305	23801885	23838620	36736	-	0	inside	0	HMGCL
chr1-23837877-23838831	NULL	HMGCL	0	chr1	23837877	23838831	955	promoter4	promoter	exon	otherExon	ENSG00000117305	23801885	23838620	36736	-	0	overlapStart	0	HMGCL
chr1-23848551-23849536	NULL	FUCA1	0	chr1	23848551	23849536	986	undefined	geneBody	exon	CDS	ENSG00000179163	23845077	23868294	23218	-	0	inside	0	FUCA1
chr1-23867492-23869342	NULL	FUCA1	0	chr1	23867492	23869342	1851	promoter4	promoter	exon	utr5	ENSG00000179163	23845077	23868294	23218	-	0	overlapStart	0	FUCA1
chr1-23874618-23875206	NULL	CNR2	0	chr1	23874618	23875206	589	undefined	geneBody	exon	CDS	ENSG00000188822	23870515	23913362	42848	-	0	inside	0	CNR2
chr1-23902234-23903228	NULL	CNR2	0	chr1	23902234	23903228	995	undefined	geneBody	intron	undefined	ENSG00000188822	23870515	23913362	42848	-	0	inside	0	CNR2
chr1-23908629-23909215	NULL	CNR2	0	chr1	23908629	23909215	587	undefined	geneDownstream	intron	undefined	ENSG00000232557	23907111	23907885	775	+	743	downstream	743	AL590609.3
chr1-23916665-23917068	NULL	CNR2	3303	chr1	23916665	23917068	404	undefined	upstream	intergenic	undefined	ENSG00000188822	23870515	23913362	42848	-	3302	upstream	3302	CNR2
chr1-23919823-23920410	NULL	CNR2	6461	chr1	23919823	23920410	588	undefined	distalIntergenic	intergenic	undefined	-	-	-	-	-	-	-	-	-
chr1-23923985-23924397	NULL	CNR2	10623	chr1	23923985	23924397	413	undefined	distalIntergenic	intergenic	undefined	-	-	-	-	-	-	-	-	-
chr1-23930225-23930533	NULL	CNR2	16863	chr1	23930225	23930533	309	undefined	distalIntergenic	intergenic	undefined	-	-	-	-	-	-	-	-	-
chr1-23930777-23931562	NULL	CNR2	17415	chr1	23930777	23931562	786	undefined	distalIntergenic	intergenic	undefined	-	-	-	-	-	-	-	-	-
chr1-23951411-23952120	SRSF10	PNRC2	4719	chr1	23951411	23952120	710	undefined	upstream	intergenic	undefined	ENSG00000189266	23956839	23963462	6624	+	4718	upstream	4718	PNRC2
chr1-23958521-23960609	ID3/SRSF10	PNRC2	0	chr1	23958521	23960609	2089	undefined	geneBody	exon	utr5	ENSG00000189266	23956839	23963462	6624	+	0	inside	0	PNRC2
chr1-23964800-23965237	NULL	SRSF10	0	chr1	23964800	23965237	438	undefined	geneDownstream	exon	utr3	ENSG00000189266	23956839	23963462	6624	+	1337	downstream	1337	PNRC2
chr1-23979641-23980662	SRSF10	SRSF10	0	chr1	23979641	23980662	1022	promoter4	promoter	exon	utr5	ENSG00000188529	23964347	23980927	16581	-	0	inside	264	SRSF10
chr1-23984480-23984792	NULL	SRSF10	3553	chr1	23984480	23984792	313	undefined	upstream	intergenic	undefined	ENSG00000188529	23964347	23980927	16581	-	3552	upstream	3552	SRSF10
chr1-23995139-23995738	SRSF10	SRSF10	14212	chr1	23995139	23995738	600	undefined	distalIntergenic	intergenic	undefined	-	-	-	-	-	-	-	-	-
chr1-23998970-23999522	NULL	SRSF10	18043	chr1	23998970	23999522	553	undefined	distalIntergenic	intergenic	undefined	-	-	-	-	-	-	-	-	-
chr1-24007619-24008016	NULL	SRSF10	26692	chr1	24007619	24008016	398	undefined	distalIntergenic	intergenic	undefined	-	-	-	-	-	-	-	-	-
chr1-24008249-24008458	NULL	SRSF10	27322	chr1	24008249	24008458	210	undefined	distalIntergenic	intergenic	undefined	-	-	-	-	-	-	-	-	-
chr1-24008705-24008906	NULL	SRSF10	27778	chr1	24008705	24008906	202	undefined	distalIntergenic	intergenic	undefined	-	-	-	-	-	-	-	-	-
chr1-24015866-24016075	NULL	AL591178.1	24760	chr1	24015866	24016075	210	undefined	distalIntergenic	intergenic	undefined	-	-	-	-	-	-	-	-	-
chr1-24018547-24019237	ID3/SRSF10	AL591178.1	21598	chr1	24018547	24019237	691	undefined	distalIntergenic	intergenic	undefined	-	-	-	-	-	-	-	-	-
chr1-24019751-24020391	NULL	AL591178.1	20444	chr1	24019751	24020391	641	undefined	distalIntergenic	intergenic	undefined	-	-	-	-	-	-	-	-	-
chr1-24021886-24022136	NULL	AL591178.1	18699	chr1	24021886	24022136	251	undefined	distalIntergenic	intergenic	undefined	-	-	-	-	-	-	-	-	-
chr1-24022726-24023020	NULL	AL591178.1	17815	chr1	24022726	24023020	295	undefined	distalIntergenic	intergenic	undefined	-	-	-	-	-	-	-	-	-
chr1-24027773-24028598	NULL	AL591178.1	12237	chr1	24027773	24028598	826	undefined	distalIntergenic	intergenic	undefined	-	-	-	-	-	-	-	-	-
chr1-24029189-24029564	NULL	AL591178.1	11271	chr1	24029189	24029564	376	undefined	distalIntergenic	intergenic	undefined	-	-	-	-	-	-	-	-	-
chr1-24036097-24037165	NULL	AL591178.1	3670	chr1	24036097	24037165	1069	undefined	upstream	intergenic	undefined	ENSG00000225315	24040835	24086799	45965	+	3669	upstream	3669	AL591178.1
chr1-24045768-24047461	NULL	AL591178.1	0	chr1	24045768	24047461	1694	undefined	geneBody	intron	undefined	ENSG00000225315	24040835	24086799	45965	+	0	inside	0	AL591178.1
chr1-24052215-24052578	NULL	AL591178.1	0	chr1	24052215	24052578	364	undefined	geneBody	intron	undefined	ENSG00000225315	24040835	24086799	45965	+	0	inside	0	AL591178.1
chr1-24070759-24071325	NULL	AL591178.1	0	chr1	24070759	24071325	567	undefined	geneBody	exon	CDS	ENSG00000230703	24066774	24083565	16792	+	0	inside	0	AL591178.2
chr1-24102041-24103291	NULL	MYOM3	0	chr1	24102041	24103291	1251	undefined	geneBody	intron	undefined	ENSG00000142661	24056035	24112135	56101	-	0	inside	0	MYOM3
chr1-24110728-24112788	SRSF10	MYOM3	0	chr1	24110728	24112788	2061	promoter4	promoter	exon	utr5	ENSG00000142661	24056035	24112135	56101	-	0	overlapStart	0	MYOM3
chr1-24119869-24120738	NULL	IL22RA1	0	chr1	24119869	24120738	870	undefined	geneBody	exon	utr3	ENSG00000142677	24119771	24143140	23370	-	0	inside	0	IL22RA1
chr1-24125992-24126584	NULL	IL22RA1	0	chr1	24125992	24126584	593	undefined	geneBody	intron	undefined	ENSG00000142677	24119771	24143140	23370	-	0	inside	0	IL22RA1
chr1-24142393-24143330	NULL	IL22RA1	0	chr1	24142393	24143330	938	promoter4	promoter	exon	utr5	ENSG00000142677	24119771	24143140	23370	-	0	overlapStart	0	IL22RA1
chr1-24149643-24150819	NULL	IFNLR1	3349	chr1	24149643	24150819	1177	undefined	distalIntergenic	intergenic	undefined	-	-	-	-	-	-	-	-	-
chr1-24186698-24187909	NULL	IFNLR1	0	chr1	24186698	24187909	1212	promoter4	promoter	exon	utr5	ENSG00000185436	24154168	24187959	33792	-	0	inside	49	IFNLR1
chr1-24193157-24193391	NULL	IFNLR1	5198	chr1	24193157	24193391	235	undefined	distalIntergenic	intergenic	undefined	-	-	-	-	-	-	-	-	-
chr1-24199149-24199643	NULL	LINC02800	597	chr1	24199149	24199643	495	promoter2	promoter	intergenic	undefined	ENSG00000230023	24200240	24211693	11454	+	596	upstream	596	LINC02800
chr1-24201908-24202339	NULL	LINC02800	0	chr1	24201908	24202339	432	undefined	geneBody	intron	undefined	ENSG00000230023	24200240	24211693	11454	+	0	inside	0	LINC02800
chr1-24216351-24216610	NULL	LINC02800	4658	chr1	24216351	24216610	260	undefined	distalIntergenic	intergenic	undefined	-	-	-	-	-	-	-	-	-
chr1-24236217-24237005	NULL	LINC02800	24524	chr1	24236217	24237005	789	undefined	distalIntergenic	intergenic	undefined	-	-	-	-	-	-	-	-	-
chr1-24266267-24266811	NULL	AL138902.1	40745	chr1	24266267	24266811	545	undefined	distalIntergenic	intergenic	undefined	-	-	-	-	-	-	-	-	-
chr1-24274843-24275726	NULL	AL138902.1	31830	chr1	24274843	24275726	884	undefined	distalIntergenic	intergenic	undefined	-	-	-	-	-	-	-	-	-
chr1-24277295-24277740	NULL	AL138902.1	29816	chr1	24277295	24277740	446	undefined	distalIntergenic	intergenic	undefined	-	-	-	-	-	-	-	-	-
chr1-24289603-24290376	NULL	AL138902.1	17180	chr1	24289603	24290376	774	undefined	distalIntergenic	intergenic	undefined	-	-	-	-	-	-	-	-	-
chr1-24294453-24295122	NULL	AL138902.1	12434	chr1	24294453	24295122	670	undefined	distalIntergenic	intergenic	undefined	-	-	-	-	-	-	-	-	-
chr1-24300922-24301301	NULL	AL138902.1	6255	chr1	24300922	24301301	380	undefined	distalIntergenic	intergenic	undefined	-	-	-	-	-	-	-	-	-
chr1-24321610-24322797	NULL	AL138902.1	0	chr1	24321610	24322797	1188	promoter4	promoter	exon	otherExon	ENSG00000232298	24307556	24321901	14346	-	0	overlapStart	0	AL138902.1
chr1-24362885-24363327	NULL	GRHL3	0	chr1	24362885	24363327	443	undefined	geneBody	intron	undefined	ENSG00000158055	24319322	24364482	45161	+	0	inside	0	GRHL3
chr1-24384145-24384655	NULL	STPG1	0	chr1	24384145	24384655	511	undefined	geneBody	intron	undefined	ENSG00000001460	24356999	24416934	59936	-	0	inside	0	STPG1
chr1-24391037-24392648	NULL	STPG1	0	chr1	24391037	24392648	1612	undefined	geneBody	exon	CDS	ENSG00000001460	24356999	24416934	59936	-	0	inside	0	STPG1
chr1-24393849-24394156	NULL	STPG1	0	chr1	24393849	24394156	308	undefined	geneBody	intron	undefined	ENSG00000001460	24356999	24416934	59936	-	0	inside	0	STPG1
chr1-24413181-24414105	NULL	STPG1	0	chr1	24413181	24414105	925	promoter1	promoter	exon	utr5	ENSG00000001461	24415802	24472976	57175	+	1696	upstream	1696	NIPAL3
chr1-24415169-24416330	NULL	STPG1	0	chr1	24415169	24416330	1162	promoter4	promoter	exon	utr5	ENSG00000001461	24415802	24472976	57175	+	0	overlapStart	0	NIPAL3
chr1-24438051-24438865	NULL	NIPAL3	0	chr1	24438051	24438865	815	undefined	geneBody	intron	undefined	ENSG00000001461	24415802	24472976	57175	+	0	inside	0	NIPAL3
chr1-24481922-24482124	RUNX3	NIPAL3	8946	chr1	24481922	24482124	203	undefined	distalIntergenic	intergenic	undefined	-	-	-	-	-	-	-	-	-
chr1-24489960-24490167	NULL	RCAN3AS	6087	chr1	24489960	24490167	208	undefined	distalIntergenic	intergenic	undefined	-	-	-	-	-	-	-	-	-
chr1-24501824-24503543	RCAN3	RCAN3AS	0	chr1	24501824	24503543	1720	promoter4	promoter	exon	utr5	ENSG00000117602	24502351	24541040	38690	+	0	overlapStart	0	RCAN3
chr1-24535075-24535360	RCAN3/RUNX3	RCAN3AS	0	chr1	24535075	24535360	286	promoter4	promoter	exon	utr3	ENSG00000286061	24496254	24535400	39147	-	0	inside	39	RCAN3AS
chr1-24555871-24556241	NULL	NCMAP-DT	0	chr1	24555871	24556241	371	promoter4	promoter	exon	utr5	ENSG00000264443	24538802	24556024	17223	-	0	overlapStart	0	NCMAP-DT
chr1-24568009-24568212	NULL	NCMAP	0	chr1	24568009	24568212	204	undefined	geneBody	intron	undefined	ENSG00000184454	24556087	24609328	53242	+	0	inside	0	NCMAP
chr1-24576159-24576447	NULL	NCMAP	0	chr1	24576159	24576447	289	undefined	geneBody	intron	undefined	ENSG00000184454	24556087	24609328	53242	+	0	inside	0	NCMAP
chr1-24587228-24587488	NULL	NCMAP	0	chr1	24587228	24587488	261	undefined	geneBody	intron	undefined	ENSG00000184454	24556087	24609328	53242	+	0	inside	0	NCMAP
chr1-24634939-24635498	NULL	SRRM1	0	chr1	24634939	24635498	560	undefined	geneBody	intron	undefined	ENSG00000133226	24631716	24673281	41566	+	0	inside	0	SRRM1
chr1-24641513-24642217	NULL	SRRM1	0	chr1	24641513	24642217	705	undefined	geneBody	intron	undefined	ENSG00000133226	24631716	24673281	41566	+	0	inside	0	SRRM1
chr1-24642435-24644038	CLIC4	SRRM1	0	chr1	24642435	24644038	1604	undefined	geneBody	exon	utr5	ENSG00000133226	24631716	24673281	41566	+	0	inside	0	SRRM1
chr1-24675937-24676195	NULL	SRRM1	2656	chr1	24675937	24676195	259	undefined	distalIntergenic	intergenic	undefined	-	-	-	-	-	-	-	-	-
chr1-24688223-24689090	NULL	SRRM1	14942	chr1	24688223	24689090	868	undefined	distalIntergenic	intergenic	undefined	-	-	-	-	-	-	-	-	-
chr1-24694310-24694695	NULL	AL445648.1	10199	chr1	24694310	24694695	386	undefined	distalIntergenic	intergenic	undefined	-	-	-	-	-	-	-	-	-
chr1-24695504-24695964	NULL	AL445648.1	8930	chr1	24695504	24695964	461	undefined	distalIntergenic	intergenic	undefined	-	-	-	-	-	-	-	-	-
chr1-24705178-24705675	NULL	AL445648.1	0	chr1	24705178	24705675	498	promoter4	promoter	intron	undefined	ENSG00000284699	24704894	24717596	12703	+	0	inside	283	AL445648.1
chr1-24714900-24715478	NULL	AL445648.1	0	chr1	24714900	24715478	579	undefined	geneBody	intron	undefined	ENSG00000284699	24704894	24717596	12703	+	0	inside	0	AL445648.1
chr1-24719956-24720513	CLIC4	AL445648.1	2360	chr1	24719956	24720513	558	undefined	distalIntergenic	intergenic	undefined	-	-	-	-	-	-	-	-	-
chr1-24724543-24724745	NULL	AL445648.1	6947	chr1	24724543	24724745	203	undefined	distalIntergenic	intergenic	undefined	-	-	-	-	-	-	-	-	-
chr1-24724941-24725176	NULL	AL445648.1	7345	chr1	24724941	24725176	236	undefined	distalIntergenic	intergenic	undefined	-	-	-	-	-	-	-	-	-
chr1-24730380-24730824	NULL	AL445648.1	12784	chr1	24730380	24730824	445	undefined	distalIntergenic	intergenic	undefined	-	-	-	-	-	-	-	-	-
chr1-24735487-24736525	NULL	CLIC4	8857	chr1	24735487	24736525	1039	undefined	distalIntergenic	intergenic	undefined	-	-	-	-	-	-	-	-	-
chr1-24744636-24746042	CLIC4	CLIC4	0	chr1	24744636	24746042	1407	promoter4	promoter	exon	utr5	ENSG00000169504	24745382	24844321	98940	+	0	overlapStart	0	CLIC4
chr1-24754257-24754497	NULL	CLIC4	0	chr1	24754257	24754497	241	undefined	geneBody	intron	undefined	ENSG00000169504	24745382	24844321	98940	+	0	inside	0	CLIC4
chr1-24762344-24762721	NULL	CLIC4	0	chr1	24762344	24762721	378	undefined	geneBody	intron	undefined	ENSG00000169504	24745382	24844321	98940	+	0	inside	0	CLIC4
chr1-24769684-24770623	CLIC4	CLIC4	0	chr1	24769684	24770623	940	undefined	geneBody	intron	undefined	ENSG00000169504	24745382	24844321	98940	+	0	inside	0	CLIC4
chr1-24770890-24771190	NULL	CLIC4	0	chr1	24770890	24771190	301	undefined	geneBody	intron	undefined	ENSG00000169504	24745382	24844321	98940	+	0	inside	0	CLIC4
chr1-24777556-24777830	NULL	CLIC4	0	chr1	24777556	24777830	275	undefined	geneBody	intron	undefined	ENSG00000169504	24745382	24844321	98940	+	0	inside	0	CLIC4
chr1-24786170-24786448	NULL	CLIC4	0	chr1	24786170	24786448	279	undefined	geneBody	intron	undefined	ENSG00000169504	24745382	24844321	98940	+	0	inside	0	CLIC4
chr1-24793546-24794250	CLIC4	CLIC4	0	chr1	24793546	24794250	705	undefined	geneBody	intron	undefined	ENSG00000169504	24745382	24844321	98940	+	0	inside	0	CLIC4
chr1-24801651-24802212	CLIC4	CLIC4	0	chr1	24801651	24802212	562	undefined	geneBody	intron	undefined	ENSG00000169504	24745382	24844321	98940	+	0	inside	0	CLIC4
chr1-24804407-24804609	NULL	CLIC4	0	chr1	24804407	24804609	203	undefined	geneBody	intron	undefined	ENSG00000169504	24745382	24844321	98940	+	0	inside	0	CLIC4
chr1-24826334-24826863	NULL	CLIC4	0	chr1	24826334	24826863	530	undefined	geneBody	intron	undefined	ENSG00000169504	24745382	24844321	98940	+	0	inside	0	CLIC4
chr1-24828453-24828779	NULL	CLIC4	0	chr1	24828453	24828779	327	undefined	geneBody	intron	undefined	ENSG00000169504	24745382	24844321	98940	+	0	inside	0	CLIC4
chr1-24830561-24831004	NULL	CLIC4	0	chr1	24830561	24831004	444	undefined	geneBody	intron	undefined	ENSG00000169504	24745382	24844321	98940	+	0	inside	0	CLIC4
chr1-24831637-24832092	NULL	CLIC4	0	chr1	24831637	24832092	456	undefined	geneBody	intron	undefined	ENSG00000169504	24745382	24844321	98940	+	0	inside	0	CLIC4
chr1-24835039-24835514	NULL	CLIC4	0	chr1	24835039	24835514	476	undefined	geneBody	intron	undefined	ENSG00000169504	24745382	24844321	98940	+	0	inside	0	CLIC4
chr1-24837689-24838421	NULL	CLIC4	0	chr1	24837689	24838421	733	undefined	geneBody	intron	undefined	ENSG00000169504	24745382	24844321	98940	+	0	inside	0	CLIC4
chr1-24847428-24848878	NULL	CLIC4	3107	chr1	24847428	24848878	1451	undefined	distalIntergenic	intergenic	undefined	-	-	-	-	-	-	-	-	-
chr1-24849463-24849976	NULL	CLIC4	5142	chr1	24849463	24849976	514	undefined	distalIntergenic	intergenic	undefined	-	-	-	-	-	-	-	-	-
chr1-24898167-24898373	NULL	RUNX3	1138	chr1	24898167	24898373	207	undefined	geneDownstream	intergenic	undefined	ENSG00000020633	24899511	24965121	65611	-	1137	downstream	1137	RUNX3
chr1-24909523-24909787	NULL	RUNX3	0	chr1	24909523	24909787	265	undefined	geneBody	intron	undefined	ENSG00000020633	24899511	24965121	65611	-	0	inside	0	RUNX3
chr1-24911248-24911473	RCAN3/RUNX3	RUNX3	0	chr1	24911248	24911473	226	undefined	geneBody	intron	undefined	ENSG00000020633	24899511	24965121	65611	-	0	inside	0	RUNX3
chr1-24911778-24912043	NULL	RUNX3	0	chr1	24911778	24912043	266	undefined	geneBody	intron	undefined	ENSG00000020633	24899511	24965121	65611	-	0	inside	0	RUNX3
chr1-24920067-24920425	NULL	RUNX3	0	chr1	24920067	24920425	359	undefined	geneBody	intron	undefined	ENSG00000020633	24899511	24965121	65611	-	0	inside	0	RUNX3
chr1-24929482-24930702	RCAN3/RUNX3	RUNX3	0	chr1	24929482	24930702	1221	undefined	geneBody	exon	utr5	ENSG00000020633	24899511	24965121	65611	-	0	inside	0	RUNX3
chr1-24932212-24932514	NULL	RUNX3	0	chr1	24932212	24932514	303	undefined	geneBody	intron	undefined	ENSG00000020633	24899511	24965121	65611	-	0	inside	0	RUNX3
chr1-24942498-24942979	NULL	RUNX3	0	chr1	24942498	24942979	482	undefined	geneBody	intron	undefined	ENSG00000020633	24899511	24965121	65611	-	0	inside	0	RUNX3
chr1-24964987-24965305	RCAN3/RUNX3	RUNX3	0	chr1	24964987	24965305	319	promoter4	promoter	exon	utr5	ENSG00000020633	24899511	24965121	65611	-	0	overlapStart	0	RUNX3
chr1-24971083-24971340	NULL	AL445471.2	218	chr1	24971083	24971340	258	promoter3	promoter	intergenic	undefined	ENSG00000261025	24968423	24970865	2443	-	217	upstream	217	AL445471.2
chr1-25006635-25006984	NULL	LINC02793	34152	chr1	25006635	25006984	350	undefined	distalIntergenic	intergenic	undefined	-	-	-	-	-	-	-	-	-
chr1-25022337-25023078	RUNX3	LINC02793	18058	chr1	25022337	25023078	742	undefined	distalIntergenic	intergenic	undefined	-	-	-	-	-	-	-	-	-
chr1-25034008-25034260	NULL	LINC02793	6876	chr1	25034008	25034260	253	undefined	distalIntergenic	intergenic	undefined	-	-	-	-	-	-	-	-	-
chr1-25055975-25056309	NULL	AL050344.1	0	chr1	25055975	25056309	335	undefined	geneBody	intron	undefined	ENSG00000233755	25043707	25113120	69414	-	0	inside	0	AL050344.1
chr1-25065673-25066159	RUNX3	AL050344.1	0	chr1	25065673	25066159	487	undefined	geneBody	intron	undefined	ENSG00000233755	25043707	25113120	69414	-	0	inside	0	AL050344.1
chr1-25072369-25072825	NULL	AL050344.1	0	chr1	25072369	25072825	457	undefined	geneBody	intron	undefined	ENSG00000233755	25043707	25113120	69414	-	0	inside	0	AL050344.1
chr1-25101477-25101755	NULL	AL050344.1	0	chr1	25101477	25101755	279	undefined	geneBody	intron	undefined	ENSG00000233755	25043707	25113120	69414	-	0	inside	0	AL050344.1
chr1-25146356-25146841	NULL	AL050344.1	33236	chr1	25146356	25146841	486	undefined	distalIntergenic	intergenic	undefined	-	-	-	-	-	-	-	-	-
chr1-25198624-25199255	NULL	AL031432.1	8884	chr1	25198624	25199255	632	undefined	distalIntergenic	intergenic	undefined	-	-	-	-	-	-	-	-	-
chr1-25204693-25205086	NULL	AL031432.1	3053	chr1	25204693	25205086	394	undefined	upstream	intergenic	undefined	ENSG00000231953	25208139	25209437	1299	+	3052	upstream	3052	AL031432.1
chr1-25231900-25233394	NULL	SYF2	0	chr1	25231900	25233394	1495	promoter4	promoter	exon	utr5	ENSG00000284602	25232586	25234775	2190	+	0	overlapStart	0	AL031432.4
chr1-25239232-25240344	NULL	AL031432.5	0	chr1	25239232	25240344	1113	promoter4	promoter	exon	otherExon	ENSG00000284657	25239494	25240253	760	+	0	includeFeature	0	AL031432.5
chr1-25246342-25248076	RSRP1	RSRP1	0	chr1	25246342	25248076	1735	promoter4	promoter	exon	utr5	ENSG00000272432	25247837	25248321	485	+	0	overlapStart	0	AL031432.3
chr1-25256326-25257809	NULL	RSRP1	0	chr1	25256326	25257809	1484	undefined	geneBody	intron	undefined	ENSG00000117616	25242249	25338213	95965	-	0	inside	0	RSRP1
chr1-25267568-25268975	NULL	RSRP1	0	chr1	25267568	25268975	1408	undefined	geneBody	exon	utr5	ENSG00000117616	25242249	25338213	95965	-	0	inside	0	RSRP1
chr1-25286761-25287275	NULL	RSRP1	0	chr1	25286761	25287275	515	undefined	geneBody	intron	undefined	ENSG00000187010	25272393	25330445	58053	+	0	inside	0	RHD
chr1-25320218-25320774	NULL	RSRP1	0	chr1	25320218	25320774	557	undefined	geneBody	intron	undefined	ENSG00000187010	25272393	25330445	58053	+	0	inside	0	RHD
chr1-25336858-25337082	NULL	RSRP1	0	chr1	25336858	25337082	225	promoter1	promoter	exon	utr5	ENSG00000183726	25338317	25362361	24045	+	1234	upstream	1234	TMEM50A
chr1-25337890-25339517	NULL	RSRP1	0	chr1	25337890	25339517	1628	promoter4	promoter	exon	utr5	ENSG00000183726	25338317	25362361	24045	+	0	overlapStart	0	TMEM50A
chr1-25343689-25344213	NULL	TMEM50A	0	chr1	25343689	25344213	525	undefined	geneBody	intron	undefined	ENSG00000183726	25338317	25362361	24045	+	0	inside	0	TMEM50A
chr1-25359678-25360057	NULL	TMEM50A	0	chr1	25359678	25360057	380	undefined	geneBody	intron	undefined	ENSG00000183726	25338317	25362361	24045	+	0	inside	0	TMEM50A
chr1-25361207-25361589	NULL	TMEM50A	0	chr1	25361207	25361589	383	undefined	geneDownstream	exon	utr3	ENSG00000188672	25362249	25430192	67944	-	659	downstream	659	RHCE
chr1-25369186-25369630	NULL	RHCE	0	chr1	25369186	25369630	445	undefined	geneBody	intron	undefined	ENSG00000188672	25362249	25430192	67944	-	0	inside	0	RHCE
chr1-25429879-25431740	NULL	RHCE	0	chr1	25429879	25431740	1862	promoter4	promoter	exon	utr5	ENSG00000204178	25430858	25500209	69352	+	0	overlapStart	0	MACO1
chr1-25442205-25442421	NULL	MACO1	0	chr1	25442205	25442421	217	undefined	geneBody	intron	undefined	ENSG00000204178	25430858	25500209	69352	+	0	inside	0	MACO1
chr1-25458655-25458956	NULL	MACO1	0	chr1	25458655	25458956	302	undefined	geneBody	exon	CDS	ENSG00000204178	25430858	25500209	69352	+	0	inside	0	MACO1
chr1-25462767-25463056	NULL	MACO1	0	chr1	25462767	25463056	290	undefined	geneBody	intron	undefined	ENSG00000204178	25430858	25500209	69352	+	0	inside	0	MACO1
chr1-25468075-25468438	NULL	MACO1	0	chr1	25468075	25468438	364	undefined	geneBody	intron	undefined	ENSG00000204178	25430858	25500209	69352	+	0	inside	0	MACO1
chr1-25483892-25484294	NULL	MACO1	0	chr1	25483892	25484294	403	undefined	geneBody	exon	utr3	ENSG00000204178	25430858	25500209	69352	+	0	inside	0	MACO1
chr1-25500336-25501006	NULL	MACO1	127	chr1	25500336	25501006	671	undefined	geneDownstream	intergenic	undefined	ENSG00000204178	25430858	25500209	69352	+	126	downstream	126	MACO1
chr1-25503509-25504097	NULL	MACO1	3300	chr1	25503509	25504097	589	undefined	distalIntergenic	intergenic	undefined	-	-	-	-	-	-	-	-	-
chr1-25504350-25504575	NULL	MACO1	4141	chr1	25504350	25504575	226	undefined	distalIntergenic	intergenic	undefined	-	-	-	-	-	-	-	-	-
chr1-25504860-25506506	NULL	MACO1	4651	chr1	25504860	25506506	1647	undefined	distalIntergenic	intergenic	undefined	-	-	-	-	-	-	-	-	-
chr1-25520569-25520795	NULL	MACO1	20360	chr1	25520569	25520795	227	undefined	distalIntergenic	intergenic	undefined	-	-	-	-	-	-	-	-	-
chr1-25532429-25532786	NULL	LDLRAP1	10794	chr1	25532429	25532786	358	undefined	distalIntergenic	intergenic	undefined	-	-	-	-	-	-	-	-	-
chr1-25543069-25545056	MACO1	LDLRAP1	0	chr1	25543069	25545056	1988	promoter4	promoter	exon	utr5	ENSG00000157978	25543580	25568886	25307	+	0	overlapStart	0	LDLRAP1
chr1-25549372-25549870	NULL	LDLRAP1	0	chr1	25549372	25549870	499	undefined	geneBody	intron	undefined	ENSG00000157978	25543580	25568886	25307	+	0	inside	0	LDLRAP1
chr1-25566597-25567327	NULL	LDLRAP1	0	chr1	25566597	25567327	731	undefined	geneBody	exon	utr3	ENSG00000157978	25543580	25568886	25307	+	0	inside	0	LDLRAP1
chr1-25568097-25568357	NULL	LDLRAP1	0	chr1	25568097	25568357	261	undefined	geneBody	exon	utr3	ENSG00000157978	25543580	25568886	25307	+	0	inside	0	LDLRAP1
chr1-25581022-25581245	NULL	AL606491.1	233	chr1	25581022	25581245	224	promoter3	promoter	intergenic	undefined	ENSG00000225643	25581478	25590356	8879	+	232	upstream	232	AL606491.1
chr1-25589781-25590797	NULL	AL606491.1	0	chr1	25589781	25590797	1017	undefined	geneDownstream	exon	otherExon	ENSG00000225643	25581478	25590356	8879	+	0	overlapEnd	0	AL606491.1
chr1-25600895-25601325	NULL	AL606491.1	10539	chr1	25600895	25601325	431	undefined	distalIntergenic	intergenic	undefined	-	-	-	-	-	-	-	-	-
chr1-25602028-25602630	NULL	AL606491.1	11672	chr1	25602028	25602630	603	undefined	distalIntergenic	intergenic	undefined	-	-	-	-	-	-	-	-	-
chr1-25608487-25608852	NULL	MAN1C1	8616	chr1	25608487	25608852	366	undefined	distalIntergenic	intergenic	undefined	-	-	-	-	-	-	-	-	-
chr1-25615753-25618243	RSRP1	MAN1C1	0	chr1	25615753	25618243	2491	promoter4	promoter	exon	utr5	ENSG00000117643	25617468	25786207	168740	+	0	overlapStart	0	MAN1C1
chr1-25631624-25632070	MAN1C1	MAN1C1	0	chr1	25631624	25632070	447	undefined	geneBody	intron	undefined	ENSG00000117643	25617468	25786207	168740	+	0	inside	0	MAN1C1
chr1-25641858-25642985	MAN1C1	MAN1C1	0	chr1	25641858	25642985	1128	undefined	geneDownstream	intron	undefined	ENSG00000233478	25644544	25659111	14568	-	1558	downstream	1558	AL031280.1
chr1-25651906-25652646	NULL	MAN1C1	0	chr1	25651906	25652646	741	undefined	geneBody	intron	undefined	ENSG00000233478	25644544	25659111	14568	-	0	inside	0	AL031280.1
chr1-25658782-25659449	NULL	MAN1C1	0	chr1	25658782	25659449	668	promoter4	promoter	exon	otherExon	ENSG00000233478	25644544	25659111	14568	-	0	overlapStart	0	AL031280.1
chr1-25664444-25664688	NULL	MAN1C1	0	chr1	25664444	25664688	245	undefined	geneBody	intron	undefined	ENSG00000117643	25617468	25786207	168740	+	0	inside	0	MAN1C1
chr1-25667853-25668336	NULL	MAN1C1	0	chr1	25667853	25668336	484	undefined	geneBody	intron	undefined	ENSG00000117643	25617468	25786207	168740	+	0	inside	0	MAN1C1
chr1-25676149-25676800	NULL	MAN1C1	0	chr1	25676149	25676800	652	undefined	geneBody	intron	undefined	ENSG00000117643	25617468	25786207	168740	+	0	inside	0	MAN1C1
chr1-25683713-25684478	NULL	MAN1C1	0	chr1	25683713	25684478	766	undefined	geneBody	intron	undefined	ENSG00000117643	25617468	25786207	168740	+	0	inside	0	MAN1C1
chr1-25688326-25689072	NULL	MAN1C1	0	chr1	25688326	25689072	747	undefined	geneBody	intron	undefined	ENSG00000117643	25617468	25786207	168740	+	0	inside	0	MAN1C1
chr1-25694174-25694421	MAN1C1	MAN1C1	0	chr1	25694174	25694421	248	undefined	geneBody	intron	undefined	ENSG00000117643	25617468	25786207	168740	+	0	inside	0	MAN1C1
chr1-25694626-25695451	NULL	MAN1C1	0	chr1	25694626	25695451	826	undefined	geneBody	intron	undefined	ENSG00000117643	25617468	25786207	168740	+	0	inside	0	MAN1C1
chr1-25699587-25699802	NULL	MAN1C1	0	chr1	25699587	25699802	216	undefined	geneBody	intron	undefined	ENSG00000117643	25617468	25786207	168740	+	0	inside	0	MAN1C1
chr1-25727213-25728285	NULL	MAN1C1	0	chr1	25727213	25728285	1073	undefined	geneBody	intron	undefined	ENSG00000117643	25617468	25786207	168740	+	0	inside	0	MAN1C1
chr1-25743241-25744641	NULL	MAN1C1	0	chr1	25743241	25744641	1401	undefined	geneBody	intron	undefined	ENSG00000117643	25617468	25786207	168740	+	0	inside	0	MAN1C1
chr1-25766755-25766974	NULL	MAN1C1	0	chr1	25766755	25766974	220	undefined	geneBody	intron	undefined	ENSG00000117643	25617468	25786207	168740	+	0	inside	0	MAN1C1
chr1-25787279-25787750	NULL	MAN1C1	1072	chr1	25787279	25787750	472	undefined	geneDownstream	intergenic	undefined	ENSG00000117643	25617468	25786207	168740	+	1071	downstream	1071	MAN1C1
chr1-25796675-25797128	NULL	SELENON	3048	chr1	25796675	25797128	454	undefined	upstream	intergenic	undefined	ENSG00000162430	25800176	25818221	18046	+	3047	upstream	3047	SELENON
chr1-25799400-25800610	NULL	SELENON	0	chr1	25799400	25800610	1211	promoter4	promoter	exon	utr5	ENSG00000162430	25800176	25818221	18046	+	0	overlapStart	0	SELENON
chr1-25805794-25806695	NULL	SELENON	0	chr1	25805794	25806695	902	undefined	geneBody	intron	undefined	ENSG00000162430	25800176	25818221	18046	+	0	inside	0	SELENON
chr1-25819234-25820825	NULL	AL020996.1	0	chr1	25819234	25820825	1592	promoter4	promoter	exon	utr5	ENSG00000228172	25816749	25820797	4049	-	0	overlapStart	0	AL020996.1
chr1-25858938-25860065	NULL	AUNIP	0	chr1	25858938	25860065	1128	promoter4	promoter	exon	utr5	ENSG00000236528	25859613	25863420	3808	+	0	overlapStart	0	AL033528.2
chr1-25874848-25876246	NULL	PAQR7	3595	chr1	25874848	25876246	1399	undefined	upstream	intergenic	undefined	ENSG00000182749	25861210	25871253	10044	-	3594	upstream	3594	PAQR7
chr1-25892194-25892781	NULL	STMN1	0	chr1	25892194	25892781	588	undefined	geneBody	exon	otherExon	ENSG00000117632	25884181	25906991	22811	-	0	inside	0	STMN1
chr1-25894992-25895743	NULL	STMN1	0	chr1	25894992	25895743	752	undefined	geneBody	intron	undefined	ENSG00000117632	25884181	25906991	22811	-	0	inside	0	STMN1
chr1-25905049-25907222	NULL	STMN1	0	chr1	25905049	25907222	2174	promoter4	promoter	exon	utr5	ENSG00000117632	25884181	25906991	22811	-	0	overlapStart	0	STMN1
chr1-25913981-25914295	NULL	STMN1	6990	chr1	25913981	25914295	315	undefined	distalIntergenic	intergenic	undefined	-	-	-	-	-	-	-	-	-
chr1-25922348-25923514	NULL	STMN1	15357	chr1	25922348	25923514	1167	undefined	distalIntergenic	intergenic	undefined	-	-	-	-	-	-	-	-	-
chr1-25933043-25933264	NULL	STMN1	26052	chr1	25933043	25933264	222	undefined	distalIntergenic	intergenic	undefined	-	-	-	-	-	-	-	-	-
chr1-25933916-25934165	NULL	PAFAH2	25602	chr1	25933916	25934165	250	undefined	distalIntergenic	intergenic	undefined	-	-	-	-	-	-	-	-	-
chr1-25952956-25953304	NULL	PAFAH2	6463	chr1	25952956	25953304	349	undefined	distalIntergenic	intergenic	undefined	-	-	-	-	-	-	-	-	-
chr1-25990730-25990937	NULL	PAFAH2	0	chr1	25990730	25990937	208	undefined	geneBody	exon	utr5	ENSG00000158006	25959767	25998117	38351	-	0	inside	0	PAFAH2
chr1-25997062-25998969	NULL	PAFAH2	0	chr1	25997062	25998969	1908	promoter4	promoter	exon	utr5	ENSG00000158006	25959767	25998117	38351	-	0	overlapStart	0	PAFAH2
chr1-26005342-26005641	NULL	PAFAH2	7225	chr1	26005342	26005641	300	undefined	distalIntergenic	intergenic	undefined	-	-	-	-	-	-	-	-	-
chr1-26021574-26022689	NULL	EXTL1	0	chr1	26021574	26022689	1116	undefined	geneBody	exon	utr5	ENSG00000158008	26019884	26036464	16581	+	0	inside	0	EXTL1
chr1-26034956-26036468	NULL	EXTL1	0	chr1	26034956	26036468	1513	undefined	geneDownstream	exon	utr3	ENSG00000158008	26019884	26036464	16581	+	0	overlapEnd	0	EXTL1
chr1-26045328-26045647	NULL	SLC30A2	0	chr1	26045328	26045647	320	promoter4	promoter	exon	otherExon	ENSG00000158014	26037252	26046118	8867	-	0	inside	470	SLC30A2
chr1-26045935-26046176	NULL	SLC30A2	0	chr1	26045935	26046176	242	promoter4	promoter	exon	utr5	ENSG00000158014	26037252	26046118	8867	-	0	overlapStart	0	SLC30A2
chr1-26046513-26046713	NULL	AL391650.2	0	chr1	26046513	26046713	201	promoter4	promoter	exon	otherExon	ENSG00000284309	26046665	26049099	2435	+	0	overlapStart	0	AL391650.2
chr1-26054047-26054255	NULL	TRIM63	0	chr1	26054047	26054255	209	undefined	geneBody	intron	undefined	ENSG00000158022	26051304	26068436	17133	-	0	inside	0	TRIM63
chr1-26094185-26095111	NULL	PDIK1L	16054	chr1	26094185	26095111	927	undefined	distalIntergenic	intergenic	undefined	-	-	-	-	-	-	-	-	-
chr1-26104759-26105304	NULL	PDIK1L	5861	chr1	26104759	26105304	546	undefined	distalIntergenic	intergenic	undefined	-	-	-	-	-	-	-	-	-
chr1-26110491-26112501	NULL	PDIK1L	0	chr1	26110491	26112501	2011	promoter4	promoter	exon	utr5	ENSG00000175087	26111165	26125555	14391	+	0	overlapStart	0	PDIK1L
chr1-26126431-26126914	CD52	PDIK1L	876	chr1	26126431	26126914	484	undefined	geneDownstream	intergenic	undefined	ENSG00000175087	26111165	26125555	14391	+	875	downstream	875	PDIK1L
chr1-26145097-26146178	NULL	FAM110D	12901	chr1	26145097	26146178	1082	undefined	distalIntergenic	intergenic	undefined	-	-	-	-	-	-	-	-	-
chr1-26155982-26156290	FAM110D	FAM110D	2789	chr1	26155982	26156290	309	undefined	upstream	intergenic	undefined	ENSG00000197245	26159079	26163962	4884	+	2788	upstream	2788	FAM110D
chr1-26161367-26162218	NULL	FAM110D	0	chr1	26161367	26162218	852	undefined	geneDownstream	exon	utr3	ENSG00000282872	26164161	26168581	4421	-	1942	downstream	1942	C1orf232
chr1-26164172-26164752	NULL	C1orf232	0	chr1	26164172	26164752	581	undefined	geneDownstream	exon	CDS	ENSG00000197245	26159079	26163962	4884	+	209	downstream	209	FAM110D
chr1-26169265-26170744	NULL	AL391650.1	0	chr1	26169265	26170744	1480	promoter4	promoter	exon	utr5	ENSG00000142684	26169908	26170873	966	+	0	overlapStart	0	ZNF593
chr1-26200818-26201403	NULL	CATSPER4	0	chr1	26200818	26201403	586	undefined	geneBody	exon	utr3	ENSG00000188782	26190561	26202968	12408	+	0	inside	0	CATSPER4
chr1-26224731-26225873	NULL	CEP85	8327	chr1	26224731	26225873	1143	undefined	distalIntergenic	intergenic	undefined	-	-	-	-	-	-	-	-	-
chr1-26233517-26235123	NULL	CEP85	0	chr1	26233517	26235123	1607	promoter4	promoter	exon	utr5	ENSG00000130695	26234200	26278808	44609	+	0	overlapStart	0	CEP85
chr1-26275598-26275866	NULL	CEP85	0	chr1	26275598	26275866	269	undefined	geneBody	intron	undefined	ENSG00000130695	26234200	26278808	44609	+	0	inside	0	CEP85
chr1-26276174-26276464	NULL	CEP85	0	chr1	26276174	26276464	291	undefined	geneBody	intron	undefined	ENSG00000130695	26234200	26278808	44609	+	0	inside	0	CEP85
chr1-26278364-26278660	NULL	CEP85	0	chr1	26278364	26278660	297	promoter1	promoter	exon	utr3	ENSG00000142669	26280086	26281522	1437	+	1425	upstream	1425	SH3BGRL3
chr1-26279555-26280151	NULL	SH3BGRL3	0	chr1	26279555	26280151	597	promoter4	promoter	exon	utr5	ENSG00000142669	26280086	26281522	1437	+	0	overlapStart	0	SH3BGRL3
chr1-26284657-26285034	NULL	UBXN11	0	chr1	26284657	26285034	378	undefined	geneBody	exon	otherExon	ENSG00000158062	26281328	26318363	37036	-	0	inside	0	UBXN11
chr1-26305982-26307148	NULL	UBXN11	0	chr1	26305982	26307148	1167	undefined	geneBody	exon	utr5	ENSG00000158062	26281328	26318363	37036	-	0	inside	0	UBXN11
chr1-26320899-26321859	NULL	CRYBG2	0	chr1	26320899	26321859	961	undefined	geneDownstream	exon	utr3	ENSG00000176092	26321698	26360080	38383	-	0	overlapEnd	0	CRYBG2
chr1-26336049-26337506	NULL	CRYBG2	0	chr1	26336049	26337506	1458	undefined	geneBody	exon	CDS	ENSG00000176092	26321698	26360080	38383	-	0	inside	0	CRYBG2
chr1-26360293-26360731	ZNF683	CRYBG2	213	chr1	26360293	26360731	439	promoter3	promoter	intergenic	undefined	ENSG00000176092	26321698	26360080	38383	-	212	upstream	212	CRYBG2
chr1-26363857-26364076	NULL	ZNF683	0	chr1	26363857	26364076	220	undefined	geneBody	intron	undefined	ENSG00000176083	26361634	26374522	12889	-	0	inside	0	ZNF683
chr1-26378003-26378715	NULL	ZNF683	3481	chr1	26378003	26378715	713	undefined	upstream	intergenic	undefined	ENSG00000176083	26361634	26374522	12889	-	3480	upstream	3480	ZNF683
chr1-26408351-26408871	NULL	LIN28A	1946	chr1	26408351	26408871	521	promoter1	promoter	intergenic	undefined	ENSG00000131914	26410817	26429728	18912	+	1945	upstream	1945	LIN28A
chr1-26416989-26417334	NULL	LIN28A	0	chr1	26416989	26417334	346	undefined	geneBody	intron	undefined	ENSG00000131914	26410817	26429728	18912	+	0	inside	0	LIN28A
chr1-26431480-26432710	NULL	DHDDS	0	chr1	26431480	26432710	1231	promoter4	promoter	exon	utr5	ENSG00000117682	26432282	26471306	39025	+	0	overlapStart	0	DHDDS
chr1-26471412-26473340	NULL	HMGN2	0	chr1	26471412	26473340	1929	promoter4	promoter	exon	utr5	ENSG00000198830	26472440	26476642	4203	+	0	overlapStart	0	HMGN2
chr1-26499883-26501714	NULL	HMGN2	23241	chr1	26499883	26501714	1832	undefined	distalIntergenic	intergenic	undefined	-	-	-	-	-	-	-	-	-
chr1-26529268-26530558	NULL	RPS6KA1	0	chr1	26529268	26530558	1291	promoter4	promoter	exon	utr5	ENSG00000117676	26529761	26575030	45270	+	0	overlapStart	0	RPS6KA1
chr1-26541670-26542647	RPS6KA1/ARID1A	RPS6KA1	0	chr1	26541670	26542647	978	undefined	geneBody	intron	undefined	ENSG00000117676	26529761	26575030	45270	+	0	inside	0	RPS6KA1
chr1-26545561-26545878	RPS6KA1	RPS6KA1	0	chr1	26545561	26545878	318	undefined	geneBody	exon	utr5	ENSG00000117676	26529761	26575030	45270	+	0	inside	0	RPS6KA1
chr1-26597611-26597864	NULL	RPS6KA1	22581	chr1	26597611	26597864	254	undefined	distalIntergenic	intergenic	undefined	-	-	-	-	-	-	-	-	-
chr1-26601761-26602673	NULL	RPS6KA1	26731	chr1	26601761	26602673	913	undefined	distalIntergenic	intergenic	undefined	-	-	-	-	-	-	-	-	-
chr1-26619524-26621682	NULL	RPS6KA1	44494	chr1	26619524	26621682	2159	undefined	distalIntergenic	intergenic	undefined	-	-	-	-	-	-	-	-	-
chr1-26626863-26627323	NULL	RPS6KA1	51833	chr1	26626863	26627323	461	undefined	distalIntergenic	intergenic	undefined	-	-	-	-	-	-	-	-	-
chr1-26636539-26637078	NULL	AL512408.1	55054	chr1	26636539	26637078	540	undefined	distalIntergenic	intergenic	undefined	-	-	-	-	-	-	-	-	-
chr1-26648297-26648525	NULL	AL512408.1	43607	chr1	26648297	26648525	229	undefined	distalIntergenic	intergenic	undefined	-	-	-	-	-	-	-	-	-
chr1-26677302-26677992	NULL	AL512408.1	14140	chr1	26677302	26677992	691	undefined	distalIntergenic	intergenic	undefined	-	-	-	-	-	-	-	-	-
chr1-26692179-26693432	NULL	AL512408.1	0	chr1	26692179	26693432	1254	promoter4	promoter	exon	utr5	ENSG00000117713	26693236	26782104	88869	+	0	overlapStart	0	ARID1A
chr1-26695376-26697273	NULL	ARID1A	0	chr1	26695376	26697273	1898	promoter1	promoter	exon	utr5	ENSG00000260063	26692132	26694131	2000	-	1244	upstream	1244	AL512408.1
chr1-26697933-26698393	NULL	ARID1A	0	chr1	26697933	26698393	461	undefined	geneBody	intron	undefined	ENSG00000117713	26693236	26782104	88869	+	0	inside	0	ARID1A
chr1-26704500-26704869	NULL	ARID1A	0	chr1	26704500	26704869	370	undefined	geneBody	intron	undefined	ENSG00000117713	26693236	26782104	88869	+	0	inside	0	ARID1A
chr1-26705712-26706218	NULL	ARID1A	0	chr1	26705712	26706218	507	undefined	geneBody	intron	undefined	ENSG00000117713	26693236	26782104	88869	+	0	inside	0	ARID1A
chr1-26723163-26724332	NULL	ARID1A	0	chr1	26723163	26724332	1170	undefined	geneBody	intron	undefined	ENSG00000117713	26693236	26782104	88869	+	0	inside	0	ARID1A
chr1-26743899-26744461	NULL	ARID1A	0	chr1	26743899	26744461	563	undefined	geneBody	intron	undefined	ENSG00000117713	26693236	26782104	88869	+	0	inside	0	ARID1A
chr1-26748223-26748528	NULL	ARID1A	0	chr1	26748223	26748528	306	undefined	geneBody	intron	undefined	ENSG00000117713	26693236	26782104	88869	+	0	inside	0	ARID1A
chr1-26749470-26749841	NULL	ARID1A	0	chr1	26749470	26749841	372	undefined	geneBody	intron	undefined	ENSG00000117713	26693236	26782104	88869	+	0	inside	0	ARID1A
chr1-26768773-26769101	NULL	ARID1A	0	chr1	26768773	26769101	329	undefined	geneBody	intron	undefined	ENSG00000117713	26693236	26782104	88869	+	0	inside	0	ARID1A
chr1-26771300-26771927	NULL	ARID1A	0	chr1	26771300	26771927	628	undefined	geneBody	exon	CDS	ENSG00000117713	26693236	26782104	88869	+	0	inside	0	ARID1A
chr1-26772557-26773083	NULL	ARID1A	0	chr1	26772557	26773083	527	undefined	geneBody	exon	CDS	ENSG00000117713	26693236	26782104	88869	+	0	inside	0	ARID1A
chr1-26786644-26788662	NULL	PIGV	0	chr1	26786644	26788662	2019	promoter4	promoter	exon	utr5	ENSG00000060642	26787472	26798398	10927	+	0	overlapStart	0	PIGV
chr1-26788916-26789451	NULL	PIGV	0	chr1	26788916	26789451	536	undefined	geneBody	exon	utr5	ENSG00000060642	26787472	26798398	10927	+	0	inside	0	PIGV
chr1-26799194-26800669	NULL	PIGV	796	chr1	26799194	26800669	1476	undefined	geneDownstream	intergenic	undefined	ENSG00000060642	26787472	26798398	10927	+	795	downstream	795	PIGV
chr1-26809832-26810395	NULL	PIGV	11434	chr1	26809832	26810395	564	undefined	distalIntergenic	intergenic	undefined	-	-	-	-	-	-	-	-	-
chr1-26820646-26821186	NULL	ZDHHC18	5502	chr1	26820646	26821186	541	undefined	distalIntergenic	intergenic	undefined	-	-	-	-	-	-	-	-	-
chr1-26826150-26827550	NULL	ZDHHC18	0	chr1	26826150	26827550	1401	promoter4	promoter	exon	utr5	ENSG00000204160	26826688	26857604	30917	+	0	overlapStart	0	ZDHHC18
chr1-26833607-26834001	NULL	ZDHHC18	0	chr1	26833607	26834001	395	undefined	geneBody	intron	undefined	ENSG00000204160	26826688	26857604	30917	+	0	inside	0	ZDHHC18
chr1-26838811-26839046	NULL	ZDHHC18	0	chr1	26838811	26839046	236	undefined	geneBody	intron	undefined	ENSG00000204160	26826688	26857604	30917	+	0	inside	0	ZDHHC18
chr1-26852932-26853457	NULL	ZDHHC18	0	chr1	26852932	26853457	526	undefined	geneBody	exon	otherExon	ENSG00000204160	26826688	26857604	30917	+	0	inside	0	ZDHHC18
chr1-26864073-26865880	NULL	SFN	0	chr1	26864073	26865880	1808	undefined	geneDownstream	exon	utr3	ENSG00000175793	26863149	26864456	1308	+	0	overlapEnd	0	SFN
chr1-26877662-26878282	NULL	GPN2	0	chr1	26877662	26878282	621	undefined	geneDownstream	exon	utr3	ENSG00000226698	26876133	26878245	2113	+	0	overlapEnd	0	AL034380.1
chr1-26889547-26890733	NULL	GPN2	0	chr1	26889547	26890733	1187	promoter4	promoter	exon	utr5	ENSG00000142751	26876132	26890283	14152	-	0	overlapStart	0	GPN2
chr1-26899905-26900989	NULL	GPATCH3	0	chr1	26899905	26900989	1085	promoter4	promoter	exon	utr5	ENSG00000198746	26890488	26900467	9980	-	0	overlapStart	0	GPATCH3
chr1-26921062-26922294	NULL	NUDC	0	chr1	26921062	26922294	1233	undefined	geneBody	exon	utr5	ENSG00000090273	26900238	26946871	46634	+	0	inside	0	NUDC
chr1-26949914-26950193	NULL	KDF1	0	chr1	26949914	26950193	280	undefined	geneBody	exon	utr3	ENSG00000175707	26949562	26960468	10907	-	0	inside	0	KDF1
chr1-26959382-26960595	NULL	KDF1	0	chr1	26959382	26960595	1214	promoter4	promoter	exon	utr5	ENSG00000175707	26949562	26960468	10907	-	0	overlapStart	0	KDF1
chr1-26966904-26967161	NULL	KDF1	6436	chr1	26966904	26967161	258	undefined	distalIntergenic	intergenic	undefined	-	-	-	-	-	-	-	-	-
chr1-26993287-26994463	NULL	TRNP1	0	chr1	26993287	26994463	1177	promoter4	promoter	exon	utr5	ENSG00000253368	26993692	27000886	7195	+	0	overlapStart	0	TRNP1
chr1-26999343-26999799	NULL	TRNP1	0	chr1	26999343	26999799	457	undefined	geneBody	intron	undefined	ENSG00000253368	26993692	27000886	7195	+	0	inside	0	TRNP1
chr1-27009801-27010052	NULL	TENT5B	0	chr1	27009801	27010052	252	undefined	geneBody	intron	undefined	ENSG00000158246	27005020	27012850	7831	-	0	inside	0	TENT5B
chr1-27011021-27011320	NULL	TENT5B	0	chr1	27011021	27011320	300	undefined	geneBody	intron	undefined	ENSG00000158246	27005020	27012850	7831	-	0	inside	0	TENT5B
chr1-27012319-27013229	NULL	TENT5B	0	chr1	27012319	27013229	911	promoter4	promoter	exon	utr5	ENSG00000158246	27005020	27012850	7831	-	0	overlapStart	0	TENT5B
chr1-27027027-27027571	NULL	TENT5B	14177	chr1	27027027	27027571	545	undefined	distalIntergenic	intergenic	undefined	-	-	-	-	-	-	-	-	-
chr1-27027774-27028264	NULL	TENT5B	14924	chr1	27027774	27028264	491	undefined	distalIntergenic	intergenic	undefined	-	-	-	-	-	-	-	-	-
chr1-27031402-27031968	NULL	TENT5B	18552	chr1	27031402	27031968	567	undefined	distalIntergenic	intergenic	undefined	-	-	-	-	-	-	-	-	-
chr1-27044383-27045090	NULL	TENT5B	31533	chr1	27044383	27045090	708	undefined	distalIntergenic	intergenic	undefined	-	-	-	-	-	-	-	-	-
chr1-27045875-27046174	NULL	TENT5B	33025	chr1	27045875	27046174	300	undefined	distalIntergenic	intergenic	undefined	-	-	-	-	-	-	-	-	-
chr1-27057722-27058167	NULL	SLC9A1	40642	chr1	27057722	27058167	446	undefined	distalIntergenic	intergenic	undefined	-	-	-	-	-	-	-	-	-
chr1-27070733-27071272	NULL	SLC9A1	27537	chr1	27070733	27071272	540	undefined	distalIntergenic	intergenic	undefined	-	-	-	-	-	-	-	-	-
chr1-27072887-27073134	NULL	SLC9A1	25675	chr1	27072887	27073134	248	undefined	distalIntergenic	intergenic	undefined	-	-	-	-	-	-	-	-	-
chr1-27086490-27086992	NULL	SLC9A1	11817	chr1	27086490	27086992	503	undefined	distalIntergenic	intergenic	undefined	-	-	-	-	-	-	-	-	-
chr1-27097293-27097650	NULL	SLC9A1	1159	chr1	27097293	27097650	358	undefined	geneDownstream	intergenic	undefined	ENSG00000090020	27098809	27166981	68173	-	1158	downstream	1158	SLC9A1
chr1-27099105-27099405	NULL	SLC9A1	0	chr1	27099105	27099405	301	undefined	geneBody	exon	utr3	ENSG00000090020	27098809	27166981	68173	-	0	inside	0	SLC9A1
chr1-27099627-27100199	NULL	SLC9A1	0	chr1	27099627	27100199	573	undefined	geneBody	exon	utr3	ENSG00000090020	27098809	27166981	68173	-	0	inside	0	SLC9A1
chr1-27102568-27103014	NULL	SLC9A1	0	chr1	27102568	27103014	447	undefined	geneBody	exon	CDS	ENSG00000090020	27098809	27166981	68173	-	0	inside	0	SLC9A1
chr1-27111793-27112475	NULL	SLC9A1	0	chr1	27111793	27112475	683	undefined	geneBody	intron	undefined	ENSG00000090020	27098809	27166981	68173	-	0	inside	0	SLC9A1
chr1-27118534-27119583	NULL	SLC9A1	0	chr1	27118534	27119583	1050	undefined	geneBody	intron	undefined	ENSG00000090020	27098809	27166981	68173	-	0	inside	0	SLC9A1
chr1-27122636-27122928	NULL	SLC9A1	0	chr1	27122636	27122928	293	undefined	geneBody	intron	undefined	ENSG00000090020	27098809	27166981	68173	-	0	inside	0	SLC9A1
chr1-27136176-27136491	NULL	SLC9A1	0	chr1	27136176	27136491	316	undefined	geneBody	intron	undefined	ENSG00000090020	27098809	27166981	68173	-	0	inside	0	SLC9A1
chr1-27145095-27145703	NULL	SLC9A1	0	chr1	27145095	27145703	609	undefined	geneBody	intron	undefined	ENSG00000090020	27098809	27166981	68173	-	0	inside	0	SLC9A1
chr1-27145898-27146281	NULL	SLC9A1	0	chr1	27145898	27146281	384	undefined	geneBody	intron	undefined	ENSG00000090020	27098809	27166981	68173	-	0	inside	0	SLC9A1
chr1-27154220-27155633	NULL	SLC9A1	0	chr1	27154220	27155633	1414	undefined	geneBody	exon	utr5	ENSG00000090020	27098809	27166981	68173	-	0	inside	0	SLC9A1
chr1-27197787-27198274	NULL	SLC9A1	30806	chr1	27197787	27198274	488	undefined	distalIntergenic	intergenic	undefined	-	-	-	-	-	-	-	-	-
chr1-27208489-27208701	NULL	AL590640.1	20405	chr1	27208489	27208701	213	undefined	distalIntergenic	intergenic	undefined	-	-	-	-	-	-	-	-	-
chr1-27233722-27235718	NULL	AL590640.1	0	chr1	27233722	27235718	1997	promoter4	promoter	exon	utr5	ENSG00000224311	27229106	27234352	5247	-	0	overlapStart	0	AL590640.1
chr1-27284433-27285403	NULL	WDTC1	0	chr1	27284433	27285403	971	undefined	geneBody	intron	undefined	ENSG00000142784	27234632	27308636	74005	+	0	inside	0	WDTC1
chr1-27287479-27287878	NULL	WDTC1	0	chr1	27287479	27287878	400	undefined	geneBody	exon	CDS	ENSG00000142784	27234632	27308636	74005	+	0	inside	0	WDTC1
chr1-27296754-27297017	NULL	WDTC1	0	chr1	27296754	27297017	264	undefined	geneBody	intron	undefined	ENSG00000142784	27234632	27308636	74005	+	0	inside	0	WDTC1
chr1-27299406-27299776	NULL	WDTC1	0	chr1	27299406	27299776	371	undefined	geneBody	intron	undefined	ENSG00000142784	27234632	27308636	74005	+	0	inside	0	WDTC1
chr1-27300335-27301211	NULL	WDTC1	0	chr1	27300335	27301211	877	undefined	geneBody	intron	undefined	ENSG00000142784	27234632	27308636	74005	+	0	inside	0	WDTC1
chr1-27306913-27307192	NULL	WDTC1	0	chr1	27306913	27307192	280	undefined	geneBody	exon	utr3	ENSG00000142784	27234632	27308636	74005	+	0	inside	0	WDTC1
chr1-27321297-27322692	NULL	TMEM222	0	chr1	27321297	27322692	1396	promoter4	promoter	exon	utr5	ENSG00000186501	27322145	27336400	14256	+	0	overlapStart	0	TMEM222
chr1-27349380-27350172	NULL	SYTL1	0	chr1	27349380	27350172	793	undefined	geneBody	exon	CDS	ENSG00000142765	27342020	27353937	11918	+	0	inside	0	SYTL1
chr1-27350935-27351494	NULL	SYTL1	0	chr1	27350935	27351494	560	undefined	geneBody	exon	CDS	ENSG00000142765	27342020	27353937	11918	+	0	inside	0	SYTL1
chr1-27357424-27357834	NULL	MAP3K6	0	chr1	27357424	27357834	411	undefined	geneBody	exon	CDS	ENSG00000142733	27354067	27366961	12895	-	0	inside	0	MAP3K6
chr1-27365383-27367165	AHDC1	MAP3K6	0	chr1	27365383	27367165	1783	promoter4	promoter	exon	utr5	ENSG00000142733	27354067	27366961	12895	-	0	overlapStart	0	MAP3K6
chr1-27383165-27383410	NULL	CD164L2	0	chr1	27383165	27383410	246	promoter4	promoter	exon	utr5	ENSG00000174950	27379176	27383333	4158	-	0	overlapStart	0	CD164L2
chr1-27388408-27388658	NULL	GPR3	3964	chr1	27388408	27388658	251	undefined	upstream	intergenic	undefined	ENSG00000181773	27392622	27395814	3193	+	3963	upstream	3963	GPR3
chr1-27392062-27392747	NULL	GPR3	0	chr1	27392062	27392747	686	promoter4	promoter	exon	utr5	ENSG00000181773	27392622	27395814	3193	+	0	overlapStart	0	GPR3
chr1-27402424-27402659	NULL	WASF2	1571	chr1	27402424	27402659	236	undefined	geneDownstream	intergenic	undefined	ENSG00000158195	27404230	27490167	85938	-	1570	downstream	1570	WASF2
chr1-27403174-27403628	NULL	WASF2	602	chr1	27403174	27403628	455	undefined	geneDownstream	intergenic	undefined	ENSG00000158195	27404230	27490167	85938	-	601	downstream	601	WASF2
chr1-27404994-27405410	NULL	WASF2	0	chr1	27404994	27405410	417	undefined	geneBody	exon	utr3	ENSG00000158195	27404230	27490167	85938	-	0	inside	0	WASF2
chr1-27409786-27410023	NULL	WASF2	0	chr1	27409786	27410023	238	undefined	geneBody	exon	CDS	ENSG00000158195	27404230	27490167	85938	-	0	inside	0	WASF2
chr1-27416451-27416771	NULL	WASF2	0	chr1	27416451	27416771	321	undefined	geneBody	intron	undefined	ENSG00000158195	27404230	27490167	85938	-	0	inside	0	WASF2
chr1-27418216-27418684	NULL	WASF2	0	chr1	27418216	27418684	469	undefined	geneBody	exon	CDS	ENSG00000158195	27404230	27490167	85938	-	0	inside	0	WASF2
chr1-27428400-27428944	NULL	WASF2	0	chr1	27428400	27428944	545	undefined	geneBody	exon	utr5	ENSG00000158195	27404230	27490167	85938	-	0	inside	0	WASF2
chr1-27430913-27431212	NULL	WASF2	0	chr1	27430913	27431212	300	undefined	geneBody	intron	undefined	ENSG00000158195	27404230	27490167	85938	-	0	inside	0	WASF2
chr1-27435925-27436896	NULL	WASF2	0	chr1	27435925	27436896	972	undefined	geneBody	intron	undefined	ENSG00000158195	27404230	27490167	85938	-	0	inside	0	WASF2
chr1-27489590-27490910	NULL	WASF2	0	chr1	27489590	27490910	1321	promoter4	promoter	exon	utr5	ENSG00000158195	27404230	27490167	85938	-	0	overlapStart	0	WASF2
chr1-27492204-27492566	NULL	WASF2	2037	chr1	27492204	27492566	363	undefined	upstream	intergenic	undefined	ENSG00000158195	27404230	27490167	85938	-	2036	upstream	2036	WASF2
chr1-27496601-27497154	NULL	WASF2	6434	chr1	27496601	27497154	554	undefined	distalIntergenic	intergenic	undefined	-	-	-	-	-	-	-	-	-
chr1-27503867-27505463	AHDC1	WASF2	13700	chr1	27503867	27505463	1597	undefined	distalIntergenic	intergenic	undefined	-	-	-	-	-	-	-	-	-
chr1-27513639-27514328	THEMIS2	BX293535.1	11477	chr1	27513639	27514328	690	undefined	distalIntergenic	intergenic	undefined	-	-	-	-	-	-	-	-	-
chr1-27521378-27521734	NULL	BX293535.1	4071	chr1	27521378	27521734	357	undefined	upstream	intergenic	undefined	ENSG00000237429	27525805	27530561	4757	+	4070	upstream	4070	BX293535.1
chr1-27527779-27528313	NULL	BX293535.1	0	chr1	27527779	27528313	535	undefined	geneBody	intron	undefined	ENSG00000237429	27525805	27530561	4757	+	0	inside	0	BX293535.1
chr1-27528782-27529381	NULL	BX293535.1	0	chr1	27528782	27529381	600	undefined	geneBody	intron	undefined	ENSG00000237429	27525805	27530561	4757	+	0	inside	0	BX293535.1
chr1-27536701-27537129	NULL	AHDC1	0	chr1	27536701	27537129	429	undefined	geneBody	intron	undefined	ENSG00000126705	27534035	27604431	70397	-	0	inside	0	AHDC1
chr1-27545098-27545414	NULL	AHDC1	0	chr1	27545098	27545414	317	undefined	geneBody	intron	undefined	ENSG00000126705	27534035	27604431	70397	-	0	inside	0	AHDC1
chr1-27556174-27556374	NULL	AHDC1	0	chr1	27556174	27556374	201	undefined	geneBody	intron	undefined	ENSG00000126705	27534035	27604431	70397	-	0	inside	0	AHDC1
chr1-27556843-27557568	NULL	AHDC1	0	chr1	27556843	27557568	726	undefined	geneBody	intron	undefined	ENSG00000126705	27534035	27604431	70397	-	0	inside	0	AHDC1
chr1-27568442-27568885	NULL	AHDC1	0	chr1	27568442	27568885	444	undefined	geneBody	intron	undefined	ENSG00000126705	27534035	27604431	70397	-	0	inside	0	AHDC1
chr1-27575005-27576127	THEMIS2	AHDC1	0	chr1	27575005	27576127	1123	undefined	geneBody	intron	undefined	ENSG00000126705	27534035	27604431	70397	-	0	inside	0	AHDC1
chr1-27581628-27582077	NULL	AHDC1	0	chr1	27581628	27582077	450	undefined	geneBody	intron	undefined	ENSG00000126705	27534035	27604431	70397	-	0	inside	0	AHDC1
chr1-27589826-27590339	NULL	AHDC1	0	chr1	27589826	27590339	514	undefined	geneBody	intron	undefined	ENSG00000126705	27534035	27604431	70397	-	0	inside	0	AHDC1
chr1-27603949-27604303	NULL	AHDC1	0	chr1	27603949	27604303	355	promoter4	promoter	exon	utr5	ENSG00000126705	27534035	27604431	70397	-	0	inside	127	AHDC1
chr1-27624911-27625372	NULL	FGR	0	chr1	27624911	27625372	462	undefined	geneBody	exon	utr5	ENSG00000000938	27612064	27635185	23122	-	0	inside	0	FGR
chr1-27634030-27634521	NULL	FGR	0	chr1	27634030	27634521	492	undefined	geneBody	intron	undefined	ENSG00000000938	27612064	27635185	23122	-	0	inside	0	FGR
chr1-27635005-27635313	NULL	FGR	0	chr1	27635005	27635313	309	promoter4	promoter	exon	utr5	ENSG00000000938	27612064	27635185	23122	-	0	overlapStart	0	FGR
chr1-27643726-27644183	NULL	FGR	8541	chr1	27643726	27644183	458	undefined	distalIntergenic	intergenic	undefined	-	-	-	-	-	-	-	-	-
chr1-27648415-27648925	NULL	LINC02574	11403	chr1	27648415	27648925	511	undefined	distalIntergenic	intergenic	undefined	-	-	-	-	-	-	-	-	-
chr1-27650601-27650849	NULL	LINC02574	9479	chr1	27650601	27650849	249	undefined	distalIntergenic	intergenic	undefined	-	-	-	-	-	-	-	-	-
chr1-27658956-27660235	NULL	LINC02574	93	chr1	27658956	27660235	1280	undefined	geneDownstream	intergenic	undefined	ENSG00000233975	27660328	27662722	2395	-	92	downstream	92	LINC02574
chr1-27662875-27663391	NULL	LINC02574	153	chr1	27662875	27663391	517	promoter3	promoter	intergenic	undefined	ENSG00000233975	27660328	27662722	2395	-	152	upstream	152	LINC02574
chr1-27669195-27669570	NULL	IFI6	0	chr1	27669195	27669570	376	promoter4	promoter	exon	utr5	ENSG00000225886	27669468	27703063	33596	+	0	overlapStart	0	AL445490.1
chr1-27671812-27672588	NULL	IFI6	0	chr1	27671812	27672588	777	promoter4	promoter	exon	utr5	ENSG00000126709	27666064	27672198	6135	-	0	overlapStart	0	IFI6
[truncated: 135,313 more rows]
