# Supplementary material for: Single‐Nucleus Multiomic Analyses Identifies Gene Regulatory Dynamics of Phenotypic Modulation in Human Aneurysmal Aortic Root
Source: Adv Sci (Weinh). 2024 Mar 29;11(22):2400444. doi: 10.1002/advs.202400444 (PMC11165511; doi:10.1002/advs.202400444)
Supplement: Supplementary file 6 — Supplemental Table 5 [file ADVS-11-2400444-s007.xlsx]

## Sheet: cellType
Table S5. Cell-type/subcluster-specific cCREs in human aortic root tissue.
cluster	peak	p_val	avg_log2FC	pct.1	pct.2	p_val_adj	seqnames	start	end	width	promoterLevel	geneLevel	ExonIntron	Exons	peak	feature	feature.ranges.start	feature.ranges.end	feature.ranges.width	feature.strand	distance	insideFeature	distanceToSite	gene_id	gene_name
Adipocyte	chr10-100208389-100208852	1.26631e-22	0.304418	0.076	0.012	1.73878e-17	chr10	100208389	100208852	464	undefined	geneBody	intron	undefined	X17577	ENSG00000213341	100188300	100229596	41297	-	0	inside	0	ENSG00000213341	CHUK
Adipocyte	chr10-100209261-100209565	1.68491e-24	0.315432	0.067	0.009	2.31356e-19	chr10	100209261	100209565	305	undefined	geneBody	intron	undefined	X17578	ENSG00000213341	100188300	100229596	41297	-	0	inside	0	ENSG00000213341	CHUK
Adipocyte	chr10-100341171-100341406	3.34238e-96	0.738632	0.192	0.012	4.58946e-91	chr10	100341171	100341406	236	undefined	geneBody	intron	undefined	X17587	ENSG00000231188	100335563	100346390	10828	-	0	inside	0	ENSG00000231188	AL139819.1
Adipocyte	chr10-100364580-100365240	1.30793e-14	0.254213	0.09	0.027	1.79593e-09	chr10	100364580	100365240	661	undefined	geneDownstream	exon	utr3	X17590	ENSG00000099194	100347233	100364826	17594	+	0	overlapEnd	0	ENSG00000099194	SCD
Adipocyte	chr10-100370767-100371530	8.1176e-30	0.381937	0.183	0.053	1.11464e-24	chr10	100370767	100371530	764	promoter1	promoter	intergenic	undefined	X17591	ENSG00000235823	100373099	100454043	80945	+	1568	upstream	1568	ENSG00000235823	OLMALINC
Adipocyte	chr10-101242278-101242547	1.53795e-98	0.728737	0.161	0.006	2.11177e-93	chr10	101242278	101242547	270	undefined	geneBody	intron	undefined	X17647	ENSG00000227128	101229577	101270148	40572	+	0	inside	0	ENSG00000227128	LBX1-AS1
Adipocyte	chr10-101486016-101486255	4.49866e-31	0.351221	0.062	0.004	6.17715e-26	chr10	101486016	101486255	240	undefined	geneBody	intron	undefined	X17660	ENSG00000166167	101354033	101557321	203289	+	0	inside	0	ENSG00000166167	BTRC
Adipocyte	chr10-101672344-101672977	1.38935e-17	0.267388	0.125	0.043	1.90773e-12	chr10	101672344	101672977	634	undefined	geneBody	exon	CDS	X17667	ENSG00000107829	101610664	101695295	84632	-	0	inside	0	ENSG00000107829	FBXW4
Adipocyte	chr10-101839802-101840014	7.91322e-16	0.26348	0.077	0.019	1.08657e-10	chr10	101839802	101840014	213	undefined	geneBody	exon	utr5	X17673	ENSG00000120049	101825974	101843920	17947	-	0	inside	0	ENSG00000120049	KCNIP2
Adipocyte	chr10-101851487-101852152	1.44218e-97	0.711766	0.268	0.039	1.98028e-92	chr10	101851487	101852152	666	undefined	geneBody	intron	undefined	X17675	ENSG00000120029	101845599	102056193	210595	-	0	inside	0	ENSG00000120029	ARMH3
Adipocyte	chr10-102208405-102209027	1.03172e-26	0.346791	0.099	0.019	1.41666e-21	chr10	102208405	102209027	623	undefined	distalIntergenic	intergenic	undefined	-	-	-	-	-	-	-	-	-	-	-
Adipocyte	chr10-102334075-102334480	4.01231e-20	0.285383	0.065	0.01	5.50935e-15	chr10	102334075	102334480	406	undefined	geneBody	intron	undefined	X17709	ENSG00000107862	102245532	102382899	137368	+	0	inside	0	ENSG00000107862	GBF1
Adipocyte	chr10-102385030-102385378	2.33943e-20	0.297729	0.077	0.014	3.2123e-15	chr10	102385030	102385378	349	undefined	distalIntergenic	intergenic	undefined	-	-	-	-	-	-	-	-	-	-	-
Adipocyte	chr10-102514630-102515110	6.06204e-25	0.326056	0.076	0.011	8.32385e-20	chr10	102514630	102515110	481	undefined	geneBody	intron	undefined	X17726	ENSG00000107882	102503987	102633535	129549	+	0	inside	0	ENSG00000107882	SUFU
Adipocyte	chr10-102595375-102595682	5.51947e-18	0.274482	0.107	0.032	7.57883e-13	chr10	102595375	102595682	308	undefined	geneBody	intron	undefined	X17733	ENSG00000107882	102503987	102633535	129549	+	0	inside	0	ENSG00000107882	SUFU
Adipocyte	chr10-103648989-103649508	5.48922e-71	0.539265	0.382	0.124	7.53731e-66	chr10	103648989	103649508	520	undefined	geneBody	intron	undefined	X17840	ENSG00000107957	103594027	103855543	261517	-	0	inside	0	ENSG00000107957	SH3PXD2A
Adipocyte	chr10-103895404-103895747	3.04156e-16	0.256486	0.062	0.011	4.1764e-11	chr10	103895404	103895747	344	undefined	geneBody	intron	undefined	X17869	ENSG00000107960	103877569	103918184	40616	-	0	inside	0	ENSG00000107960	STN1
Adipocyte	chr10-10764985-10765448	1.66167e-142	0.880391	0.19	0.004	2.28165e-137	chr10	10764985	10765448	464	undefined	distalIntergenic	intergenic	undefined	-	-	-	-	-	-	-	-	-	-	-
Adipocyte	chr10-107653800-107654285	4.95178e-18	0.273954	0.07	0.013	6.79934e-13	chr10	107653800	107654285	486	undefined	distalIntergenic	intergenic	undefined	-	-	-	-	-	-	-	-	-	-	-
Adipocyte	chr10-108096016-108096389	1.0788e-109	0.748232	0.144	0.003	1.4813e-104	chr10	108096016	108096389	374	undefined	geneBody	intron	undefined	X17929	ENSG00000229981	107694973	108197849	502877	-	0	inside	0	ENSG00000229981	LINC01435
Adipocyte	chr10-10850926-10851273	1.55586e-25	0.330623	0.07	0.008	2.13637e-20	chr10	10850926	10851273	348	undefined	geneBody	intron	undefined	X12586	ENSG00000048740	10798397	11336675	538279	+	0	inside	0	ENSG00000048740	CELF2
Adipocyte	chr10-108911755-108912519	3.95004e-39	0.436995	0.116	0.017	5.42384e-34	chr10	108911755	108912519	765	undefined	distalIntergenic	intergenic	undefined	-	-	-	-	-	-	-	-	-	-	-
Adipocyte	chr10-109027840-109028039	1.85158e-37	0.397692	0.077	0.006	2.54242e-32	chr10	109027840	109028039	200	undefined	distalIntergenic	intergenic	undefined	-	-	-	-	-	-	-	-	-	-	-
Adipocyte	chr10-10941176-10941592	9.55687e-131	0.847864	0.214	0.009	1.31226e-125	chr10	10941176	10941592	417	undefined	geneBody	intron	undefined	X12594	ENSG00000229240	10917866	10952234	34369	-	0	inside	0	ENSG00000229240	LINC00710
Adipocyte	chr10-109663180-109663666	2.68931e-35	0.387191	0.067	0.003	3.69271e-30	chr10	109663180	109663666	487	undefined	distalIntergenic	intergenic	undefined	-	-	-	-	-	-	-	-	-	-	-
Adipocyte	chr10-109978557-109978784	2.01109e-16	0.263254	0.104	0.033	2.76145e-11	chr10	109978557	109978784	228	undefined	geneBody	intron	undefined	X17969	ENSG00000203876	109940104	110008381	68278	-	0	inside	0	ENSG00000203876	ADD3-AS1
Adipocyte	chr10-110336146-110336515	1.69356e-42	0.440741	0.096	0.008	2.32545e-37	chr10	110336146	110336515	370	undefined	distalIntergenic	intergenic	undefined	-	-	-	-	-	-	-	-	-	-	-
Adipocyte	chr10-110709145-110709456	2.3128e-29	0.363291	0.11	0.02	3.17573e-24	chr10	110709145	110709456	312	undefined	geneBody	intron	undefined	X18057	ENSG00000203867	110644336	110839468	195133	+	0	inside	0	ENSG00000203867	RBM20
Adipocyte	chr10-110717776-110718146	2.48087e-38	0.435467	0.094	0.01	3.4065e-33	chr10	110717776	110718146	371	undefined	geneBody	intron	undefined	X18059	ENSG00000203867	110644336	110839468	195133	+	0	inside	0	ENSG00000203867	RBM20
Adipocyte	chr10-11081364-11081727	3.17293e-41	0.444992	0.119	0.017	4.35678e-36	chr10	11081364	11081727	364	undefined	geneBody	intron	undefined	X12606	ENSG00000237986	11071541	11105773	34233	-	0	inside	0	ENSG00000237986	CELF2-AS2
Adipocyte	chr10-110840337-110840722	1.168e-103	0.74677	0.259	0.029	1.60379e-98	chr10	110840337	110840722	386	undefined	geneDownstream	intergenic	undefined	X18082	ENSG00000203867	110644336	110839468	195133	+	868	downstream	868	ENSG00000203867	RBM20
Adipocyte	chr10-110859318-110859639	1.65523e-16	0.262611	0.067	0.013	2.27281e-11	chr10	110859318	110859639	322	undefined	distalIntergenic	intergenic	undefined	-	-	-	-	-	-	-	-	-	-	-
Adipocyte	chr10-111077734-111078241	2.71627e-19	0.29484	0.111	0.03	3.72974e-14	chr10	111077734	111078241	508	undefined	geneBody	exon	utr5	X18098	ENSG00000150594	111077029	111080907	3879	+	0	inside	0	ENSG00000150594	ADRA2A
Adipocyte	chr10-111084965-111085167	6.05643e-130	0.827223	0.17	0.003	8.31614e-125	chr10	111084965	111085167	203	undefined	distalIntergenic	intergenic	undefined	-	-	-	-	-	-	-	-	-	-	-
Adipocyte	chr10-111222139-111222396	6.90711e-91	0.68566	0.146	0.006	9.48423e-86	chr10	111222139	111222396	258	undefined	distalIntergenic	intergenic	undefined	-	-	-	-	-	-	-	-	-	-	-
Adipocyte	chr10-111999941-112000869	8.5791e-20	0.282779	0.161	0.066	1.17801e-14	chr10	111999941	112000869	929	undefined	distalIntergenic	intergenic	undefined	-	-	-	-	-	-	-	-	-	-	-
Adipocyte	chr10-112081949-112082742	7.1058e-17	0.266559	0.077	0.019	9.75704e-12	chr10	112081949	112082742	794	undefined	distalIntergenic	intergenic	undefined	-	-	-	-	-	-	-	-	-	-	-
Adipocyte	chr10-112115854-112116087	2.16518e-25	0.321786	0.065	0.008	2.97303e-20	chr10	112115854	112116087	234	undefined	distalIntergenic	intergenic	undefined	-	-	-	-	-	-	-	-	-	-	-
Adipocyte	chr10-112137268-112137705	7.2326e-16	0.257257	0.116	0.041	9.93116e-11	chr10	112137268	112137705	438	undefined	distalIntergenic	intergenic	undefined	-	-	-	-	-	-	-	-	-	-	-
Adipocyte	chr10-112140012-112140429	1.74092e-16	0.266938	0.113	0.042	2.39047e-11	chr10	112140012	112140429	418	undefined	distalIntergenic	intergenic	undefined	-	-	-	-	-	-	-	-	-	-	-
Adipocyte	chr10-112227483-112227840	2.2056e-301	1.26327	0.324	0.003	3.02853e-296	chr10	112227483	112227840	358	undefined	distalIntergenic	intergenic	undefined	-	-	-	-	-	-	-	-	-	-	-
Adipocyte	chr10-112261214-112261604	1.06421e-125	0.837255	0.203	0.009	1.46128e-120	chr10	112261214	112261604	391	undefined	distalIntergenic	intergenic	undefined	-	-	-	-	-	-	-	-	-	-	-
Adipocyte	chr10-112295917-112296786	1.16028e-42	0.436716	0.234	0.068	1.5932e-37	chr10	112295917	112296786	870	undefined	geneBody	intron	undefined	X18137	ENSG00000119913	112283400	112305038	21639	+	0	inside	0	ENSG00000119913	TECTB
Adipocyte	chr10-112307535-112308420	3.01318e-16	0.258148	0.128	0.049	4.13743e-11	chr10	112307535	112308420	886	undefined	distalIntergenic	intergenic	undefined	-	-	-	-	-	-	-	-	-	-	-
Adipocyte	chr10-112361365-112362449	7.62288e-21	0.280869	0.255	0.129	1.0467e-15	chr10	112361365	112362449	1085	undefined	distalIntergenic	intergenic	undefined	-	-	-	-	-	-	-	-	-	-	-
Adipocyte	chr10-112383413-112383663	9.68455e-31	0.362436	0.071	0.006	1.3298e-25	chr10	112383413	112383663	251	undefined	geneBody	intron	undefined	X18148	ENSG00000197142	112374018	112428380	54363	+	0	inside	0	ENSG00000197142	ACSL5
Adipocyte	chr10-113111913-113112618	2.98649e-42	0.444205	0.209	0.057	4.10078e-37	chr10	113111913	113112618	706	undefined	geneBody	intron	undefined	X18206	ENSG00000148737	112950247	113167678	217432	+	0	inside	0	ENSG00000148737	TCF7L2
Adipocyte	chr10-113131645-113131927	7.53027e-44	0.470244	0.132	0.018	1.03399e-38	chr10	113131645	113131927	283	undefined	geneBody	intron	undefined	X18208	ENSG00000148737	112950247	113167678	217432	+	0	inside	0	ENSG00000148737	TCF7L2
Adipocyte	chr10-114064075-114064650	4.04858e-27	0.340668	0.156	0.05	5.55914e-22	chr10	114064075	114064650	576	undefined	distalIntergenic	intergenic	undefined	-	-	-	-	-	-	-	-	-	-	-
Adipocyte	chr10-114754413-114754928	2.69272e-30	0.369885	0.082	0.009	3.69741e-25	chr10	114754413	114754928	516	undefined	geneBody	intron	undefined	X18335	ENSG00000099204	114431113	114768061	336949	-	0	inside	0	ENSG00000099204	ABLIM1
Adipocyte	chr10-116038176-116038627	1.40448e-28	0.353701	0.161	0.047	1.9285e-23	chr10	116038176	116038627	452	undefined	distalIntergenic	intergenic	undefined	-	-	-	-	-	-	-	-	-	-	-
Adipocyte	chr10-116044501-116045297	5.41143e-31	0.36747	0.223	0.078	7.43048e-26	chr10	116044501	116045297	797	undefined	distalIntergenic	intergenic	undefined	-	-	-	-	-	-	-	-	-	-	-
Adipocyte	chr10-116720234-116720474	1.32327e-82	0.660376	0.17	0.013	1.817e-77	chr10	116720234	116720474	241	undefined	geneBody	intron	undefined	X18424	ENSG00000165868	116671192	116850236	179045	-	0	inside	0	ENSG00000165868	HSPA12A
Adipocyte	chr10-11715862-11716415	1.00729e-20	0.293626	0.116	0.033	1.38312e-15	chr10	11715862	11716415	554	undefined	distalIntergenic	intergenic	undefined	-	-	-	-	-	-	-	-	-	-	-
Adipocyte	chr10-11741634-11743236	4.65141e-52	0.445579	0.381	0.159	6.3869e-47	chr10	11741634	11743236	1603	promoter4	promoter	exon	utr5	X12656	ENSG00000134463	11742366	11764070	21705	+	0	overlapStart	0	ENSG00000134463	ECHDC3
Adipocyte	chr10-118744120-118744721	1.58205e-28	0.360712	0.164	0.049	2.17233e-23	chr10	118744120	118744721	602	undefined	geneBody	intron	undefined	X18513	ENSG00000151893	118674167	118755249	81083	-	0	inside	0	ENSG00000151893	CACUL1
Adipocyte	chr10-118798179-118798538	1.71824e-22	0.297053	0.056	0.006	2.35933e-17	chr10	118798179	118798538	360	undefined	geneBody	intron	undefined	X18519	ENSG00000229272	118784563	119029544	244982	-	0	inside	0	ENSG00000229272	AL157388.1
Adipocyte	chr10-118818651-118819049	5.76853e-78	0.647205	0.166	0.014	7.92082e-73	chr10	118818651	118819049	399	undefined	geneBody	intron	undefined	X18520	ENSG00000229272	118784563	119029544	244982	-	0	inside	0	ENSG00000229272	AL157388.1
Adipocyte	chr10-118870288-118871422	1.26342e-50	0.495773	0.214	0.046	1.73481e-45	chr10	118870288	118871422	1135	undefined	geneBody	intron	undefined	X18525	ENSG00000229272	118784563	119029544	244982	-	0	inside	0	ENSG00000229272	AL157388.1
Adipocyte	chr10-120945699-120946310	1.67903e-27	0.355563	0.159	0.045	2.3055e-22	chr10	120945699	120946310	612	undefined	geneBody	intron	undefined	X18621	ENSG00000227307	120925547	120980700	55154	-	0	inside	0	ENSG00000227307	AC010998.1
Adipocyte	chr10-121077377-121077636	3.92766e-111	0.754825	0.159	0.004	5.39311e-106	chr10	121077377	121077636	260	undefined	distalIntergenic	intergenic	undefined	-	-	-	-	-	-	-	-	-	-	-
Adipocyte	chr10-121096820-121097292	2.34525e-91	0.700613	0.15	0.006	3.22029e-86	chr10	121096820	121097292	473	undefined	distalIntergenic	intergenic	undefined	-	-	-	-	-	-	-	-	-	-	-
Adipocyte	chr10-121168584-121169185	2.00198e-63	0.577544	0.147	0.014	2.74893e-58	chr10	121168584	121169185	602	undefined	distalIntergenic	intergenic	undefined	-	-	-	-	-	-	-	-	-	-	-
Adipocyte	chr10-121187949-121188259	4.63211e-47	0.465755	0.091	0.006	6.36039e-42	chr10	121187949	121188259	311	undefined	geneDownstream	intergenic	undefined	X18631	ENSG00000227143	121178700	121185966	7267	+	1982	downstream	1982	ENSG00000227143	LINC01153
Adipocyte	chr10-121536281-121536484	1.98462e-24	0.31866	0.07	0.009	2.72511e-19	chr10	121536281	121536484	204	undefined	geneBody	intron	undefined	X18647	ENSG00000066468	121478334	121598458	120125	-	0	inside	0	ENSG00000066468	FGFR2
Adipocyte	chr10-121998477-121998905	5.37185e-19	0.286718	0.142	0.053	7.37614e-14	chr10	121998477	121998905	429	undefined	geneBody	intron	undefined	X18678	ENSG00000138162	121989163	122254545	265383	+	0	inside	0	ENSG00000138162	TACC2
Adipocyte	chr10-122010571-122011067	1.4781e-39	0.433267	0.141	0.026	2.02959e-34	chr10	122010571	122011067	497	undefined	geneBody	intron	undefined	X18680	ENSG00000138162	121989163	122254545	265383	+	0	inside	0	ENSG00000138162	TACC2
Adipocyte	chr10-122098746-122099396	2.24937e-22	0.283726	0.251	0.125	3.08863e-17	chr10	122098746	122099396	651	undefined	geneBody	intron	undefined	X18691	ENSG00000138162	121989163	122254545	265383	+	0	inside	0	ENSG00000138162	TACC2
Adipocyte	chr10-122152466-122152799	1.49999e-26	0.332753	0.211	0.079	2.05966e-21	chr10	122152466	122152799	334	undefined	geneBody	exon	otherExon	X18701	ENSG00000285973	122145106	122155197	10092	-	0	inside	0	ENSG00000285973	AC063960.2
Adipocyte	chr10-124138061-124139310	5.33622e-33	0.346406	0.333	0.15	7.32721e-28	chr10	124138061	124139310	1250	undefined	distalIntergenic	intergenic	undefined	-	-	-	-	-	-	-	-	-	-	-
Adipocyte	chr10-124525075-124525284	1.46622e-38	0.430378	0.121	0.019	2.01328e-33	chr10	124525075	124525284	210	undefined	geneBody	intron	undefined	X18867	ENSG00000107902	124461823	124617888	156066	+	0	inside	0	ENSG00000107902	LHPP
Adipocyte	chr10-124703835-124704051	4.0136e-19	0.294671	0.139	0.046	5.51112e-14	chr10	124703835	124704051	217	promoter4	promoter	exon	otherExon	X18882	ENSG00000233334	124703625	124714217	10593	+	0	inside	209	ENSG00000233334	FAM53B-AS1
Adipocyte	chr10-124903040-124903375	1.48766e-18	0.275677	0.113	0.034	2.04272e-13	chr10	124903040	124903375	336	undefined	distalIntergenic	intergenic	undefined	-	-	-	-	-	-	-	-	-	-	-
Adipocyte	chr10-12499585-12499914	1.38578e-26	0.347694	0.104	0.02	1.90282e-21	chr10	12499585	12499914	330	undefined	geneBody	intron	undefined	X12707	ENSG00000183049	12349482	12835545	486064	+	0	inside	0	ENSG00000183049	CAMK1D
Adipocyte	chr10-12539355-12539821	1.44377e-28	0.362444	0.094	0.015	1.98245e-23	chr10	12539355	12539821	467	undefined	geneBody	intron	undefined	X12709	ENSG00000183049	12349482	12835545	486064	+	0	inside	0	ENSG00000183049	CAMK1D
Adipocyte	chr10-126001404-126001871	3.39483e-18	0.269319	0.076	0.017	4.66148e-13	chr10	126001404	126001871	468	undefined	geneBody	intron	undefined	X18948	ENSG00000203780	125896539	126009592	113054	+	0	inside	0	ENSG00000203780	FANK1
Adipocyte	chr10-126104657-126105126	4.59271e-26	0.334866	0.071	0.008	6.3063e-21	chr10	126104657	126105126	470	undefined	geneBody	intron	undefined	X18957	ENSG00000148848	126012381	126388455	376075	-	0	inside	0	ENSG00000148848	ADAM12
Adipocyte	chr10-126225754-126225958	5.13113e-109	0.763875	0.169	0.006	7.04561e-104	chr10	126225754	126225958	205	undefined	geneBody	intron	undefined	X18968	ENSG00000148848	126012381	126388455	376075	-	0	inside	0	ENSG00000148848	ADAM12
Adipocyte	chr10-126242918-126243127	6.79797e-20	0.283812	0.068	0.011	9.33437e-15	chr10	126242918	126243127	210	undefined	geneBody	intron	undefined	X18970	ENSG00000148848	126012381	126388455	376075	-	0	inside	0	ENSG00000148848	ADAM12
Adipocyte	chr10-126373155-126373508	3.51135e-37	0.411034	0.091	0.01	4.82147e-32	chr10	126373155	126373508	354	undefined	geneBody	intron	undefined	X18978	ENSG00000148848	126012381	126388455	376075	-	0	inside	0	ENSG00000148848	ADAM12
Adipocyte	chr10-12735464-12736364	4.51955e-40	0.401165	0.286	0.111	6.20584e-35	chr10	12735464	12736364	901	undefined	geneBody	intron	undefined	X12723	ENSG00000183049	12349482	12835545	486064	+	0	inside	0	ENSG00000183049	CAMK1D
Adipocyte	chr10-12777682-12777988	1.39318e-23	0.303389	0.057	0.005	1.91299e-18	chr10	12777682	12777988	307	undefined	geneBody	intron	undefined	X12727	ENSG00000183049	12349482	12835545	486064	+	0	inside	0	ENSG00000183049	CAMK1D
Adipocyte	chr10-12874930-12875448	4.88032e-24	0.315224	0.17	0.062	6.70122e-19	chr10	12874930	12875448	519	undefined	upstream	intergenic	undefined	X12738	ENSG00000285520	12877459	12965275	87817	+	2010	upstream	2010	ENSG00000285520	AL353586.1
Adipocyte	chr10-129949585-129950234	6.26054e-18	0.279426	0.125	0.043	8.59641e-13	chr10	129949585	129950234	650	undefined	geneBody	intron	undefined	X19147	ENSG00000108001	129835283	129963841	128559	-	0	inside	0	ENSG00000108001	EBF3
Adipocyte	chr10-129972463-129972708	5.0687e-21	0.309021	0.082	0.017	6.95988e-16	chr10	129972463	129972708	246	undefined	distalIntergenic	intergenic	undefined	-	-	-	-	-	-	-	-	-	-	-
Adipocyte	chr10-130064806-130065108	7.12465e-84	0.633107	0.121	0.003	9.78292e-79	chr10	130064806	130065108	303	undefined	geneBody	exon	utr3	X19160	ENSG00000237489	130020025	130110830	90806	-	0	inside	0	ENSG00000237489	C10orf143
Adipocyte	chr10-13102011-13102401	1.84869e-47	0.483335	0.184	0.037	2.53845e-42	chr10	13102011	13102401	391	undefined	geneBody	intron	undefined	X12763	ENSG00000123240	13099449	13138308	38860	+	0	inside	0	ENSG00000123240	OPTN
Adipocyte	chr10-131962390-131962832	9.0392e-26	0.342718	0.132	0.033	1.24118e-20	chr10	131962390	131962832	443	undefined	distalIntergenic	intergenic	undefined	-	-	-	-	-	-	-	-	-	-	-
Adipocyte	chr10-131996434-131996781	4.33261e-73	0.621678	0.158	0.012	5.94915e-68	chr10	131996434	131996781	348	undefined	distalIntergenic	intergenic	undefined	-	-	-	-	-	-	-	-	-	-	-
Adipocyte	chr10-132388928-132389132	7.8155e-23	0.330611	0.093	0.019	1.07315e-17	chr10	132388928	132389132	205	undefined	distalIntergenic	intergenic	undefined	-	-	-	-	-	-	-	-	-	-	-
Adipocyte	chr10-133294292-133294502	4.36864e-48	0.485	0.099	0.006	5.99862e-43	chr10	133294292	133294502	211	undefined	geneDownstream	intron	undefined	X19380	ENSG00000235245	133295187	133295977	791	-	684	downstream	684	ENSG00000235245	AL360181.2
Adipocyte	chr10-133616734-133617092	6.59985e-29	0.354389	0.082	0.011	9.06232e-24	chr10	133616734	133617092	359	undefined	geneBody	intron	undefined	X19415	ENSG00000288107	133565797	133629507	63711	+	0	inside	0	ENSG00000288107	AL731769.2
Adipocyte	chr10-13852889-13853282	5.2918e-92	0.719096	0.215	0.02	7.26622e-87	chr10	13852889	13853282	394	undefined	geneBody	intron	undefined	X12815	ENSG00000151474	13643706	14462142	818437	-	0	inside	0	ENSG00000151474	FRMD4A
Adipocyte	chr10-13877275-13878050	6.13229e-25	0.288194	0.328	0.176	8.42031e-20	chr10	13877275	13878050	776	undefined	geneBody	intron	undefined	X12820	ENSG00000151474	13643706	14462142	818437	-	0	inside	0	ENSG00000151474	FRMD4A
Adipocyte	chr10-13956750-13957325	1.83728e-24	0.300393	0.271	0.129	2.52279e-19	chr10	13956750	13957325	576	undefined	geneBody	intron	undefined	X12828	ENSG00000151474	13643706	14462142	818437	-	0	inside	0	ENSG00000151474	FRMD4A
Adipocyte	chr10-14056800-14057201	1.13452e-76	0.634375	0.147	0.009	1.55782e-71	chr10	14056800	14057201	402	undefined	geneBody	intron	undefined	X12843	ENSG00000151474	13643706	14462142	818437	-	0	inside	0	ENSG00000151474	FRMD4A
Adipocyte	chr10-14122960-14123564	4.9116e-22	0.306946	0.124	0.036	6.74417e-17	chr10	14122960	14123564	605	undefined	geneBody	intron	undefined	X12850	ENSG00000151474	13643706	14462142	818437	-	0	inside	0	ENSG00000151474	FRMD4A
Adipocyte	chr10-14548076-14549144	1.22398e-64	0.601103	0.195	0.026	1.68066e-59	chr10	14548076	14549144	1069	undefined	geneBody	exon	utr5	X12875	ENSG00000065809	14518557	14774897	256341	-	0	inside	0	ENSG00000065809	FAM107B
Adipocyte	chr10-15710480-15710691	7.70474e-19	0.278802	0.079	0.018	1.05795e-13	chr10	15710480	15710691	212	undefined	geneBody	intron	undefined	X12969	ENSG00000077943	15513954	15719922	205969	-	0	inside	0	ENSG00000077943	ITGA8
Adipocyte	chr10-16904793-16905032	2.56359e-24	0.310051	0.059	0.005	3.52009e-19	chr10	16904793	16905032	240	undefined	geneBody	intron	undefined	X13022	ENSG00000107611	16823966	17129817	305852	-	0	inside	0	ENSG00000107611	CUBN
Adipocyte	chr10-17001914-17002724	1.26621e-25	0.264014	0.429	0.277	1.73865e-20	chr10	17001914	17002724	811	undefined	geneBody	intron	undefined	X13036	ENSG00000107611	16823966	17129817	305852	-	0	inside	0	ENSG00000107611	CUBN
Adipocyte	chr10-20988562-20988845	1.87692e-63	0.558258	0.108	0.005	2.57721e-58	chr10	20988562	20988845	284	undefined	geneBody	intron	undefined	X13258	ENSG00000078114	20779973	21174187	394215	-	0	inside	0	ENSG00000078114	NEBL
Adipocyte	chr10-21241280-21241593	1.53546e-103	0.755249	0.186	0.01	2.10836e-98	chr10	21241280	21241593	314	undefined	distalIntergenic	intergenic	undefined	-	-	-	-	-	-	-	-	-	-	-
Adipocyte	chr10-21509412-21510679	3.55662e-25	0.338354	0.173	0.057	4.88363e-20	chr10	21509412	21510679	1268	undefined	distalIntergenic	intergenic	undefined	-	-	-	-	-	-	-	-	-	-	-
Adipocyte	chr10-23610771-23611229	2.19878e-60	0.545908	0.115	0.007	3.01917e-55	chr10	23610771	23611229	459	undefined	distalIntergenic	intergenic	undefined	-	-	-	-	-	-	-	-	-	-	-
Adipocyte	chr10-23687216-23687464	8.20044e-37	0.392664	0.071	0.004	1.12601e-31	chr10	23687216	23687464	249	undefined	distalIntergenic	intergenic	undefined	-	-	-	-	-	-	-	-	-	-	-
Adipocyte	chr10-241168-242229	1.93877e-37	0.394113	0.249	0.082	2.66215e-32	chr10	241168	242229	1062	undefined	geneBody	exon	CDS	X11949	ENSG00000015171	134465	254637	120173	+	0	inside	0	ENSG00000015171	ZMYND11
Adipocyte	chr10-24214618-24215373	4.51211e-29	0.374723	0.121	0.025	6.19562e-24	chr10	24214618	24215373	756	undefined	geneBody	intron	undefined	X13390	ENSG00000120549	23694746	24547848	853103	+	0	inside	0	ENSG00000120549	KIAA1217
Adipocyte	chr10-24630284-24631281	4.14948e-40	0.415927	0.246	0.085	5.69769e-35	chr10	24630284	24631281	998	undefined	geneBody	intron	undefined	X13425	ENSG00000107863	24583609	24723887	140279	-	0	inside	0	ENSG00000107863	ARHGAP21
Adipocyte	chr10-25631312-25631740	1.14828e-171	0.954838	0.204	0.003	1.57672e-166	chr10	25631312	25631740	429	undefined	distalIntergenic	intergenic	undefined	-	-	-	-	-	-	-	-	-	-	-
Adipocyte	chr10-26335104-26335581	2.43504e-23	0.327142	0.082	0.013	3.34358e-18	chr10	26335104	26335581	478	undefined	distalIntergenic	intergenic	undefined	-	-	-	-	-	-	-	-	-	-	-
Adipocyte	chr10-26485224-26485423	2.53541e-23	0.311473	0.076	0.012	3.4814e-18	chr10	26485224	26485423	200	undefined	geneBody	intron	undefined	X13493	ENSG00000077420	26438341	26567803	129463	+	0	inside	0	ENSG00000077420	APBB1IP
Adipocyte	chr10-26491722-26492329	3.43019e-103	0.747228	0.206	0.015	4.71003e-98	chr10	26491722	26492329	608	undefined	geneBody	exon	CDS	X13497	ENSG00000077420	26438341	26567803	129463	+	0	inside	0	ENSG00000077420	APBB1IP
Adipocyte	chr10-27388850-27389256	8.275e-74	0.61204	0.127	0.006	1.13625e-68	chr10	27388850	27389256	407	undefined	distalIntergenic	intergenic	undefined	-	-	-	-	-	-	-	-	-	-	-
Adipocyte	chr10-27626973-27627229	1.25924e-27	0.338268	0.068	0.006	1.72907e-22	chr10	27626973	27627229	257	undefined	distalIntergenic	intergenic	undefined	-	-	-	-	-	-	-	-	-	-	-
Adipocyte	chr10-27679441-27680394	4.86414e-19	0.268397	0.197	0.09	6.67899e-14	chr10	27679441	27680394	954	undefined	geneBody	intron	undefined	X13544	ENSG00000150051	27672874	27746060	73187	-	0	inside	0	ENSG00000150051	MKX
Adipocyte	chr10-29646365-29646889	1.05004e-22	0.317622	0.132	0.041	1.44182e-17	chr10	29646365	29646889	525	undefined	geneBody	intron	undefined	X13708	ENSG00000197321	29457338	29736781	279444	-	0	inside	0	ENSG00000197321	SVIL
Adipocyte	chr10-29957471-29958291	3.01992e-20	0.270017	0.254	0.131	4.14668e-15	chr10	29957471	29958291	821	undefined	distalIntergenic	intergenic	undefined	-	-	-	-	-	-	-	-	-	-	-
Adipocyte	chr10-30368086-30368376	6.43148e-24	0.31963	0.074	0.01	8.83112e-19	chr10	30368086	30368376	291	undefined	geneBody	exon	otherExon	X13786	ENSG00000107951	30309801	30374448	64648	-	0	inside	0	ENSG00000107951	MTPAP
Adipocyte	chr10-308234-309034	8.57223e-138	0.863069	0.319	0.032	1.17706e-132	chr10	308234	309034	801	undefined	geneBody	intron	undefined	X11957	ENSG00000151240	274190	689668	415479	-	0	inside	0	ENSG00000151240	DIP2C
Adipocyte	chr10-31819232-31819826	6.63246e-26	0.319225	0.228	0.096	9.1071e-21	chr10	31819232	31819826	595	undefined	geneBody	intron	undefined	X13938	ENSG00000165322	31805398	31928876	123479	-	0	inside	0	ENSG00000165322	ARHGAP12
Adipocyte	chr10-31912827-31913285	8.9427e-18	0.275606	0.093	0.026	1.22793e-12	chr10	31912827	31913285	459	undefined	geneBody	intron	undefined	X13949	ENSG00000165322	31805398	31928876	123479	-	0	inside	0	ENSG00000165322	ARHGAP12
Adipocyte	chr10-32160621-32161183	8.69981e-20	0.295653	0.091	0.022	1.19458e-14	chr10	32160621	32161183	563	undefined	distalIntergenic	intergenic	undefined	-	-	-	-	-	-	-	-	-	-	-
Adipocyte	chr10-32998160-32998519	2.49047e-82	0.641923	0.127	0.004	3.41969e-77	chr10	32998160	32998519	360	undefined	geneBody	intron	undefined	X14011	ENSG00000150093	32900318	33005792	105475	-	0	inside	0	ENSG00000150093	ITGB1
Adipocyte	chr10-33334152-33337300	6.893e-35	0.280978	0.579	0.41	9.46485e-30	chr10	33334152	33337300	3149	promoter4	promoter	exon	utr5	X14045	ENSG00000099250	33177492	33336262	158771	-	0	overlapStart	0	ENSG00000099250	NRP1
Adipocyte	chr10-33612153-33612817	3.6517e-21	0.315033	0.105	0.027	5.01418e-16	chr10	33612153	33612817	665	undefined	distalIntergenic	intergenic	undefined	-	-	-	-	-	-	-	-	-	-	-
Adipocyte	chr10-33876646-33876855	2.8667e-54	0.493452	0.09	0.004	3.93629e-49	chr10	33876646	33876855	210	undefined	distalIntergenic	intergenic	undefined	-	-	-	-	-	-	-	-	-	-	-
Adipocyte	chr10-33893495-33893815	8.41404e-24	0.320836	0.099	0.022	1.15534e-18	chr10	33893495	33893815	321	undefined	distalIntergenic	intergenic	undefined	-	-	-	-	-	-	-	-	-	-	-
Adipocyte	chr10-34030997-34031833	3.29917e-44	0.459651	0.214	0.051	4.53012e-39	chr10	34030997	34031833	837	undefined	distalIntergenic	intergenic	undefined	-	-	-	-	-	-	-	-	-	-	-
Adipocyte	chr10-34438811-34439751	3.91349e-17	0.264748	0.098	0.028	5.37365e-12	chr10	34438811	34439751	941	undefined	geneBody	intron	undefined	X14112	ENSG00000148498	34109560	34815325	705766	-	0	inside	0	ENSG00000148498	PARD3
Adipocyte	chr10-34539484-34540043	9.43139e-26	0.341843	0.093	0.015	1.29503e-20	chr10	34539484	34540043	560	undefined	geneBody	intron	undefined	X14118	ENSG00000148498	34109560	34815325	705766	-	0	inside	0	ENSG00000148498	PARD3
Adipocyte	chr10-34768455-34769298	1.05451e-27	0.34067	0.198	0.071	1.44796e-22	chr10	34768455	34769298	844	undefined	geneBody	intron	undefined	X14136	ENSG00000148498	34109560	34815325	705766	-	0	inside	0	ENSG00000148498	PARD3
Adipocyte	chr10-35453952-35454243	9.64638e-17	0.265931	0.096	0.029	1.32455e-11	chr10	35453952	35454243	292	undefined	geneBody	intron	undefined	X14180	ENSG00000108100	35247025	35572669	325645	+	0	inside	0	ENSG00000108100	CCNY
Adipocyte	chr10-36181456-36181788	1.50021e-19	0.284403	0.074	0.015	2.05995e-14	chr10	36181456	36181788	333	undefined	distalIntergenic	intergenic	undefined	-	-	-	-	-	-	-	-	-	-	-
Adipocyte	chr10-37704324-37704898	1.63797e-24	0.330113	0.09	0.015	2.24911e-19	chr10	37704324	37704898	575	undefined	distalIntergenic	intergenic	undefined	-	-	-	-	-	-	-	-	-	-	-
Adipocyte	chr10-3926471-3927212	8.95617e-26	0.333261	0.146	0.043	1.22978e-20	chr10	3926471	3927212	742	undefined	geneBody	intron	undefined	X12206	ENSG00000226005	3911889	3935817	23929	+	0	inside	0	ENSG00000226005	LINC02660
Adipocyte	chr10-4082884-4083814	2.59376e-20	0.297406	0.139	0.046	3.56151e-15	chr10	4082884	4083814	931	undefined	geneBody	intron	undefined	X12233	ENSG00000236990	4051726	4089013	37288	+	0	inside	0	ENSG00000236990	AC025822.2
Adipocyte	chr10-42865973-42867005	5.19027e-15	0.256725	0.149	0.06	7.12681e-10	chr10	42865973	42867005	1033	undefined	upstream	intergenic	undefined	X14335	ENSG00000234944	42871521	42874060	2540	+	4515	upstream	4515	ENSG00000234944	LINC02623
Adipocyte	chr10-42871268-42871558	2.17508e-84	0.683344	0.166	0.011	2.98663e-79	chr10	42871268	42871558	291	promoter4	promoter	exon	otherExon	X14336	ENSG00000234944	42871521	42874060	2540	+	0	overlapStart	0	ENSG00000234944	LINC02623
Adipocyte	chr10-42926815-42927216	1.42129e-28	0.34681	0.07	0.007	1.95158e-23	chr10	42926815	42927216	402	undefined	distalIntergenic	intergenic	undefined	-	-	-	-	-	-	-	-	-	-	-
Adipocyte	chr10-44964154-44964499	2.2232e-19	0.285366	0.181	0.078	3.05269e-14	chr10	44964154	44964499	346	undefined	geneBody	intron	undefined	X14520	ENSG00000107551	44959407	44995891	36485	+	0	inside	0	ENSG00000107551	RASSF4
Adipocyte	chr10-45526232-45526606	7.19445e-21	0.290599	0.06	0.009	9.87877e-16	chr10	45526232	45526606	375	undefined	geneBody	intron	undefined	X14553	ENSG00000165406	45454585	45594906	140322	-	0	inside	0	ENSG00000165406	2022-03-08
Adipocyte	chr10-4661568-4662323	2.3463e-77	0.593862	0.311	0.075	3.22172e-72	chr10	4661568	4662323	756	undefined	geneBody	exon	otherExon	X12294	ENSG00000225269	4655427	4682722	27296	+	0	inside	0	ENSG00000225269	LINC00705
Adipocyte	chr10-48439655-48439975	5.81063e-45	0.47001	0.108	0.01	7.97864e-40	chr10	48439655	48439975	321	undefined	geneDownstream	intergenic	undefined	X14652	ENSG00000107643	48306639	48439360	132722	+	294	downstream	294	ENSG00000107643	MAPK8
Adipocyte	chr10-49080070-49080371	1.47302e-28	0.369775	0.138	0.033	2.02261e-23	chr10	49080070	49080371	302	undefined	geneBody	intron	undefined	X14696	ENSG00000165633	49014236	49115522	101287	-	0	inside	0	ENSG00000165633	VSTM4
Adipocyte	chr10-5025122-5026235	2.16753e-28	0.364692	0.133	0.032	2.97626e-23	chr10	5025122	5026235	1114	undefined	distalIntergenic	intergenic	undefined	-	-	-	-	-	-	-	-	-	-	-
Adipocyte	chr10-52466252-52466858	6.04193e-36	0.421406	0.104	0.014	8.29623e-31	chr10	52466252	52466858	607	undefined	geneBody	intron	undefined	X14978	ENSG00000231131	52450874	52755507	304634	-	0	inside	0	ENSG00000231131	LNCAROD
Adipocyte	chr10-5535110-5535636	3.9274e-22	0.271507	0.327	0.172	5.39276e-17	chr10	5535110	5535636	527	undefined	distalIntergenic	intergenic	undefined	-	-	-	-	-	-	-	-	-	-	-
Adipocyte	chr10-56845007-56845337	1.8651e-122	0.816245	0.181	0.005	2.56098e-117	chr10	56845007	56845337	331	undefined	distalIntergenic	intergenic	undefined	-	-	-	-	-	-	-	-	-	-	-
Adipocyte	chr10-57703511-57704106	4.66537e-20	0.288309	0.121	0.04	6.40606e-15	chr10	57703511	57704106	596	undefined	distalIntergenic	intergenic	undefined	-	-	-	-	-	-	-	-	-	-	-
Adipocyte	chr10-60186355-60187056	1.72186e-16	0.255804	0.135	0.056	2.3643e-11	chr10	60186355	60187056	702	undefined	geneBody	exon	utr3	X15227	ENSG00000151150	60026298	60733490	707193	-	0	inside	0	ENSG00000151150	ANK3
Adipocyte	chr10-60353582-60353937	3.69908e-83	0.661493	0.153	0.009	5.07924e-78	chr10	60353582	60353937	356	undefined	geneBody	intron	undefined	X15239	ENSG00000151150	60026298	60733490	707193	-	0	inside	0	ENSG00000151150	ANK3
Adipocyte	chr10-61063114-61063313	1.67283e-37	0.407793	0.077	0.005	2.29699e-32	chr10	61063114	61063313	200	undefined	distalIntergenic	intergenic	undefined	-	-	-	-	-	-	-	-	-	-	-
Adipocyte	chr10-61157253-61157456	8.3707e-59	0.529228	0.108	0.006	1.14939e-53	chr10	61157253	61157456	204	undefined	distalIntergenic	intergenic	undefined	-	-	-	-	-	-	-	-	-	-	-
Adipocyte	chr10-61164328-61165050	1.32e-22	0.312296	0.107	0.026	1.81251e-17	chr10	61164328	61165050	723	undefined	distalIntergenic	intergenic	undefined	-	-	-	-	-	-	-	-	-	-	-
Adipocyte	chr10-6173850-6174703	4.27107e-18	0.256821	0.249	0.128	5.86464e-13	chr10	6173850	6174703	854	undefined	geneBody	intron	undefined	X12418	ENSG00000170525	6144934	6254644	109711	+	0	inside	0	ENSG00000170525	PFKFB3
Adipocyte	chr10-6182248-6183004	3.69094e-75	0.616029	0.285	0.057	5.06807e-70	chr10	6182248	6183004	757	undefined	geneBody	intron	undefined	X12419	ENSG00000170525	6144934	6254644	109711	+	0	inside	0	ENSG00000170525	PFKFB3
Adipocyte	chr10-6191769-6192665	1.11758e-26	0.269026	0.45	0.29	1.53456e-21	chr10	6191769	6192665	897	undefined	geneBody	intron	undefined	X12420	ENSG00000170525	6144934	6254644	109711	+	0	inside	0	ENSG00000170525	PFKFB3
Adipocyte	chr10-62063801-62064391	1.51044e-26	0.355933	0.139	0.04	2.07399e-21	chr10	62063801	62064391	591	undefined	geneBody	intron	undefined	X15335	ENSG00000150347	61901684	62096944	195261	+	0	inside	0	ENSG00000150347	ARID5B
Adipocyte	chr10-62166188-62166811	2.06204e-28	0.360075	0.111	0.023	2.8314e-23	chr10	62166188	62166811	624	undefined	distalIntergenic	intergenic	undefined	-	-	-	-	-	-	-	-	-	-	-
Adipocyte	chr10-62492574-62493097	6.06154e-34	0.407133	0.088	0.009	8.32316e-29	chr10	62492574	62493097	524	undefined	geneBody	intron	undefined	X15367	ENSG00000138311	62374192	62670301	296110	+	0	inside	0	ENSG00000138311	ZNF365
Adipocyte	chr10-62658486-62658824	3.10775e-65	0.561384	0.111	0.005	4.26729e-60	chr10	62658486	62658824	339	undefined	geneBody	exon	otherExon	X15384	ENSG00000285551	62520448	62672011	151564	+	0	inside	0	ENSG00000285551	AC067752.1
Adipocyte	chr10-63106155-63106505	9.60164e-24	0.314949	0.07	0.01	1.31841e-18	chr10	63106155	63106505	351	undefined	distalIntergenic	intergenic	undefined	-	-	-	-	-	-	-	-	-	-	-
Adipocyte	chr10-63491470-63492214	5.99937e-22	0.308485	0.135	0.042	8.23779e-17	chr10	63491470	63492214	745	undefined	geneBody	intron	undefined	X15434	ENSG00000171988	63167221	63521850	354630	-	0	inside	0	ENSG00000171988	JMJD1C
Adipocyte	chr10-69406506-69406708	1.03832e-20	0.297314	0.152	0.055	1.42572e-15	chr10	69406506	69406708	203	undefined	geneBody	intron	undefined	X15629	ENSG00000075073	69403903	69416918	13016	-	0	inside	0	ENSG00000075073	TACR2
Adipocyte	chr10-70158195-70158433	9.11626e-66	0.565162	0.124	0.007	1.25176e-60	chr10	70158195	70158433	239	undefined	geneBody	intron	undefined	X15687	ENSG00000079332	70147289	70170523	23235	-	0	inside	0	ENSG00000079332	SAR1A
Adipocyte	chr10-70254813-70255956	8.08198e-15	0.251382	0.087	0.026	1.10974e-09	chr10	70254813	70255956	1144	undefined	geneBody	exon	utr3	X15692	ENSG00000148734	70247329	70284004	36676	-	0	inside	0	ENSG00000148734	NPFFR1
Adipocyte	chr10-70805524-70805834	8.22289e-29	0.335736	0.06	0.004	1.12909e-23	chr10	70805524	70805834	311	undefined	distalIntergenic	intergenic	undefined	-	-	-	-	-	-	-	-	-	-	-
Adipocyte	chr10-71058945-71059769	5.94012e-57	0.521406	0.228	0.052	8.15644e-52	chr10	71058945	71059769	825	undefined	geneBody	intron	undefined	X15761	ENSG00000285300	70927055	71077810	150756	+	0	inside	0	ENSG00000285300	AC073176.2
Adipocyte	chr10-71396192-71398186	9.49607e-19	0.272549	0.259	0.128	1.30391e-13	chr10	71396192	71398186	1995	promoter4	promoter	exon	utr5	X15789	ENSG00000107736	71396920	71815947	419028	+	0	overlapStart	0	ENSG00000107736	CDH23
Adipocyte	chr10-71476649-71476950	9.53882e-17	0.266306	0.096	0.027	1.30979e-11	chr10	71476649	71476950	302	undefined	geneBody	intron	undefined	X15791	ENSG00000107736	71396920	71815947	419028	+	0	inside	0	ENSG00000107736	CDH23
Adipocyte	chr10-71620923-71621457	5.2915e-62	0.571245	0.221	0.037	7.26581e-57	chr10	71620923	71621457	535	undefined	geneBody	intron	undefined	X15798	ENSG00000107736	71396920	71815947	419028	+	0	inside	0	ENSG00000107736	CDH23
Adipocyte	chr10-71974468-71974683	5.29644e-27	0.345554	0.158	0.047	7.27259e-22	chr10	71974468	71974683	216	undefined	geneBody	intron	undefined	X15826	ENSG00000122863	71964395	72013558	49164	+	0	inside	0	ENSG00000122863	CHST3
Adipocyte	chr10-71985741-71986226	1.62312e-26	0.325223	0.266	0.115	2.22872e-21	chr10	71985741	71986226	486	undefined	geneBody	intron	undefined	X15830	ENSG00000122863	71964395	72013558	49164	+	0	inside	0	ENSG00000122863	CHST3
Adipocyte	chr10-72229379-72229932	5.37875e-18	0.2812	0.127	0.045	7.38561e-13	chr10	72229379	72229932	554	undefined	geneBody	intron	undefined	X15849	ENSG00000166295	72216000	72235860	19861	+	0	inside	0	ENSG00000166295	ANAPC16
Adipocyte	chr10-72315568-72315940	1.2246e-21	0.297947	0.207	0.087	1.6815e-16	chr10	72315568	72315940	373	undefined	distalIntergenic	intergenic	undefined	-	-	-	-	-	-	-	-	-	-	-
Adipocyte	chr10-72552979-72553200	1.21228e-71	0.595087	0.113	0.004	1.66459e-66	chr10	72552979	72553200	222	undefined	geneBody	intron	undefined	X15871	ENSG00000107745	72367327	72626191	258865	-	0	inside	0	ENSG00000107745	MICU1
Adipocyte	chr10-7260353-7260912	4.74179e-20	0.287825	0.176	0.07	6.511e-15	chr10	7260353	7260912	560	undefined	geneBody	intron	undefined	X12479	ENSG00000198879	7158624	7411486	252863	-	0	inside	0	ENSG00000198879	SFMBT2
Adipocyte	chr10-73339436-73339808	1.62209e-109	0.759733	0.153	0.004	2.2273e-104	chr10	73339436	73339808	373	undefined	geneBody	intron	undefined	X15911	ENSG00000156042	73253759	73358859	105101	-	0	inside	0	ENSG00000156042	CFAP70
Adipocyte	chr10-74011585-74012182	6.62618e-24	0.316766	0.166	0.059	9.09848e-19	chr10	74011585	74012182	598	undefined	geneBody	intron	undefined	X15966	ENSG00000225761	74005137	74027915	22779	+	0	inside	0	ENSG00000225761	AL596247.1
Adipocyte	chr10-74018309-74018514	1.24622e-18	0.275728	0.068	0.013	1.7112e-13	chr10	74018309	74018514	206	undefined	geneBody	intron	undefined	X15967	ENSG00000225761	74005137	74027915	22779	+	0	inside	0	ENSG00000225761	AL596247.1
Adipocyte	chr10-75159415-75159788	5.09754e-31	0.373361	0.119	0.025	6.99948e-26	chr10	75159415	75159788	374	undefined	geneBody	intron	undefined	X16032	ENSG00000156671	75099586	75182123	82538	+	0	inside	0	ENSG00000156671	SAMD8
Adipocyte	chr10-75191858-75192327	1.62192e-22	0.31407	0.136	0.041	2.22708e-17	chr10	75191858	75192327	470	undefined	distalIntergenic	intergenic	undefined	-	-	-	-	-	-	-	-	-	-	-
Adipocyte	chr10-7563332-7563648	9.31516e-30	0.377642	0.101	0.016	1.27907e-24	chr10	7563332	7563648	317	undefined	geneBody	exon	CDS	X12503	ENSG00000123243	7559270	7666998	107729	-	0	inside	0	ENSG00000123243	ITIH5
Adipocyte	chr10-77872126-77872552	8.62878e-137	0.878596	0.288	0.022	1.18483e-131	chr10	77872126	77872552	427	undefined	geneBody	intron	undefined	X16298	ENSG00000151208	77790791	77926755	135965	-	0	inside	0	ENSG00000151208	DLG5
Adipocyte	chr10-77939418-77940083	6.43635e-16	0.252565	0.113	0.039	8.83781e-11	chr10	77939418	77940083	666	undefined	distalIntergenic	intergenic	undefined	-	-	-	-	-	-	-	-	-	-	-
Adipocyte	chr10-78514941-78515488	2.61888e-17	0.254418	0.172	0.08	3.596e-12	chr10	78514941	78515488	548	undefined	geneBody	intron	undefined	X16348	ENSG00000230417	78179185	78551355	372171	+	0	inside	0	ENSG00000230417	LINC00595
Adipocyte	chr10-78657397-78657901	5.94499e-15	0.251232	0.096	0.031	8.16312e-10	chr10	78657397	78657901	505	undefined	geneBody	intron	undefined	X16360	ENSG00000282863	78179174	78675109	495936	+	0	inside	0	ENSG00000282863	AC012560.1
Adipocyte	chr10-78856316-78856827	3.92992e-22	0.305629	0.136	0.042	5.39621e-17	chr10	78856316	78856827	512	undefined	distalIntergenic	intergenic	undefined	-	-	-	-	-	-	-	-	-	-	-
Adipocyte	chr10-79093948-79094439	2.16292e-31	0.374912	0.218	0.074	2.96992e-26	chr10	79093948	79094439	492	undefined	geneBody	intron	undefined	X16396	ENSG00000108175	79068966	79316528	247563	+	0	inside	0	ENSG00000108175	ZMIZ1
Adipocyte	chr10-79454176-79454580	1.28229e-36	0.423598	0.128	0.023	1.76072e-31	chr10	79454176	79454580	405	undefined	distalIntergenic	intergenic	undefined	-	-	-	-	-	-	-	-	-	-	-
Adipocyte	chr10-79467321-79468261	4.61828e-17	0.263145	0.211	0.105	6.34141e-12	chr10	79467321	79468261	941	undefined	distalIntergenic	intergenic	undefined	-	-	-	-	-	-	-	-	-	-	-
Adipocyte	chr10-80110021-80110555	2.85612e-33	0.385886	0.172	0.049	3.92177e-28	chr10	80110021	80110555	535	undefined	distalIntergenic	intergenic	undefined	-	-	-	-	-	-	-	-	-	-	-
Adipocyte	chr10-80122656-80123011	8.79208e-83	0.659702	0.156	0.009	1.20725e-77	chr10	80122656	80123011	356	undefined	distalIntergenic	intergenic	undefined	-	-	-	-	-	-	-	-	-	-	-
Adipocyte	chr10-80400263-80400482	2.28298e-35	0.394408	0.071	0.005	3.13478e-30	chr10	80400263	80400482	220	undefined	distalIntergenic	intergenic	undefined	-	-	-	-	-	-	-	-	-	-	-
Adipocyte	chr10-80407732-80409161	4.51001e-46	0.409373	0.409	0.189	6.19274e-41	chr10	80407732	80409161	1430	promoter4	promoter	exon	utr5	X16489	ENSG00000122378	80407829	80437115	29287	+	0	overlapStart	0	ENSG00000122378	PRXL2A
Adipocyte	chr10-80416394-80416745	6.75694e-27	0.359214	0.136	0.035	9.27802e-22	chr10	80416394	80416745	352	undefined	geneBody	intron	undefined	X16490	ENSG00000122378	80407829	80437115	29287	+	0	inside	0	ENSG00000122378	PRXL2A
Adipocyte	chr10-82942073-82943435	1.09158e-62	0.555191	0.237	0.048	1.49886e-57	chr10	82942073	82943435	1363	undefined	geneBody	intron	undefined	X16550	ENSG00000185737	81875194	82987179	1111986	+	0	inside	0	ENSG00000185737	NRG3
Adipocyte	chr10-84230408-84230618	2.10949e-64	0.559017	0.11	0.004	2.89656e-59	chr10	84230408	84230618	211	promoter3	promoter	intergenic	undefined	X16573	ENSG00000148604	84230666	84259960	29295	+	47	upstream	47	ENSG00000148604	RGR
Adipocyte	chr10-86439564-86439880	6.75534e-29	0.374685	0.094	0.015	9.27582e-24	chr10	86439564	86439880	317	undefined	geneBody	intron	undefined	X16634	ENSG00000062650	86435256	86521792	86537	-	0	inside	0	ENSG00000062650	WAPL
Adipocyte	chr10-86900767-86901295	1.83501e-24	0.329374	0.155	0.052	2.51967e-19	chr10	86900767	86901295	529	undefined	geneBody	intron	undefined	X16680	ENSG00000107779	86756601	86932838	176238	+	0	inside	0	ENSG00000107779	BMPR1A
Adipocyte	chr10-878044-878742	1.62762e-98	0.735769	0.201	0.015	2.2349e-93	chr10	878044	878742	699	undefined	geneBody	intron	undefined	X12030	ENSG00000107929	806914	931705	124792	-	0	inside	0	ENSG00000107929	LARP4B
Adipocyte	chr10-87992030-87992358	4.03422e-46	0.473872	0.093	0.006	5.53942e-41	chr10	87992030	87992358	329	undefined	distalIntergenic	intergenic	undefined	-	-	-	-	-	-	-	-	-	-	-
Adipocyte	chr10-88095216-88095790	2.44573e-55	0.530401	0.167	0.025	3.35825e-50	chr10	88095216	88095790	575	undefined	distalIntergenic	intergenic	undefined	-	-	-	-	-	-	-	-	-	-	-
Adipocyte	chr10-88238037-88238751	8.26665e-33	0.396645	0.118	0.021	1.1351e-27	chr10	88238037	88238751	715	undefined	distalIntergenic	intergenic	undefined	-	-	-	-	-	-	-	-	-	-	-
Adipocyte	chr10-88343703-88344223	6.39023e-20	0.286675	0.074	0.014	8.77449e-15	chr10	88343703	88344223	521	undefined	geneBody	intron	undefined	X16787	ENSG00000184719	88273864	88584530	310667	-	0	inside	0	ENSG00000184719	RNLS
Adipocyte	chr10-88541281-88541716	7.54024e-21	0.310391	0.091	0.019	1.03536e-15	chr10	88541281	88541716	436	undefined	geneBody	intron	undefined	X16795	ENSG00000184719	88273864	88584530	310667	-	0	inside	0	ENSG00000184719	RNLS
Adipocyte	chr10-89295570-89296568	2.08077e-51	0.514076	0.22	0.046	2.85712e-46	chr10	89295570	89296568	999	undefined	geneBody	intron	undefined	X16846	ENSG00000119922	89283694	89309271	25578	+	0	inside	0	ENSG00000119922	IFIT2
Adipocyte	chr10-91051840-91052136	8.1089e-19	0.275461	0.077	0.016	1.11344e-13	chr10	91051840	91052136	297	undefined	geneBody	intron	undefined	X16969	ENSG00000224851	91033157	91062164	29008	+	0	inside	0	ENSG00000224851	LINC00502
Adipocyte	chr10-92419404-92421174	2.93786e-40	0.452838	0.176	0.041	4.034e-35	chr10	92419404	92421174	1771	undefined	upstream	intergenic	undefined	X17074	ENSG00000286795	92423386	92427620	4235	+	2211	upstream	2211	ENSG00000286795	AL161652.1
Adipocyte	chr10-92430810-92431011	1.68642e-30	0.376646	0.09	0.013	2.31563e-25	chr10	92430810	92431011	202	undefined	distalIntergenic	intergenic	undefined	-	-	-	-	-	-	-	-	-	-	-
Adipocyte	chr10-93198783-93199709	1.39482e-16	0.26275	0.136	0.053	1.91524e-11	chr10	93198783	93199709	927	undefined	distalIntergenic	intergenic	undefined	-	-	-	-	-	-	-	-	-	-	-
Adipocyte	chr10-93225769-93226220	6.65063e-28	0.349447	0.087	0.013	9.13205e-23	chr10	93225769	93226220	452	undefined	distalIntergenic	intergenic	undefined	-	-	-	-	-	-	-	-	-	-	-
Adipocyte	chr10-93235730-93236090	2.16834e-24	0.319063	0.108	0.027	2.97737e-19	chr10	93235730	93236090	361	undefined	distalIntergenic	intergenic	undefined	-	-	-	-	-	-	-	-	-	-	-
Adipocyte	chr10-93541530-93542941	2.91241e-16	0.260665	0.158	0.066	3.99906e-11	chr10	93541530	93542941	1412	undefined	distalIntergenic	intergenic	undefined	-	-	-	-	-	-	-	-	-	-	-
Adipocyte	chr10-93600265-93601667	1.42765e-96	0.639256	0.407	0.11	1.96032e-91	chr10	93600265	93601667	1403	promoter4	promoter	exon	utr5	X17157	ENSG00000138207	93591687	93601744	10058	-	0	inside	76	ENSG00000138207	RBP4
Adipocyte	chr10-95387866-95388808	7.33544e-22	0.266017	0.322	0.181	1.00724e-16	chr10	95387866	95388808	943	undefined	geneBody	intron	undefined	X17257	ENSG00000095637	95311771	95561414	249644	-	0	inside	0	ENSG00000095637	SORBS1
Adipocyte	chr10-95408191-95409419	1.76214e-68	0.4742	0.467	0.2	2.41961e-63	chr10	95408191	95409419	1229	undefined	geneBody	intron	undefined	X17261	ENSG00000095637	95311771	95561414	249644	-	0	inside	0	ENSG00000095637	SORBS1
Adipocyte	chr10-96124591-96124838	4.74279e-29	0.352011	0.063	0.005	6.51238e-24	chr10	96124591	96124838	248	undefined	upstream	intergenic	undefined	X17315	ENSG00000177853	96129715	96205288	75574	+	4876	upstream	4876	ENSG00000177853	ZNF518A
Adipocyte	chr10-96271066-96271742	7.81513e-21	0.290087	0.197	0.083	1.0731e-15	chr10	96271066	96271742	677	promoter4	promoter	exon	utr5	X17323	ENSG00000095585	96191702	96271587	79886	-	0	overlapStart	0	ENSG00000095585	BLNK
Adipocyte	chr10-970834-971033	5.24786e-28	0.347993	0.077	0.009	7.20589e-23	chr10	970834	971033	200	undefined	geneDownstream	intergenic	undefined	X12041	ENSG00000205740	971146	988341	17196	-	112	downstream	112	ENSG00000205740	AL359878.1
Adipocyte	chr10-97512139-97512342	1.84728e-59	0.555588	0.136	0.012	2.53652e-54	chr10	97512139	97512342	204	undefined	geneBody	intron	undefined	X17410	ENSG00000165886	97498924	97571206	72283	+	0	inside	0	ENSG00000165886	UBTD1
Adipocyte	chr10-97583657-97584514	1.19686e-24	0.286321	0.32	0.166	1.64342e-19	chr10	97583657	97584514	858	promoter4	promoter	exon	utr5	X17421	ENSG00000241935	97584323	97612802	28480	+	0	overlapStart	0	ENSG00000241935	HOGA1
Adipocyte	chr10-98314420-98314896	2.55778e-38	0.420088	0.201	0.056	3.51212e-33	chr10	98314420	98314896	477	undefined	distalIntergenic	intergenic	undefined	-	-	-	-	-	-	-	-	-	-	-
Adipocyte	chr1-100584900-100585259	1.19296e-40	0.44437	0.093	0.008	1.63807e-35	chr1	100584900	100585259	360	undefined	distalIntergenic	intergenic	undefined	-	-	-	-	-	-	-	-	-	-	-
Adipocyte	chr1-100721402-100721755	5.66005e-20	0.291914	0.077	0.016	7.77187e-15	chr1	100721402	100721755	354	undefined	geneBody	intron	undefined	X5871	ENSG00000162692	100719742	100739045	19304	+	0	inside	0	ENSG00000162692	VCAM1
Adipocyte	chr1-103561703-103562301	9.50545e-34	0.408498	0.13	0.025	1.3052e-28	chr1	103561703	103562301	599	undefined	geneBody	exon	utr5	X5927	ENSG00000240038	103553815	103579534	25720	+	0	inside	0	ENSG00000240038	AMY2B
Adipocyte	chr1-105137489-105138870	6.79503e-31	0.388103	0.113	0.02	9.33032e-26	chr1	105137489	105138870	1382	undefined	distalIntergenic	intergenic	undefined	-	-	-	-	-	-	-	-	-	-	-
Adipocyte	chr1-109975791-109976043	4.92353e-43	0.455168	0.115	0.013	6.76055e-38	chr1	109975791	109976043	253	undefined	distalIntergenic	intergenic	undefined	-	-	-	-	-	-	-	-	-	-	-
Adipocyte	chr11-100822879-100823657	1.2877e-31	0.382229	0.11	0.02	1.76816e-26	chr11	100822879	100823657	779	undefined	geneBody	intron	undefined	X24151	ENSG00000165895	100687288	100993941	306654	+	0	inside	0	ENSG00000165895	ARHGAP42
Adipocyte	chr11-100903329-100903601	2.22615e-25	0.319985	0.068	0.008	3.05675e-20	chr11	100903329	100903601	273	undefined	geneBody	intron	undefined	X24158	ENSG00000165895	100687288	100993941	306654	+	0	inside	0	ENSG00000165895	ARHGAP42
Adipocyte	chr11-10109261-10110133	7.0656e-45	0.474527	0.163	0.03	9.70185e-40	chr11	10109261	10110133	873	undefined	geneBody	intron	undefined	X20055	ENSG00000133812	9778667	10294207	515541	-	0	inside	0	ENSG00000133812	SBF2
Adipocyte	chr11-10117320-10118078	2.04124e-28	0.367727	0.121	0.026	2.80284e-23	chr11	10117320	10118078	759	undefined	geneBody	intron	undefined	X20056	ENSG00000133812	9778667	10294207	515541	-	0	inside	0	ENSG00000133812	SBF2
Adipocyte	chr11-10304545-10305124	5.55071e-18	0.254295	0.293	0.166	7.62174e-13	chr11	10304545	10305124	580	promoter4	promoter	exon	utr5	X20069	ENSG00000148926	10305073	10307397	2325	+	0	overlapStart	0	ENSG00000148926	ADM
Adipocyte	chr11-10317540-10317879	3.00211e-22	0.305969	0.073	0.011	4.12222e-17	chr11	10317540	10317879	340	undefined	geneBody	exon	utr5	X20073	ENSG00000133805	10308313	10507579	199267	+	0	inside	0	ENSG00000133805	AMPD3
Adipocyte	chr11-10351403-10352540	1.55346e-44	0.430954	0.294	0.105	2.13308e-39	chr11	10351403	10352540	1138	undefined	geneBody	intron	undefined	X20076	ENSG00000133805	10308313	10507579	199267	+	0	inside	0	ENSG00000133805	AMPD3
Adipocyte	chr11-103536253-103537417	3.26458e-24	0.333334	0.105	0.025	4.48263e-19	chr11	103536253	103537417	1165	undefined	distalIntergenic	intergenic	undefined	-	-	-	-	-	-	-	-	-	-	-
Adipocyte	chr1-110380681-110380883	3.44652e-84	0.668009	0.147	0.007	4.73245e-79	chr1	110380681	110380883	203	undefined	geneBody	intron	undefined	X6118	ENSG00000168679	110362851	110391082	28232	-	0	inside	0	ENSG00000168679	SLC16A4
Adipocyte	chr11-104061800-104062370	2.48189e-42	0.44884	0.096	0.008	3.4079e-37	chr11	104061800	104062370	571	undefined	geneBody	intron	undefined	X24326	ENSG00000170962	103907189	104164379	257191	-	0	inside	0	ENSG00000170962	PDGFD
Adipocyte	chr1-110412426-110412886	3.47124e-29	0.375593	0.141	0.035	4.7664e-24	chr1	110412426	110412886	461	undefined	geneBody	exon	otherExon	X6123	ENSG00000224699	110347116	110443817	96702	+	0	inside	0	ENSG00000224699	LAMTOR5-AS1
Adipocyte	chr1-110425658-110426155	3.0599e-108	0.777315	0.224	0.017	4.20158e-103	chr1	110425658	110426155	498	undefined	geneBody	exon	otherExon	X6124	ENSG00000224699	110347116	110443817	96702	+	0	inside	0	ENSG00000224699	LAMTOR5-AS1
Adipocyte	chr1-110433809-110434010	2.34769e-80	0.654086	0.124	0.004	3.22363e-75	chr1	110433809	110434010	202	undefined	geneBody	intron	undefined	X6125	ENSG00000224699	110347116	110443817	96702	+	0	inside	0	ENSG00000224699	LAMTOR5-AS1
Adipocyte	chr1-110466221-110466541	3.01939e-58	0.53019	0.098	0.004	4.14596e-53	chr1	110466221	110466541	321	undefined	distalIntergenic	intergenic	undefined	-	-	-	-	-	-	-	-	-	-	-
Adipocyte	chr1-110647297-110647873	8.13606e-18	0.272975	0.071	0.015	1.11717e-12	chr1	110647297	110647873	577	undefined	distalIntergenic	intergenic	undefined	-	-	-	-	-	-	-	-	-	-	-
Adipocyte	chr11-107598542-107598809	1.70467e-36	0.395483	0.074	0.005	2.3407e-31	chr11	107598542	107598809	268	undefined	geneBody	intron	undefined	X24399	ENSG00000110675	107591091	107666779	75689	+	0	inside	0	ENSG00000110675	ELMOD1
Adipocyte	chr11-108568170-108568530	2.99461e-25	0.323472	0.076	0.013	4.11193e-20	chr11	108568170	108568530	361	undefined	geneBody	intron	undefined	X24433	ENSG00000110723	108505435	108593768	88334	-	0	inside	0	ENSG00000110723	EXPH5
Adipocyte	chr11-108647450-108648602	8.6546e-73	0.553708	0.353	0.109	1.18837e-67	chr11	108647450	108648602	1153	undefined	distalIntergenic	intergenic	undefined	-	-	-	-	-	-	-	-	-	-	-
Adipocyte	chr11-108754706-108755446	1.12235e-21	0.302844	0.108	0.031	1.5411e-16	chr11	108754706	108755446	741	undefined	geneBody	intron	undefined	X24445	ENSG00000178105	108665069	108940927	275859	+	0	inside	0	ENSG00000178105	DDX10
Adipocyte	chr11-110565169-110565979	2.01331e-23	0.315871	0.065	0.008	2.76449e-18	chr11	110565169	110565979	811	undefined	distalIntergenic	intergenic	undefined	-	-	-	-	-	-	-	-	-	-	-
Adipocyte	chr11-110921541-110922175	1.13717e-17	0.277784	0.105	0.032	1.56147e-12	chr11	110921541	110922175	635	undefined	distalIntergenic	intergenic	undefined	-	-	-	-	-	-	-	-	-	-	-
Adipocyte	chr11-110948100-110948444	1.48423e-67	0.601714	0.149	0.013	2.03801e-62	chr11	110948100	110948444	345	undefined	distalIntergenic	intergenic	undefined	-	-	-	-	-	-	-	-	-	-	-
Adipocyte	chr11-111000600-111001391	7.9255e-16	0.250118	0.108	0.04	1.08826e-10	chr11	111000600	111001391	792	undefined	distalIntergenic	intergenic	undefined	-	-	-	-	-	-	-	-	-	-	-
Adipocyte	chr11-111329828-111330112	3.2633e-17	0.26155	0.156	0.065	4.48087e-12	chr11	111329828	111330112	285	undefined	distalIntergenic	intergenic	undefined	-	-	-	-	-	-	-	-	-	-	-
Adipocyte	chr11-111514540-111515030	2.59678e-23	0.324856	0.09	0.017	3.56566e-18	chr11	111514540	111515030	491	promoter4	promoter	exon	CDS	X24554	ENSG00000183644	111514785	111537031	22247	+	0	overlapStart	0	ENSG00000183644	C11orf88
Adipocyte	chr11-111663635-111664101	5.46679e-15	0.250263	0.07	0.017	7.5065e-10	chr11	111663635	111664101	467	undefined	geneBody	intron	undefined	X24567	ENSG00000170145	111602449	111730855	128407	+	0	inside	0	ENSG00000170145	SIK2
Adipocyte	chr11-111836163-111836377	3.16971e-117	0.795589	0.166	0.004	4.35237e-112	chr11	111836163	111836377	215	undefined	geneBody	exon	utr3	X24587	ENSG00000086848	111782195	111871581	89387	-	0	inside	0	ENSG00000086848	ALG9
Adipocyte	chr11-111988709-111988981	5.29115e-29	0.36545	0.082	0.011	7.26534e-24	chr11	111988709	111988981	273	undefined	geneBody	exon	otherExon	X24603	ENSG00000150764	111927144	112022653	95510	+	0	inside	0	ENSG00000150764	DIXDC1
Adipocyte	chr1-111227273-111227839	6.08434e-36	0.416323	0.09	0.01	8.35447e-31	chr1	111227273	111227839	567	undefined	geneBody	exon	utr5	X6163	ENSG00000064886	111200771	111243440	42670	+	0	inside	0	ENSG00000064886	CHI3L2
Adipocyte	chr11-113160181-113160447	7.34503e-18	0.271627	0.067	0.014	1.00855e-12	chr11	113160181	113160447	267	undefined	geneBody	intron	undefined	X24678	ENSG00000149294	112961247	113278436	317190	+	0	inside	0	ENSG00000149294	NCAM1
Adipocyte	chr11-113401621-113402072	1.02885e-30	0.379572	0.156	0.043	1.41272e-25	chr11	113401621	113402072	452	undefined	geneDownstream	intergenic	undefined	X24699	ENSG00000170209	113387779	113400416	12638	+	1204	downstream	1204	ENSG00000170209	ANKK1
Adipocyte	chr11-113706090-113706584	1.39612e-101	0.743196	0.158	0.005	1.91703e-96	chr11	113706090	113706584	495	promoter4	promoter	exon	utr5	X24720	ENSG00000166682	113687547	113706373	18827	-	0	overlapStart	0	ENSG00000166682	TMPRSS5
Adipocyte	chr11-113721766-113721976	2.5215e-128	0.823493	0.178	0.005	3.4623e-123	chr11	113721766	113721976	211	undefined	distalIntergenic	intergenic	undefined	-	-	-	-	-	-	-	-	-	-	-
Adipocyte	chr11-1153015-1154282	6.34088e-28	0.36561	0.132	0.034	8.70672e-23	chr11	1153015	1154282	1268	undefined	upstream	intergenic	undefined	X19526	ENSG00000215182	1157953	1201138	43186	+	3670	upstream	3670	ENSG00000215182	MUC5AC
Adipocyte	chr1-111789727-111790213	8.27164e-20	0.289688	0.08	0.017	1.13579e-14	chr1	111789727	111790213	487	undefined	geneBody	intron	undefined	X6201	ENSG00000171385	111770662	111989155	218494	-	0	inside	0	ENSG00000171385	KCND3
Adipocyte	chr11-118374858-118375187	3.41969e-26	0.331136	0.063	0.006	4.69561e-21	chr11	118374858	118375187	330	undefined	geneBody	exon	CDS	X24939	ENSG00000110344	118359585	118399211	39627	+	0	inside	0	ENSG00000110344	UBE4A
Adipocyte	chr11-119305936-119307237	8.43417e-23	0.263846	0.378	0.223	1.1581e-17	chr11	119305936	119307237	1302	undefined	geneDownstream	exon	utr3	X25013	ENSG00000076706	119308529	119321521	12993	-	1291	downstream	1291	ENSG00000076706	MCAM
Adipocyte	chr1-111936132-111936670	1.74016e-30	0.365685	0.09	0.012	2.38944e-25	chr1	111936132	111936670	539	undefined	geneBody	intron	undefined	X6207	ENSG00000171385	111770662	111989155	218494	-	0	inside	0	ENSG00000171385	KCND3
Adipocyte	chr11-119982888-119983162	2.18693e-99	0.732972	0.15	0.005	3.0029e-94	chr11	119982888	119983162	275	undefined	geneBody	intron	undefined	X25065	ENSG00000286992	119976111	120009588	33478	+	0	inside	0	ENSG00000286992	AP001360.3
Adipocyte	chr11-119990226-119990669	2.60931e-47	0.493378	0.155	0.025	3.58287e-42	chr11	119990226	119990669	444	undefined	geneBody	intron	undefined	X25066	ENSG00000254863	119987952	119995037	7086	-	0	inside	0	ENSG00000254863	LINC02744
Adipocyte	chr11-120710382-120710717	1.26882e-46	0.467009	0.099	0.007	1.74223e-41	chr11	120710382	120710717	336	undefined	geneBody	intron	undefined	X25113	ENSG00000149403	120511700	120988904	477205	+	0	inside	0	ENSG00000149403	GRIK4
Adipocyte	chr11-120817089-120817407	4.11685e-20	0.285202	0.087	0.021	5.65289e-15	chr11	120817089	120817407	319	undefined	geneBody	intron	undefined	X25118	ENSG00000149403	120511700	120988904	477205	+	0	inside	0	ENSG00000149403	GRIK4
Adipocyte	chr11-121280751-121281011	2.36329e-60	0.525503	0.098	0.004	3.24506e-55	chr11	121280751	121281011	261	undefined	distalIntergenic	intergenic	undefined	-	-	-	-	-	-	-	-	-	-	-
Adipocyte	chr11-121300647-121300923	1.39527e-84	0.665457	0.125	0.004	1.91587e-79	chr11	121300647	121300923	277	undefined	geneBody	intron	undefined	X25142	ENSG00000109929	121292681	121313410	20730	+	0	inside	0	ENSG00000109929	SC5D
Adipocyte	chr11-121337751-121338255	3.23245e-40	0.447292	0.096	0.009	4.43851e-35	chr11	121337751	121338255	505	undefined	distalIntergenic	intergenic	undefined	-	-	-	-	-	-	-	-	-	-	-
Adipocyte	chr11-121566535-121567045	3.20222e-55	0.527863	0.116	0.008	4.397e-50	chr11	121566535	121567045	511	undefined	geneBody	exon	utr5	X25169	ENSG00000137642	121452314	121633763	181450	+	0	inside	0	ENSG00000137642	SORL1
Adipocyte	chr11-122430489-122430888	3.30222e-48	0.488568	0.102	0.008	4.53431e-43	chr11	122430489	122430888	400	undefined	geneBody	intron	undefined	X25267	ENSG00000255248	122028325	122556721	528397	-	0	inside	0	ENSG00000255248	MIR100HG
Adipocyte	chr11-122439869-122441648	6.91619e-30	0.332945	0.296	0.141	9.49668e-25	chr11	122439869	122441648	1780	undefined	geneBody	intron	undefined	X25268	ENSG00000255248	122028325	122556721	528397	-	0	inside	0	ENSG00000255248	MIR100HG
Adipocyte	chr11-122781091-122781689	1.16586e-15	0.252684	0.164	0.074	1.60086e-10	chr11	122781091	122781689	599	undefined	geneBody	intron	undefined	X25291	ENSG00000285909	122751147	122851617	100471	-	0	inside	0	ENSG00000285909	AP002762.2
Adipocyte	chr11-123174268-123175056	2.67859e-32	0.35913	0.243	0.099	3.678e-27	chr11	123174268	123175056	789	undefined	geneBody	intron	undefined	X25322	ENSG00000166250	123069872	123195248	125377	-	0	inside	0	ENSG00000166250	CLMP
Adipocyte	chr11-123251706-123251922	9.35191e-32	0.387229	0.13	0.026	1.28412e-26	chr11	123251706	123251922	217	undefined	distalIntergenic	intergenic	undefined	-	-	-	-	-	-	-	-	-	-	-
Adipocyte	chr1-112336731-112337500	2.6755e-76	0.65484	0.19	0.017	3.67376e-71	chr1	112336731	112337500	770	undefined	geneBody	intron	undefined	X6220	ENSG00000231246	112177234	112360625	183392	-	0	inside	0	ENSG00000231246	AL445426.1
Adipocyte	chr1-112341975-112342502	1.72409e-27	0.34037	0.063	0.005	2.36736e-22	chr1	112341975	112342502	528	undefined	geneBody	intron	undefined	X6221	ENSG00000231246	112177234	112360625	183392	-	0	inside	0	ENSG00000231246	AL445426.1
Adipocyte	chr11-123461229-123461511	1.12437e-193	1.04033	0.26	0.006	1.54389e-188	chr11	123461229	123461511	283	undefined	geneBody	intron	undefined	X25340	ENSG00000023171	123358428	123627774	269347	+	0	inside	0	ENSG00000023171	GRAMD1B
Adipocyte	chr11-12411794-12412673	6.54226e-20	0.270169	0.235	0.118	8.98324e-15	chr11	12411794	12412673	880	undefined	geneBody	intron	undefined	X20274	ENSG00000197702	12377563	12535356	157794	+	0	inside	0	ENSG00000197702	PARVA
Adipocyte	chr11-124536317-124536887	4.17469e-72	0.620929	0.133	0.007	5.73231e-67	chr11	124536317	124536887	571	undefined	distalIntergenic	intergenic	undefined	-	-	-	-	-	-	-	-	-	-	-
Adipocyte	chr11-12469299-12469792	3.54537e-24	0.337283	0.139	0.038	4.86818e-19	chr11	12469299	12469792	494	undefined	geneBody	intron	undefined	X20280	ENSG00000197702	12377563	12535356	157794	+	0	inside	0	ENSG00000197702	PARVA
Adipocyte	chr11-125123841-125124465	1.79535e-41	0.458451	0.152	0.027	2.46521e-36	chr11	125123841	125124465	625	undefined	distalIntergenic	intergenic	undefined	-	-	-	-	-	-	-	-	-	-	-
Adipocyte	chr11-126115006-126116257	3.34492e-26	0.292039	0.358	0.201	4.59295e-21	chr11	126115006	126116257	1252	undefined	distalIntergenic	intergenic	undefined	-	-	-	-	-	-	-	-	-	-	-
Adipocyte	chr11-126186320-126186546	3.4836e-21	0.289847	0.062	0.008	4.78337e-16	chr11	126186320	126186546	227	undefined	distalIntergenic	intergenic	undefined	-	-	-	-	-	-	-	-	-	-	-
Adipocyte	chr11-126356205-126356811	3.97191e-18	0.268684	0.2	0.092	5.45387e-13	chr11	126356205	126356811	607	promoter2	promoter	exon	utr5	X25492	ENSG00000280832	126340889	126355587	14699	-	617	upstream	617	ENSG00000280832	GSEC
Adipocyte	chr11-12838733-12839319	4.61813e-18	0.27552	0.096	0.027	6.34119e-13	chr11	12838733	12839319	587	undefined	geneBody	intron	undefined	X20313	ENSG00000187079	12674421	12944737	270317	+	0	inside	0	ENSG00000187079	TEAD1
Adipocyte	chr11-128481199-128481414	1.25528e-16	0.260243	0.098	0.03	1.72364e-11	chr11	128481199	128481414	216	undefined	geneBody	intron	undefined	X25584	ENSG00000134954	128458761	128587558	128798	-	0	inside	0	ENSG00000134954	ETS1
Adipocyte	chr11-128482476-128482848	5.09793e-53	0.529931	0.164	0.024	7.00002e-48	chr11	128482476	128482848	373	undefined	geneBody	intron	undefined	X25585	ENSG00000134954	128458761	128587558	128798	-	0	inside	0	ENSG00000134954	ETS1
Adipocyte	chr11-128815169-128815687	1.21446e-46	0.483361	0.139	0.02	1.66758e-41	chr11	128815169	128815687	519	undefined	geneDownstream	intergenic	undefined	X25628	ENSG00000151702	128686535	128813267	126733	+	1901	downstream	1901	ENSG00000151702	FLI1
Adipocyte	chr11-129695499-129696378	5.42855e-19	0.289235	0.09	0.022	7.454e-14	chr11	129695499	129696378	880	undefined	distalIntergenic	intergenic	undefined	-	-	-	-	-	-	-	-	-	-	-
Adipocyte	chr11-1298891-1299379	1.6968e-21	0.30746	0.108	0.029	2.3299e-16	chr11	1298891	1299379	489	undefined	geneBody	intron	undefined	X19540	ENSG00000078902	1274371	1309654	35284	-	0	inside	0	ENSG00000078902	TOLLIP
Adipocyte	chr11-130123799-130124504	1.12221e-72	0.59127	0.316	0.075	1.54092e-67	chr11	130123799	130124504	706	undefined	geneBody	intron	undefined	X25692	ENSG00000084234	130068147	130144811	76665	+	0	inside	0	ENSG00000084234	APLP2
Adipocyte	chr11-130555353-130555795	1.02814e-16	0.258319	0.079	0.02	1.41175e-11	chr11	130555353	130555795	443	undefined	distalIntergenic	intergenic	undefined	-	-	-	-	-	-	-	-	-	-	-
Adipocyte	chr11-130571594-130572499	3.25419e-113	0.787202	0.224	0.016	4.46836e-108	chr11	130571594	130572499	906	undefined	distalIntergenic	intergenic	undefined	-	-	-	-	-	-	-	-	-	-	-
Adipocyte	chr11-130598968-130599322	2.71968e-48	0.496829	0.138	0.017	3.73442e-43	chr11	130598968	130599322	355	undefined	distalIntergenic	intergenic	undefined	-	-	-	-	-	-	-	-	-	-	-
Adipocyte	chr11-131195684-131196297	2.56187e-23	0.321395	0.088	0.017	3.51773e-18	chr11	131195684	131196297	614	undefined	distalIntergenic	intergenic	undefined	-	-	-	-	-	-	-	-	-	-	-
Adipocyte	chr11-131370229-131370626	1.51775e-77	0.64501	0.163	0.011	2.08404e-72	chr11	131370229	131370626	398	promoter4	promoter	exon	utr5	X25779	ENSG00000182667	131370478	132336822	966345	+	0	overlapStart	0	ENSG00000182667	NTM
Adipocyte	chr11-131495465-131495708	3.23042e-37	0.408753	0.074	0.005	4.43573e-32	chr11	131495465	131495708	244	undefined	geneBody	intron	undefined	X25780	ENSG00000182667	131370478	132336822	966345	+	0	inside	0	ENSG00000182667	NTM
Adipocyte	chr11-13971052-13971408	3.68762e-142	0.892594	0.262	0.016	5.06351e-137	chr11	13971052	13971408	357	undefined	geneBody	intron	undefined	X20370	ENSG00000262655	13962723	14268133	305411	+	0	inside	0	ENSG00000262655	SPON1
Adipocyte	chr11-14089360-14090582	1.10312e-25	0.329778	0.195	0.071	1.5147e-20	chr11	14089360	14090582	1223	undefined	geneBody	intron	undefined	X20384	ENSG00000262655	13962723	14268133	305411	+	0	inside	0	ENSG00000262655	SPON1
Adipocyte	chr1-114097171-114097424	6.57232e-26	0.340466	0.07	0.008	9.02452e-21	chr1	114097171	114097424	254	undefined	geneBody	intron	undefined	X6323	ENSG00000134207	114089291	114153919	64629	-	0	inside	0	ENSG00000134207	SYT6
Adipocyte	chr11-14189903-14190284	9.0986e-52	0.502913	0.229	0.052	1.24934e-46	chr11	14189903	14190284	382	undefined	geneBody	intron	undefined	X20391	ENSG00000262655	13962723	14268133	305411	+	0	inside	0	ENSG00000262655	SPON1
Adipocyte	chr11-14384274-14384694	4.57412e-42	0.444806	0.187	0.046	6.28077e-37	chr11	14384274	14384694	421	undefined	distalIntergenic	intergenic	undefined	-	-	-	-	-	-	-	-	-	-	-
Adipocyte	chr11-14411567-14412095	7.65402e-72	0.618541	0.2	0.025	1.05098e-66	chr11	14411567	14412095	529	undefined	distalIntergenic	intergenic	undefined	-	-	-	-	-	-	-	-	-	-	-
Adipocyte	chr11-14541240-14541579	1.52883e-50	0.506204	0.186	0.037	2.09926e-45	chr11	14541240	14541579	340	undefined	geneBody	intron	undefined	X20420	ENSG00000129084	14504874	14643635	138762	-	0	inside	0	ENSG00000129084	PSMA1
Adipocyte	chr1-114729848-114730064	1.37611e-34	0.385955	0.074	0.006	1.88955e-29	chr1	114729848	114730064	217	undefined	geneBody	intron	undefined	X6348	ENSG00000009307	114716913	114758676	41764	-	0	inside	0	ENSG00000009307	CSDE1
Adipocyte	chr1-114901917-114902591	2.75586e-116	0.79537	0.214	0.013	3.7841e-111	chr1	114901917	114902591	675	undefined	geneBody	intron	undefined	X6352	ENSG00000198765	114854863	114995370	140508	+	0	inside	0	ENSG00000198765	SYCP1
Adipocyte	chr1-115727510-115728333	4.55835e-27	0.343601	0.189	0.07	6.25911e-22	chr1	115727510	115728333	824	undefined	geneBody	intron	undefined	X6430	ENSG00000118729	115700007	115768781	68775	-	0	inside	0	ENSG00000118729	CASQ2
Adipocyte	chr1-115753866-115754214	7.07251e-22	0.307326	0.096	0.024	9.71133e-17	chr1	115753866	115754214	349	undefined	geneBody	intron	undefined	X6432	ENSG00000118729	115700007	115768781	68775	-	0	inside	0	ENSG00000118729	CASQ2
Adipocyte	chr1-115929887-115930136	6.74131e-19	0.272966	0.068	0.012	9.25656e-14	chr1	115929887	115930136	250	undefined	geneBody	intron	undefined	X6441	ENSG00000228127	115904855	115931616	26762	+	0	inside	0	ENSG00000228127	LINC01649
Adipocyte	chr11-15941218-15941559	1.10127e-16	0.26734	0.101	0.03	1.51216e-11	chr11	15941218	15941559	342	undefined	distalIntergenic	intergenic	undefined	-	-	-	-	-	-	-	-	-	-	-
Adipocyte	chr1-116164688-116165063	1.10835e-52	0.508329	0.22	0.048	1.52189e-47	chr1	116164688	116165063	376	promoter4	promoter	intron	undefined	X6455	ENSG00000235933	116164284	116166241	1958	+	0	inside	403	ENSG00000235933	LINC01779
Adipocyte	chr1-116165345-116166095	6.69831e-78	0.600874	0.353	0.094	9.19751e-73	chr1	116165345	116166095	751	undefined	geneBody	exon	otherExon	X6456	ENSG00000235933	116164284	116166241	1958	+	0	inside	0	ENSG00000235933	LINC01779
Adipocyte	chr1-116433213-116433599	1.4267e-166	0.962848	0.274	0.013	1.95901e-161	chr1	116433213	116433599	387	promoter4	promoter	exon	otherExon	X6464	ENSG00000230381	116429049	116433368	4320	-	0	overlapStart	0	ENSG00000230381	AL136376.1
Adipocyte	chr11-16603942-16604699	5.31121e-25	0.320006	0.215	0.088	7.29287e-20	chr11	16603942	16604699	758	undefined	geneBody	intron	undefined	X20509	ENSG00000110693	15966449	16739591	773143	-	0	inside	0	ENSG00000110693	SOX6
Adipocyte	chr11-16604911-16607350	5.15555e-25	0.256685	0.426	0.284	7.07913e-20	chr11	16604911	16607350	2440	undefined	geneBody	exon	otherExon	X20510	ENSG00000110693	15966449	16739591	773143	-	0	inside	0	ENSG00000110693	SOX6
Adipocyte	chr11-16809951-16810584	8.76917e-32	0.390193	0.166	0.049	1.2041e-26	chr11	16809951	16810584	634	undefined	geneBody	intron	undefined	X20520	ENSG00000166689	16777297	17014414	237118	-	0	inside	0	ENSG00000166689	PLEKHA7
Adipocyte	chr1-116982453-116983501	3.89393e-16	0.261691	0.085	0.021	5.34679e-11	chr1	116982453	116983501	1049	undefined	geneBody	intron	undefined	X6505	ENSG00000134247	116909916	116990353	80438	+	0	inside	0	ENSG00000134247	PTGFRN
Adipocyte	chr1-117237416-117238236	1.72779e-48	0.497169	0.155	0.025	2.37244e-43	chr1	117237416	117238236	821	undefined	distalIntergenic	intergenic	undefined	-	-	-	-	-	-	-	-	-	-	-
Adipocyte	chr1-117336198-117336454	1.7193e-91	0.697363	0.147	0.006	2.36079e-86	chr1	117336198	117336454	257	undefined	distalIntergenic	intergenic	undefined	-	-	-	-	-	-	-	-	-	-	-
Adipocyte	chr1-117633342-117633859	1.07401e-22	0.318592	0.149	0.048	1.47473e-17	chr1	117633342	117633859	518	undefined	distalIntergenic	intergenic	undefined	-	-	-	-	-	-	-	-	-	-	-
Adipocyte	chr11-18265869-18266171	1.2704e-49	0.480725	0.087	0.004	1.74441e-44	chr11	18265869	18266171	303	promoter3	promoter	intergenic	undefined	X20607	ENSG00000173432	18266260	18269977	3718	+	88	upstream	88	ENSG00000173432	SAA1
Adipocyte	chr1-118960530-118960941	1.99209e-193	1.03631	0.269	0.007	2.73536e-188	chr1	118960530	118960941	412	undefined	geneBody	intron	undefined	X6591	ENSG00000092607	118883046	118989556	106511	-	0	inside	0	ENSG00000092607	TBX15
Adipocyte	chr11-19316417-19316902	3.31584e-26	0.344225	0.133	0.036	4.55301e-21	chr11	19316417	19316902	486	undefined	distalIntergenic	intergenic	undefined	-	-	-	-	-	-	-	-	-	-	-
Adipocyte	chr11-19344898-19346675	1.30521e-28	0.360581	0.218	0.079	1.7922e-23	chr11	19344898	19346675	1778	undefined	upstream	intergenic	undefined	X20654	ENSG00000166833	19350724	20121601	770878	+	4048	upstream	4048	ENSG00000166833	NAV2
Adipocyte	chr1-11940411-11940873	1.16847e-23	0.321024	0.15	0.052	1.60444e-18	chr1	11940411	11940873	463	undefined	geneBody	intron	undefined	X882	ENSG00000083444	11934205	11975538	41334	+	0	inside	0	ENSG00000083444	PLOD1
Adipocyte	chr11-19419335-19420099	1.01271e-18	0.277958	0.077	0.018	1.39056e-13	chr11	19419335	19420099	765	undefined	geneBody	intron	undefined	X20661	ENSG00000166833	19350724	20121601	770878	+	0	inside	0	ENSG00000166833	NAV2
Adipocyte	chr11-19633023-19633832	6.82328e-31	0.346144	0.272	0.118	9.36912e-26	chr11	19633023	19633832	810	undefined	geneBody	intron	undefined	X20685	ENSG00000166833	19350724	20121601	770878	+	0	inside	0	ENSG00000166833	NAV2
Adipocyte	chr1-119675320-119676295	7.28505e-35	0.392673	0.243	0.088	1.00032e-29	chr1	119675320	119676295	976	undefined	geneBody	intron	undefined	X6636	ENSG00000092621	119648411	119744226	95816	+	0	inside	0	ENSG00000092621	PHGDH
Adipocyte	chr1-119925385-119925819	3.86593e-34	0.394238	0.082	0.008	5.30835e-29	chr1	119925385	119925819	435	undefined	geneBody	exon	CDS	X6653	ENSG00000134250	119911553	120100779	189227	-	0	inside	0	ENSG00000134250	NOTCH2
Adipocyte	chr11-20618186-20618508	1.19819e-25	0.32087	0.056	0.005	1.64524e-20	chr11	20618186	20618508	323	undefined	geneBody	intron	undefined	X20773	ENSG00000165970	20599400	20659285	59886	+	0	inside	0	ENSG00000165970	SLC6A5
Adipocyte	chr11-2092897-2093418	1.0218e-24	0.314622	0.201	0.086	1.40305e-19	chr11	2092897	2093418	522	undefined	distalIntergenic	intergenic	undefined	-	-	-	-	-	-	-	-	-	-	-
Adipocyte	chr1-121511596-121511851	5.47965e-59	0.545451	0.098	0.004	7.52416e-54	chr1	121511596	121511851	256	promoter3	promoter	intergenic	undefined	X6688	ENSG00000228826	121494329	121511588	17260	-	7	upstream	7	ENSG00000228826	AL592494.1
Adipocyte	chr1-12344224-12345191	3.23663e-29	0.373757	0.18	0.053	4.44425e-24	chr1	12344224	12345191	968	undefined	geneBody	exon	otherExon	X918	ENSG00000048707	12230030	12512047	282018	+	0	inside	0	ENSG00000048707	VPS13D
Adipocyte	chr11-2366241-2366588	1.56995e-21	0.308795	0.093	0.019	2.15572e-16	chr11	2366241	2366588	348	undefined	geneBody	intron	undefined	X19633	ENSG00000238184	2328749	2377992	49244	-	0	inside	0	ENSG00000238184	CD81-AS1
Adipocyte	chr1-12454601-12454919	2.27092e-22	0.303623	0.207	0.086	3.11823e-17	chr1	12454601	12454919	319	undefined	geneBody	intron	undefined	X930	ENSG00000048707	12230030	12512047	282018	+	0	inside	0	ENSG00000048707	VPS13D
Adipocyte	chr1-12486448-12486843	9.41559e-130	0.862129	0.271	0.02	1.29286e-124	chr1	12486448	12486843	396	undefined	geneBody	intron	undefined	X937	ENSG00000048707	12230030	12512047	282018	+	0	inside	0	ENSG00000048707	VPS13D
Adipocyte	chr1-12525384-12525631	2.72116e-108	0.776756	0.195	0.01	3.73645e-103	chr1	12525384	12525631	248	undefined	upstream	intergenic	undefined	X943	ENSG00000229484	12527724	12528420	697	+	2092	upstream	2092	ENSG00000229484	LINC02766
Adipocyte	chr1-12525831-12526151	3.23813e-53	0.523449	0.116	0.008	4.44631e-48	chr1	12525831	12526151	321	promoter1	promoter	intergenic	undefined	X944	ENSG00000229484	12527724	12528420	697	+	1572	upstream	1572	ENSG00000229484	LINC02766
Adipocyte	chr1-12527665-12528656	2.7926e-75	0.64025	0.218	0.029	3.83455e-70	chr1	12527665	12528656	992	promoter4	promoter	exon	otherExon	X945	ENSG00000229484	12527724	12528420	697	+	0	includeFeature	0	ENSG00000229484	LINC02766
Adipocyte	chr1-12556257-12556905	4.84811e-20	0.260462	0.291	0.158	6.65699e-15	chr1	12556257	12556905	649	undefined	distalIntergenic	intergenic	undefined	-	-	-	-	-	-	-	-	-	-	-
Adipocyte	chr11-2707844-2708602	4.54095e-19	0.28446	0.136	0.051	6.23523e-14	chr11	2707844	2708602	759	undefined	geneBody	intron	undefined	X19653	ENSG00000053918	2444684	2848991	404308	+	0	inside	0	ENSG00000053918	KCNQ1
Adipocyte	chr11-27183570-27184380	1.72871e-50	0.507339	0.193	0.038	2.37371e-45	chr11	27183570	27184380	811	undefined	geneBody	intron	undefined	X20898	ENSG00000254560	27047186	27220113	172928	-	0	inside	0	ENSG00000254560	BBOX1-AS1
Adipocyte	chr11-27305322-27306184	8.44813e-42	0.443498	0.184	0.044	1.16002e-36	chr11	27305322	27306184	863	undefined	distalIntergenic	intergenic	undefined	-	-	-	-	-	-	-	-	-	-	-
Adipocyte	chr11-27350494-27351242	8.76687e-36	0.408774	0.13	0.026	1.20379e-30	chr11	27350494	27351242	749	undefined	geneBody	intron	undefined	X20919	ENSG00000109881	27330827	27363234	32408	-	0	inside	0	ENSG00000109881	CCDC34
Adipocyte	chr11-27355688-27356006	3.12311e-37	0.416883	0.105	0.015	4.28837e-32	chr11	27355688	27356006	319	undefined	geneBody	intron	undefined	X20920	ENSG00000109881	27330827	27363234	32408	-	0	inside	0	ENSG00000109881	CCDC34
Adipocyte	chr11-27646070-27646341	2.07852e-57	0.518118	0.099	0.005	2.85404e-52	chr11	27646070	27646341	272	undefined	geneBody	intron	undefined	X20947	ENSG00000245573	27506830	27698231	191402	+	0	inside	0	ENSG00000245573	BDNF-AS
Adipocyte	chr11-2837074-2837346	3.08248e-21	0.301814	0.102	0.025	4.23258e-16	chr11	2837074	2837346	273	undefined	geneBody	intron	undefined	X19664	ENSG00000053918	2444684	2848991	404308	+	0	inside	0	ENSG00000053918	KCNQ1
Adipocyte	chr11-2862664-2863231	9.76416e-17	0.26323	0.091	0.026	1.34073e-11	chr11	2862664	2863231	568	promoter1	promoter	intergenic	undefined	X19665	ENSG00000229414	2840135	2861568	21434	-	1095	upstream	1095	ENSG00000229414	KCNQ1-AS1
Adipocyte	chr11-2870980-2871255	5.63285e-73	0.626035	0.153	0.012	7.73452e-68	chr11	2870980	2871255	276	undefined	geneBody	intron	undefined	X19666	ENSG00000237941	2870033	2872105	2073	+	0	inside	0	ENSG00000237941	KCNQ1DN
Adipocyte	chr11-2884113-2885230	2.55068e-23	0.258688	0.42	0.267	3.50237e-18	chr11	2884113	2885230	1118	undefined	geneBody	exon	CDS	X19667	ENSG00000129757	2883213	2885773	2561	-	0	inside	0	ENSG00000129757	CDKN1C
Adipocyte	chr11-29185342-29185873	2.90888e-83	0.66548	0.153	0.009	3.99422e-78	chr11	29185342	29185873	532	undefined	geneBody	intron	undefined	X20974	ENSG00000254526	29159956	29266734	106779	+	0	inside	0	ENSG00000254526	AC090791.1
Adipocyte	chr11-29264120-29264568	5.68555e-63	0.563675	0.128	0.009	7.80688e-58	chr11	29264120	29264568	449	undefined	geneBody	intron	undefined	X20975	ENSG00000254526	29159956	29266734	106779	+	0	inside	0	ENSG00000254526	AC090791.1
Adipocyte	chr11-29449847-29450137	6.47657e-59	0.5156	0.094	0.004	8.89304e-54	chr11	29449847	29450137	291	undefined	geneBody	intron	undefined	X20985	ENSG00000255227	29445487	29457393	11907	+	0	inside	0	ENSG00000255227	AC090124.1
Adipocyte	chr11-30016650-30017530	1.5861e-15	0.253335	0.118	0.042	2.1779e-10	chr11	30016650	30017530	881	promoter4	promoter	exon	utr5	X20988	ENSG00000182255	30009730	30017030	7301	-	0	overlapStart	0	ENSG00000182255	KCNA4
Adipocyte	chr11-30155512-30155733	2.94434e-62	0.55148	0.105	0.005	4.0429e-57	chr11	30155512	30155733	222	undefined	geneBody	intron	undefined	X20990	ENSG00000254532	30044053	30322988	278936	-	0	inside	0	ENSG00000254532	AL358944.1
Adipocyte	chr11-30172917-30173291	2.85081e-26	0.330215	0.067	0.007	3.91447e-21	chr11	30172917	30173291	375	undefined	geneBody	intron	undefined	X20991	ENSG00000254532	30044053	30322988	278936	-	0	inside	0	ENSG00000254532	AL358944.1
Adipocyte	chr11-30174311-30174936	1.37984e-41	0.444466	0.104	0.011	1.89467e-36	chr11	30174311	30174936	626	undefined	geneBody	intron	undefined	X20992	ENSG00000254532	30044053	30322988	278936	-	0	inside	0	ENSG00000254532	AL358944.1
Adipocyte	chr11-3042900-3044160	2.46074e-29	0.308914	0.375	0.198	3.37887e-24	chr11	3042900	3044160	1261	undefined	geneDownstream	intron	undefined	X19684	ENSG00000247473	3029009	3041260	12252	+	1639	downstream	1639	ENSG00000247473	CARS-AS1
Adipocyte	chr11-30710065-30710559	3.4383e-19	0.281727	0.088	0.023	4.72116e-14	chr11	30710065	30710559	495	undefined	distalIntergenic	intergenic	undefined	-	-	-	-	-	-	-	-	-	-	-
Adipocyte	chr11-33166168-33166485	1.49637e-23	0.326648	0.088	0.017	2.05468e-18	chr11	33166168	33166485	318	undefined	geneBody	intron	undefined	X21095	ENSG00000247151	33161657	33191598	29942	+	0	inside	0	ENSG00000247151	CSTF3-DT
Adipocyte	chr11-33635053-33635472	2.69344e-110	0.761865	0.181	0.008	3.69839e-105	chr11	33635053	33635472	420	undefined	geneBody	intron	undefined	X21118	ENSG00000110427	33376083	33674102	298020	+	0	inside	0	ENSG00000110427	KIAA1549L
Adipocyte	chr11-33646589-33647111	1.6363e-51	0.494854	0.135	0.016	2.24682e-46	chr11	33646589	33647111	523	undefined	geneBody	intron	undefined	X21119	ENSG00000110427	33376083	33674102	298020	+	0	inside	0	ENSG00000110427	KIAA1549L
Adipocyte	chr11-34308680-34309461	1.86054e-18	0.277375	0.138	0.051	2.55473e-13	chr11	34308680	34309461	782	undefined	geneBody	intron	undefined	X21183	ENSG00000166016	34150987	34358010	207024	-	0	inside	0	ENSG00000166016	ABTB2
Adipocyte	chr11-34371491-34372096	9.68731e-65	0.582529	0.135	0.011	1.33017e-59	chr11	34371491	34372096	606	undefined	distalIntergenic	intergenic	undefined	-	-	-	-	-	-	-	-	-	-	-
Adipocyte	chr11-34512773-34513135	6.40979e-26	0.32746	0.071	0.009	8.80135e-21	chr11	34512773	34513135	363	undefined	geneBody	intron	undefined	X21201	ENSG00000135374	34478793	34513805	35013	-	0	inside	0	ENSG00000135374	ELF5
Adipocyte	chr11-34564584-34565071	8.02823e-97	0.735265	0.161	0.007	1.10236e-91	chr11	34564584	34565071	488	undefined	distalIntergenic	intergenic	undefined	-	-	-	-	-	-	-	-	-	-	-
Adipocyte	chr11-34600601-34601339	9.63027e-31	0.376838	0.087	0.01	1.32234e-25	chr11	34600601	34601339	739	undefined	distalIntergenic	intergenic	undefined	-	-	-	-	-	-	-	-	-	-	-
Adipocyte	chr11-34654902-34655121	1.53483e-98	0.694134	0.122	0.002	2.10749e-93	chr11	34654902	34655121	220	undefined	geneBody	intron	undefined	X21209	ENSG00000135373	34621093	34661057	39965	+	0	inside	0	ENSG00000135373	EHF
Adipocyte	chr11-34823255-34823501	1.97671e-81	0.613965	0.11	0.002	2.71424e-76	chr11	34823255	34823501	247	undefined	distalIntergenic	intergenic	undefined	-	-	-	-	-	-	-	-	-	-	-
Adipocyte	chr11-35192198-35192694	9.61252e-27	0.344276	0.104	0.021	1.3199e-21	chr11	35192198	35192694	497	undefined	geneBody	intron	undefined	X21246	ENSG00000026508	35138870	35232402	93533	+	0	inside	0	ENSG00000026508	CD44
Adipocyte	chr11-35927610-35928068	1.2185e-61	0.578447	0.15	0.015	1.67313e-56	chr11	35927610	35928068	459	undefined	distalIntergenic	intergenic	undefined	-	-	-	-	-	-	-	-	-	-	-
Adipocyte	chr11-35934927-35935725	1.27292e-70	0.612843	0.172	0.017	1.74786e-65	chr11	35934927	35935725	799	undefined	distalIntergenic	intergenic	undefined	-	-	-	-	-	-	-	-	-	-	-
Adipocyte	chr11-36186133-36186663	2.82073e-35	0.4028	0.101	0.014	3.87317e-30	chr11	36186133	36186663	531	undefined	geneBody	intron	undefined	X21324	ENSG00000179241	35943981	36232136	288156	+	0	inside	0	ENSG00000179241	LDLRAD3
Adipocyte	chr11-36243619-36243953	1.02131e-65	0.578649	0.121	0.007	1.40237e-60	chr11	36243619	36243953	335	undefined	distalIntergenic	intergenic	undefined	-	-	-	-	-	-	-	-	-	-	-
Adipocyte	chr11-36314274-36314654	5.0764e-46	0.470239	0.09	0.006	6.97046e-41	chr11	36314274	36314654	381	undefined	geneBody	intron	undefined	X21334	ENSG00000135362	36296288	36465204	168917	+	0	inside	0	ENSG00000135362	PRR5L
Adipocyte	chr1-13723709-13724049	1.27525e-131	0.835516	0.189	0.006	1.75106e-126	chr1	13723709	13724049	341	undefined	geneBody	intron	undefined	X974	ENSG00000116731	13700198	13825079	124882	+	0	inside	0	ENSG00000116731	PRDM2
Adipocyte	chr11-3903353-3903828	3.506e-20	0.289018	0.06	0.007	4.81413e-15	chr11	3903353	3903828	476	undefined	geneBody	exon	utr5	X19737	ENSG00000167323	3854527	4093210	238684	+	0	inside	0	ENSG00000167323	STIM1
Adipocyte	chr1-14112514-14112836	1.77583e-47	0.481178	0.124	0.015	2.43841e-42	chr1	14112514	14112836	323	undefined	geneBody	intron	undefined	X994	ENSG00000189337	13892792	15118043	1225252	+	0	inside	0	ENSG00000189337	KAZN
Adipocyte	chr11-4190672-4191440	2.54849e-43	0.439119	0.259	0.081	3.49936e-38	chr11	4190672	4191440	769	undefined	geneBody	intron	undefined	X19765	ENSG00000254480	4179675	4202663	22989	+	0	inside	0	ENSG00000254480	LINC02749
Adipocyte	chr11-43393689-43394298	4.32019e-43	0.46078	0.108	0.011	5.93209e-38	chr11	43393689	43394298	610	undefined	geneBody	intron	undefined	X21429	ENSG00000254577	43390283	43395495	5213	+	0	inside	0	ENSG00000254577	AC087276.1
Adipocyte	chr1-143720545-143721046	6.0325e-52	0.519244	0.121	0.01	8.28329e-47	chr1	143720545	143721046	502	undefined	distalIntergenic	intergenic	undefined	-	-	-	-	-	-	-	-	-	-	-
Adipocyte	chr11-43738641-43739253	3.18511e-18	0.272593	0.125	0.045	4.37351e-13	chr11	43738641	43739253	613	undefined	geneBody	intron	undefined	X21440	ENSG00000149084	43680680	43856617	175938	+	0	inside	0	ENSG00000149084	HSD17B12
Adipocyte	chr11-43833559-43834074	4.64945e-16	0.257676	0.111	0.038	6.38421e-11	chr11	43833559	43834074	516	undefined	geneBody	exon	otherExon	X21447	ENSG00000246250	43827517	43880726	53210	-	0	inside	0	ENSG00000246250	AC087521.2
Adipocyte	chr1-1440869-1441475	1.78805e-15	0.262708	0.141	0.055	2.45519e-10	chr1	1440869	1441475	607	undefined	geneBody	exon	utr3	X83	ENSG00000179403	1434861	1442882	8022	+	0	inside	0	ENSG00000179403	VWA1
Adipocyte	chr11-44398009-44398577	1.03067e-33	0.377854	0.063	0.004	1.41522e-28	chr11	44398009	44398577	569	undefined	distalIntergenic	intergenic	undefined	-	-	-	-	-	-	-	-	-	-	-
Adipocyte	chr11-44592131-44592439	9.14802e-29	0.346377	0.206	0.076	1.25612e-23	chr11	44592131	44592439	309	undefined	geneBody	intron	undefined	X21504	ENSG00000085117	44564427	44620358	55932	+	0	inside	0	ENSG00000085117	CD82
Adipocyte	chr11-44627854-44628340	1.1443e-31	0.381304	0.206	0.069	1.57125e-26	chr11	44627854	44628340	487	undefined	distalIntergenic	intergenic	undefined	-	-	-	-	-	-	-	-	-	-	-
Adipocyte	chr11-45710498-45711028	2.23945e-126	0.821278	0.183	0.005	3.07501e-121	chr11	45710498	45711028	531	undefined	distalIntergenic	intergenic	undefined	-	-	-	-	-	-	-	-	-	-	-
Adipocyte	chr1-145800776-145801143	1.58676e-39	0.441978	0.111	0.014	2.1788e-34	chr1	145800776	145801143	368	undefined	geneBody	intron	undefined	X6727	ENSG00000265491	145738868	145824095	85228	-	0	inside	0	ENSG00000265491	RNF115
Adipocyte	chr11-45834331-45834681	1.75621e-53	0.509761	0.101	0.005	2.41147e-48	chr11	45834331	45834681	351	undefined	distalIntergenic	intergenic	undefined	-	-	-	-	-	-	-	-	-	-	-
Adipocyte	chr11-45859412-45860102	5.70903e-21	0.25301	0.345	0.195	7.83912e-16	chr11	45859412	45860102	691	undefined	geneBody	intron	undefined	X21615	ENSG00000121671	45847118	45883248	36131	+	0	inside	0	ENSG00000121671	CRY2
Adipocyte	chr11-46338711-46339305	4.19118e-39	0.445699	0.141	0.024	5.75495e-34	chr11	46338711	46339305	595	undefined	geneBody	exon	utr5	X21652	ENSG00000149091	46332905	46380554	47650	+	0	inside	0	ENSG00000149091	DGKZ
Adipocyte	chr11-47257220-47258242	8.63823e-57	0.458544	0.416	0.175	1.18612e-51	chr11	47257220	47258242	1023	undefined	geneBody	exon	utr5	X21716	ENSG00000025434	47248300	47269033	20734	+	0	inside	0	ENSG00000025434	NR1H3
Adipocyte	chr11-47434367-47434741	2.35033e-21	0.308033	0.101	0.024	3.22726e-16	chr11	47434367	47434741	375	undefined	distalIntergenic	intergenic	undefined	-	-	-	-	-	-	-	-	-	-	-
Adipocyte	chr11-47437554-47438030	2.52232e-15	0.255905	0.091	0.028	3.46342e-10	chr11	47437554	47438030	477	undefined	geneDownstream	exon	utr3	X21727	ENSG00000165917	47437764	47449143	11380	-	0	overlapEnd	0	ENSG00000165917	RAPSN
Adipocyte	chr11-47478751-47479102	5.00666e-44	0.463005	0.124	0.017	6.8747e-39	chr11	47478751	47479102	352	undefined	geneBody	exon	CDS	X21731	ENSG00000149187	47465933	47565569	99637	-	0	inside	0	ENSG00000149187	CELF1
Adipocyte	chr11-47616846-47617289	2.34194e-19	0.287157	0.079	0.015	3.21574e-14	chr11	47616846	47617289	444	undefined	geneDownstream	intergenic	undefined	X21741	ENSG00000109919	47617315	47642607	25293	-	25	downstream	25	ENSG00000109919	MTCH2
Adipocyte	chr11-47805249-47805648	1.7163e-19	0.27866	0.063	0.009	2.35667e-14	chr11	47805249	47805648	400	undefined	geneBody	intron	undefined	X21751	ENSG00000030066	47778087	47848555	70469	-	0	inside	0	ENSG00000030066	NUP160
Adipocyte	chr1-147821842-147822691	8.26761e-95	0.717433	0.221	0.022	1.13523e-89	chr1	147821842	147822691	850	undefined	distalIntergenic	intergenic	undefined	-	-	-	-	-	-	-	-	-	-	-
Adipocyte	chr11-47990434-47990813	9.29675e-31	0.386679	0.135	0.029	1.27655e-25	chr11	47990434	47990813	380	undefined	geneBody	intron	undefined	X21767	ENSG00000149177	47980558	48170841	190284	+	0	inside	0	ENSG00000149177	PTPRJ
Adipocyte	chr1-14894869-14895250	2.11589e-16	0.260637	0.074	0.018	2.90534e-11	chr1	14894869	14895250	382	undefined	geneBody	intron	undefined	X1026	ENSG00000189337	13892792	15118043	1225252	+	0	inside	0	ENSG00000189337	KAZN
Adipocyte	chr1-14910968-14911627	1.94952e-46	0.449666	0.272	0.089	2.6769e-41	chr1	14910968	14911627	660	undefined	geneBody	intron	undefined	X1027	ENSG00000189337	13892792	15118043	1225252	+	0	inside	0	ENSG00000189337	KAZN
Adipocyte	chr1-150001406-150001826	1.07039e-29	0.368455	0.107	0.02	1.46976e-24	chr1	150001406	150001826	421	undefined	geneBody	intron	undefined	X6877	ENSG00000264522	149937812	150010726	72915	-	0	inside	0	ENSG00000264522	OTUD7B
Adipocyte	chr11-50187274-50187484	5.02188e-98	0.70949	0.138	0.004	6.8956e-93	chr11	50187274	50187484	211	undefined	geneBody	intron	undefined	X21797	ENSG00000287538	50184250	50208794	24545	+	0	inside	0	ENSG00000287538	AC109635.7
Adipocyte	chr1-150995672-150996230	1.68067e-16	0.268099	0.125	0.049	2.30775e-11	chr1	150995672	150996230	559	undefined	geneDownstream	exon	utr3	X6945	ENSG00000143409	150996086	151008375	12290	-	0	overlapEnd	0	ENSG00000143409	MINDY1
Adipocyte	chr11-5123938-5124315	5.94153e-26	0.343593	0.088	0.015	8.15838e-21	chr11	5123938	5124315	378	undefined	distalIntergenic	intergenic	undefined	-	-	-	-	-	-	-	-	-	-	-
Adipocyte	chr1-151311523-151311897	1.71604e-26	0.34404	0.147	0.044	2.35632e-21	chr1	151311523	151311897	375	undefined	geneBody	intron	undefined	X6971	ENSG00000143393	151291797	151327715	35919	-	0	inside	0	ENSG00000143393	PI4KB
Adipocyte	chr1-151371404-151372844	8.80969e-32	0.296193	0.455	0.269	1.20967e-26	chr1	151371404	151372844	1441	promoter4	promoter	exon	utr5	X6976	ENSG00000143416	151364304	151372707	8404	-	0	overlapStart	0	ENSG00000143416	SELENBP1
Adipocyte	chr1-152622914-152623748	6.61956e-153	0.924032	0.217	0.006	9.08938e-148	chr1	152622914	152623748	835	promoter4	promoter	exon	CDS	X7047	ENSG00000185962	152622834	152623103	270	-	0	overlapStart	0	ENSG00000185962	LCE3A
Adipocyte	chr1-153577413-153578079	1.42017e-30	0.382676	0.125	0.027	1.95005e-25	chr1	153577413	153578079	667	undefined	distalIntergenic	intergenic	undefined	-	-	-	-	-	-	-	-	-	-	-
Adipocyte	chr1-153649711-153650181	2.05529e-26	0.334599	0.204	0.079	2.82213e-21	chr1	153649711	153650181	471	undefined	distalIntergenic	intergenic	undefined	-	-	-	-	-	-	-	-	-	-	-
Adipocyte	chr1-154453188-154453492	3.4003e-26	0.336792	0.065	0.007	4.66899e-21	chr1	154453188	154453492	305	undefined	geneBody	intron	undefined	X7143	ENSG00000160712	154405193	154469450	64258	+	0	inside	0	ENSG00000160712	IL6R
Adipocyte	chr1-155105480-155105928	2.35874e-85	0.697984	0.159	0.007	3.23881e-80	chr1	155105480	155105928	449	undefined	distalIntergenic	intergenic	undefined	-	-	-	-	-	-	-	-	-	-	-
Adipocyte	chr1-155598611-155599305	1.46242e-20	0.302251	0.099	0.026	2.00806e-15	chr1	155598611	155599305	695	undefined	distalIntergenic	intergenic	undefined	-	-	-	-	-	-	-	-	-	-	-
Adipocyte	chr1-156310939-156311223	2.6677e-33	0.395031	0.09	0.011	3.66304e-28	chr1	156310939	156311223	285	undefined	geneBody	exon	utr3	X7311	ENSG00000163468	156308968	156367873	58906	-	0	inside	0	ENSG00000163468	CCT3
Adipocyte	chr1-156852095-156852678	4.06911e-30	0.384502	0.104	0.016	5.58733e-25	chr1	156852095	156852678	584	undefined	geneBody	exon	CDS	X7368	ENSG00000027644	156840063	156859117	19055	-	0	inside	0	ENSG00000027644	INSRR
Adipocyte	chr1-157089794-157090498	3.51831e-15	0.255544	0.149	0.064	4.83102e-10	chr1	157089794	157090498	705	undefined	geneDownstream	intergenic	undefined	X7382	ENSG00000253831	157092043	157112412	20370	-	1544	downstream	1544	ENSG00000253831	ETV3L
Adipocyte	chr1-157194778-157195795	1.09138e-31	0.387646	0.099	0.014	1.49858e-26	chr1	157194778	157195795	1018	undefined	distalIntergenic	intergenic	undefined	-	-	-	-	-	-	-	-	-	-	-
Adipocyte	chr11-57251524-57252000	3.66676e-36	0.414213	0.096	0.012	5.03486e-31	chr11	57251524	57252000	477	undefined	distalIntergenic	intergenic	undefined	-	-	-	-	-	-	-	-	-	-	-
Adipocyte	chr11-57310951-57311831	1.28179e-27	0.256172	0.5	0.344	1.76004e-22	chr11	57310951	57311831	881	undefined	geneBody	exon	utr5	X21825	ENSG00000149115	57299638	57324952	25315	-	0	inside	0	ENSG00000149115	TNKS1BP1
Adipocyte	chr11-57434706-57434965	2.63603e-35	0.405298	0.115	0.018	3.61956e-30	chr11	57434706	57434965	260	undefined	distalIntergenic	intergenic	undefined	-	-	-	-	-	-	-	-	-	-	-
Adipocyte	chr11-57679455-57680211	9.33287e-27	0.349187	0.101	0.019	1.28151e-21	chr11	57679455	57680211	757	undefined	geneBody	intron	undefined	X21859	ENSG00000156599	57667747	57701182	33436	+	0	inside	0	ENSG00000156599	ZDHHC5
Adipocyte	chr11-58788415-58788693	4.40818e-54	0.519849	0.099	0.005	6.05291e-49	chr11	58788415	58788693	279	undefined	distalIntergenic	intergenic	undefined	-	-	-	-	-	-	-	-	-	-	-
Adipocyte	chr11-58900667-58901158	3.7978e-19	0.279274	0.062	0.01	5.21479e-14	chr11	58900667	58901158	492	undefined	geneBody	intron	undefined	X21895	ENSG00000156689	58834065	58904215	70151	-	0	inside	0	ENSG00000156689	GLYATL2
Adipocyte	chr1-159756475-159756700	4.46911e-33	0.383207	0.068	0.005	6.13658e-28	chr1	159756475	159756700	226	undefined	distalIntergenic	intergenic	undefined	-	-	-	-	-	-	-	-	-	-	-
Adipocyte	chr1-160284000-160285319	1.36691e-28	0.302605	0.379	0.213	1.87691e-23	chr1	160284000	160285319	1320	undefined	geneBody	exon	utr5	X7515	ENSG00000162735	160276812	160286348	9537	-	0	inside	0	ENSG00000162735	PEX19
Adipocyte	chr11-60787064-60787511	4.13973e-25	0.340731	0.113	0.025	5.6843e-20	chr11	60787064	60787511	448	undefined	geneBody	intron	undefined	X21951	ENSG00000172689	60785333	60801305	15973	+	0	inside	0	ENSG00000172689	MS4A10
Adipocyte	chr11-60821676-60822086	1.57849e-62	0.578492	0.118	0.006	2.16744e-57	chr11	60821676	60822086	411	promoter4	promoter	exon	otherExon	X21953	ENSG00000255845	60813932	60821739	7808	-	0	overlapStart	0	ENSG00000255845	AP000777.1
Adipocyte	chr1-160993684-160993887	1.04698e-21	0.30503	0.077	0.013	1.43762e-16	chr1	160993684	160993887	204	undefined	geneDownstream	intergenic	undefined	X7560	ENSG00000158769	160995211	161021343	26133	-	1323	downstream	1323	ENSG00000158769	F11R
Adipocyte	chr1-161117510-161118870	2.44087e-25	0.282838	0.385	0.223	3.35159e-20	chr1	161117510	161118870	1361	promoter4	promoter	exon	utr5	X7572	ENSG00000158793	161118086	161125445	7360	+	0	overlapStart	0	ENSG00000158793	NIT1
Adipocyte	chr1-161119205-161119507	2.52333e-25	0.340707	0.113	0.026	3.46481e-20	chr1	161119205	161119507	303	promoter1	promoter	exon	CDS	X7573	ENSG00000143256	161100556	161118055	17500	-	1149	upstream	1149	ENSG00000143256	PFDN2
Adipocyte	chr1-161216658-161217233	1.28342e-22	0.323785	0.133	0.037	1.76227e-17	chr1	161216658	161217233	576	undefined	geneBody	intron	undefined	X7582	ENSG00000158869	161215234	161220699	5466	+	0	inside	0	ENSG00000158869	FCER1G
Adipocyte	chr11-61249294-61249620	7.0224e-50	0.4806	0.091	0.005	9.64252e-45	chr11	61249294	61249620	327	undefined	geneBody	exon	utr5	X21998	ENSG00000256713	61241042	61251448	10407	+	0	inside	0	ENSG00000256713	PGA5
Adipocyte	chr11-61378492-61379236	2.55839e-31	0.359894	0.228	0.084	3.51295e-26	chr11	61378492	61379236	745	undefined	distalIntergenic	intergenic	undefined	-	-	-	-	-	-	-	-	-	-	-
Adipocyte	chr1-162396659-162397253	2.25261e-78	0.64983	0.144	0.007	3.09308e-73	chr1	162396659	162397253	595	undefined	geneBody	exon	utr3	X7683	ENSG00000198574	162395268	162412138	16871	-	0	inside	0	ENSG00000198574	SH2D1B
Adipocyte	chr11-62479658-62481013	4.47478e-57	0.494135	0.314	0.1	6.14436e-52	chr11	62479658	62481013	1356	undefined	geneBody	intron	undefined	X22104	ENSG00000124942	62433542	62556235	122694	-	0	inside	0	ENSG00000124942	AHNAK
Adipocyte	chr1-162612417-162614083	4.9913e-18	0.251954	0.257	0.138	6.8536e-13	chr1	162612417	162614083	1667	undefined	distalIntergenic	intergenic	undefined	-	-	-	-	-	-	-	-	-	-	-
Adipocyte	chr1-162670832-162671667	2.10937e-28	0.362043	0.144	0.037	2.89639e-23	chr1	162670832	162671667	836	undefined	geneBody	intron	undefined	X7700	ENSG00000162733	162631373	162787405	156033	+	0	inside	0	ENSG00000162733	DDR2
Adipocyte	chr11-62694499-62695053	3.29985e-34	0.406299	0.186	0.053	4.53106e-29	chr11	62694499	62695053	555	undefined	geneBody	exon	CDS	X22127	ENSG00000168000	62690275	62709845	19571	-	0	inside	0	ENSG00000168000	BSCL2
Adipocyte	chr11-63243552-63243755	7.31059e-94	0.656477	0.111	0.001	1.00382e-88	chr11	63243552	63243755	204	undefined	geneBody	intron	undefined	X22152	ENSG00000184999	63137867	63369718	231852	+	0	inside	0	ENSG00000184999	SLC22A10
Adipocyte	chr11-63510383-63510674	2.45868e-72	0.608113	0.203	0.029	3.37603e-67	chr11	63510383	63510674	292	undefined	geneBody	exon	CDS	X22157	ENSG00000133317	63506084	63516774	10691	+	0	inside	0	ENSG00000133317	LGALS12
Adipocyte	chr11-63573737-63575491	5.12897e-63	0.524256	0.356	0.112	7.04264e-58	chr11	63573737	63575491	1755	undefined	geneBody	exon	utr3	X22162	ENSG00000176485	63573195	63616883	43689	-	0	inside	0	ENSG00000176485	PLAAT3
Adipocyte	chr11-63613109-63614702	4.28308e-49	0.390827	0.491	0.251	5.88114e-44	chr11	63613109	63614702	1594	promoter1	promoter	exon	utr5	X22164	ENSG00000203520	63616308	63621671	5364	+	1605	upstream	1605	ENSG00000203520	AP000753.1
Adipocyte	chr11-63858688-63858923	6.48586e-17	0.269743	0.063	0.011	8.9058e-12	chr11	63858688	63858923	236	undefined	geneBody	intron	undefined	X22180	ENSG00000072518	63838928	63911019	72092	+	0	inside	0	ENSG00000072518	MARK2
Adipocyte	chr11-63933485-63933732	6.82184e-18	0.273586	0.088	0.022	9.36713e-13	chr11	63933485	63933732	248	undefined	distalIntergenic	intergenic	undefined	-	-	-	-	-	-	-	-	-	-	-
Adipocyte	chr1-164320852-164322018	5.69502e-31	0.363505	0.161	0.048	7.81989e-26	chr1	164320852	164322018	1167	undefined	distalIntergenic	intergenic	undefined	-	-	-	-	-	-	-	-	-	-	-
Adipocyte	chr11-65101888-65102684	6.50968e-54	0.514637	0.209	0.045	8.93851e-49	chr11	65101888	65102684	797	undefined	geneBody	intron	undefined	X22295	ENSG00000149823	65089324	65111862	22539	+	0	inside	0	ENSG00000149823	VPS51
Adipocyte	chr1-165235326-165236242	3.01722e-21	0.303972	0.085	0.017	4.14297e-16	chr1	165235326	165236242	917	undefined	geneBody	intron	undefined	X7829	ENSG00000162761	165201867	165356715	154849	-	0	inside	0	ENSG00000162761	LMX1A
Adipocyte	chr1-165695892-165696877	2.81542e-34	0.385323	0.22	0.074	3.86589e-29	chr1	165695892	165696877	986	undefined	geneBody	intron	undefined	X7862	ENSG00000143149	165662216	165698863	36648	-	0	inside	0	ENSG00000143149	ALDH9A1
Adipocyte	chr11-66606996-66607787	2.5742e-26	0.315217	0.265	0.122	3.53465e-21	chr11	66606996	66607787	792	undefined	geneDownstream	intergenic	undefined	X22439	ENSG00000173992	66593153	66606019	12867	+	976	downstream	976	ENSG00000173992	CCS
Adipocyte	chr11-66956891-66957224	1.69874e-19	0.293469	0.088	0.021	2.33255e-14	chr11	66956891	66957224	334	undefined	geneBody	intron	undefined	X22459	ENSG00000173599	66848417	66958386	109970	-	0	inside	0	ENSG00000173599	PC
Adipocyte	chr11-66964889-66965193	2.12686e-51	0.510375	0.13	0.014	2.92042e-46	chr11	66964889	66965193	305	undefined	distalIntergenic	intergenic	undefined	-	-	-	-	-	-	-	-	-	-	-
Adipocyte	chr11-66970501-66971520	4.25607e-26	0.296667	0.314	0.162	5.84406e-21	chr11	66970501	66971520	1020	undefined	upstream	intergenic	undefined	X22462	ENSG00000173237	66975277	66977004	1728	+	3756	upstream	3756	ENSG00000173237	C11orf86
Adipocyte	chr11-66996502-66997391	1.88214e-21	0.294023	0.152	0.054	2.58439e-16	chr11	66996502	66997391	890	undefined	distalIntergenic	intergenic	undefined	-	-	-	-	-	-	-	-	-	-	-
Adipocyte	chr11-67110908-67111707	3.02699e-24	0.331492	0.125	0.034	4.15639e-19	chr11	67110908	67111707	800	undefined	distalIntergenic	intergenic	undefined	-	-	-	-	-	-	-	-	-	-	-
Adipocyte	chr1-167162712-167163187	2.20719e-24	0.318052	0.067	0.008	3.03071e-19	chr1	167162712	167163187	476	undefined	geneBody	intron	undefined	X7909	ENSG00000143167	167052836	167166479	113644	-	0	inside	0	ENSG00000143167	GPA33
Adipocyte	chr1-168772688-168772979	3.52282e-58	0.537475	0.108	0.006	4.83722e-53	chr1	168772688	168772979	292	undefined	geneBody	intron	undefined	X8044	ENSG00000235736	168763365	168774490	11126	-	0	inside	0	ENSG00000235736	AL031275.1
Adipocyte	chr1-169003645-169004580	4.31552e-19	0.272988	0.198	0.087	5.92568e-14	chr1	169003645	169004580	936	undefined	geneBody	intron	undefined	X8058	ENSG00000203601	168903905	169087005	183101	-	0	inside	0	ENSG00000203601	LINC00970
Adipocyte	chr1-169070093-169071160	1.15839e-16	0.265232	0.128	0.049	1.5906e-11	chr1	169070093	169071160	1068	undefined	geneBody	intron	undefined	X8062	ENSG00000203601	168903905	169087005	183101	-	0	inside	0	ENSG00000203601	LINC00970
Adipocyte	chr1-169513320-169513530	7.39663e-60	0.557691	0.11	0.006	1.01564e-54	chr1	169513320	169513530	211	undefined	geneBody	exon	utr3	X8087	ENSG00000198734	169511953	169586588	74636	-	0	inside	0	ENSG00000198734	F5
Adipocyte	chr11-70225633-70226147	8.73013e-45	0.47513	0.128	0.016	1.19874e-39	chr11	70225633	70226147	515	undefined	distalIntergenic	intergenic	undefined	-	-	-	-	-	-	-	-	-	-	-
Adipocyte	chr11-71500697-71501111	5.2923e-20	0.286899	0.059	0.008	7.26691e-15	chr11	71500697	71501111	415	undefined	geneBody	intron	undefined	X22792	ENSG00000172890	71453109	71524107	70999	+	0	inside	0	ENSG00000172890	NADSYN1
Adipocyte	chr1-17183913-17184412	2.67601e-171	0.978443	0.24	0.006	3.67445e-166	chr1	17183913	17184412	500	undefined	distalIntergenic	intergenic	undefined	-	-	-	-	-	-	-	-	-	-	-
Adipocyte	chr1-17184835-17185755	6.91338e-171	0.971602	0.274	0.012	9.49283e-166	chr1	17184835	17185755	921	undefined	upstream	intergenic	undefined	X1229	ENSG00000204362	17189783	17197617	7835	+	4027	upstream	4027	ENSG00000204362	LINC02783
Adipocyte	chr1-172825877-172826718	1.39405e-24	0.330303	0.193	0.074	1.91418e-19	chr1	172825877	172826718	842	undefined	geneBody	intron	undefined	X8304	ENSG00000224228	172775905	173064015	288111	+	0	inside	0	ENSG00000224228	AL031599.1
Adipocyte	chr11-72951238-72951523	7.1274e-21	0.294908	0.087	0.019	9.7867e-16	chr11	72951238	72951523	286	undefined	geneBody	intron	undefined	X22890	ENSG00000137478	72836745	73142318	305574	-	0	inside	0	ENSG00000137478	FCHSD2
Adipocyte	chr11-73201307-73201725	1.13332e-32	0.403968	0.11	0.017	1.55617e-27	chr11	73201307	73201725	419	undefined	distalIntergenic	intergenic	undefined	-	-	-	-	-	-	-	-	-	-	-
Adipocyte	chr11-73469348-73469803	3.04602e-22	0.320552	0.128	0.036	4.18252e-17	chr11	73469348	73469803	456	undefined	geneBody	intron	undefined	X22944	ENSG00000054965	73400487	73598189	197703	-	0	inside	0	ENSG00000054965	FAM168A
Adipocyte	chr1-173526990-173527362	2.19639e-146	0.897487	0.198	0.004	3.01589e-141	chr1	173526990	173527362	373	undefined	geneBody	intron	undefined	X8340	ENSG00000162753	173500460	173603072	102613	-	0	inside	0	ENSG00000162753	SLC9C2
Adipocyte	chr1-173560270-173560592	3.71179e-190	1.01346	0.22	0.002	5.0967e-185	chr1	173560270	173560592	323	undefined	geneBody	intron	undefined	X8341	ENSG00000238272	173555251	173612772	57522	+	0	inside	0	ENSG00000238272	AL139142.1
Adipocyte	chr1-173602772-173603585	3.88874e-21	0.306739	0.152	0.053	5.33967e-16	chr1	173602772	173603585	814	promoter4	promoter	exon	utr5	X8342	ENSG00000162753	173500460	173603072	102613	-	0	overlapStart	0	ENSG00000162753	SLC9C2
Adipocyte	chr11-7523661-7524131	7.6884e-62	0.575278	0.138	0.011	1.0557e-56	chr11	7523661	7524131	471	undefined	geneBody	intron	undefined	X19876	ENSG00000166387	7513298	7657127	143830	+	0	inside	0	ENSG00000166387	PPFIBP2
Adipocyte	chr1-175383091-175383472	3.36828e-41	0.443488	0.102	0.01	4.62502e-36	chr1	175383091	175383472	382	undefined	geneBody	intron	undefined	X8415	ENSG00000116147	175315194	175743616	428423	-	0	inside	0	ENSG00000116147	TNR
Adipocyte	chr11-75520477-75521103	1.54185e-20	0.251628	0.288	0.162	2.11714e-15	chr11	75520477	75521103	627	undefined	geneBody	intron	undefined	X23080	ENSG00000158555	75434640	75525941	91302	-	0	inside	0	ENSG00000158555	GDPD5
Adipocyte	chr11-75718102-75718378	7.01408e-35	0.411415	0.108	0.015	9.6311e-30	chr11	75718102	75718378	277	promoter4	promoter	intron	undefined	X23099	ENSG00000166391	75717838	75732958	15121	+	0	inside	263	ENSG00000166391	MOGAT2
Adipocyte	chr11-75721925-75722476	5.84896e-22	0.319106	0.105	0.026	8.03126e-17	chr11	75721925	75722476	552	undefined	geneBody	intron	undefined	X23100	ENSG00000166391	75717838	75732958	15121	+	0	inside	0	ENSG00000166391	MOGAT2
Adipocyte	chr11-75734879-75735086	9.44425e-54	0.512185	0.118	0.01	1.2968e-48	chr11	75734879	75735086	208	undefined	geneDownstream	intergenic	undefined	X23102	ENSG00000166391	75717838	75732958	15121	+	1920	downstream	1920	ENSG00000166391	MOGAT2
Adipocyte	chr11-75743739-75744227	3.66368e-118	0.817096	0.183	0.006	5.03064e-113	chr11	75743739	75744227	489	undefined	distalIntergenic	intergenic	undefined	-	-	-	-	-	-	-	-	-	-	-
Adipocyte	chr11-75919286-75919903	1.75904e-24	0.331555	0.098	0.02	2.41535e-19	chr11	75919286	75919903	618	undefined	geneBody	intron	undefined	X23114	ENSG00000198382	75815210	76144232	329023	+	0	inside	0	ENSG00000198382	UVRAG
Adipocyte	chr11-7600225-7600699	1.99288e-69	0.614773	0.147	0.011	2.73644e-64	chr11	7600225	7600699	475	undefined	geneBody	intron	undefined	X19887	ENSG00000166387	7513298	7657127	143830	+	0	inside	0	ENSG00000166387	PPFIBP2
Adipocyte	chr11-76131057-76131862	1.574e-35	0.414596	0.18	0.046	2.16128e-30	chr11	76131057	76131862	806	undefined	geneBody	intron	undefined	X23128	ENSG00000198382	75815210	76144232	329023	+	0	inside	0	ENSG00000198382	UVRAG
Adipocyte	chr11-76140479-76141218	8.07579e-31	0.384035	0.141	0.035	1.10889e-25	chr11	76140479	76141218	740	undefined	geneBody	exon	utr3	X23129	ENSG00000198382	75815210	76144232	329023	+	0	inside	0	ENSG00000198382	UVRAG
Adipocyte	chr11-762564-762803	2.0572e-61	0.570948	0.163	0.019	2.82476e-56	chr11	762564	762803	240	undefined	geneBody	intron	undefined	X19492	ENSG00000177156	747415	765012	17598	+	0	inside	0	ENSG00000177156	TALDO1
Adipocyte	chr11-76770721-76771145	2.28587e-37	0.41819	0.203	0.056	3.13875e-32	chr11	76770721	76771145	425	undefined	upstream	intergenic	undefined	X23183	ENSG00000254632	76759916	76768622	8707	-	2098	upstream	2098	ENSG00000254632	AP003119.1
Adipocyte	chr11-76772373-76773325	3.10789e-48	0.480562	0.243	0.065	4.26748e-43	chr11	76772373	76773325	953	undefined	upstream	intergenic	undefined	X23184	ENSG00000254632	76759916	76768622	8707	-	3750	upstream	3750	ENSG00000254632	AP003119.1
Adipocyte	chr11-76773696-76774379	1.59813e-16	0.259849	0.172	0.079	2.1944e-11	chr11	76773696	76774379	684	undefined	distalIntergenic	intergenic	undefined	-	-	-	-	-	-	-	-	-	-	-
Adipocyte	chr11-76807024-76807767	1.52111e-90	0.61319	0.413	0.119	2.08864e-85	chr11	76807024	76807767	744	undefined	distalIntergenic	intergenic	undefined	-	-	-	-	-	-	-	-	-	-	-
Adipocyte	chr11-76810179-76810513	3.18612e-22	0.323066	0.094	0.02	4.3749e-17	chr11	76810179	76810513	335	undefined	distalIntergenic	intergenic	undefined	-	-	-	-	-	-	-	-	-	-	-
Adipocyte	chr11-76830239-76830979	1.71459e-26	0.357099	0.104	0.02	2.35432e-21	chr11	76830239	76830979	741	undefined	distalIntergenic	intergenic	undefined	-	-	-	-	-	-	-	-	-	-	-
Adipocyte	chr11-76850347-76851172	5.6685e-17	0.26906	0.132	0.048	7.78347e-12	chr11	76850347	76851172	826	undefined	distalIntergenic	intergenic	undefined	-	-	-	-	-	-	-	-	-	-	-
Adipocyte	chr1-176888472-176889307	3.46893e-16	0.258191	0.094	0.028	4.76323e-11	chr1	176888472	176889307	836	undefined	geneBody	intron	undefined	X8485	ENSG00000152092	176857302	177164973	307672	-	0	inside	0	ENSG00000152092	ASTN1
Adipocyte	chr1-177238031-177238380	7.97738e-90	0.674407	0.13	0.004	1.09538e-84	chr1	177238031	177238380	350	undefined	geneBody	intron	undefined	X8497	ENSG00000198797	177170958	177282422	111465	+	0	inside	0	ENSG00000198797	BRINP2
Adipocyte	chr1-1777232-1777717	1.51877e-16	0.254793	0.189	0.094	2.08544e-11	chr1	1777232	1777717	486	undefined	geneBody	intron	undefined	X135	ENSG00000008130	1751232	1780457	29226	-	0	inside	0	ENSG00000008130	NADK
Adipocyte	chr11-78061121-78062223	9.04787e-49	0.466285	0.259	0.08	1.24237e-43	chr11	78061121	78062223	1103	promoter1	promoter	intergenic	undefined	X23248	ENSG00000151365	78063861	78068351	4491	+	1637	upstream	1637	ENSG00000151365	THRSP
Adipocyte	chr11-78063487-78063903	1.68683e-238	1.15513	0.359	0.014	2.3162e-233	chr11	78063487	78063903	417	promoter4	promoter	exon	utr5	X23249	ENSG00000151365	78063861	78068351	4491	+	0	overlapStart	0	ENSG00000151365	THRSP
Adipocyte	chr11-78122399-78122663	7.63809e-88	0.669933	0.125	0.003	1.04879e-82	chr11	78122399	78122663	265	undefined	geneBody	intron	undefined	X23252	ENSG00000159063	78100936	78139653	38718	-	0	inside	0	ENSG00000159063	ALG8
Adipocyte	chr11-78284386-78284655	2.632e-31	0.372702	0.077	0.008	3.61403e-26	chr11	78284386	78284655	270	undefined	geneBody	intron	undefined	X23267	ENSG00000033327	78215293	78418348	203056	-	0	inside	0	ENSG00000033327	GAB2
Adipocyte	chr1-178310531-178311604	6.19222e-20	0.292273	0.135	0.048	8.5026e-15	chr1	178310531	178311604	1074	undefined	geneBody	intron	undefined	X8539	ENSG00000075391	178094141	178484147	390007	+	0	inside	0	ENSG00000075391	RASAL2
Adipocyte	chr11-78419329-78419648	2.30779e-16	0.258565	0.161	0.067	3.16884e-11	chr11	78419329	78419648	320	promoter2	promoter	intron	undefined	X23284	ENSG00000033327	78215293	78418348	203056	-	980	upstream	980	ENSG00000033327	GAB2
Adipocyte	chr11-78548990-78549496	2.18898e-22	0.300833	0.068	0.01	3.00571e-17	chr11	78548990	78549496	507	undefined	geneBody	intron	undefined	X23289	ENSG00000255084	78533176	78558565	25390	+	0	inside	0	ENSG00000255084	AP003110.1
Adipocyte	chr1-179091700-179092012	1.50651e-77	0.657973	0.209	0.025	2.06861e-72	chr1	179091700	179092012	313	undefined	geneBody	exon	otherExon	X8584	ENSG00000186283	179082070	179098023	15954	+	0	inside	0	ENSG00000186283	TOR3A
Adipocyte	chr1-179175214-179175795	2.8648e-77	0.628748	0.217	0.033	3.93368e-72	chr1	179175214	179175795	582	undefined	geneBody	intron	undefined	X8594	ENSG00000143322	179099330	179229684	130355	-	0	inside	0	ENSG00000143322	ABL2
Adipocyte	chr11-79412899-79413580	1.73416e-20	0.292608	0.147	0.055	2.38119e-15	chr11	79412899	79413580	682	undefined	geneBody	intron	undefined	X23349	ENSG00000149256	78652829	79441030	788202	-	0	inside	0	ENSG00000149256	TENM4
Adipocyte	chr11-79502694-79503521	2.15542e-23	0.303699	0.197	0.085	2.95963e-18	chr11	79502694	79503521	828	undefined	distalIntergenic	intergenic	undefined	-	-	-	-	-	-	-	-	-	-	-
Adipocyte	chr1-179585932-179586912	3.08326e-22	0.274449	0.325	0.181	4.23365e-17	chr1	179585932	179586912	981	undefined	upstream	intergenic	undefined	X8609	ENSG00000261060	179590372	179591305	934	+	3459	upstream	3459	ENSG00000261060	AL160286.2
Adipocyte	chr1-179931504-179932153	5.39427e-22	0.308263	0.147	0.051	7.40693e-17	chr1	179931504	179932153	650	undefined	geneBody	intron	undefined	X8623	ENSG00000261831	179926641	179941796	15156	-	0	inside	0	ENSG00000261831	AL353708.2
Adipocyte	chr1-180173718-180174361	2.45373e-18	0.270382	0.189	0.086	3.36924e-13	chr1	180173718	180174361	644	undefined	geneBody	intron	undefined	X8634	ENSG00000116260	180154869	180204030	49162	+	0	inside	0	ENSG00000116260	QSOX1
Adipocyte	chr1-180926257-180926906	1.53387e-16	0.257387	0.144	0.059	2.10618e-11	chr1	180926257	180926906	650	undefined	geneBody	intron	undefined	X8670	ENSG00000135835	180912897	180951614	38718	+	0	inside	0	ENSG00000135835	KIAA1614
Adipocyte	chr1-181490775-181491074	5.50905e-57	0.529747	0.105	0.006	7.56454e-52	chr1	181490775	181491074	300	undefined	geneBody	intron	undefined	X8706	ENSG00000198216	181317690	181808084	490395	+	0	inside	0	ENSG00000198216	CACNA1E
Adipocyte	chr11-82046703-82047475	1.68872e-22	0.310637	0.084	0.016	2.31881e-17	chr11	82046703	82047475	773	undefined	geneBody	intron	undefined	X23394	ENSG00000245832	81821272	82718299	897028	-	0	inside	0	ENSG00000245832	MIR4300HG
Adipocyte	chr1-182196999-182197999	2.18705e-93	0.673344	0.382	0.084	3.00305e-88	chr1	182196999	182197999	1001	undefined	geneBody	intron	undefined	X8726	ENSG00000228918	182096338	182314061	217724	-	0	inside	0	ENSG00000228918	LINC01344
Adipocyte	chr1-182396589-182397002	1.45993e-17	0.269662	0.172	0.077	2.00465e-12	chr1	182396589	182397002	414	undefined	geneDownstream	intergenic	undefined	X8742	ENSG00000203730	182398117	182400667	2551	-	1114	downstream	1114	ENSG00000203730	TEDDM1
Adipocyte	chr1-182706964-182707584	5.5578e-17	0.26667	0.144	0.06	7.63147e-12	chr1	182706964	182707584	621	undefined	distalIntergenic	intergenic	undefined	-	-	-	-	-	-	-	-	-	-	-
Adipocyte	chr11-82864038-82864565	3.47551e-33	0.402191	0.133	0.026	4.77226e-28	chr11	82864038	82864565	528	undefined	geneBody	intron	undefined	X23408	ENSG00000137509	82822936	82970584	147649	-	0	inside	0	ENSG00000137509	PRCP
Adipocyte	chr1-183130065-183130797	2.03614e-66	0.581177	0.226	0.039	2.79584e-61	chr1	183130065	183130797	733	undefined	geneBody	exon	CDS	X8788	ENSG00000135862	183023420	183145592	122173	+	0	inside	0	ENSG00000135862	LAMC1
Adipocyte	chr1-183204943-183205651	6.58771e-120	0.785633	0.291	0.035	9.04565e-115	chr1	183204943	183205651	709	undefined	geneBody	intron	undefined	X8797	ENSG00000058085	183186238	183245127	58890	+	0	inside	0	ENSG00000058085	LAMC2
Adipocyte	chr1-183693545-183694273	5.38254e-161	0.952356	0.255	0.01	7.39082e-156	chr1	183693545	183694273	729	undefined	geneBody	intron	undefined	X8838	ENSG00000143344	183636085	183928531	292447	+	0	inside	0	ENSG00000143344	RGL1
Adipocyte	chr1-184404440-184404666	5.92692e-102	0.743137	0.155	0.005	8.13831e-97	chr1	184404440	184404666	227	undefined	geneBody	intron	undefined	X8890	ENSG00000116667	184387029	184629019	241991	+	0	inside	0	ENSG00000116667	C1orf21
Adipocyte	chr1-184494140-184494390	2.40422e-29	0.345492	0.07	0.007	3.30126e-24	chr1	184494140	184494390	251	undefined	geneBody	intron	undefined	X8900	ENSG00000116667	184387029	184629019	241991	+	0	inside	0	ENSG00000116667	C1orf21
Adipocyte	chr1-18464172-18464414	6.71421e-30	0.345647	0.054	0.003	9.21935e-25	chr1	18464172	18464414	243	undefined	distalIntergenic	intergenic	undefined	-	-	-	-	-	-	-	-	-	-	-
Adipocyte	chr1-18464748-18465022	3.96665e-49	0.468002	0.077	0.003	5.44665e-44	chr1	18464748	18465022	275	undefined	distalIntergenic	intergenic	undefined	-	-	-	-	-	-	-	-	-	-	-
Adipocyte	chr1-185528419-185528626	5.22865e-104	0.735825	0.152	0.004	7.17951e-99	chr1	185528419	185528626	208	undefined	distalIntergenic	intergenic	undefined	-	-	-	-	-	-	-	-	-	-	-
Adipocyte	chr1-185534843-185535215	3.25441e-28	0.367749	0.096	0.014	4.46867e-23	chr1	185534843	185535215	373	undefined	distalIntergenic	intergenic	undefined	-	-	-	-	-	-	-	-	-	-	-
Adipocyte	chr1-185559824-185560161	5.48619e-21	0.304061	0.062	0.007	7.53315e-16	chr1	185559824	185560161	338	undefined	geneBody	intron	undefined	X8977	ENSG00000228309	185558371	185628944	70574	-	0	inside	0	ENSG00000228309	LINC01350
Adipocyte	chr11-85977636-85978264	1.80734e-58	0.538673	0.228	0.047	2.48167e-53	chr11	85977636	85978264	629	undefined	geneBody	exon	CDS	X23508	ENSG00000073921	85957175	86069882	112708	-	0	inside	0	ENSG00000073921	PICALM
Adipocyte	chr1-186894479-186894685	2.8677e-29	0.345922	0.065	0.005	3.93766e-24	chr1	186894479	186894685	207	undefined	geneBody	intron	undefined	X9077	ENSG00000116711	186828949	186988981	160033	+	0	inside	0	ENSG00000116711	PLA2G4A
Adipocyte	chr11-86977284-86977757	1.2646e-105	0.756198	0.251	0.026	1.73644e-100	chr11	86977284	86977757	474	undefined	geneBody	intron	undefined	X23627	ENSG00000246523	86955616	87021909	66294	+	0	inside	0	ENSG00000246523	FZD4-DT
Adipocyte	chr11-86984685-86984965	6.34115e-119	0.811731	0.184	0.006	8.7071e-114	chr11	86984685	86984965	281	undefined	geneBody	intron	undefined	X23628	ENSG00000246523	86955616	87021909	66294	+	0	inside	0	ENSG00000246523	FZD4-DT
Adipocyte	chr11-86989678-86990793	5.5979e-31	0.376392	0.133	0.033	7.68653e-26	chr11	86989678	86990793	1116	undefined	geneBody	intron	undefined	X23629	ENSG00000246523	86955616	87021909	66294	+	0	inside	0	ENSG00000246523	FZD4-DT
Adipocyte	chr11-88475771-88476517	8.99195e-26	0.321473	0.206	0.083	1.23469e-20	chr11	88475771	88476517	747	undefined	distalIntergenic	intergenic	undefined	-	-	-	-	-	-	-	-	-	-	-
Adipocyte	chr11-90134169-90135010	3.38703e-25	0.346568	0.122	0.031	4.65076e-20	chr11	90134169	90135010	842	undefined	geneBody	exon	utr5	X23765	ENSG00000077616	90131515	90192894	61380	+	0	inside	0	ENSG00000077616	NAALAD2
Adipocyte	chr11-91927028-91927291	1.93846e-19	0.28437	0.068	0.013	2.66171e-14	chr11	91927028	91927291	264	undefined	distalIntergenic	intergenic	undefined	-	-	-	-	-	-	-	-	-	-	-
Adipocyte	chr11-92204717-92205139	1.65309e-25	0.328825	0.077	0.012	2.26988e-20	chr11	92204717	92205139	423	undefined	distalIntergenic	intergenic	undefined	-	-	-	-	-	-	-	-	-	-	-
Adipocyte	chr1-192626367-192627111	1.36822e-15	0.257555	0.093	0.028	1.87872e-10	chr1	192626367	192627111	745	undefined	geneBody	intron	undefined	X9128	ENSG00000285280	192167786	192957713	789928	-	0	inside	0	ENSG00000285280	AL390957.1
Adipocyte	chr1-193013000-193013303	4.91668e-31	0.363924	0.087	0.011	6.75114e-26	chr1	193013000	193013303	304	undefined	geneBody	exon	utr3	X9153	ENSG00000116750	193012250	193060080	47831	-	0	inside	0	ENSG00000116750	UCHL5
Adipocyte	chr1-193111522-193111940	1.46674e-36	0.415744	0.158	0.038	2.01399e-31	chr1	193111522	193111940	419	undefined	distalIntergenic	intergenic	undefined	-	-	-	-	-	-	-	-	-	-	-
Adipocyte	chr11-93570814-93571110	7.85458e-36	0.412183	0.152	0.032	1.07852e-30	chr11	93570814	93571110	297	undefined	distalIntergenic	intergenic	undefined	-	-	-	-	-	-	-	-	-	-	-
Adipocyte	chr11-94641074-94641482	4.24677e-36	0.40469	0.096	0.011	5.83128e-31	chr11	94641074	94641482	409	undefined	geneDownstream	intron	undefined	X23921	ENSG00000233536	94638038	94640833	2796	+	240	downstream	240	ENSG00000233536	AP000943.1
Adipocyte	chr11-94793970-94795130	2.11043e-24	0.301581	0.254	0.12	2.89785e-19	chr11	94793970	94795130	1161	undefined	geneBody	exon	CDS	X23933	ENSG00000166025	94706431	94876748	170318	+	0	inside	0	ENSG00000166025	AMOTL1
Adipocyte	chr11-95592347-95592837	3.01903e-33	0.395103	0.144	0.034	4.14546e-28	chr11	95592347	95592837	491	undefined	geneBody	intron	undefined	X24006	ENSG00000285842	95571040	95748715	177676	+	0	inside	0	ENSG00000285842	AP000820.2
Adipocyte	chr11-95595819-95596151	5.89206e-20	0.281858	0.062	0.009	8.09045e-15	chr11	95595819	95596151	333	undefined	geneBody	intron	undefined	X24007	ENSG00000285842	95571040	95748715	177676	+	0	inside	0	ENSG00000285842	AP000820.2
Adipocyte	chr1-1959825-1960339	1.93828e-51	0.518053	0.193	0.034	2.66148e-46	chr1	1959825	1960339	515	undefined	geneBody	exon	CDS	X149	ENSG00000142609	1921951	2003837	81887	-	0	inside	0	ENSG00000142609	CFAP74
Adipocyte	chr11-96000796-96001573	9.74129e-27	0.312854	0.249	0.112	1.33759e-21	chr11	96000796	96001573	778	undefined	geneBody	intron	undefined	X24037	ENSG00000184384	95976598	96343195	366598	-	0	inside	0	ENSG00000184384	MAML2
Adipocyte	chr11-96090683-96090917	5.29955e-36	0.409635	0.111	0.017	7.27686e-31	chr11	96090683	96090917	235	promoter1	promoter	intron	undefined	X24047	ENSG00000285921	96092374	96137827	45454	+	1456	upstream	1456	ENSG00000285921	AP000779.1
Adipocyte	chr11-96168612-96168984	3.15506e-18	0.283842	0.127	0.044	4.33225e-13	chr11	96168612	96168984	373	undefined	geneBody	intron	undefined	X24061	ENSG00000184384	95976598	96343195	366598	-	0	inside	0	ENSG00000184384	MAML2
Adipocyte	chr11-96447110-96447503	2.94362e-33	0.375998	0.071	0.005	4.04192e-28	chr11	96447110	96447503	394	undefined	geneDownstream	exon	otherExon	X24092	ENSG00000255679	96447132	96506826	59695	-	0	overlapEnd	0	ENSG00000255679	JRKL-AS1
Adipocyte	chr11-96622022-96622529	2.71495e-45	0.466305	0.128	0.018	3.72792e-40	chr11	96622022	96622529	508	undefined	geneBody	intron	undefined	X24095	ENSG00000254587	96590317	96985810	395494	+	0	inside	0	ENSG00000254587	AP003066.1
Adipocyte	chr11-96863504-96863770	1.49143e-43	0.426907	0.067	0.002	2.0479e-38	chr11	96863504	96863770	267	undefined	geneBody	intron	undefined	X24100	ENSG00000254587	96590317	96985810	395494	+	0	inside	0	ENSG00000254587	AP003066.1
Adipocyte	chr1-197320867-197321578	1.85447e-40	0.421768	0.238	0.075	2.5464e-35	chr1	197320867	197321578	712	undefined	geneBody	intron	undefined	X9225	ENSG00000134376	197268204	197478455	210252	+	0	inside	0	ENSG00000134376	CRB1
Adipocyte	chr1-198126034-198126681	2.10864e-54	0.527181	0.163	0.023	2.89539e-49	chr1	198126034	198126681	648	undefined	distalIntergenic	intergenic	undefined	-	-	-	-	-	-	-	-	-	-	-
Adipocyte	chr1-198212497-198213134	3.24281e-21	0.298835	0.062	0.007	4.45274e-16	chr1	198212497	198213134	638	undefined	geneBody	intron	undefined	X9259	ENSG00000151414	198156994	198322420	165427	+	0	inside	0	ENSG00000151414	NEK7
Adipocyte	chr1-199243372-199243727	1.43869e-25	0.3284	0.06	0.005	1.97548e-20	chr1	199243372	199243727	356	undefined	geneBody	intron	undefined	X9287	ENSG00000231718	199148598	199393307	244710	+	0	inside	0	ENSG00000231718	LINC02789
Adipocyte	chr1-201703006-201704662	1.15743e-23	0.280913	0.337	0.186	1.58927e-18	chr1	201703006	201704662	1657	undefined	geneBody	intron	undefined	X9421	ENSG00000231871	201688259	201829559	141301	-	0	inside	0	ENSG00000231871	IPO9-AS1
Adipocyte	chr1-203133694-203134278	6.56252e-159	0.976025	0.268	0.012	9.01106e-154	chr1	203133694	203134278	585	undefined	geneBody	intron	undefined	X9556	ENSG00000163485	203090654	203167405	76752	+	0	inside	0	ENSG00000163485	ADORA1
Adipocyte	chr1-203316566-203317008	1.17652e-27	0.344183	0.186	0.066	1.61549e-22	chr1	203316566	203317008	443	undefined	distalIntergenic	intergenic	undefined	-	-	-	-	-	-	-	-	-	-	-
Adipocyte	chr1-203771785-203772240	3.31263e-23	0.314768	0.105	0.025	4.54861e-18	chr1	203771785	203772240	456	undefined	geneBody	exon	CDS	X9638	ENSG00000122188	203765177	203776372	11196	+	0	inside	0	ENSG00000122188	LAX1
Adipocyte	chr1-204213534-204214496	6.38517e-28	0.363977	0.141	0.037	8.76754e-23	chr1	204213534	204214496	963	promoter4	promoter	exon	utr5	X9664	ENSG00000174567	204198163	204213988	15826	-	0	overlapStart	0	ENSG00000174567	GOLT1A
Adipocyte	chr1-204225971-204226260	7.58537e-19	0.276621	0.06	0.009	1.04155e-13	chr1	204225971	204226260	290	undefined	geneBody	intron	undefined	X9665	ENSG00000143850	204218853	204377665	158813	-	0	inside	0	ENSG00000143850	PLEKHA6
Adipocyte	chr1-204275574-204275987	1.61808e-107	0.759835	0.17	0.006	2.2218e-102	chr1	204275574	204275987	414	promoter2	promoter	intron	undefined	X9666	ENSG00000231691	204276901	204280363	3463	+	913	upstream	913	ENSG00000231691	AL592114.3
Adipocyte	chr1-204377149-204378425	1.09478e-26	0.356408	0.17	0.05	1.50326e-21	chr1	204377149	204378425	1277	promoter4	promoter	exon	CDS	X9676	ENSG00000226330	204377850	204435846	57997	+	0	overlapStart	0	ENSG00000226330	AL606489.1
Adipocyte	chr1-204384745-204385347	6.11775e-25	0.32722	0.158	0.05	8.40035e-20	chr1	204384745	204385347	603	undefined	geneBody	intron	undefined	X9677	ENSG00000226330	204377850	204435846	57997	+	0	inside	0	ENSG00000226330	AL606489.1
Adipocyte	chr1-2044609-2045229	2.76762e-19	0.291787	0.19	0.076	3.80025e-14	chr1	2044609	2045229	621	undefined	distalIntergenic	intergenic	undefined	-	-	-	-	-	-	-	-	-	-	-
Adipocyte	chr1-205061090-205061921	2.88158e-15	0.254279	0.135	0.055	3.95672e-10	chr1	205061090	205061921	832	undefined	geneBody	exon	utr3	X9729	ENSG00000184144	205042937	205078289	35353	+	0	inside	0	ENSG00000184144	CNTN2
Adipocyte	chr1-205091016-205091232	3.46236e-68	0.573253	0.108	0.004	4.7542e-63	chr1	205091016	205091232	217	undefined	geneBody	intron	undefined	X9730	ENSG00000117222	205086142	205122015	35874	-	0	inside	0	ENSG00000117222	RBBP5
Adipocyte	chr1-205950194-205950465	2.46289e-43	0.459656	0.094	0.008	3.38181e-38	chr1	205950194	205950465	272	undefined	distalIntergenic	intergenic	undefined	-	-	-	-	-	-	-	-	-	-	-
Adipocyte	chr1-206029427-206029786	9.79828e-31	0.364735	0.07	0.006	1.34541e-25	chr1	206029427	206029786	360	undefined	distalIntergenic	intergenic	undefined	-	-	-	-	-	-	-	-	-	-	-
Adipocyte	chr1-206048705-206048942	6.4392e-53	0.504725	0.088	0.003	8.84174e-48	chr1	206048705	206048942	238	undefined	upstream	intergenic	undefined	X9819	ENSG00000263961	206053173	206102449	49277	+	4230	upstream	4230	ENSG00000263961	RHEX
Adipocyte	chr1-206631100-206631386	2.78454e-15	0.255712	0.096	0.031	3.82348e-10	chr1	206631100	206631386	287	undefined	upstream	intergenic	undefined	X9849	ENSG00000143479	206635536	206684419	48884	+	4149	upstream	4149	ENSG00000143479	DYRK3
Adipocyte	chr1-206723499-206724476	8.44417e-24	0.305896	0.223	0.098	1.15948e-18	chr1	206723499	206724476	978	undefined	geneBody	intron	undefined	X9862	ENSG00000162889	206684944	206734283	49340	+	0	inside	0	ENSG00000162889	MAPKAPK2
Adipocyte	chr1-206864966-206865283	1.05294e-48	0.50262	0.11	0.008	1.44581e-43	chr1	206864966	206865283	318	promoter3	promoter	intergenic	undefined	X9872	ENSG00000162891	206865354	206869223	3870	+	70	upstream	70	ENSG00000162891	IL20
Adipocyte	chr1-208431842-208432580	6.78906e-34	0.394453	0.099	0.013	9.32212e-29	chr1	208431842	208432580	739	undefined	distalIntergenic	intergenic	undefined	-	-	-	-	-	-	-	-	-	-	-
Adipocyte	chr1-209601955-209602369	1.05507e-18	0.279699	0.082	0.02	1.44873e-13	chr1	209601955	209602369	415	undefined	geneBody	intron	undefined	X10042	ENSG00000008118	209583714	209613939	30226	+	0	inside	0	ENSG00000008118	CAMK1G
Adipocyte	chr1-209627253-209627976	1.88911e-36	0.420702	0.201	0.055	2.59396e-31	chr1	209627253	209627976	724	undefined	geneBody	exon	CDS	X10045	ENSG00000196878	209614870	209652425	37556	-	0	inside	0	ENSG00000196878	LAMB3
Adipocyte	chr1-209641455-209642129	1.43558e-19	0.271401	0.198	0.088	1.97122e-14	chr1	209641455	209642129	675	undefined	geneBody	intron	undefined	X10046	ENSG00000196878	209614870	209652425	37556	-	0	inside	0	ENSG00000196878	LAMB3
Adipocyte	chr1-209648987-209649489	7.80239e-46	0.478242	0.181	0.038	1.07135e-40	chr1	209648987	209649489	503	undefined	geneBody	intron	undefined	X10048	ENSG00000196878	209614870	209652425	37556	-	0	inside	0	ENSG00000196878	LAMB3
Adipocyte	chr12-100128223-100128805	1.86007e-19	0.286346	0.122	0.038	2.55408e-14	chr12	100128223	100128805	583	undefined	geneBody	exon	utr3	X30704	ENSG00000111647	100028455	100142874	114420	-	0	inside	0	ENSG00000111647	UHRF1BP1L
Adipocyte	chr12-100375087-100375648	8.7022e-34	0.398745	0.111	0.018	1.19491e-28	chr12	100375087	100375648	562	undefined	geneBody	intron	undefined	X30716	ENSG00000179520	100357074	100422055	64982	+	0	inside	0	ENSG00000179520	SLC17A8
Adipocyte	chr12-101713074-101713771	2.22693e-21	0.304615	0.082	0.015	3.05782e-16	chr12	101713074	101713771	698	undefined	geneBody	intron	undefined	X30756	ENSG00000111666	101696947	101744140	47194	+	0	inside	0	ENSG00000111666	CHPT1
Adipocyte	chr12-10220151-10220722	1.25204e-16	0.266217	0.132	0.043	1.71919e-11	chr12	10220151	10220722	572	undefined	geneBody	exon	utr5	X26660	ENSG00000139112	10212458	10223128	10671	+	0	inside	0	ENSG00000139112	GABARAPL1
Adipocyte	chr12-102304678-102304965	1.1457e-28	0.357639	0.084	0.011	1.57318e-23	chr12	102304678	102304965	288	promoter4	promoter	exon	otherExon	X30783	ENSG00000283052	102304355	102463491	159137	+	0	inside	322	ENSG00000283052	LINC02456
Adipocyte	chr12-102426775-102427945	1.64913e-16	0.255216	0.158	0.069	2.26444e-11	chr12	102426775	102427945	1171	undefined	geneBody	intron	undefined	X30787	ENSG00000017427	102395874	102481744	85871	-	0	inside	0	ENSG00000017427	IGF1
Adipocyte	chr12-102454953-102455341	7.81339e-100	0.749604	0.164	0.007	1.07286e-94	chr12	102454953	102455341	389	undefined	geneBody	intron	undefined	X30790	ENSG00000017427	102395874	102481744	85871	-	0	inside	0	ENSG00000017427	IGF1
Adipocyte	chr12-10392377-10392816	3.60036e-57	0.552948	0.172	0.024	4.94369e-52	chr12	10392377	10392816	440	promoter2	promoter	intron	undefined	X26667	ENSG00000213809	10372353	10391874	19522	-	502	upstream	502	ENSG00000213809	KLRK1
Adipocyte	chr12-104055754-104056398	1.61465e-32	0.401094	0.133	0.027	2.2171e-27	chr12	104055754	104056398	645	undefined	geneBody	intron	undefined	X30852	ENSG00000120820	103988984	104064183	75200	-	0	inside	0	ENSG00000120820	GLT8D2
Adipocyte	chr12-104408145-104409013	9.42997e-19	0.279347	0.139	0.047	1.29484e-13	chr12	104408145	104409013	869	undefined	distalIntergenic	intergenic	undefined	-	-	-	-	-	-	-	-	-	-	-
Adipocyte	chr12-106205174-106205955	1.47422e-15	0.253488	0.077	0.02	2.02426e-10	chr12	106205174	106205955	782	undefined	distalIntergenic	intergenic	undefined	-	-	-	-	-	-	-	-	-	-	-
Adipocyte	chr12-106704198-106704425	6.1928e-89	0.684176	0.141	0.006	8.50339e-84	chr12	106704198	106704425	228	undefined	geneBody	intron	undefined	X31103	ENSG00000111783	106582907	106762803	179897	+	0	inside	0	ENSG00000111783	RFX4
Adipocyte	chr12-106758687-106759042	7.76709e-109	0.776957	0.172	0.007	1.06651e-103	chr12	106758687	106759042	356	undefined	geneBody	intron	undefined	X31106	ENSG00000111783	106582907	106762803	179897	+	0	inside	0	ENSG00000111783	RFX4
Adipocyte	chr12-106764463-106765014	4.47717e-67	0.575903	0.217	0.036	6.14764e-62	chr12	106764463	106765014	552	undefined	geneDownstream	intron	undefined	X31108	ENSG00000111783	106582907	106762803	179897	+	1659	downstream	1659	ENSG00000111783	RFX4
Adipocyte	chr12-107352148-107352456	3.54174e-53	0.497417	0.09	0.004	4.8632e-48	chr12	107352148	107352456	309	undefined	geneBody	intron	undefined	X31140	ENSG00000151136	107318421	107659642	341222	+	0	inside	0	ENSG00000151136	BTBD11
Adipocyte	chr12-107405541-107405776	1.46587e-158	0.918462	0.198	0.003	2.01279e-153	chr12	107405541	107405776	236	undefined	geneBody	intron	undefined	X31143	ENSG00000151136	107318421	107659642	341222	+	0	inside	0	ENSG00000151136	BTBD11
Adipocyte	chr12-107512437-107512645	3.96061e-24	0.317045	0.063	0.008	5.43835e-19	chr12	107512437	107512645	209	undefined	geneBody	intron	undefined	X31146	ENSG00000151136	107318421	107659642	341222	+	0	inside	0	ENSG00000151136	BTBD11
Adipocyte	chr12-107912199-107912907	5.19443e-83	0.683217	0.186	0.015	7.13252e-78	chr12	107912199	107912907	709	undefined	distalIntergenic	intergenic	undefined	-	-	-	-	-	-	-	-	-	-	-
Adipocyte	chr12-109130844-109131904	1.49255e-169	0.873392	0.464	0.08	2.04944e-164	chr12	109130844	109131904	1061	undefined	geneBody	exon	utr5	X31276	ENSG00000076555	109116595	109268226	151632	+	0	inside	0	ENSG00000076555	ACACB
Adipocyte	chr12-109134035-109134493	4.30039e-141	0.890363	0.313	0.029	5.9049e-136	chr12	109134035	109134493	459	undefined	geneBody	intron	undefined	X31277	ENSG00000076555	109116595	109268226	151632	+	0	inside	0	ENSG00000076555	ACACB
Adipocyte	chr12-109222587-109222884	2.43008e-20	0.280704	0.056	0.006	3.33677e-15	chr12	109222587	109222884	298	undefined	geneBody	exon	utr5	X31281	ENSG00000076555	109116595	109268226	151632	+	0	inside	0	ENSG00000076555	ACACB
Adipocyte	chr12-109439130-109439493	3.60543e-18	0.276142	0.098	0.028	4.95065e-13	chr12	109439130	109439493	364	undefined	geneBody	intron	undefined	X31292	ENSG00000174527	109347903	109455523	107621	+	0	inside	0	ENSG00000174527	MYO1H
Adipocyte	chr12-109544997-109545446	7.75066e-27	0.350431	0.091	0.017	1.06425e-21	chr12	109544997	109545446	450	undefined	distalIntergenic	intergenic	undefined	-	-	-	-	-	-	-	-	-	-	-
Adipocyte	chr12-110826507-110827056	4.38925e-19	0.294841	0.127	0.039	6.02692e-14	chr12	110826507	110827056	550	undefined	upstream	intergenic	undefined	X31396	ENSG00000257268	110831779	110845963	14185	+	4722	upstream	4722	ENSG00000257268	AC002375.1
Adipocyte	chr12-111665160-111665870	4.58468e-18	0.276194	0.084	0.023	6.29527e-13	chr12	111665160	111665870	711	undefined	geneBody	exon	CDS	X31439	ENSG00000089234	111642146	111685956	43811	-	0	inside	0	ENSG00000089234	BRAP
Adipocyte	chr12-112116299-112116930	1.2303e-18	0.290042	0.139	0.052	1.68934e-13	chr12	112116299	112116930	632	undefined	distalIntergenic	intergenic	undefined	-	-	-	-	-	-	-	-	-	-	-
Adipocyte	chr12-113097784-113098833	1.7527e-40	0.389131	0.362	0.156	2.40665e-35	chr12	113097784	113098833	1050	undefined	geneDownstream	exon	utr3	X31513	ENSG00000135144	113056709	113098028	41320	+	0	overlapEnd	0	ENSG00000135144	DTX1
Adipocyte	chr12-113850253-113850717	3.7723e-18	0.280892	0.111	0.035	5.17979e-13	chr12	113850253	113850717	465	undefined	geneBody	intron	undefined	X31553	ENSG00000122965	113816738	113966325	149588	-	0	inside	0	ENSG00000122965	RBM19
Adipocyte	chr12-113932376-113932925	1.47906e-55	0.543166	0.155	0.02	2.03091e-50	chr12	113932376	113932925	550	promoter4	promoter	exon	otherExon	X31556	ENSG00000257359	113932569	113937255	4687	+	0	overlapStart	0	ENSG00000257359	AC073863.1
Adipocyte	chr12-115334948-115335587	1.55778e-119	0.834937	0.211	0.01	2.139e-114	chr12	115334948	115335587	640	undefined	upstream	intergenic	undefined	X31609	ENSG00000276972	115332146	115332566	421	-	2381	upstream	2381	ENSG00000276972	AC078880.5
Adipocyte	chr12-115934076-115934344	2.10462e-93	0.711483	0.158	0.006	2.88988e-88	chr12	115934076	115934344	269	undefined	distalIntergenic	intergenic	undefined	-	-	-	-	-	-	-	-	-	-	-
Adipocyte	chr1-211616439-211617133	4.25533e-19	0.2571	0.283	0.153	5.84303e-14	chr1	211616439	211617133	695	undefined	distalIntergenic	intergenic	undefined	-	-	-	-	-	-	-	-	-	-	-
Adipocyte	chr12-116591897-116592481	6.55426e-21	0.302559	0.142	0.048	8.99973e-16	chr12	116591897	116592481	585	undefined	distalIntergenic	intergenic	undefined	-	-	-	-	-	-	-	-	-	-	-
Adipocyte	chr1-211698488-211699282	9.12997e-17	0.272018	0.115	0.039	1.25365e-11	chr1	211698488	211699282	795	undefined	distalIntergenic	intergenic	undefined	-	-	-	-	-	-	-	-	-	-	-
Adipocyte	chr12-11785531-11786030	2.22083e-15	0.252621	0.118	0.043	3.04945e-10	chr12	11785531	11786030	500	undefined	geneBody	intron	undefined	X26727	ENSG00000139083	11649854	11895402	245549	+	0	inside	0	ENSG00000139083	ETV6
Adipocyte	chr12-117890269-117890956	6.12849e-41	0.454287	0.13	0.021	8.41509e-36	chr12	117890269	117890956	688	undefined	geneBody	exon	otherExon	X31770	ENSG00000256071	117889454	117891008	1555	+	0	inside	0	ENSG00000256071	AC084291.1
Adipocyte	chr12-118074286-118074643	4.44024e-23	0.31054	0.076	0.013	6.09693e-18	chr12	118074286	118074643	358	undefined	geneBody	intron	undefined	X31778	ENSG00000176834	118063593	118136026	72434	-	0	inside	0	ENSG00000176834	VSIG10
Adipocyte	chr12-118139169-118139438	3.08593e-34	0.407569	0.125	0.022	4.23733e-29	chr12	118139169	118139438	270	undefined	geneBody	intron	undefined	X31783	ENSG00000089220	118136124	118145584	9461	+	0	inside	0	ENSG00000089220	PEBP1
Adipocyte	chr1-211919969-211920554	1.4616e-56	0.528998	0.204	0.038	2.00694e-51	chr1	211919969	211920554	586	undefined	distalIntergenic	intergenic	undefined	-	-	-	-	-	-	-	-	-	-	-
Adipocyte	chr1-211975111-211976168	5.14133e-22	0.307994	0.161	0.059	7.05961e-17	chr1	211975111	211976168	1058	undefined	geneBody	exon	utr3	X10152	ENSG00000143493	211940399	212035557	95159	-	0	inside	0	ENSG00000143493	INTS7
Adipocyte	chr12-12016334-12016647	4.37955e-41	0.443604	0.119	0.016	6.0136e-36	chr12	12016334	12016647	314	undefined	distalIntergenic	intergenic	undefined	-	-	-	-	-	-	-	-	-	-	-
Adipocyte	chr12-12018456-12018732	3.0454e-48	0.477336	0.096	0.006	4.18168e-43	chr12	12018456	12018732	277	undefined	distalIntergenic	intergenic	undefined	-	-	-	-	-	-	-	-	-	-	-
Adipocyte	chr12-120540546-120540757	5.00854e-19	0.282637	0.09	0.022	6.87728e-14	chr12	120540546	120540757	212	undefined	geneBody	intron	undefined	X31886	ENSG00000022840	120533480	120577588	44109	+	0	inside	0	ENSG00000022840	RNF10
Adipocyte	chr12-120720418-120720757	4.02285e-46	0.476485	0.113	0.012	5.52382e-41	chr12	120720418	120720757	340	undefined	geneDownstream	exon	utr3	X31905	ENSG00000256569	120721507	120723639	2133	-	749	downstream	749	ENSG00000256569	AC069234.3
Adipocyte	chr12-121276832-121277228	1.4581e-35	0.424562	0.119	0.018	2.00213e-30	chr12	121276832	121277228	397	undefined	geneBody	intron	undefined	X31937	ENSG00000110931	121237675	121298308	60634	-	0	inside	0	ENSG00000110931	CAMKK2
Adipocyte	chr12-121753779-121754346	6.20141e-23	0.296201	0.232	0.111	8.51522e-18	chr12	121753779	121754346	568	undefined	geneBody	intron	undefined	X31981	ENSG00000188735	121712752	121783001	70250	+	0	inside	0	ENSG00000188735	TMEM120B
Adipocyte	chr12-122333537-122333835	4.34189e-84	0.674113	0.147	0.007	5.96189e-79	chr12	122333537	122333835	299	undefined	geneBody	intron	undefined	X32034	ENSG00000130779	122271432	122422632	151201	-	0	inside	0	ENSG00000130779	CLIP1
Adipocyte	chr1-212247274-212247667	1.19726e-16	0.266127	0.074	0.016	1.64398e-11	chr1	212247274	212247667	394	undefined	distalIntergenic	intergenic	undefined	-	-	-	-	-	-	-	-	-	-	-
Adipocyte	chr1-212255768-212256028	2.68391e-91	0.696401	0.141	0.004	3.6853e-86	chr1	212255768	212256028	261	undefined	distalIntergenic	intergenic	undefined	-	-	-	-	-	-	-	-	-	-	-
Adipocyte	chr12-122637740-122638109	5.14765e-21	0.305548	0.087	0.017	7.06828e-16	chr12	122637740	122638109	370	undefined	distalIntergenic	intergenic	undefined	-	-	-	-	-	-	-	-	-	-	-
Adipocyte	chr12-122679048-122679369	1.00749e-48	0.4909	0.11	0.01	1.38339e-43	chr12	122679048	122679369	322	undefined	distalIntergenic	intergenic	undefined	-	-	-	-	-	-	-	-	-	-	-
Adipocyte	chr12-122703221-122703443	4.59524e-77	0.622898	0.113	0.003	6.30976e-72	chr12	122703221	122703443	223	promoter4	promoter	exon	utr5	X32058	ENSG00000182782	122701293	122703357	2065	-	0	overlapStart	0	ENSG00000182782	HCAR2
Adipocyte	chr12-122720142-122720811	4.6416e-42	0.463367	0.124	0.016	6.37343e-37	chr12	122720142	122720811	670	undefined	upstream	intergenic	undefined	X32059	ENSG00000255398	122714756	122716811	2056	-	3330	upstream	3330	ENSG00000255398	HCAR3
Adipocyte	chr12-122730322-122730994	1.35956e-58	0.557197	0.163	0.02	1.86683e-53	chr12	122730322	122730994	673	promoter4	promoter	exon	utr5	X32060	ENSG00000196917	122726076	122730844	4769	-	0	overlapStart	0	ENSG00000196917	HCAR1
Adipocyte	chr12-123983820-123984361	9.70521e-23	0.319615	0.116	0.032	1.33263e-17	chr12	123983820	123984361	542	undefined	geneBody	intron	undefined	X32149	ENSG00000179195	123971845	124015439	43595	+	0	inside	0	ENSG00000179195	ZNF664
Adipocyte	chr12-124020635-124021101	1.1746e-82	0.662531	0.204	0.022	1.61286e-77	chr12	124020635	124021101	467	undefined	geneBody	intron	undefined	X32152	ENSG00000178882	123973241	124316024	342784	+	0	inside	0	ENSG00000178882	RFLNA
Adipocyte	chr12-12467318-12467982	9.79844e-56	0.534825	0.189	0.031	1.34543e-50	chr12	12467318	12467982	665	undefined	geneBody	exon	utr3	X26793	ENSG00000165714	12357078	12471233	114156	+	0	inside	0	ENSG00000165714	BORCS5
Adipocyte	chr12-124838081-124838675	1.81863e-50	0.502272	0.206	0.044	2.49718e-45	chr12	124838081	124838675	595	undefined	geneBody	intron	undefined	X32230	ENSG00000073060	124776856	124882668	105813	-	0	inside	0	ENSG00000073060	SCARB1
Adipocyte	chr12-124898248-124898869	2.61196e-22	0.325208	0.153	0.051	3.5865e-17	chr12	124898248	124898869	622	undefined	distalIntergenic	intergenic	undefined	-	-	-	-	-	-	-	-	-	-	-
Adipocyte	chr12-126182755-126183056	5.91822e-47	0.472391	0.09	0.005	8.12637e-42	chr12	126182755	126183056	302	undefined	geneBody	exon	otherExon	X32265	ENSG00000286386	126165730	126191406	25677	-	0	inside	0	ENSG00000286386	AC005888.1
Adipocyte	chr12-128269157-128269417	5.23079e-80	0.646309	0.124	0.004	7.18245e-75	chr12	128269157	128269417	261	undefined	geneBody	intron	undefined	X32342	ENSG00000181234	128267403	128707915	440513	+	0	inside	0	ENSG00000181234	TMEM132C
Adipocyte	chr12-128287021-128287237	9.87856e-189	1.03018	0.251	0.005	1.35643e-183	chr12	128287021	128287237	217	undefined	geneBody	intron	undefined	X32343	ENSG00000181234	128267403	128707915	440513	+	0	inside	0	ENSG00000181234	TMEM132C
Adipocyte	chr12-128612224-128612444	6.86697e-57	0.519515	0.098	0.005	9.4291e-52	chr12	128612224	128612444	221	undefined	geneBody	intron	undefined	X32351	ENSG00000181234	128267403	128707915	440513	+	0	inside	0	ENSG00000181234	TMEM132C
Adipocyte	chr12-12943500-12943883	4.14088e-20	0.288163	0.065	0.01	5.68589e-15	chr12	12943500	12943883	384	undefined	geneBody	intron	undefined	X26832	ENSG00000111291	12940775	12952147	11373	-	0	inside	0	ENSG00000111291	GPRC5D
Adipocyte	chr12-130747796-130748404	3.061e-38	0.435912	0.172	0.039	4.20308e-33	chr12	130747796	130748404	609	undefined	distalIntergenic	intergenic	undefined	-	-	-	-	-	-	-	-	-	-	-
Adipocyte	chr12-131249491-131249739	2.82797e-67	0.590569	0.116	0.005	3.88311e-62	chr12	131249491	131249739	249	undefined	distalIntergenic	intergenic	undefined	-	-	-	-	-	-	-	-	-	-	-
Adipocyte	chr12-13135408-13136141	1.26785e-72	0.615401	0.228	0.037	1.74089e-67	chr12	13135408	13136141	734	undefined	geneBody	intron	undefined	X26854	ENSG00000084444	13044381	13142521	98141	+	0	inside	0	ENSG00000084444	FAM234B
Adipocyte	chr12-13147991-13148834	2.19198e-51	0.488752	0.268	0.075	3.00982e-46	chr12	13147991	13148834	844	undefined	distalIntergenic	intergenic	undefined	-	-	-	-	-	-	-	-	-	-	-
Adipocyte	chr12-131682236-131682708	1.00002e-23	0.309222	0.056	0.005	1.37314e-18	chr12	131682236	131682708	473	undefined	distalIntergenic	intergenic	undefined	-	-	-	-	-	-	-	-	-	-	-
Adipocyte	chr12-13171855-13172279	6.19302e-39	0.431588	0.116	0.017	8.5037e-34	chr12	13171855	13172279	425	undefined	distalIntergenic	intergenic	undefined	-	-	-	-	-	-	-	-	-	-	-
Adipocyte	chr12-131764800-131765146	9.49714e-96	0.712385	0.164	0.008	1.30406e-90	chr12	131764800	131765146	347	undefined	geneBody	intron	undefined	X32469	ENSG00000061936	131711081	131799737	88657	+	0	inside	0	ENSG00000061936	SFSWAP
Adipocyte	chr12-132327301-132328095	5.56176e-33	0.392581	0.142	0.032	7.6369e-28	chr12	132327301	132328095	795	promoter1	promoter	intron	undefined	X32528	ENSG00000255916	132329850	132331575	1726	+	1754	upstream	1754	ENSG00000255916	AC148477.1
Adipocyte	chr12-13289432-13289878	2.98056e-65	0.587349	0.135	0.01	4.09264e-60	chr12	13289432	13289878	447	undefined	distalIntergenic	intergenic	undefined	-	-	-	-	-	-	-	-	-	-	-
Adipocyte	chr12-13362231-13362615	5.16771e-23	0.320623	0.088	0.019	7.09583e-18	chr12	13362231	13362615	385	undefined	distalIntergenic	intergenic	undefined	-	-	-	-	-	-	-	-	-	-	-
Adipocyte	chr12-13365791-13366307	3.39698e-34	0.381701	0.071	0.005	4.66442e-29	chr12	13365791	13366307	517	undefined	distalIntergenic	intergenic	undefined	-	-	-	-	-	-	-	-	-	-	-
Adipocyte	chr12-13389974-13390902	1.48343e-20	0.261657	0.279	0.14	2.03691e-15	chr12	13389974	13390902	929	undefined	upstream	intergenic	undefined	X26877	ENSG00000180861	13371089	13387167	16079	-	2806	upstream	2806	ENSG00000180861	LINC01559
Adipocyte	chr12-13436230-13437387	1.9468e-57	0.539916	0.206	0.039	2.67317e-52	chr12	13436230	13437387	1158	undefined	geneDownstream	intergenic	undefined	X26878	ENSG00000273079	13437942	13981957	544016	-	554	downstream	554	ENSG00000273079	GRIN2B
Adipocyte	chr12-13534399-13535055	1.50277e-29	0.373268	0.108	0.019	2.06347e-24	chr12	13534399	13535055	657	undefined	geneBody	intron	undefined	X26882	ENSG00000256306	13526854	13547582	20729	+	0	inside	0	ENSG00000256306	AC007527.1
Adipocyte	chr1-213724875-213725497	5.38851e-103	0.741164	0.22	0.02	7.39902e-98	chr1	213724875	213725497	623	undefined	distalIntergenic	intergenic	undefined	-	-	-	-	-	-	-	-	-	-	-
Adipocyte	chr1-21384754-21384973	2.0638e-27	0.338745	0.06	0.004	2.83383e-22	chr1	21384754	21384973	220	undefined	distalIntergenic	intergenic	undefined	-	-	-	-	-	-	-	-	-	-	-
Adipocyte	chr12-14239314-14239796	3.32578e-46	0.494151	0.128	0.014	4.56666e-41	chr12	14239314	14239796	483	undefined	distalIntergenic	intergenic	undefined	-	-	-	-	-	-	-	-	-	-	-
Adipocyte	chr12-14442290-14442677	2.49198e-78	0.664128	0.161	0.011	3.42176e-73	chr12	14442290	14442677	388	undefined	geneBody	intron	undefined	X26912	ENSG00000171681	14365632	14502935	137304	+	0	inside	0	ENSG00000171681	ATF7IP
Adipocyte	chr12-14566890-14568274	4.54521e-23	0.293784	0.282	0.142	6.24107e-18	chr12	14566890	14568274	1385	promoter4	promoter	exon	utr5	X26919	ENSG00000256751	14567393	14624191	56799	+	0	overlapStart	0	ENSG00000256751	PLBD1-AS1
Adipocyte	chr12-14723597-14724353	1.09033e-15	0.253101	0.147	0.061	1.49714e-10	chr12	14723597	14724353	757	undefined	geneBody	intron	undefined	X26930	ENSG00000214772	14665655	14757963	92309	+	0	inside	0	ENSG00000214772	AC010168.1
Adipocyte	chr1-21511597-21512286	2.53741e-20	0.28015	0.187	0.081	3.48414e-15	chr1	21511597	21512286	690	undefined	geneBody	intron	undefined	X1483	ENSG00000162551	21509397	21578410	69014	+	0	inside	0	ENSG00000162551	ALPL
Adipocyte	chr12-15116985-15117779	4.78352e-18	0.274842	0.093	0.027	6.5683e-13	chr12	15116985	15117779	795	undefined	geneBody	intron	undefined	X26973	ENSG00000134533	15107783	15348675	240893	-	0	inside	0	ENSG00000134533	RERG
Adipocyte	chr1-215344584-215344787	4.4111e-108	0.713173	0.125	0.001	6.05692e-103	chr1	215344584	215344787	204	undefined	distalIntergenic	intergenic	undefined	-	-	-	-	-	-	-	-	-	-	-
Adipocyte	chr1-21537518-21538086	8.04115e-126	0.854258	0.271	0.02	1.10414e-120	chr1	21537518	21538086	569	undefined	geneBody	intron	undefined	X1485	ENSG00000162551	21509397	21578410	69014	+	0	inside	0	ENSG00000162551	ALPL
Adipocyte	chr1-215636464-215637492	6.55509e-36	0.386195	0.257	0.093	9.00086e-31	chr1	215636464	215637492	1029	undefined	geneBody	intron	undefined	X10322	ENSG00000042781	215622891	216423448	800558	-	0	inside	0	ENSG00000042781	USH2A
Adipocyte	chr12-15996317-15996587	1.9105e-22	0.301154	0.062	0.008	2.62332e-17	chr12	15996317	15996587	271	undefined	geneBody	intron	undefined	X27050	ENSG00000023697	15911302	16037381	126080	+	0	inside	0	ENSG00000023697	DERA
Adipocyte	chr12-16165525-16165803	2.66072e-46	0.482799	0.108	0.01	3.65346e-41	chr12	16165525	16165803	279	undefined	distalIntergenic	intergenic	undefined	-	-	-	-	-	-	-	-	-	-	-
Adipocyte	chr12-16573458-16573938	3.29352e-84	0.66313	0.153	0.008	4.52236e-79	chr12	16573458	16573938	481	undefined	geneBody	exon	otherExon	X27062	ENSG00000256564	16567411	16573940	6530	+	0	inside	0	ENSG00000256564	AC007552.2
Adipocyte	chr12-1669040-1669372	4.80418e-247	1.18287	0.347	0.01	6.59666e-242	chr12	1669040	1669372	333	undefined	distalIntergenic	intergenic	undefined	-	-	-	-	-	-	-	-	-	-	-
Adipocyte	chr12-1670267-1670552	1.33849e-79	0.659216	0.159	0.01	1.83789e-74	chr12	1670267	1670552	286	undefined	distalIntergenic	intergenic	undefined	-	-	-	-	-	-	-	-	-	-	-
Adipocyte	chr1-21706396-21706737	3.72647e-52	0.497996	0.108	0.008	5.11686e-47	chr1	21706396	21706737	342	undefined	geneBody	exon	CDS	X1498	ENSG00000090686	21678298	21783606	105309	-	0	inside	0	ENSG00000090686	USP48
Adipocyte	chr1-217088859-217090484	6.40965e-43	0.456843	0.181	0.044	8.80116e-38	chr1	217088859	217090484	1626	undefined	geneBody	exon	utr5	X10336	ENSG00000196482	216503246	217137755	634510	-	0	inside	0	ENSG00000196482	ESRRG
Adipocyte	chr12-1711836-1712085	2.77888e-31	0.365778	0.071	0.007	3.81571e-26	chr12	1711836	1712085	250	undefined	geneBody	intron	undefined	X26062	ENSG00000006831	1688574	1788674	100101	+	0	inside	0	ENSG00000006831	ADIPOR2
Adipocyte	chr1-217244534-217245504	2.44465e-126	0.797854	0.327	0.045	3.35677e-121	chr1	217244534	217245504	971	undefined	distalIntergenic	intergenic	undefined	-	-	-	-	-	-	-	-	-	-	-
Adipocyte	chr1-217333953-217334299	1.25536e-35	0.405269	0.093	0.011	1.72375e-30	chr1	217333953	217334299	347	undefined	distalIntergenic	intergenic	undefined	-	-	-	-	-	-	-	-	-	-	-
Adipocyte	chr12-18753600-18753889	1.02421e-30	0.355097	0.06	0.004	1.40635e-25	chr12	18753600	18753889	290	undefined	distalIntergenic	intergenic	undefined	-	-	-	-	-	-	-	-	-	-	-
Adipocyte	chr1-220121721-220122440	7.7898e-32	0.385921	0.105	0.019	1.06963e-26	chr1	220121721	220122440	720	undefined	geneBody	intron	undefined	X10487	ENSG00000067704	220094132	220148041	53910	+	0	inside	0	ENSG00000067704	IARS2
Adipocyte	chr12-20201343-20202044	5.02128e-26	0.330869	0.076	0.009	6.89476e-21	chr12	20201343	20202044	702	undefined	distalIntergenic	intergenic	undefined	-	-	-	-	-	-	-	-	-	-	-
Adipocyte	chr12-20314345-20314641	6.60621e-17	0.259674	0.076	0.018	9.07105e-12	chr12	20314345	20314641	297	undefined	distalIntergenic	intergenic	undefined	-	-	-	-	-	-	-	-	-	-	-
Adipocyte	chr1-220426895-220427251	4.19469e-18	0.273153	0.068	0.013	5.75977e-13	chr1	220426895	220427251	357	undefined	distalIntergenic	intergenic	undefined	-	-	-	-	-	-	-	-	-	-	-
Adipocyte	chr12-20696189-20696581	1.89493e-37	0.425239	0.107	0.015	2.60195e-32	chr12	20696189	20696581	393	undefined	geneBody	intron	undefined	X27268	ENSG00000139155	20695355	20753386	58032	+	0	inside	0	ENSG00000139155	SLCO1C1
Adipocyte	chr1-220785925-220787521	2.50594e-31	0.300525	0.43	0.255	3.44093e-26	chr1	220785925	220787521	1597	promoter4	promoter	exon	utr5	X10517	ENSG00000186205	220786913	220819659	32747	+	0	overlapStart	0	ENSG00000186205	2022-03-01
Adipocyte	chr1-220791602-220792276	3.43093e-50	0.501324	0.207	0.046	4.71104e-45	chr1	220791602	220792276	675	undefined	geneBody	exon	CDS	X10518	ENSG00000186205	220786913	220819659	32747	+	0	inside	0	ENSG00000186205	2022-03-01
Adipocyte	chr1-220828040-220828357	1.56976e-44	0.462412	0.102	0.009	2.15545e-39	chr1	220828040	220828357	318	promoter2	promoter	intergenic	undefined	X10523	ENSG00000238078	220829255	220832429	3175	+	897	upstream	897	ENSG00000238078	LINC01352
Adipocyte	chr1-221573807-221574015	4.20174e-32	0.386638	0.073	0.006	5.76945e-27	chr1	221573807	221574015	209	undefined	distalIntergenic	intergenic	undefined	-	-	-	-	-	-	-	-	-	-	-
Adipocyte	chr12-21828254-21829074	7.03551e-22	0.319386	0.152	0.048	9.66053e-17	chr12	21828254	21829074	821	promoter4	promoter	exon	CDS	X27315	ENSG00000275567	21828360	21828564	205	-	0	includeFeature	0	ENSG00000275567	AC008250.2
Adipocyte	chr1-221839797-221840185	3.7285e-21	0.306703	0.084	0.015	5.11963e-16	chr1	221839797	221840185	389	undefined	geneBody	intron	undefined	X10578	ENSG00000227925	221819842	221840717	20876	-	0	inside	0	ENSG00000227925	LINC01655
Adipocyte	chr1-221840467-221840738	1.82166e-35	0.404777	0.08	0.006	2.50134e-30	chr1	221840467	221840738	272	promoter4	promoter	exon	otherExon	X10579	ENSG00000227925	221819842	221840717	20876	-	0	overlapStart	0	ENSG00000227925	LINC01655
Adipocyte	chr1-221886815-221887493	2.65546e-22	0.312675	0.139	0.046	3.64624e-17	chr1	221886815	221887493	679	undefined	geneBody	intron	undefined	X10583	ENSG00000238042	221880981	221978523	97543	-	0	inside	0	ENSG00000238042	LINC02257
Adipocyte	chr1-222454490-222455664	8.8543e-17	0.251933	0.187	0.092	1.21579e-11	chr1	222454490	222455664	1175	promoter4	promoter	exon	otherExon	X10596	ENSG00000226643	222452738	222454705	1968	-	0	overlapStart	0	ENSG00000226643	AL513314.1
Adipocyte	chr1-222529892-222530360	1.83892e-35	0.400344	0.09	0.011	2.52504e-30	chr1	222529892	222530360	469	undefined	geneBody	intron	undefined	X10599	ENSG00000143512	222522258	222548104	25847	-	0	inside	0	ENSG00000143512	HHIPL2
Adipocyte	chr12-24499346-24500088	1.86662e-43	0.463749	0.169	0.034	2.56307e-38	chr12	24499346	24500088	743	undefined	geneBody	intron	undefined	X27469	ENSG00000134532	23529504	24562544	1033041	-	0	inside	0	ENSG00000134532	SOX5
Adipocyte	chr12-24661594-24661841	1.12953e-74	0.623235	0.122	0.004	1.55097e-69	chr12	24661594	24661841	248	undefined	distalIntergenic	intergenic	undefined	-	-	-	-	-	-	-	-	-	-	-
Adipocyte	chr12-24896317-24896814	7.51399e-17	0.25956	0.071	0.017	1.03175e-11	chr12	24896317	24896814	498	undefined	geneBody	intron	undefined	X27494	ENSG00000060982	24810024	24949101	139078	-	0	inside	0	ENSG00000060982	BCAT1
Adipocyte	chr1-225565732-225566169	4.76047e-65	0.589956	0.149	0.013	6.53665e-60	chr1	225565732	225566169	438	undefined	geneBody	intron	undefined	X10776	ENSG00000154380	225486835	225653142	166308	-	0	inside	0	ENSG00000154380	ENAH
Adipocyte	chr12-25789251-25789865	2.62624e-29	0.37147	0.122	0.026	3.60611e-24	chr12	25789251	25789865	615	undefined	geneBody	intron	undefined	X27528	ENSG00000256686	25782706	25814171	31466	-	0	inside	0	ENSG00000256686	AC019209.3
Adipocyte	chr12-26109422-26109814	2.46762e-93	0.69824	0.237	0.028	3.38831e-88	chr12	26109422	26109814	393	undefined	distalIntergenic	intergenic	undefined	-	-	-	-	-	-	-	-	-	-	-
Adipocyte	chr12-26212526-26213492	1.15376e-34	0.403357	0.116	0.021	1.58424e-29	chr12	26212526	26213492	967	undefined	geneBody	intron	undefined	X27562	ENSG00000256234	26211164	26335856	124693	-	0	inside	0	ENSG00000256234	AC022509.2
Adipocyte	chr12-26287467-26288499	1.30347e-46	0.447575	0.303	0.105	1.78981e-41	chr12	26287467	26288499	1033	undefined	geneBody	exon	otherExon	X27569	ENSG00000255750	26229548	26319720	90173	-	0	inside	0	ENSG00000255750	AC022509.1
Adipocyte	chr1-226397055-226397293	5.04678e-35	0.392339	0.087	0.009	6.92978e-30	chr1	226397055	226397293	239	undefined	geneBody	intron	undefined	X10854	ENSG00000143799	226360691	226408093	47403	-	0	inside	0	ENSG00000143799	PARP1
Adipocyte	chr12-26514407-26514662	2.01163e-24	0.310087	0.062	0.007	2.76219e-19	chr12	26514407	26514662	256	undefined	geneBody	intron	undefined	X27585	ENSG00000123104	26335352	26833194	497843	-	0	inside	0	ENSG00000123104	ITPR2
Adipocyte	chr12-267646-267854	1.92147e-30	0.3489	0.073	0.007	2.63839e-25	chr12	267646	267854	209	undefined	upstream	intergenic	undefined	X25927	ENSG00000010379	220621	262873	42253	-	4772	upstream	4772	ENSG00000010379	SLC6A13
Adipocyte	chr12-26845836-26846315	1.04814e-19	0.281981	0.164	0.064	1.43921e-14	chr12	26845836	26846315	480	undefined	distalIntergenic	intergenic	undefined	-	-	-	-	-	-	-	-	-	-	-
Adipocyte	chr12-26853168-26854321	3.15119e-61	0.556849	0.243	0.052	4.32693e-56	chr12	26853168	26854321	1154	undefined	distalIntergenic	intergenic	undefined	-	-	-	-	-	-	-	-	-	-	-
Adipocyte	chr1-226920532-226920858	6.53139e-150	0.896114	0.215	0.006	8.96831e-145	chr1	226920532	226920858	327	undefined	geneBody	intron	undefined	X10898	ENSG00000163050	226897536	226987545	90010	+	0	inside	0	ENSG00000163050	COQ8A
Adipocyte	chr1-226973366-226975125	2.76041e-47	0.381389	0.472	0.241	3.79034e-42	chr1	226973366	226975125	1760	undefined	geneBody	exon	otherExon	X10903	ENSG00000163050	226897536	226987545	90010	+	0	inside	0	ENSG00000163050	COQ8A
Adipocyte	chr1-227245589-227246229	2.52612e-27	0.354018	0.074	0.01	3.46864e-22	chr1	227245589	227246229	641	undefined	geneBody	intron	undefined	X10916	ENSG00000143776	226989865	227318474	328610	-	0	inside	0	ENSG00000143776	CDC42BPA
Adipocyte	chr12-27257231-27257543	4.5932e-38	0.422281	0.135	0.024	6.30697e-33	chr12	27257231	27257543	313	undefined	geneBody	intron	undefined	X27653	ENSG00000211455	27243968	27325959	81992	+	0	inside	0	ENSG00000211455	STK38L
Adipocyte	chr1-228141636-228141858	7.4322e-28	0.360788	0.176	0.054	1.02052e-22	chr1	228141636	228141858	223	undefined	geneBody	exon	CDS	X10973	ENSG00000143774	228139962	228148984	9023	+	0	inside	0	ENSG00000143774	GUK1
Adipocyte	chr1-2283847-2284339	4.84964e-16	0.267274	0.084	0.024	6.65909e-11	chr1	2283847	2284339	493	undefined	geneBody	intron	undefined	X182	ENSG00000157933	2228319	2310213	81895	+	0	inside	0	ENSG00000157933	SKI
Adipocyte	chr1-228393022-228393649	1.63179e-15	0.250948	0.13	0.052	2.24062e-10	chr1	228393022	228393649	628	promoter2	promoter	intergenic	undefined	X10991	ENSG00000270094	228394290	228396967	2678	+	640	upstream	640	ENSG00000270094	AL670729.1
Adipocyte	chr1-22841359-22842591	4.47657e-21	0.301261	0.132	0.043	6.14683e-16	chr1	22841359	22842591	1233	undefined	geneBody	intron	undefined	X1587	ENSG00000133216	22710839	22921500	210662	+	0	inside	0	ENSG00000133216	EPHB2
Adipocyte	chr1-228697036-228697727	6.03159e-28	0.352897	0.128	0.032	8.28204e-23	chr1	228697036	228697727	692	undefined	distalIntergenic	intergenic	undefined	-	-	-	-	-	-	-	-	-	-	-
Adipocyte	chr1-229185743-229186158	5.99896e-74	0.620213	0.13	0.006	8.23723e-69	chr1	229185743	229186158	416	undefined	geneBody	intron	undefined	X11065	ENSG00000236975	229087114	229205428	118315	-	0	inside	0	ENSG00000236975	LINC02814
Adipocyte	chr1-229229179-229230464	5.75454e-33	0.357884	0.328	0.147	7.90162e-28	chr1	229229179	229230464	1286	undefined	geneBody	intron	undefined	X11070	ENSG00000233920	229223457	229242902	19446	-	0	inside	0	ENSG00000233920	AL162595.2
Adipocyte	chr12-29241726-29242612	2.69392e-60	0.557436	0.223	0.041	3.69904e-55	chr12	29241726	29242612	887	undefined	geneBody	intron	undefined	X27777	ENSG00000064763	29149103	29340980	191878	+	0	inside	0	ENSG00000064763	FAR2
Adipocyte	chr1-229283176-229283568	1.31377e-27	0.347585	0.076	0.009	1.80395e-22	chr1	229283176	229283568	393	undefined	geneBody	intron	undefined	X11075	ENSG00000168118	229271062	229305894	34833	+	0	inside	0	ENSG00000168118	RAB4A
Adipocyte	chr12-29591144-29591469	2.01605e-36	0.418962	0.105	0.014	2.76826e-31	chr12	29591144	29591469	326	undefined	geneBody	intron	undefined	X27797	ENSG00000133687	29500840	29784759	283920	-	0	inside	0	ENSG00000133687	TMTC1
Adipocyte	chr12-29640076-29641327	1.71532e-16	0.252228	0.17	0.077	2.35532e-11	chr12	29640076	29641327	1252	undefined	geneBody	exon	otherExon	X27802	ENSG00000133687	29500840	29784759	283920	-	0	inside	0	ENSG00000133687	TMTC1
Adipocyte	chr12-29712727-29713572	1.852e-30	0.371488	0.193	0.063	2.543e-25	chr12	29712727	29713572	846	undefined	geneBody	intron	undefined	X27808	ENSG00000133687	29500840	29784759	283920	-	0	inside	0	ENSG00000133687	TMTC1
Adipocyte	chr12-29762695-29763424	3.24415e-65	0.589303	0.164	0.017	4.45458e-60	chr12	29762695	29763424	730	undefined	geneBody	intron	undefined	X27813	ENSG00000133687	29500840	29784759	283920	-	0	inside	0	ENSG00000133687	TMTC1
Adipocyte	chr12-2992364-2992709	8.51767e-29	0.344947	0.068	0.007	1.16957e-23	chr12	2992364	2992709	346	undefined	geneBody	intron	undefined	X26202	ENSG00000197905	2959330	3040676	81347	+	0	inside	0	ENSG00000197905	TEAD4
Adipocyte	chr1-230326912-230327376	7.18958e-63	0.573805	0.17	0.018	9.87208e-58	chr1	230326912	230327376	465	undefined	geneBody	intron	undefined	X11159	ENSG00000177614	230314490	230426332	111843	-	0	inside	0	ENSG00000177614	PGBD5
Adipocyte	chr1-230425360-230426937	1.55014e-22	0.266806	0.359	0.205	2.12851e-17	chr1	230425360	230426937	1578	promoter4	promoter	exon	utr5	X11166	ENSG00000282564	230426491	230436822	10332	+	0	overlapStart	0	ENSG00000282564	AL133516.1
Adipocyte	chr1-230827276-230827682	6.90326e-25	0.330913	0.176	0.065	9.47893e-20	chr1	230827276	230827682	407	undefined	upstream	intergenic	undefined	X11187	ENSG00000225656	230823641	230824707	1067	-	2568	upstream	2568	ENSG00000225656	AL118511.2
Adipocyte	chr1-231053197-231054082	4.37372e-55	0.543185	0.164	0.021	6.00561e-50	chr1	231053197	231054082	886	undefined	distalIntergenic	intergenic	undefined	-	-	-	-	-	-	-	-	-	-	-
Adipocyte	chr1-231192650-231192996	4.10317e-39	0.441904	0.108	0.011	5.6341e-34	chr1	231192650	231192996	347	undefined	geneBody	intron	undefined	X11214	ENSG00000119283	231162112	231221556	59445	+	0	inside	0	ENSG00000119283	TRIM67
Adipocyte	chr12-31226662-31226964	5.56997e-107	0.762076	0.167	0.007	7.64818e-102	chr12	31226662	31226964	303	undefined	distalIntergenic	intergenic	undefined	-	-	-	-	-	-	-	-	-	-	-
Adipocyte	chr12-31228988-31229817	1.4982e-128	0.785165	0.362	0.059	2.0572e-123	chr12	31228988	31229817	830	undefined	distalIntergenic	intergenic	undefined	-	-	-	-	-	-	-	-	-	-	-
Adipocyte	chr12-31235159-31235560	2.81286e-20	0.29367	0.09	0.022	3.86236e-15	chr12	31235159	31235560	402	undefined	distalIntergenic	intergenic	undefined	-	-	-	-	-	-	-	-	-	-	-
Adipocyte	chr12-31238656-31239126	3.48243e-21	0.306454	0.13	0.038	4.78176e-16	chr12	31238656	31239126	471	undefined	distalIntergenic	intergenic	undefined	-	-	-	-	-	-	-	-	-	-	-
Adipocyte	chr1-231937371-231937751	3.0917e-20	0.28425	0.062	0.009	4.24525e-15	chr1	231937371	231937751	381	undefined	geneBody	intron	undefined	X11261	ENSG00000226758	231925834	231945233	19400	+	0	inside	0	ENSG00000226758	DISC1-IT1
Adipocyte	chr1-231949059-231950065	1.17442e-19	0.28991	0.141	0.052	1.61261e-14	chr1	231949059	231950065	1007	undefined	geneBody	intron	undefined	X11262	ENSG00000162946	231626815	232041272	414458	+	0	inside	0	ENSG00000162946	DISC1
Adipocyte	chr12-32501908-32502227	1.89258e-24	0.335102	0.088	0.015	2.59872e-19	chr12	32501908	32502227	320	undefined	geneBody	exon	utr5	X27948	ENSG00000139132	32399529	32646050	246522	+	0	inside	0	ENSG00000139132	FGD4
Adipocyte	chr12-32502677-32502975	2.7959e-25	0.341771	0.093	0.016	3.83908e-20	chr12	32502677	32502975	299	undefined	geneBody	intron	undefined	X27949	ENSG00000139132	32399529	32646050	246522	+	0	inside	0	ENSG00000139132	FGD4
Adipocyte	chr12-34107643-34109204	2.51383e-17	0.271548	0.071	0.014	3.45176e-12	chr12	34107643	34109204	1562	undefined	distalIntergenic	intergenic	undefined	-	-	-	-	-	-	-	-	-	-	-
Adipocyte	chr1-234583827-234584027	1.05329e-23	0.324827	0.133	0.039	1.44629e-18	chr1	234583827	234584027	201	undefined	distalIntergenic	intergenic	undefined	-	-	-	-	-	-	-	-	-	-	-
Adipocyte	chr1-234683974-234684482	8.65564e-33	0.398457	0.111	0.019	1.18851e-27	chr1	234683974	234684482	509	undefined	geneDownstream	intron	undefined	X11378	ENSG00000228044	234646289	234683176	36888	+	797	downstream	797	ENSG00000228044	AL160408.1
Adipocyte	chr1-23478918-23479241	3.85392e-48	0.489823	0.184	0.036	5.29186e-43	chr1	23478918	23479241	324	undefined	geneBody	intron	undefined	X1631	ENSG00000088280	23428563	23484568	56006	-	0	inside	0	ENSG00000088280	ASAP3
Adipocyte	chr1-234933041-234933848	6.98532e-16	0.260474	0.133	0.051	9.59161e-11	chr1	234933041	234933848	808	promoter3	promoter	intergenic	undefined	X11408	ENSG00000286263	234811052	234932653	121602	-	387	upstream	387	ENSG00000286263	AL391832.4
Adipocyte	chr1-235060976-235061263	2.26377e-20	0.297482	0.099	0.024	3.1084e-15	chr1	235060976	235061263	288	undefined	distalIntergenic	intergenic	undefined	-	-	-	-	-	-	-	-	-	-	-
Adipocyte	chr1-235575657-235575921	2.74113e-108	0.745712	0.144	0.003	3.76388e-103	chr1	235575657	235575921	265	undefined	geneBody	intron	undefined	X11456	ENSG00000168243	235547685	235650754	103070	-	0	inside	0	ENSG00000168243	GNG4
Adipocyte	chr1-23701885-23702224	3.5141e-100	0.734071	0.164	0.007	4.82525e-95	chr1	23701885	23702224	340	undefined	distalIntergenic	intergenic	undefined	-	-	-	-	-	-	-	-	-	-	-
Adipocyte	chr1-23727297-23727544	1.16296e-84	0.687662	0.158	0.008	1.59687e-79	chr1	23727297	23727544	248	undefined	geneBody	intron	undefined	X1652	ENSG00000236810	23706901	23778296	71396	-	0	inside	0	ENSG00000236810	ELOA-AS1
Adipocyte	chr12-39144499-39145720	5.30899e-17	0.268209	0.141	0.054	7.28983e-12	chr12	39144499	39145720	1222	promoter4	promoter	exon	otherExon	X27994	ENSG00000258144	39087347	39145482	58136	-	0	overlapStart	0	ENSG00000258144	LINC02406
Adipocyte	chr1-23964800-23965237	2.46981e-20	0.296539	0.074	0.014	3.39133e-15	chr1	23964800	23965237	438	undefined	geneDownstream	exon	utr3	X1675	ENSG00000189266	23956839	23963462	6624	+	1337	downstream	1337	ENSG00000189266	PNRC2
Adipocyte	chr12-4084552-4084869	2.61849e-156	0.923018	0.204	0.004	3.59548e-151	chr12	4084552	4084869	318	undefined	distalIntergenic	intergenic	undefined	-	-	-	-	-	-	-	-	-	-	-
Adipocyte	chr1-24119869-24120738	2.3743e-29	0.364433	0.169	0.052	3.26018e-24	chr1	24119869	24120738	870	undefined	geneBody	exon	utr3	X1696	ENSG00000142677	24119771	24143140	23370	-	0	inside	0	ENSG00000142677	IL22RA1
Adipocyte	chr1-241622601-241623010	2.94562e-23	0.308674	0.071	0.01	4.04467e-18	chr1	241622601	241623010	410	undefined	geneBody	intron	undefined	X11645	ENSG00000054277	241590102	241677376	87275	-	0	inside	0	ENSG00000054277	OPN3
Adipocyte	chr12-42213954-42214518	1.32277e-17	0.269377	0.087	0.023	1.81631e-12	chr12	42213954	42214518	565	undefined	geneBody	intron	undefined	X28087	ENSG00000015153	42157104	42238349	81246	-	0	inside	0	ENSG00000015153	YAF2
Adipocyte	chr12-42707959-42708236	6.99053e-96	0.704873	0.142	0.004	9.59877e-91	chr12	42707959	42708236	278	undefined	geneBody	exon	otherExon	X28112	ENSG00000257114	42687195	42717120	29926	+	0	inside	0	ENSG00000257114	LINC02450
Adipocyte	chr12-42759420-42760143	4.48905e-18	0.278079	0.088	0.022	6.16396e-13	chr12	42759420	42760143	724	undefined	distalIntergenic	intergenic	undefined	-	-	-	-	-	-	-	-	-	-	-
Adipocyte	chr1-244066028-244066330	6.68554e-36	0.411144	0.091	0.01	9.17999e-31	chr1	244066028	244066330	303	undefined	distalIntergenic	intergenic	undefined	-	-	-	-	-	-	-	-	-	-	-
Adipocyte	chr12-45200480-45201006	1.27984e-24	0.338078	0.091	0.016	1.75737e-19	chr12	45200480	45201006	527	undefined	distalIntergenic	intergenic	undefined	-	-	-	-	-	-	-	-	-	-	-
Adipocyte	chr12-45205871-45206265	4.76613e-16	0.260929	0.07	0.014	6.54442e-11	chr12	45205871	45206265	395	undefined	distalIntergenic	intergenic	undefined	-	-	-	-	-	-	-	-	-	-	-
Adipocyte	chr12-45329267-45329640	6.87075e-26	0.333146	0.087	0.014	9.43429e-21	chr12	45329267	45329640	374	undefined	geneBody	intron	undefined	X28187	ENSG00000177119	45215987	45440404	224418	+	0	inside	0	ENSG00000177119	ANO6
Adipocyte	chr12-45477462-45477923	1.30975e-33	0.393788	0.099	0.013	1.79844e-28	chr12	45477462	45477923	462	undefined	geneBody	intron	undefined	X28208	ENSG00000257657	45475520	45610620	135101	-	0	inside	0	ENSG00000257657	AC079950.1
Adipocyte	chr1-245860569-245861310	6.5572e-20	0.293516	0.085	0.019	9.00375e-15	chr1	245860569	245861310	742	undefined	geneBody	intron	undefined	X11814	ENSG00000185420	245749342	246507312	757971	-	0	inside	0	ENSG00000185420	SMYD3
Adipocyte	chr1-246583563-246583807	1.23161e-62	0.578916	0.149	0.014	1.69113e-57	chr1	246583563	246583807	245	undefined	geneBody	intron	undefined	X11838	ENSG00000162852	246566444	246668595	102152	+	0	inside	0	ENSG00000162852	CNST
Adipocyte	chr12-47032429-47033344	8.50071e-16	0.253509	0.156	0.069	1.16724e-10	chr12	47032429	47033344	916	undefined	distalIntergenic	intergenic	undefined	-	-	-	-	-	-	-	-	-	-	-
Adipocyte	chr1-247112942-247113432	6.77419e-18	0.274492	0.074	0.015	9.30171e-13	chr1	247112942	247113432	491	promoter2	promoter	intergenic	undefined	X11877	ENSG00000221953	247110160	247112417	2258	-	524	upstream	524	ENSG00000221953	C1orf229
Adipocyte	chr12-47188623-47189238	5.73339e-29	0.357966	0.158	0.045	7.87257e-24	chr12	47188623	47189238	616	undefined	geneBody	intron	undefined	X28326	ENSG00000179715	47079603	47236662	157060	+	0	inside	0	ENSG00000179715	PCED1B
Adipocyte	chr12-47307408-47308000	3.36933e-25	0.345831	0.102	0.019	4.62646e-20	chr12	47307408	47308000	593	undefined	distalIntergenic	intergenic	undefined	-	-	-	-	-	-	-	-	-	-	-
Adipocyte	chr1-24786170-24786448	2.34192e-16	0.257131	0.082	0.022	3.21571e-11	chr1	24786170	24786448	279	undefined	geneBody	intron	undefined	X1748	ENSG00000169504	24745382	24844321	98940	+	0	inside	0	ENSG00000169504	CLIC4
Adipocyte	chr12-48766954-48767549	2.15753e-15	0.250867	0.13	0.053	2.96253e-10	chr12	48766954	48767549	596	undefined	geneDownstream	exon	utr3	X28435	ENSG00000257653	48766194	48767323	1130	+	0	overlapEnd	0	ENSG00000257653	AC117498.1
Adipocyte	chr1-248810569-248811199	7.01041e-17	0.274095	0.11	0.033	9.62606e-12	chr1	248810569	248811199	631	undefined	geneBody	exon	utr3	X11920	ENSG00000175137	248810446	248825915	15470	-	0	inside	0	ENSG00000175137	SH3BP5L
Adipocyte	chr12-49800714-49801019	8.11765e-24	0.32696	0.107	0.025	1.11464e-18	chr12	49800714	49801019	306	undefined	geneBody	intron	undefined	X28518	ENSG00000167566	49791146	49828750	37605	-	0	inside	0	ENSG00000167566	NCKAP5L
Adipocyte	chr12-49912396-49912656	2.62233e-58	0.549219	0.119	0.007	3.60075e-53	chr12	49912396	49912656	261	promoter2	promoter	intron	undefined	X28527	ENSG00000258135	49908882	49911863	2982	-	532	upstream	532	ENSG00000258135	LINC02396
Adipocyte	chr12-50103769-50104151	2.08149e-62	0.543489	0.254	0.058	2.85812e-57	chr12	50103769	50104151	383	promoter4	promoter	exon	utr5	X28546	ENSG00000167588	50103982	50111313	7332	+	0	overlapStart	0	ENSG00000167588	GPD1
Adipocyte	chr12-5012238-5012559	9.43316e-28	0.34964	0.09	0.015	1.29528e-22	chr12	5012238	5012559	322	undefined	geneBody	intron	undefined	X26325	ENSG00000256654	4909867	5026012	116146	+	0	inside	0	ENSG00000256654	AC005906.2
Adipocyte	chr12-50221174-50221656	1.58195e-20	0.296705	0.139	0.049	2.1722e-15	chr12	50221174	50221656	483	undefined	geneBody	intron	undefined	X28557	ENSG00000257256	50219604	50229984	10381	+	0	inside	0	ENSG00000257256	AC008147.1
Adipocyte	chr12-50257531-50258508	1.46051e-28	0.364503	0.195	0.064	2.00544e-23	chr12	50257531	50258508	978	undefined	geneBody	intron	undefined	X28562	ENSG00000050405	50175788	50283546	107759	-	0	inside	0	ENSG00000050405	LIMA1
Adipocyte	chr12-50572303-50572561	4.69851e-27	0.348248	0.087	0.012	6.45156e-22	chr12	50572303	50572561	259	undefined	geneBody	intron	undefined	X28584	ENSG00000066084	50504985	50748657	243673	+	0	inside	0	ENSG00000066084	DIP2B
Adipocyte	chr12-51161123-51161324	5.50356e-78	0.629695	0.132	0.006	7.55699e-73	chr12	51161123	51161324	202	undefined	geneBody	intron	undefined	X28615	ENSG00000135457	51093656	51173135	79480	-	0	inside	0	ENSG00000135457	TFCP2
Adipocyte	chr12-51959209-51959549	6.31085e-24	0.326888	0.082	0.014	8.66549e-19	chr12	51959209	51959549	341	undefined	geneBody	intron	undefined	X28660	ENSG00000135503	51951699	51997078	45380	+	0	inside	0	ENSG00000135503	ACVR1B
Adipocyte	chr12-52391121-52392006	2.86501e-19	0.288509	0.124	0.04	3.93397e-14	chr12	52391121	52392006	886	undefined	geneDownstream	intron	undefined	X28714	ENSG00000161850	52393931	52406355	12425	-	1924	downstream	1924	ENSG00000161850	KRT82
Adipocyte	chr12-52423128-52424428	4.60565e-16	0.255824	0.102	0.032	6.32407e-11	chr12	52423128	52424428	1301	undefined	geneDownstream	exon	utr3	X28716	ENSG00000170454	52424070	52434371	10302	-	0	overlapEnd	0	ENSG00000170454	KRT75
Adipocyte	chr12-52494436-52494872	4.02879e-30	0.361092	0.07	0.006	5.53197e-25	chr12	52494436	52494872	437	promoter1	promoter	intergenic	undefined	X28718	ENSG00000205420	52487176	52493257	6082	-	1178	upstream	1178	ENSG00000205420	KRT6A
Adipocyte	chr12-52522329-52522761	1.78202e-74	0.632818	0.172	0.017	2.44691e-69	chr12	52522329	52522761	433	promoter1	promoter	intergenic	undefined	X28721	ENSG00000186081	52514575	52520530	5956	-	1798	upstream	1798	ENSG00000186081	KRT5
Adipocyte	chr12-52634275-52634583	3.38137e-36	0.405321	0.084	0.007	4.643e-31	chr12	52634275	52634583	309	undefined	distalIntergenic	intergenic	undefined	-	-	-	-	-	-	-	-	-	-	-
Adipocyte	chr12-53145462-53145681	1.768e-59	0.552249	0.118	0.007	2.42766e-54	chr12	53145462	53145681	220	undefined	distalIntergenic	intergenic	undefined	-	-	-	-	-	-	-	-	-	-	-
Adipocyte	chr12-54304198-54304527	1.65124e-24	0.334562	0.088	0.015	2.26734e-19	chr12	54304198	54304527	330	undefined	geneBody	intron	undefined	X28853	ENSG00000111481	54301202	54351846	50645	+	0	inside	0	ENSG00000111481	COPZ1
Adipocyte	chr12-54463115-54463333	9.51769e-38	0.411291	0.082	0.006	1.30688e-32	chr12	54463115	54463333	219	undefined	geneBody	exon	CDS	X28872	ENSG00000170627	54455950	54473602	17653	-	0	inside	0	ENSG00000170627	GTSF1
Adipocyte	chr12-55703438-55704224	2.40597e-28	0.302542	0.378	0.209	3.30366e-23	chr12	55703438	55704224	787	undefined	geneBody	intron	undefined	X28904	ENSG00000135424	55684568	55716043	31476	-	0	inside	0	ENSG00000135424	ITGA7
Adipocyte	chr12-56358915-56359135	6.75597e-18	0.277809	0.088	0.026	9.27668e-13	chr12	56358915	56359135	221	undefined	geneDownstream	intron	undefined	X28959	ENSG00000175336	56360568	56362857	2290	-	1432	downstream	1432	ENSG00000175336	APOF
Adipocyte	chr12-56412191-56412497	1.49753e-81	0.663845	0.152	0.008	2.05627e-76	chr12	56412191	56412497	307	undefined	geneBody	exon	otherExon	X28962	ENSG00000276272	56411944	56413190	1247	-	0	inside	0	ENSG00000276272	AC024884.2
Adipocyte	chr1-25651906-25652646	4.98064e-16	0.252525	0.167	0.076	6.83897e-11	chr1	25651906	25652646	741	undefined	geneBody	intron	undefined	X1817	ENSG00000233478	25644544	25659111	14568	-	0	inside	0	ENSG00000233478	AL031280.1
Adipocyte	chr12-57148836-57149136	9.79618e-18	0.273391	0.161	0.068	1.34512e-12	chr12	57148836	57149136	301	promoter1	promoter	exon	utr3	X29019	ENSG00000259125	57144620	57147619	3000	-	1216	upstream	1216	ENSG00000259125	LRP1-AS
Adipocyte	chr12-57158573-57158869	5.67904e-26	0.354466	0.121	0.028	7.79795e-21	chr12	57158573	57158869	297	undefined	geneBody	exon	CDS	X29021	ENSG00000123384	57128483	57213361	84879	+	0	inside	0	ENSG00000123384	LRP1
Adipocyte	chr12-59452133-59452997	2.18896e-18	0.276077	0.099	0.027	3.00569e-13	chr12	59452133	59452997	865	undefined	distalIntergenic	intergenic	undefined	-	-	-	-	-	-	-	-	-	-	-
Adipocyte	chr12-59632377-59632747	5.91702e-159	0.942455	0.266	0.013	8.12472e-154	chr12	59632377	59632747	371	undefined	geneBody	intron	undefined	X29161	ENSG00000118596	59596029	59789855	193827	+	0	inside	0	ENSG00000118596	SLC16A7
Adipocyte	chr12-59664255-59664842	1.59436e-19	0.294805	0.088	0.022	2.18924e-14	chr12	59664255	59664842	588	undefined	geneBody	exon	utr5	X29166	ENSG00000118596	59596029	59789855	193827	+	0	inside	0	ENSG00000118596	SLC16A7
Adipocyte	chr12-59699534-59700176	4.18556e-24	0.325742	0.11	0.03	5.74724e-19	chr12	59699534	59700176	643	undefined	geneBody	intron	undefined	X29170	ENSG00000118596	59596029	59789855	193827	+	0	inside	0	ENSG00000118596	SLC16A7
Adipocyte	chr12-61536188-61537149	9.57793e-20	0.294818	0.104	0.029	1.31516e-14	chr12	61536188	61537149	962	undefined	distalIntergenic	intergenic	undefined	-	-	-	-	-	-	-	-	-	-	-
Adipocyte	chr12-61750574-61751310	2.31167e-52	0.512673	0.161	0.026	3.17418e-47	chr12	61750574	61751310	737	undefined	geneBody	intron	undefined	X29196	ENSG00000198673	61708259	62279150	570892	-	0	inside	0	ENSG00000198673	TAFA2
Adipocyte	chr12-63220944-63221191	5.99739e-49	0.47299	0.093	0.006	8.23508e-44	chr12	63220944	63221191	248	undefined	distalIntergenic	intergenic	undefined	-	-	-	-	-	-	-	-	-	-	-
Adipocyte	chr12-64180801-64182168	8.1454e-29	0.315814	0.305	0.151	1.11845e-23	chr12	64180801	64182168	1368	undefined	distalIntergenic	intergenic	undefined	-	-	-	-	-	-	-	-	-	-	-
Adipocyte	chr12-65335006-65335705	8.38018e-16	0.254723	0.096	0.029	1.15069e-10	chr12	65335006	65335705	700	undefined	geneBody	intron	undefined	X29366	ENSG00000174099	65278643	65491430	212788	+	0	inside	0	ENSG00000174099	MSRB3
Adipocyte	chr12-65410428-65410696	1.9783e-37	0.409856	0.087	0.008	2.71642e-32	chr12	65410428	65410696	269	undefined	geneBody	intron	undefined	X29370	ENSG00000174099	65278643	65491430	212788	+	0	inside	0	ENSG00000174099	MSRB3
Adipocyte	chr12-65511419-65511823	6.85824e-43	0.457022	0.096	0.008	9.41712e-38	chr12	65511419	65511823	405	undefined	geneBody	intron	undefined	X29377	ENSG00000250748	65466820	65642372	175553	-	0	inside	0	ENSG00000250748	AC025419.1
Adipocyte	chr12-66144849-66145470	6.54086e-31	0.385268	0.147	0.035	8.98132e-26	chr12	66144849	66145470	622	undefined	geneBody	exon	CDS	X29409	ENSG00000155957	66135846	66170072	34227	-	0	inside	0	ENSG00000155957	TMBIM4
Adipocyte	chr12-66627664-66628006	1.73293e-46	0.475189	0.101	0.007	2.37951e-41	chr12	66627664	66628006	343	undefined	geneBody	intron	undefined	X29421	ENSG00000155974	66347431	67069162	721732	-	0	inside	0	ENSG00000155974	GRIP1
Adipocyte	chr12-66636766-66637038	2.46949e-35	0.405333	0.084	0.007	3.39087e-30	chr12	66636766	66637038	273	undefined	geneBody	intron	undefined	X29422	ENSG00000155974	66347431	67069162	721732	-	0	inside	0	ENSG00000155974	GRIP1
Adipocyte	chr12-68086133-68086479	6.60851e-59	0.535179	0.107	0.005	9.07421e-54	chr12	68086133	68086479	347	undefined	geneBody	intron	undefined	X29484	ENSG00000255733	67989445	68234686	245242	+	0	inside	0	ENSG00000255733	IFNG-AS1
Adipocyte	chr12-68565449-68565703	1.32089e-25	0.320251	0.067	0.007	1.81373e-20	chr12	68565449	68565703	255	undefined	distalIntergenic	intergenic	undefined	-	-	-	-	-	-	-	-	-	-	-
Adipocyte	chr12-68664966-68665376	6.46007e-24	0.322047	0.098	0.022	8.87038e-19	chr12	68664966	68665376	411	undefined	geneBody	exon	utr3	X29527	ENSG00000127314	68610855	68671901	61047	+	0	inside	0	ENSG00000127314	RAP1B
Adipocyte	chr12-69476225-69476443	5.99969e-23	0.30939	0.071	0.011	8.23824e-18	chr12	69476225	69476443	219	undefined	geneBody	intron	undefined	X29576	ENSG00000166225	69470349	69579789	109441	+	0	inside	0	ENSG00000166225	FRS2
Adipocyte	chr12-70854162-70854473	5.58668e-20	0.286515	0.079	0.017	7.67113e-15	chr12	70854162	70854473	312	undefined	geneBody	intron	undefined	X29642	ENSG00000153233	70638073	70920738	282666	-	0	inside	0	ENSG00000153233	PTPRR
Adipocyte	chr1-27118534-27119583	3.73288e-24	0.287218	0.283	0.153	5.12565e-19	chr1	27118534	27119583	1050	undefined	geneBody	intron	undefined	X1940	ENSG00000090020	27098809	27166981	68173	-	0	inside	0	ENSG00000090020	SLC9A1
Adipocyte	chr12-71346366-71346602	5.01702e-33	0.383069	0.077	0.007	6.88893e-28	chr12	71346366	71346602	237	undefined	geneBody	intron	undefined	X29675	ENSG00000127324	71125085	71441898	316814	-	0	inside	0	ENSG00000127324	TSPAN8
Adipocyte	chr12-7159187-7159407	1.03984e-103	0.758537	0.212	0.015	1.42781e-98	chr12	7159187	7159407	221	undefined	geneDownstream	intergenic	undefined	X26509	ENSG00000139182	7129698	7158945	29248	+	241	downstream	241	ENSG00000139182	CLSTN3
Adipocyte	chr12-718930-719792	6.85793e-16	0.255058	0.142	0.062	9.4167e-11	chr12	718930	719792	863	undefined	distalIntergenic	intergenic	undefined	-	-	-	-	-	-	-	-	-	-	-
Adipocyte	chr12-72271385-72273733	8.71708e-96	0.677859	0.35	0.075	1.19695e-90	chr12	72271385	72273733	2349	undefined	geneBody	exon	utr5	X29711	ENSG00000236333	72249964	72276954	26991	-	0	inside	0	ENSG00000236333	TRHDE-AS1
Adipocyte	chr1-27404994-27405410	9.01872e-18	0.273526	0.158	0.061	1.23837e-12	chr1	27404994	27405410	417	undefined	geneBody	exon	utr3	X1965	ENSG00000158195	27404230	27490167	85938	-	0	inside	0	ENSG00000158195	WASF2
Adipocyte	chr12-76259626-76260075	1.05345e-36	0.421751	0.135	0.025	1.44651e-31	chr12	76259626	76260075	450	promoter4	promoter	exon	otherExon	X29794	ENSG00000257219	76259836	76305969	46134	+	0	overlapStart	0	ENSG00000257219	LNCOG
Adipocyte	chr12-76276579-76277098	2.39808e-23	0.312925	0.07	0.01	3.29283e-18	chr12	76276579	76277098	520	undefined	geneBody	intron	undefined	X29796	ENSG00000257219	76259836	76305969	46134	+	0	inside	0	ENSG00000257219	LNCOG
Adipocyte	chr12-76290996-76291528	6.38861e-198	1.04836	0.246	0.004	8.77226e-193	chr12	76290996	76291528	533	undefined	geneBody	intron	undefined	X29797	ENSG00000257219	76259836	76305969	46134	+	0	inside	0	ENSG00000257219	LNCOG
Adipocyte	chr12-76611613-76611853	1.02575e-36	0.399057	0.074	0.005	1.40847e-31	chr12	76611613	76611853	241	undefined	geneBody	intron	undefined	X29804	ENSG00000257526	76562294	76615567	53274	+	0	inside	0	ENSG00000257526	AC107032.2
Adipocyte	chr12-76694352-76694751	1.42762e-95	0.730661	0.156	0.006	1.96028e-90	chr12	76694352	76694751	400	undefined	distalIntergenic	intergenic	undefined	-	-	-	-	-	-	-	-	-	-	-
Adipocyte	chr12-76898542-76898793	8.79857e-82	0.655204	0.166	0.011	1.20814e-76	chr12	76898542	76898793	252	undefined	distalIntergenic	intergenic	undefined	-	-	-	-	-	-	-	-	-	-	-
Adipocyte	chr1-27755899-27756214	7.53427e-122	0.842873	0.195	0.007	1.03454e-116	chr1	27755899	27756214	316	undefined	geneBody	intron	undefined	X2001	ENSG00000009780	27725979	27763122	37144	+	0	inside	0	ENSG00000009780	FAM76A
Adipocyte	chr12-81022468-81022906	4.12508e-21	0.30209	0.088	0.018	5.66418e-16	chr12	81022468	81022906	439	undefined	geneBody	exon	utr5	X29934	ENSG00000111058	80936414	81261210	324797	+	0	inside	0	ENSG00000111058	ACSS3
Adipocyte	chr12-82473151-82473487	1.55086e-65	0.5503	0.094	0.003	2.12951e-60	chr12	82473151	82473487	337	undefined	geneBody	intron	undefined	X29961	ENSG00000127720	82358528	82479239	120712	+	0	inside	0	ENSG00000127720	METTL25
Adipocyte	chr1-28249508-28249726	1.01765e-41	0.446357	0.176	0.042	1.39734e-36	chr1	28249508	28249726	219	undefined	geneDownstream	intergenic	undefined	X2039	ENSG00000271398	28247144	28247568	425	+	1939	downstream	1939	ENSG00000271398	AL353622.2
Adipocyte	chr1-28280604-28281140	4.35316e-62	0.5866	0.142	0.011	5.97736e-57	chr1	28280604	28281140	537	undefined	geneBody	exon	utr3	X2041	ENSG00000130766	28259518	28282491	22974	+	0	inside	0	ENSG00000130766	SESN2
Adipocyte	chr12-84503123-84503484	4.63471e-21	0.302474	0.079	0.016	6.36396e-16	chr12	84503123	84503484	362	undefined	distalIntergenic	intergenic	undefined	-	-	-	-	-	-	-	-	-	-	-
Adipocyte	chr12-85036131-85036628	1.02818e-19	0.296049	0.087	0.019	1.41181e-14	chr12	85036131	85036628	498	promoter4	promoter	exon	utr5	X29978	ENSG00000231738	85014311	85036277	21967	-	0	overlapStart	0	ENSG00000231738	TSPAN19
Adipocyte	chr12-85279311-85280861	4.3831e-18	0.278959	0.135	0.048	6.01848e-13	chr12	85279311	85280861	1551	promoter4	promoter	exon	utr5	X29980	ENSG00000180318	85280220	85301784	21565	+	0	overlapStart	0	ENSG00000180318	ALX1
Adipocyte	chr1-28774879-28775599	2.51856e-18	0.282188	0.164	0.066	3.45825e-13	chr1	28774879	28775599	721	undefined	distalIntergenic	intergenic	undefined	-	-	-	-	-	-	-	-	-	-	-
Adipocyte	chr12-87815875-87816159	4.72382e-66	0.570987	0.111	0.005	6.48632e-61	chr12	87815875	87816159	285	promoter3	promoter	intergenic	undefined	X30045	ENSG00000257940	87816486	87817831	1346	+	326	upstream	326	ENSG00000257940	AC079598.1
Adipocyte	chr1-28898356-28898829	2.32073e-18	0.286655	0.096	0.026	3.18662e-13	chr1	28898356	28898829	474	undefined	geneBody	intron	undefined	X2077	ENSG00000159023	28887091	29120046	232956	+	0	inside	0	ENSG00000159023	EPB41
Adipocyte	chr12-89319146-89319401	2.89034e-180	0.992861	0.237	0.005	3.96876e-175	chr12	89319146	89319401	256	undefined	distalIntergenic	intergenic	undefined	-	-	-	-	-	-	-	-	-	-	-
Adipocyte	chr12-89326702-89326956	2.68419e-39	0.435638	0.093	0.008	3.68569e-34	chr12	89326702	89326956	255	undefined	distalIntergenic	intergenic	undefined	-	-	-	-	-	-	-	-	-	-	-
Adipocyte	chr12-89342885-89343453	9.79218e-27	0.328238	0.24	0.101	1.34457e-21	chr12	89342885	89343453	569	undefined	distalIntergenic	intergenic	undefined	-	-	-	-	-	-	-	-	-	-	-
Adipocyte	chr1-29049959-29050798	1.9934e-20	0.292477	0.159	0.064	2.73716e-15	chr1	29049959	29050798	840	undefined	geneBody	intron	undefined	X2085	ENSG00000159023	28887091	29120046	232956	+	0	inside	0	ENSG00000159023	EPB41
Adipocyte	chr1-29052197-29052396	3.19252e-39	0.43431	0.105	0.013	4.38368e-34	chr1	29052197	29052396	200	undefined	geneBody	intron	undefined	X2086	ENSG00000159023	28887091	29120046	232956	+	0	inside	0	ENSG00000159023	EPB41
Adipocyte	chr12-91854729-91855240	2.97622e-23	0.320135	0.11	0.025	4.08668e-18	chr12	91854729	91855240	512	undefined	distalIntergenic	intergenic	undefined	-	-	-	-	-	-	-	-	-	-	-
Adipocyte	chr12-92242899-92243194	1.13208e-53	0.508235	0.094	0.004	1.55446e-48	chr12	92242899	92243194	296	undefined	distalIntergenic	intergenic	undefined	-	-	-	-	-	-	-	-	-	-	-
Adipocyte	chr12-92297684-92298532	3.10093e-105	0.778342	0.237	0.019	4.25792e-100	chr12	92297684	92298532	849	undefined	geneBody	intron	undefined	X30235	ENSG00000277851	92247697	92363832	116136	-	0	inside	0	ENSG00000277851	LINC02391
Adipocyte	chr12-92439087-92439621	3.52305e-75	0.623526	0.166	0.014	4.83754e-70	chr12	92439087	92439621	535	undefined	distalIntergenic	intergenic	undefined	-	-	-	-	-	-	-	-	-	-	-
Adipocyte	chr12-92574903-92575370	6.00163e-88	0.698025	0.147	0.006	8.24089e-83	chr12	92574903	92575370	468	undefined	distalIntergenic	intergenic	undefined	-	-	-	-	-	-	-	-	-	-	-
Adipocyte	chr12-92649611-92650223	2.49036e-62	0.575513	0.206	0.032	3.41954e-57	chr12	92649611	92650223	613	undefined	distalIntergenic	intergenic	undefined	-	-	-	-	-	-	-	-	-	-	-
Adipocyte	chr12-92696207-92696562	1.12516e-23	0.319527	0.085	0.016	1.54497e-18	chr12	92696207	92696562	356	undefined	distalIntergenic	intergenic	undefined	-	-	-	-	-	-	-	-	-	-	-
Adipocyte	chr12-92987036-92988230	4.44253e-27	0.343692	0.206	0.079	6.10008e-22	chr12	92987036	92988230	1195	undefined	distalIntergenic	intergenic	undefined	-	-	-	-	-	-	-	-	-	-	-
Adipocyte	chr12-93049863-93050701	5.05415e-23	0.316878	0.115	0.032	6.93991e-18	chr12	93049863	93050701	839	undefined	geneBody	intron	undefined	X30288	ENSG00000257322	93003415	93215679	212265	-	0	inside	0	ENSG00000257322	AC138123.1
Adipocyte	chr12-93237309-93237882	1.13701e-122	0.793641	0.336	0.046	1.56125e-117	chr12	93237309	93237882	574	undefined	distalIntergenic	intergenic	undefined	-	-	-	-	-	-	-	-	-	-	-
Adipocyte	chr12-93244029-93244388	1.81716e-40	0.450007	0.107	0.011	2.49516e-35	chr12	93244029	93244388	360	undefined	distalIntergenic	intergenic	undefined	-	-	-	-	-	-	-	-	-	-	-
Adipocyte	chr12-93274217-93274584	2.64104e-71	0.596638	0.124	0.006	3.62643e-66	chr12	93274217	93274584	368	undefined	distalIntergenic	intergenic	undefined	-	-	-	-	-	-	-	-	-	-	-
Adipocyte	chr12-93404211-93404932	7.35364e-63	0.574777	0.189	0.027	1.00974e-57	chr12	93404211	93404932	722	undefined	geneDownstream	exon	utr3	X30330	ENSG00000177889	93405673	93441947	36275	-	740	downstream	740	ENSG00000177889	UBE2N
Adipocyte	chr12-93813170-93814760	7.32572e-31	0.293513	0.467	0.289	1.0059e-25	chr12	93813170	93814760	1591	undefined	geneBody	intron	undefined	X30373	ENSG00000169372	93677375	93894840	217466	+	0	inside	0	ENSG00000169372	CRADD
Adipocyte	chr12-93894131-93895409	2.30799e-24	0.261438	0.409	0.251	3.16912e-19	chr12	93894131	93895409	1279	undefined	geneDownstream	exon	utr3	X30383	ENSG00000257283	93894965	93943603	48639	-	0	overlapEnd	0	ENSG00000257283	AC012464.1
Adipocyte	chr12-93990876-93992586	1.29653e-108	0.752044	0.289	0.044	1.78028e-103	chr12	93990876	93992586	1711	undefined	distalIntergenic	intergenic	undefined	-	-	-	-	-	-	-	-	-	-	-
Adipocyte	chr12-94057316-94058067	2.30271e-21	0.293137	0.218	0.1	3.16187e-16	chr12	94057316	94058067	752	undefined	distalIntergenic	intergenic	undefined	-	-	-	-	-	-	-	-	-	-	-
Adipocyte	chr12-95083631-95084285	8.17662e-22	0.30607	0.13	0.04	1.12274e-16	chr12	95083631	95084285	655	undefined	geneBody	intron	undefined	X30468	ENSG00000180263	95076749	95217482	140734	-	0	inside	0	ENSG00000180263	FGD6
Adipocyte	chr12-95131879-95132281	9.66879e-23	0.310563	0.077	0.012	1.32763e-17	chr12	95131879	95132281	403	undefined	geneBody	intron	undefined	X30474	ENSG00000180263	95076749	95217482	140734	-	0	inside	0	ENSG00000180263	FGD6
Adipocyte	chr12-97910480-97910812	6.36051e-39	0.404061	0.076	0.005	8.73367e-34	chr12	97910480	97910812	333	undefined	distalIntergenic	intergenic	undefined	-	-	-	-	-	-	-	-	-	-	-
Adipocyte	chr12-97913024-97913246	1.89847e-68	0.567679	0.098	0.003	2.60681e-63	chr12	97913024	97913246	223	undefined	distalIntergenic	intergenic	undefined	-	-	-	-	-	-	-	-	-	-	-
Adipocyte	chr12-98618994-98619250	5.01282e-49	0.491356	0.101	0.006	6.88315e-44	chr12	98618994	98619250	257	undefined	geneBody	intron	undefined	X30641	ENSG00000166130	98613405	98645113	31709	-	0	inside	0	ENSG00000166130	IKBIP
Adipocyte	chr12-98679704-98679945	7.85098e-27	0.327676	0.059	0.004	1.07803e-21	chr12	98679704	98679945	242	undefined	geneBody	intron	undefined	X30646	ENSG00000120868	98645141	98735433	90293	+	0	inside	0	ENSG00000120868	APAF1
Adipocyte	chr1-30877535-30877884	8.04114e-24	0.323091	0.167	0.06	1.10414e-18	chr1	30877535	30877884	350	undefined	geneBody	exon	utr5	X2158	ENSG00000162512	30869466	30908758	39293	-	0	inside	0	ENSG00000162512	SDC3
Adipocyte	chr13-100269799-100270217	1.46983e-23	0.335308	0.11	0.023	2.01824e-18	chr13	100269799	100270217	419	undefined	geneBody	intron	undefined	X35733	ENSG00000175198	100089015	100530437	441423	+	0	inside	0	ENSG00000175198	PCCA
Adipocyte	chr13-106612694-106612937	7.45804e-34	0.380984	0.071	0.005	1.02407e-28	chr13	106612694	106612937	244	undefined	geneBody	intron	undefined	X35955	ENSG00000272274	106568261	106716679	148419	+	0	inside	0	ENSG00000272274	LINC00551
Adipocyte	chr13-106887153-106888055	2.68199e-32	0.387137	0.159	0.042	3.68267e-27	chr13	106887153	106888055	903	undefined	distalIntergenic	intergenic	undefined	-	-	-	-	-	-	-	-	-	-	-
Adipocyte	chr13-108987152-108987859	7.41403e-54	0.515675	0.201	0.041	1.01803e-48	chr13	108987152	108987859	708	undefined	geneBody	intron	undefined	X36031	ENSG00000041515	108596152	109208005	611854	+	0	inside	0	ENSG00000041515	MYO16
Adipocyte	chr13-109479973-109480577	7.92134e-18	0.277842	0.094	0.025	1.08769e-12	chr13	109479973	109480577	605	undefined	geneBody	intron	undefined	X36060	ENSG00000285534	109478739	109731700	252962	-	0	inside	0	ENSG00000285534	AL163541.1
Adipocyte	chr13-109673166-109673825	2.00326e-40	0.445515	0.152	0.029	2.75069e-35	chr13	109673166	109673825	660	undefined	geneBody	intron	undefined	X36068	ENSG00000285534	109478739	109731700	252962	-	0	inside	0	ENSG00000285534	AL163541.1
Adipocyte	chr13-109684558-109685467	1.85831e-168	0.942759	0.353	0.034	2.55166e-163	chr13	109684558	109685467	910	undefined	geneBody	intron	undefined	X36069	ENSG00000285534	109478739	109731700	252962	-	0	inside	0	ENSG00000285534	AL163541.1
Adipocyte	chr13-109715864-109716185	2.17001e-145	0.896923	0.193	0.004	2.97966e-140	chr13	109715864	109716185	322	undefined	geneBody	intron	undefined	X36072	ENSG00000285534	109478739	109731700	252962	-	0	inside	0	ENSG00000285534	AL163541.1
Adipocyte	chr13-109744849-109745109	4.22917e-26	0.338764	0.07	0.008	5.80712e-21	chr13	109744849	109745109	261	undefined	distalIntergenic	intergenic	undefined	-	-	-	-	-	-	-	-	-	-	-
Adipocyte	chr13-109874541-109875882	4.274e-21	0.269648	0.269	0.144	5.86867e-16	chr13	109874541	109875882	1342	undefined	distalIntergenic	intergenic	undefined	-	-	-	-	-	-	-	-	-	-	-
Adipocyte	chr13-109918031-109919043	1.98365e-139	0.810266	0.37	0.055	2.72377e-134	chr13	109918031	109919043	1013	undefined	distalIntergenic	intergenic	undefined	-	-	-	-	-	-	-	-	-	-	-
Adipocyte	chr13-109969258-109969535	2.47575e-101	0.729994	0.155	0.005	3.39947e-96	chr13	109969258	109969535	278	undefined	distalIntergenic	intergenic	undefined	-	-	-	-	-	-	-	-	-	-	-
Adipocyte	chr1-31101129-31101445	7.64928e-24	0.31142	0.065	0.008	1.05033e-18	chr1	31101129	31101445	317	undefined	distalIntergenic	intergenic	undefined	-	-	-	-	-	-	-	-	-	-	-
Adipocyte	chr13-110187667-110188042	1.46329e-15	0.25108	0.091	0.03	2.00926e-10	chr13	110187667	110188042	376	undefined	geneBody	intron	undefined	X36117	ENSG00000187498	110148963	110307157	158195	-	0	inside	0	ENSG00000187498	COL4A1
Adipocyte	chr13-110520828-110521241	1.39694e-26	0.314728	0.317	0.155	1.91815e-21	chr13	110520828	110521241	414	undefined	geneDownstream	intergenic	undefined	X36160	ENSG00000139832	110523066	110561722	38657	-	1824	downstream	1824	ENSG00000139832	RAB20
Adipocyte	chr13-111066568-111068052	4.64585e-26	0.327592	0.237	0.098	6.37926e-21	chr13	111066568	111068052	1485	undefined	distalIntergenic	intergenic	undefined	-	-	-	-	-	-	-	-	-	-	-
Adipocyte	chr1-31111143-31111513	1.15384e-16	0.262732	0.063	0.012	1.58436e-11	chr1	31111143	31111513	371	undefined	distalIntergenic	intergenic	undefined	-	-	-	-	-	-	-	-	-	-	-
Adipocyte	chr13-111626552-111626945	7.38655e-174	0.981138	0.241	0.006	1.01425e-168	chr13	111626552	111626945	394	undefined	geneBody	intron	undefined	X36253	ENSG00000215881	111596009	111642079	46071	+	0	inside	0	ENSG00000215881	LINC02337
Adipocyte	chr13-112183048-112183507	2.21715e-127	0.832217	0.181	0.004	3.04439e-122	chr13	112183048	112183507	460	undefined	distalIntergenic	intergenic	undefined	-	-	-	-	-	-	-	-	-	-	-
Adipocyte	chr13-112352076-112352340	7.8477e-35	0.377296	0.071	0.005	1.07758e-29	chr13	112352076	112352340	265	undefined	distalIntergenic	intergenic	undefined	-	-	-	-	-	-	-	-	-	-	-
Adipocyte	chr13-112842311-112842674	6.44072e-33	0.390925	0.193	0.061	8.84381e-28	chr13	112842311	112842674	364	undefined	geneBody	exon	CDS	X36316	ENSG00000068650	112690329	112887168	196840	+	0	inside	0	ENSG00000068650	ATP11A
Adipocyte	chr13-113970558-113971129	1.61911e-18	0.267717	0.237	0.109	2.22322e-13	chr13	113970558	113971129	572	undefined	geneBody	intron	undefined	X36452	ENSG00000283199	113953705	113974076	20372	-	0	inside	0	ENSG00000283199	C13orf46
Adipocyte	chr13-113980918-113982867	2.22311e-14	0.254022	0.11	0.037	3.05257e-09	chr13	113980918	113982867	1950	undefined	geneBody	exon	CDS	X36455	ENSG00000185989	113977783	114132623	154841	-	0	inside	0	ENSG00000185989	RASA3
Adipocyte	chr13-114004867-114005656	1.57519e-19	0.294766	0.084	0.019	2.16291e-14	chr13	114004867	114005656	790	undefined	geneBody	intron	undefined	X36459	ENSG00000185989	113977783	114132623	154841	-	0	inside	0	ENSG00000185989	RASA3
Adipocyte	chr13-114025793-114026023	9.57713e-70	0.608934	0.158	0.013	1.31505e-64	chr13	114025793	114026023	231	undefined	geneBody	intron	undefined	X36461	ENSG00000185989	113977783	114132623	154841	-	0	inside	0	ENSG00000185989	RASA3
Adipocyte	chr1-31381752-31382111	1.34323e-32	0.384119	0.098	0.014	1.8444e-27	chr1	31381752	31382111	360	undefined	upstream	intergenic	undefined	X2204	ENSG00000121769	31365253	31376850	11598	-	4901	upstream	4901	ENSG00000121769	FABP3
Adipocyte	chr1-31523867-31524116	1.8951e-25	0.323102	0.057	0.005	2.60218e-20	chr1	31523867	31524116	250	undefined	geneBody	exon	otherExon	X2211	ENSG00000284543	31506226	31583306	77081	+	0	inside	0	ENSG00000284543	LINC01226
Adipocyte	chr1-31753628-31754353	2.50723e-65	0.532658	0.308	0.093	3.4427e-60	chr1	31753628	31754353	726	undefined	geneBody	intron	undefined	X2239	ENSG00000121753	31727117	31764893	37777	-	0	inside	0	ENSG00000121753	ADGRB2
Adipocyte	chr1-31842631-31843920	7.256e-72	0.602137	0.252	0.045	9.96329e-67	chr1	31842631	31843920	1290	undefined	geneBody	exon	otherExon	X2248	ENSG00000203620	31842019	31855568	13550	-	0	inside	0	ENSG00000203620	AL354919.1
Adipocyte	chr1-31878096-31878350	1.25596e-100	0.745193	0.183	0.009	1.72457e-95	chr1	31878096	31878350	255	undefined	geneBody	intron	undefined	X2250	ENSG00000269967	31851913	31921841	69929	-	0	inside	0	ENSG00000269967	AL136115.2
Adipocyte	chr1-31904341-31904557	6.57344e-34	0.407759	0.09	0.009	9.02606e-29	chr1	31904341	31904557	217	undefined	geneDownstream	intron	undefined	X2255	ENSG00000184007	31906421	31944856	38436	-	1863	downstream	1863	ENSG00000184007	PTP4A2
Adipocyte	chr1-31954522-31955184	1.60665e-30	0.372326	0.234	0.08	2.20611e-25	chr1	31954522	31955184	663	undefined	distalIntergenic	intergenic	undefined	-	-	-	-	-	-	-	-	-	-	-
Adipocyte	chr1-31977212-31978083	7.31754e-93	0.712684	0.245	0.029	1.00478e-87	chr1	31977212	31978083	872	undefined	geneBody	intron	undefined	X2261	ENSG00000284702	31972189	31987034	14846	-	0	inside	0	ENSG00000284702	AL136115.3
Adipocyte	chr13-19822571-19822873	7.84689e-43	0.442285	0.087	0.006	1.07746e-37	chr13	19822571	19822873	303	undefined	geneDownstream	intergenic	undefined	X32627	ENSG00000132950	19823482	19863649	40168	-	608	downstream	608	ENSG00000132950	ZMYM5
Adipocyte	chr1-31991149-31991515	2.8217e-54	0.51612	0.164	0.025	3.87451e-49	chr1	31991149	31991515	367	undefined	upstream	intergenic	undefined	X2263	ENSG00000284702	31972189	31987034	14846	-	4114	upstream	4114	ENSG00000284702	AL136115.3
Adipocyte	chr1-32040366-32040826	1.37363e-23	0.317484	0.071	0.01	1.88614e-18	chr1	32040366	32040826	461	undefined	geneBody	intron	undefined	X2267	ENSG00000121774	32013868	32060850	46983	+	0	inside	0	ENSG00000121774	KHDRBS1
Adipocyte	chr13-20482520-20482818	7.64804e-55	0.530421	0.118	0.009	1.05016e-49	chr13	20482520	20482818	299	undefined	geneBody	intron	undefined	X32666	ENSG00000165475	20403666	20525873	122208	-	0	inside	0	ENSG00000165475	CRYL1
Adipocyte	chr13-21901440-21902900	6.19e-24	0.306202	0.223	0.097	8.49955e-19	chr13	21901440	21902900	1461	undefined	distalIntergenic	intergenic	undefined	-	-	-	-	-	-	-	-	-	-	-
Adipocyte	chr13-26604614-26605153	3.97446e-24	0.33824	0.115	0.027	5.45737e-19	chr13	26604614	26605153	540	undefined	geneDownstream	intron	undefined	X32986	ENSG00000237001	26606544	26641793	35250	-	1390	downstream	1390	ENSG00000237001	WASF3-AS1
Adipocyte	chr13-28762534-28763302	3.35354e-63	0.570934	0.121	0.007	4.60477e-58	chr13	28762534	28763302	769	undefined	distalIntergenic	intergenic	undefined	-	-	-	-	-	-	-	-	-	-	-
Adipocyte	chr13-30134172-30134399	1.25412e-23	0.314607	0.071	0.01	1.72204e-18	chr13	30134172	30134399	228	undefined	distalIntergenic	intergenic	undefined	-	-	-	-	-	-	-	-	-	-	-
Adipocyte	chr13-30318070-30318368	4.26214e-42	0.454798	0.104	0.01	5.85239e-37	chr13	30318070	30318368	299	undefined	geneBody	intron	undefined	X33246	ENSG00000236463	30316360	30319903	3544	-	0	inside	0	ENSG00000236463	LINC00427
Adipocyte	chr13-30334904-30335182	3.25243e-28	0.351402	0.067	0.006	4.46594e-23	chr13	30334904	30335182	279	undefined	distalIntergenic	intergenic	undefined	-	-	-	-	-	-	-	-	-	-	-
Adipocyte	chr13-30371754-30372028	1.55774e-38	0.446837	0.091	0.007	2.13894e-33	chr13	30371754	30372028	275	undefined	geneBody	intron	undefined	X33252	ENSG00000238121	30340267	30377145	36879	-	0	inside	0	ENSG00000238121	LINC00426
Adipocyte	chr13-30394906-30395821	8.02929e-50	0.441138	0.373	0.145	1.10251e-44	chr13	30394906	30395821	916	undefined	geneBody	intron	undefined	X33254	ENSG00000285773	30388785	30404967	16183	-	0	inside	0	ENSG00000285773	AL161893.1
Adipocyte	chr13-31109982-31111203	7.38917e-29	0.369677	0.15	0.042	1.01461e-23	chr13	31109982	31111203	1222	undefined	distalIntergenic	intergenic	undefined	-	-	-	-	-	-	-	-	-	-	-
Adipocyte	chr13-32409462-32410348	2.15526e-44	0.472236	0.155	0.026	2.95941e-39	chr13	32409462	32410348	887	undefined	geneBody	intron	undefined	X33401	ENSG00000139597	32400723	32428311	27589	-	0	inside	0	ENSG00000139597	N4BP2L1
Adipocyte	chr13-33264093-33264499	1.03691e-22	0.314214	0.07	0.01	1.42379e-17	chr13	33264093	33264499	407	undefined	geneBody	intron	undefined	X33473	ENSG00000236581	33180401	33281584	101184	+	0	inside	0	ENSG00000236581	STARD13-AS
Adipocyte	chr13-33610263-33611727	9.60603e-27	0.296654	0.336	0.186	1.31901e-21	chr13	33610263	33611727	1465	promoter4	promoter	exon	otherExon	X33510	ENSG00000234535	33610967	33611522	556	+	0	includeFeature	0	ENSG00000234535	AL161719.1
Adipocyte	chr13-33634308-33634914	1.78007e-17	0.267226	0.077	0.018	2.44423e-12	chr13	33634308	33634914	607	undefined	geneBody	exon	otherExon	X33511	ENSG00000230490	33355206	33676796	321591	-	0	inside	0	ENSG00000230490	AL139383.1
Adipocyte	chr13-34670982-34671430	1.1529e-24	0.323948	0.08	0.013	1.58306e-19	chr13	34670982	34671430	449	undefined	geneBody	exon	otherExon	X33555	ENSG00000271901	34545929	34696612	150684	-	0	inside	0	ENSG00000271901	AL161716.1
Adipocyte	chr13-35959612-35959918	2.36186e-39	0.440521	0.105	0.011	3.2431e-34	chr13	35959612	35959918	307	undefined	geneBody	intron	undefined	X33608	ENSG00000133083	35768652	36131306	362655	-	0	inside	0	ENSG00000133083	DCLK1
Adipocyte	chr13-37176025-37176265	7.1138e-107	0.757653	0.164	0.006	9.76803e-102	chr13	37176025	37176265	241	undefined	distalIntergenic	intergenic	undefined	-	-	-	-	-	-	-	-	-	-	-
Adipocyte	chr13-37201287-37201679	4.11328e-41	0.425047	0.08	0.005	5.64799e-36	chr13	37201287	37201679	393	undefined	distalIntergenic	intergenic	undefined	-	-	-	-	-	-	-	-	-	-	-
Adipocyte	chr13-39765771-39766508	8.44109e-107	0.763089	0.274	0.032	1.15905e-101	chr13	39765771	39766508	738	undefined	geneBody	intron	undefined	X33781	ENSG00000133103	39655627	39791665	136039	+	0	inside	0	ENSG00000133103	COG6
Adipocyte	chr13-39810978-39811299	1.03047e-51	0.501169	0.088	0.004	1.41495e-46	chr13	39810978	39811299	322	undefined	distalIntergenic	intergenic	undefined	-	-	-	-	-	-	-	-	-	-	-
Adipocyte	chr13-40074308-40074583	1.00807e-21	0.285813	0.056	0.006	1.38419e-16	chr13	40074308	40074583	276	undefined	distalIntergenic	intergenic	undefined	-	-	-	-	-	-	-	-	-	-	-
Adipocyte	chr13-40133072-40133634	5.8821e-16	0.259022	0.105	0.034	8.07677e-11	chr13	40133072	40133634	563	undefined	geneBody	intron	undefined	X33813	ENSG00000215483	40079106	40535807	456702	-	0	inside	0	ENSG00000215483	LINC00598
Adipocyte	chr13-40351696-40353585	3.99869e-68	0.557116	0.327	0.096	5.49064e-63	chr13	40351696	40353585	1890	undefined	geneBody	intron	undefined	X33832	ENSG00000215483	40079106	40535807	456702	-	0	inside	0	ENSG00000215483	LINC00598
Adipocyte	chr13-40375673-40376016	2.59445e-42	0.45389	0.115	0.013	3.56247e-37	chr13	40375673	40376016	344	undefined	geneBody	intron	undefined	X33834	ENSG00000215483	40079106	40535807	456702	-	0	inside	0	ENSG00000215483	LINC00598
Adipocyte	chr13-40439059-40440186	1.04259e-107	0.721381	0.359	0.071	1.43159e-102	chr13	40439059	40440186	1128	undefined	geneBody	exon	otherExon	X33841	ENSG00000215483	40079106	40535807	456702	-	0	inside	0	ENSG00000215483	LINC00598
Adipocyte	chr13-40477867-40478414	3.37668e-17	0.274609	0.15	0.06	4.63656e-12	chr13	40477867	40478414	548	undefined	geneBody	intron	undefined	X33848	ENSG00000150907	40469953	40666641	196689	-	0	inside	0	ENSG00000150907	FOXO1
Adipocyte	chr13-40535441-40535854	1.52363e-34	0.402292	0.093	0.012	2.09211e-29	chr13	40535441	40535854	414	promoter4	promoter	exon	otherExon	X33853	ENSG00000215483	40079106	40535807	456702	-	0	overlapStart	0	ENSG00000215483	LINC00598
Adipocyte	chr13-40586922-40587144	1.47326e-19	0.281185	0.079	0.017	2.02295e-14	chr13	40586922	40587144	223	undefined	geneBody	intron	undefined	X33861	ENSG00000150907	40469953	40666641	196689	-	0	inside	0	ENSG00000150907	FOXO1
Adipocyte	chr13-40974607-40974946	1.26907e-21	0.30981	0.082	0.015	1.74258e-16	chr13	40974607	40974946	340	undefined	geneBody	intron	undefined	X33880	ENSG00000120690	40931924	41061440	129517	-	0	inside	0	ENSG00000120690	ELF1
Adipocyte	chr13-41456778-41459066	1.32572e-30	0.304329	0.46	0.264	1.82036e-25	chr13	41456778	41459066	2289	promoter4	promoter	exon	utr5	X33911	ENSG00000102760	41457550	41470871	13322	+	0	overlapStart	0	ENSG00000102760	RGCC
Adipocyte	chr13-41576928-41577736	8.13388e-60	0.569704	0.178	0.022	1.11687e-54	chr13	41576928	41577736	809	undefined	geneBody	intron	undefined	X33923	ENSG00000102763	41566835	41961120	394286	-	0	inside	0	ENSG00000102763	VWA8
Adipocyte	chr13-43767198-43767977	3.8841e-25	0.342923	0.122	0.03	5.3333e-20	chr13	43767198	43767977	780	undefined	geneBody	intron	undefined	X34036	ENSG00000120658	43213518	43786908	573391	-	0	inside	0	ENSG00000120658	ENOX1
Adipocyte	chr1-34407912-34408381	3.50322e-93	0.710536	0.192	0.014	4.81031e-88	chr1	34407912	34408381	470	undefined	distalIntergenic	intergenic	undefined	-	-	-	-	-	-	-	-	-	-	-
Adipocyte	chr13-44212706-44213229	6.96916e-16	0.257445	0.082	0.022	9.56942e-11	chr13	44212706	44213229	524	undefined	geneBody	intron	undefined	X34085	ENSG00000227258	44110451	44240517	130067	+	0	inside	0	ENSG00000227258	SMIM2-AS1
Adipocyte	chr13-44403465-44403975	3.22202e-32	0.392697	0.132	0.027	4.42419e-27	chr13	44403465	44403975	511	undefined	geneBody	intron	undefined	X34109	ENSG00000237361	44400250	44405984	5735	-	0	inside	0	ENSG00000237361	TUSC8
Adipocyte	chr13-44404175-44404462	1.91626e-17	0.259674	0.067	0.013	2.63124e-12	chr13	44404175	44404462	288	undefined	geneBody	exon	otherExon	X34110	ENSG00000237361	44400250	44405984	5735	-	0	inside	0	ENSG00000237361	TUSC8
Adipocyte	chr13-45799530-45799796	2.97769e-42	0.431398	0.08	0.005	4.0887e-37	chr13	45799530	45799796	267	undefined	geneBody	intron	undefined	X34215	ENSG00000215475	45777242	45851753	74512	-	0	inside	0	ENSG00000215475	SIAH3
Adipocyte	chr13-45833340-45833958	4.71777e-27	0.355573	0.104	0.02	6.47802e-22	chr13	45833340	45833958	619	undefined	geneBody	intron	undefined	X34217	ENSG00000215475	45777242	45851753	74512	-	0	inside	0	ENSG00000215475	SIAH3
Adipocyte	chr13-46126472-46126863	2.97109e-17	0.267161	0.07	0.013	4.07964e-12	chr13	46126472	46126863	392	undefined	geneBody	exon	utr3	X34224	ENSG00000136167	46125920	46211871	85952	-	0	inside	0	ENSG00000136167	LCP1
Adipocyte	chr1-3471878-3472099	8.7651e-16	0.253104	0.07	0.015	1.20354e-10	chr1	3471878	3472099	222	undefined	geneBody	intron	undefined	X273	ENSG00000130762	3454665	3481113	26449	+	0	inside	0	ENSG00000130762	ARHGEF16
Adipocyte	chr13-47426148-47426471	6.71605e-92	0.691657	0.147	0.006	9.22187e-87	chr13	47426148	47426471	324	undefined	distalIntergenic	intergenic	undefined	-	-	-	-	-	-	-	-	-	-	-
Adipocyte	chr13-48110954-48111493	5.22575e-20	0.303655	0.099	0.023	7.17553e-15	chr13	48110954	48111493	540	undefined	distalIntergenic	intergenic	undefined	-	-	-	-	-	-	-	-	-	-	-
Adipocyte	chr13-48595443-48595941	2.8304e-20	0.301327	0.107	0.03	3.88645e-15	chr13	48595443	48595941	499	undefined	geneBody	intron	undefined	X34375	ENSG00000139687	48303726	48599436	295711	+	0	inside	0	ENSG00000139687	RB1
Adipocyte	chr13-49625456-49625712	8.3541e-114	0.80354	0.187	0.007	1.14711e-108	chr13	49625456	49625712	257	undefined	upstream	intergenic	undefined	X34455	ENSG00000152213	49628507	49633872	5366	+	2794	upstream	2794	ENSG00000152213	ARL11
Adipocyte	chr13-50222511-50223129	2.05941e-26	0.357058	0.118	0.027	2.8278e-21	chr13	50222511	50223129	619	undefined	geneBody	intron	undefined	X34489	ENSG00000176124	50082169	50906856	824688	+	0	inside	0	ENSG00000176124	DLEU1
Adipocyte	chr13-50521602-50521979	3.75162e-17	0.269327	0.087	0.023	5.15139e-12	chr13	50521602	50521979	378	undefined	geneBody	intron	undefined	X34512	ENSG00000186047	50519364	50843939	324576	-	0	inside	0	ENSG00000186047	DLEU7
Adipocyte	chr13-50549097-50549893	7.59966e-19	0.285122	0.102	0.028	1.04352e-13	chr13	50549097	50549893	797	undefined	geneBody	intron	undefined	X34517	ENSG00000186047	50519364	50843939	324576	-	0	inside	0	ENSG00000186047	DLEU7
Adipocyte	chr13-51276697-51276901	3.83557e-24	0.305377	0.056	0.005	5.26665e-19	chr13	51276697	51276901	205	undefined	geneBody	intron	undefined	X34570	ENSG00000150510	51222334	51284241	61908	+	0	inside	0	ENSG00000150510	FAM124A
Adipocyte	chr13-51397088-51397779	4.00454e-29	0.365369	0.178	0.052	5.49868e-24	chr13	51397088	51397779	692	undefined	geneBody	intron	undefined	X34579	ENSG00000102786	51354077	51454264	100188	-	0	inside	0	ENSG00000102786	INTS6
Adipocyte	chr13-51551956-51552402	3.56676e-25	0.3287	0.077	0.011	4.89755e-20	chr13	51551956	51552402	447	undefined	geneBody	exon	otherExon	X34591	ENSG00000236778	51452364	51554678	102315	+	0	inside	0	ENSG00000236778	INTS6-AS1
Adipocyte	chr13-51590817-51591634	2.22392e-16	0.258224	0.144	0.059	3.05368e-11	chr13	51590817	51591634	818	undefined	geneBody	exon	utr3	X34594	ENSG00000139668	51584455	51767709	183255	+	0	inside	0	ENSG00000139668	WDFY2
Adipocyte	chr13-51740307-51740995	1.6224e-22	0.316255	0.102	0.023	2.22773e-17	chr13	51740307	51740995	689	undefined	geneBody	intron	undefined	X34617	ENSG00000139668	51584455	51767709	183255	+	0	inside	0	ENSG00000139668	WDFY2
Adipocyte	chr13-51995238-51996450	2.56342e-35	0.405492	0.201	0.062	3.51986e-30	chr13	51995238	51996450	1213	undefined	geneBody	intron	undefined	X34646	ENSG00000123191	51930436	52012125	81690	-	0	inside	0	ENSG00000123191	ATP7B
Adipocyte	chr13-53200219-53202211	7.38608e-29	0.375717	0.122	0.025	1.01419e-23	chr13	53200219	53202211	1993	undefined	geneDownstream	intergenic	undefined	X34687	ENSG00000279325	53193667	53198540	4874	+	1678	downstream	1678	ENSG00000279325	AL136359.1
Adipocyte	chr13-60584946-60585327	3.70015e-20	0.294781	0.073	0.014	5.08071e-15	chr13	60584946	60585327	382	undefined	distalIntergenic	intergenic	undefined	-	-	-	-	-	-	-	-	-	-	-
Adipocyte	chr1-36203398-36204533	1.73631e-101	0.603885	0.5	0.176	2.38415e-96	chr1	36203398	36204533	1136	undefined	distalIntergenic	intergenic	undefined	-	-	-	-	-	-	-	-	-	-	-
Adipocyte	chr13-62799733-62800309	7.78811e-109	0.756682	0.163	0.005	1.06939e-103	chr13	62799733	62800309	577	undefined	upstream	intergenic	undefined	X34787	ENSG00000228669	62672285	62796714	124430	-	3018	upstream	3018	ENSG00000228669	LINC00448
Adipocyte	chr1-3668810-3669193	7.05594e-36	0.427911	0.119	0.018	9.68858e-31	chr1	3668810	3669193	384	promoter3	promoter	intron	undefined	X293	ENSG00000227589	3658938	3668772	9835	-	37	upstream	37	ENSG00000227589	AL136528.1
Adipocyte	chr13-66993861-66994691	2.0598e-43	0.442209	0.266	0.081	2.82833e-38	chr13	66993861	66994691	831	undefined	geneBody	intron	undefined	X34825	ENSG00000233840	66990886	67002007	11122	+	0	inside	0	ENSG00000233840	PCDH9-AS4
Adipocyte	chr13-75406061-75406266	1.07446e-31	0.359469	0.068	0.005	1.47535e-26	chr13	75406061	75406266	206	undefined	geneBody	intron	undefined	X34966	ENSG00000136111	75283503	75482169	198667	-	0	inside	0	ENSG00000136111	TBC1D4
Adipocyte	chr13-75415799-75416030	8.73251e-26	0.327175	0.07	0.008	1.19907e-20	chr13	75415799	75416030	232	undefined	geneBody	intron	undefined	X34967	ENSG00000136111	75283503	75482169	198667	-	0	inside	0	ENSG00000136111	TBC1D4
Adipocyte	chr13-77477915-77478677	9.34128e-20	0.289886	0.167	0.069	1.28266e-14	chr13	77477915	77478677	763	undefined	distalIntergenic	intergenic	undefined	-	-	-	-	-	-	-	-	-	-	-
Adipocyte	chr13-77833383-77833859	3.20461e-40	0.451812	0.094	0.008	4.40028e-35	chr13	77833383	77833859	477	undefined	geneBody	exon	otherExon	X35113	ENSG00000225579	77779723	77844145	64423	+	0	inside	0	ENSG00000225579	EDNRB-AS1
Adipocyte	chr13-79589564-79589829	3.04635e-41	0.429438	0.082	0.005	4.18297e-36	chr13	79589564	79589829	266	undefined	distalIntergenic	intergenic	undefined	-	-	-	-	-	-	-	-	-	-	-
Adipocyte	chr13-80030310-80030789	4.85791e-32	0.383703	0.093	0.013	6.67044e-27	chr13	80030310	80030789	480	undefined	geneBody	intron	undefined	X35170	ENSG00000284196	79941531	80074640	133110	-	0	inside	0	ENSG00000284196	AL158064.1
Adipocyte	chr13-80388754-80390080	1.85713e-98	0.717739	0.266	0.035	2.55005e-93	chr13	80388754	80390080	1327	undefined	distalIntergenic	intergenic	undefined	-	-	-	-	-	-	-	-	-	-	-
Adipocyte	chr13-80504479-80504818	7.01524e-17	0.254655	0.074	0.018	9.6327e-12	chr13	80504479	80504818	340	undefined	distalIntergenic	intergenic	undefined	-	-	-	-	-	-	-	-	-	-	-
Adipocyte	chr13-80668683-80669461	1.79616e-40	0.449719	0.144	0.024	2.46632e-35	chr13	80668683	80669461	779	undefined	distalIntergenic	intergenic	undefined	-	-	-	-	-	-	-	-	-	-	-
Adipocyte	chr13-83248207-83249394	8.34086e-49	0.490965	0.2	0.04	1.14529e-43	chr13	83248207	83249394	1188	undefined	distalIntergenic	intergenic	undefined	-	-	-	-	-	-	-	-	-	-	-
Adipocyte	chr13-85638272-85638549	5.33175e-114	0.751067	0.146	0.003	7.32108e-109	chr13	85638272	85638549	278	undefined	distalIntergenic	intergenic	undefined	-	-	-	-	-	-	-	-	-	-	-
Adipocyte	chr13-89982586-89983024	5.38571e-78	0.644632	0.149	0.008	7.39517e-73	chr13	89982586	89983024	439	undefined	distalIntergenic	intergenic	undefined	-	-	-	-	-	-	-	-	-	-	-
Adipocyte	chr1-39076115-39076993	5.24497e-48	0.483174	0.217	0.053	7.20192e-43	chr1	39076115	39076993	879	undefined	upstream	intergenic	undefined	X2658	ENSG00000127603	39081316	39487177	405862	+	4322	upstream	4322	ENSG00000127603	MACF1
Adipocyte	chr13-91047037-91047272	9.24814e-40	0.42008	0.076	0.005	1.26987e-34	chr13	91047037	91047272	236	undefined	distalIntergenic	intergenic	undefined	-	-	-	-	-	-	-	-	-	-	-
Adipocyte	chr13-93235742-93236098	6.15661e-18	0.266562	0.062	0.01	8.45371e-13	chr13	93235742	93236098	357	undefined	geneBody	intron	undefined	X35373	ENSG00000183098	93226807	94408020	1181214	+	0	inside	0	ENSG00000183098	GPC6
Adipocyte	chr13-94154345-94154724	3.95374e-57	0.534365	0.206	0.039	5.42891e-52	chr13	94154345	94154724	380	undefined	geneBody	exon	otherExon	X35414	ENSG00000236520	94154193	94187991	33799	-	0	inside	0	ENSG00000236520	GPC6-AS1
Adipocyte	chr13-94168850-94170595	2.24748e-26	0.320017	0.218	0.093	3.08604e-21	chr13	94168850	94170595	1746	undefined	geneBody	intron	undefined	X35417	ENSG00000236520	94154193	94187991	33799	-	0	inside	0	ENSG00000236520	GPC6-AS1
Adipocyte	chr13-97212101-97213042	6.08295e-33	0.401617	0.119	0.023	8.35257e-28	chr13	97212101	97213042	942	undefined	distalIntergenic	intergenic	undefined	-	-	-	-	-	-	-	-	-	-	-
Adipocyte	chr13-97257904-97258186	2.50194e-65	0.582327	0.251	0.047	3.43544e-60	chr13	97257904	97258186	283	undefined	geneBody	intron	undefined	X35529	ENSG00000139793	97221434	97394120	172687	+	0	inside	0	ENSG00000139793	MBNL2
Adipocyte	chr13-98454288-98454836	6.94576e-19	0.279366	0.18	0.076	9.5373e-14	chr13	98454288	98454836	549	undefined	geneBody	exon	utr3	X35618	ENSG00000102572	98445185	98577940	132756	-	0	inside	0	ENSG00000102572	STK24
Adipocyte	chr1-39927354-39927799	1.23995e-122	0.823093	0.211	0.01	1.70258e-117	chr1	39927354	39927799	446	undefined	distalIntergenic	intergenic	undefined	-	-	-	-	-	-	-	-	-	-	-
Adipocyte	chr1-40939462-40939975	2.13309e-25	0.339052	0.173	0.059	2.92896e-20	chr1	40939462	40939975	514	promoter4	promoter	exon	otherExon	X2828	ENSG00000286668	40939294	40945524	6231	+	0	inside	167	ENSG00000286668	AL391730.2
Adipocyte	chr14-100850885-100851667	5.45091e-23	0.328741	0.099	0.019	7.4847e-18	chr14	100850885	100851667	783	undefined	geneBody	exon	otherExon	X40175	ENSG00000258663	100834432	100861026	26595	-	0	inside	0	ENSG00000258663	AL117190.2
Adipocyte	chr14-101457438-101458160	3.33486e-33	0.406783	0.098	0.013	4.57913e-28	chr14	101457438	101458160	723	undefined	geneDownstream	intergenic	undefined	X40200	ENSG00000259166	101447642	101457117	9476	+	320	downstream	320	ENSG00000259166	AL049836.2
Adipocyte	chr14-101458435-101459066	2.02399e-54	0.53967	0.13	0.012	2.77916e-49	chr14	101458435	101459066	632	undefined	geneDownstream	intergenic	undefined	X40201	ENSG00000259166	101447642	101457117	9476	+	1317	downstream	1317	ENSG00000259166	AL049836.2
Adipocyte	chr14-101507068-101507271	1.99052e-91	0.694043	0.156	0.007	2.7332e-86	chr14	101507068	101507271	204	undefined	distalIntergenic	intergenic	undefined	-	-	-	-	-	-	-	-	-	-	-
Adipocyte	chr14-102186824-102187794	2.31966e-63	0.562627	0.218	0.043	3.18515e-58	chr14	102186824	102187794	971	undefined	geneBody	intron	undefined	X40256	ENSG00000140153	102139503	102224847	85345	+	0	inside	0	ENSG00000140153	WDR20
Adipocyte	chr14-102294394-102294623	8.57766e-27	0.341078	0.07	0.008	1.17781e-21	chr14	102294394	102294623	230	undefined	geneBody	intron	undefined	X40265	ENSG00000080823	102224500	102305190	80691	-	0	inside	0	ENSG00000080823	MOK
Adipocyte	chr14-102474847-102475289	5.3453e-22	0.304797	0.094	0.021	7.33969e-17	chr14	102474847	102475289	443	undefined	geneBody	intron	undefined	X40277	ENSG00000196663	102362941	102502477	139537	+	0	inside	0	ENSG00000196663	TECPR2
Adipocyte	chr14-102824834-102825624	3.78176e-17	0.264554	0.128	0.049	5.19278e-12	chr14	102824834	102825624	791	undefined	geneBody	intron	undefined	X40305	ENSG00000131323	102777476	102911500	134025	+	0	inside	0	ENSG00000131323	TRAF3
Adipocyte	chr14-103155051-103155356	5.23156e-45	0.466206	0.187	0.041	7.18351e-40	chr14	103155051	103155356	306	undefined	distalIntergenic	intergenic	undefined	-	-	-	-	-	-	-	-	-	-	-
Adipocyte	chr14-103160935-103161484	9.4036e-24	0.32156	0.13	0.037	1.29122e-18	chr14	103160935	103161484	550	undefined	distalIntergenic	intergenic	undefined	-	-	-	-	-	-	-	-	-	-	-
Adipocyte	chr14-103315324-103315651	1.63127e-82	0.66698	0.207	0.023	2.23991e-77	chr14	103315324	103315651	328	undefined	distalIntergenic	intergenic	undefined	-	-	-	-	-	-	-	-	-	-	-
Adipocyte	chr14-103492767-103493615	7.45504e-18	0.278491	0.144	0.054	1.02366e-12	chr14	103492767	103493615	849	undefined	geneBody	intron	undefined	X40365	ENSG00000075413	103385392	103503831	118440	+	0	inside	0	ENSG00000075413	MARK3
Adipocyte	chr14-104085529-104085758	3.30981e-17	0.272425	0.071	0.015	4.54473e-12	chr14	104085529	104085758	230	promoter4	promoter	exon	utr5	X40409	ENSG00000166183	104085686	104115582	29897	+	0	overlapStart	0	ENSG00000166183	ASPG
Adipocyte	chr14-104580957-104581165	2.45261e-28	0.361287	0.127	0.031	3.36771e-23	chr14	104580957	104581165	209	undefined	geneBody	exon	utr5	X40440	ENSG00000184601	104579684	104590515	10832	+	0	inside	0	ENSG00000184601	C14orf180
Adipocyte	chr14-105204577-105204823	5.90671e-54	0.523039	0.231	0.049	8.11056e-49	chr14	105204577	105204823	247	undefined	distalIntergenic	intergenic	undefined	-	-	-	-	-	-	-	-	-	-	-
Adipocyte	chr14-105274389-105275811	1.33925e-58	0.568826	0.17	0.022	1.83894e-53	chr14	105274389	105275811	1423	undefined	geneBody	intron	undefined	X40491	ENSG00000185024	105209286	105315589	106304	-	0	inside	0	ENSG00000185024	BRF1
Adipocyte	chr14-105944787-105945460	8.42391e-18	0.274938	0.071	0.015	1.1567e-12	chr14	105944787	105945460	674	promoter4	promoter	exon	otherExon	X40576	ENSG00000254279	105945210	105945389	180	-	0	includeFeature	0	ENSG00000254279	IGHVII-1-1
Adipocyte	chr1-41617920-41618483	1.23038e-32	0.389901	0.172	0.048	1.68944e-27	chr1	41617920	41618483	564	undefined	geneBody	intron	undefined	X2892	ENSG00000284895	41585306	41628816	43511	-	0	inside	0	ENSG00000284895	AC119676.1
Adipocyte	chr1-4171001-4171276	1.10517e-32	0.374924	0.074	0.005	1.51753e-27	chr1	4171001	4171276	276	undefined	distalIntergenic	intergenic	undefined	-	-	-	-	-	-	-	-	-	-	-
Adipocyte	chr1-41773271-41773586	2.18064e-17	0.256136	0.063	0.012	2.99426e-12	chr1	41773271	41773586	316	undefined	geneBody	intron	undefined	X2903	ENSG00000127124	41506365	42035925	529561	-	0	inside	0	ENSG00000127124	HIVEP3
Adipocyte	chr1-41890640-41891762	7.91339e-71	0.603579	0.259	0.05	1.0866e-65	chr1	41890640	41891762	1123	undefined	geneBody	intron	undefined	X2915	ENSG00000127124	41506365	42035925	529561	-	0	inside	0	ENSG00000127124	HIVEP3
Adipocyte	chr14-21106886-21107324	1.34627e-21	0.306107	0.187	0.078	1.84858e-16	chr14	21106886	21107324	439	promoter2	promoter	intergenic	undefined	X36584	ENSG00000178107	21108043	21116703	8661	+	718	upstream	718	ENSG00000178107	AL161668.1
Adipocyte	chr14-22427499-22428202	4.77655e-22	0.311578	0.147	0.05	6.55873e-17	chr14	22427499	22428202	704	undefined	geneBody	exon	otherExon	X36632	ENSG00000251002	22197446	22482959	285514	-	0	inside	0	ENSG00000251002	AC244502.1
Adipocyte	chr14-22449026-22449833	5.28854e-46	0.482294	0.144	0.022	7.26175e-41	chr14	22449026	22449833	808	promoter4	promoter	exon	CDS	X36635	ENSG00000228985	22449113	22449125	13	+	0	includeFeature	0	ENSG00000228985	TRDD3
Adipocyte	chr14-24093555-24094919	3.92857e-31	0.295856	0.506	0.297	5.39435e-26	chr14	24093555	24094919	1365	promoter4	promoter	exon	utr5	X36756	ENSG00000100889	24094053	24110598	16546	+	0	overlapStart	0	ENSG00000100889	PCK2
Adipocyte	chr14-24431630-24432011	1.5716e-16	0.254417	0.229	0.116	2.15798e-11	chr14	24431630	24432011	382	promoter2	promoter	exon	CDS	X36784	ENSG00000139899	24426545	24430954	4410	-	675	upstream	675	ENSG00000139899	CBLN3
Adipocyte	chr14-24911510-24912019	4.63171e-30	0.371023	0.094	0.013	6.35985e-25	chr14	24911510	24912019	510	undefined	geneBody	intron	undefined	X36810	ENSG00000168952	24809656	25050297	240642	-	0	inside	0	ENSG00000168952	STXBP6
Adipocyte	chr1-42793696-42794164	4.04945e-112	0.789533	0.184	0.007	5.56034e-107	chr1	42793696	42794164	469	undefined	geneBody	exon	CDS	X2953	ENSG00000274386	42785007	42816619	31613	+	0	inside	0	ENSG00000274386	TMEM269
Adipocyte	chr14-29584864-29585379	7.24957e-23	0.314757	0.116	0.033	9.95445e-18	chr14	29584864	29585379	516	undefined	geneBody	intron	undefined	X36856	ENSG00000184304	29576479	30191898	615420	-	0	inside	0	ENSG00000184304	PRKD1
Adipocyte	chr14-29663178-29663772	5.51983e-66	0.584351	0.167	0.019	7.57934e-61	chr14	29663178	29663772	595	undefined	geneBody	exon	utr3	X36859	ENSG00000184304	29576479	30191898	615420	-	0	inside	0	ENSG00000184304	PRKD1
Adipocyte	chr14-31320114-31320536	6.34136e-22	0.305626	0.116	0.032	8.70738e-17	chr14	31320114	31320536	423	undefined	geneBody	intron	undefined	X36937	ENSG00000129493	31291788	31420550	128763	-	0	inside	0	ENSG00000129493	HEATR5A
Adipocyte	chr14-31476630-31477795	4.70616e-17	0.26801	0.098	0.029	6.46208e-12	chr14	31476630	31477795	1166	undefined	distalIntergenic	intergenic	undefined	-	-	-	-	-	-	-	-	-	-	-
Adipocyte	chr14-31578338-31578577	2.58293e-36	0.410919	0.11	0.017	3.54665e-31	chr14	31578338	31578577	240	undefined	geneBody	intron	undefined	X36958	ENSG00000151413	31489956	31861224	371269	+	0	inside	0	ENSG00000151413	NUBPL
Adipocyte	chr14-31582265-31582646	4.9392e-21	0.300367	0.11	0.035	6.78207e-16	chr14	31582265	31582646	382	undefined	geneBody	intron	undefined	X36960	ENSG00000151413	31489956	31861224	371269	+	0	inside	0	ENSG00000151413	NUBPL
Adipocyte	chr14-32656768-32657422	4.50075e-23	0.324723	0.135	0.037	6.18002e-18	chr14	32656768	32657422	655	undefined	geneBody	intron	undefined	X37023	ENSG00000151320	32329298	32837684	508387	+	0	inside	0	ENSG00000151320	AKAP6
Adipocyte	chr14-34130873-34131409	2.4485e-34	0.406278	0.149	0.031	3.36206e-29	chr14	34130873	34131409	537	undefined	geneBody	intron	undefined	X37089	ENSG00000129521	33924227	34462774	538548	-	0	inside	0	ENSG00000129521	EGLN3
Adipocyte	chr1-43435628-43436105	7.90485e-19	0.268817	0.209	0.095	1.08542e-13	chr1	43435628	43436105	478	undefined	geneBody	exon	otherExon	X2996	ENSG00000198198	43389882	43454247	64366	+	0	inside	0	ENSG00000198198	SZT2
Adipocyte	chr14-34568884-34569173	1.19519e-66	0.591613	0.136	0.009	1.64113e-61	chr14	34568884	34569173	290	undefined	geneBody	intron	undefined	X37119	ENSG00000129515	34561093	34630160	69068	-	0	inside	0	ENSG00000129515	SNX6
Adipocyte	chr14-35374336-35374608	2.7172e-64	0.579558	0.15	0.014	3.73102e-59	chr14	35374336	35374608	273	undefined	distalIntergenic	intergenic	undefined	-	-	-	-	-	-	-	-	-	-	-
Adipocyte	chr1-43540570-43540933	4.50943e-16	0.257021	0.138	0.06	6.19194e-11	chr1	43540570	43540933	364	undefined	geneBody	intron	undefined	X3001	ENSG00000142949	43525187	43623666	98480	+	0	inside	0	ENSG00000142949	PTPRF
Adipocyte	chr1-43541899-43542455	4.22634e-22	0.281934	0.251	0.122	5.80323e-17	chr1	43541899	43542455	557	undefined	geneBody	intron	undefined	X3002	ENSG00000142949	43525187	43623666	98480	+	0	inside	0	ENSG00000142949	PTPRF
Adipocyte	chr1-43557864-43558842	1.09354e-69	0.578687	0.269	0.059	1.50155e-64	chr1	43557864	43558842	979	undefined	geneBody	intron	undefined	X3005	ENSG00000142949	43525187	43623666	98480	+	0	inside	0	ENSG00000142949	PTPRF
Adipocyte	chr1-43573413-43573685	2.96393e-24	0.332747	0.107	0.025	4.0698e-19	chr1	43573413	43573685	273	undefined	geneBody	intron	undefined	X3007	ENSG00000142949	43525187	43623666	98480	+	0	inside	0	ENSG00000142949	PTPRF
Adipocyte	chr14-36856478-36856689	1.18928e-33	0.355276	0.057	0.002	1.63301e-28	chr14	36856478	36856689	212	undefined	geneBody	intron	undefined	X37191	ENSG00000183032	36677921	37172606	494686	-	0	inside	0	ENSG00000183032	SLC25A21
Adipocyte	chr1-44276006-44276245	1.75878e-22	0.296671	0.06	0.007	2.415e-17	chr1	44276006	44276245	240	undefined	geneBody	intron	undefined	X3048	ENSG00000117419	44221070	44355260	134191	-	0	inside	0	ENSG00000117419	ERI3
Adipocyte	chr14-44379361-44379629	2.24815e-62	0.542305	0.096	0.003	3.08696e-57	chr14	44379361	44379629	269	undefined	geneBody	intron	undefined	X37310	ENSG00000258969	43990539	44386064	395526	-	0	inside	0	ENSG00000258969	LINC02307
Adipocyte	chr1-44645227-44645970	8.38156e-51	0.486139	0.271	0.082	1.15088e-45	chr1	44645227	44645970	744	undefined	geneBody	exon	CDS	X3070	ENSG00000126106	44635238	44674481	39244	-	0	inside	0	ENSG00000126106	TMEM53
Adipocyte	chr1-44660130-44660490	6.09241e-18	0.275101	0.091	0.026	8.36555e-13	chr1	44660130	44660490	361	undefined	geneBody	exon	CDS	X3072	ENSG00000126106	44635238	44674481	39244	-	0	inside	0	ENSG00000126106	TMEM53
Adipocyte	chr14-49212765-49213096	5.89073e-67	0.577124	0.118	0.006	8.08862e-62	chr14	49212765	49213096	332	undefined	distalIntergenic	intergenic	undefined	-	-	-	-	-	-	-	-	-	-	-
Adipocyte	chr1-45000990-45001213	7.92524e-37	0.427803	0.108	0.014	1.08822e-31	chr1	45000990	45001213	224	undefined	geneDownstream	intergenic	undefined	X3109	ENSG00000126107	45002540	45011324	8785	-	1326	downstream	1326	ENSG00000126107	HECTD3
Adipocyte	chr14-50303603-50304039	3.02074e-97	0.728628	0.159	0.006	4.14781e-92	chr14	50303603	50304039	437	undefined	geneBody	intron	undefined	X37414	ENSG00000087299	50237563	50312229	74667	-	0	inside	0	ENSG00000087299	L2HGDH
Adipocyte	chr14-50333019-50333234	3.3073e-51	0.503735	0.132	0.013	4.54129e-46	chr14	50333019	50333234	216	undefined	geneBody	intron	undefined	X37417	ENSG00000125375	50312324	50335558	23235	+	0	inside	0	ENSG00000125375	DMAC2L
Adipocyte	chr14-50928332-50928581	3.35153e-56	0.536801	0.107	0.005	4.60202e-51	chr14	50928332	50928581	250	undefined	geneBody	intron	undefined	X37461	ENSG00000100504	50857891	50944483	86593	-	0	inside	0	ENSG00000100504	PYGL
Adipocyte	chr14-50935750-50935985	2.33658e-74	0.595663	0.11	0.003	3.20838e-69	chr14	50935750	50935985	236	undefined	geneBody	intron	undefined	X37462	ENSG00000100504	50857891	50944483	86593	-	0	inside	0	ENSG00000100504	PYGL
Adipocyte	chr14-51855177-51855379	1.31501e-70	0.589603	0.107	0.003	1.80565e-65	chr14	51855177	51855379	203	undefined	geneBody	intron	undefined	X37538	ENSG00000186469	51826195	51979342	153148	+	0	inside	0	ENSG00000186469	GNG2
Adipocyte	chr14-53542723-53542985	3.56538e-19	0.285737	0.073	0.013	4.89566e-14	chr14	53542723	53542985	263	undefined	geneBody	intron	undefined	X37641	ENSG00000237356	53169010	53883740	714731	+	0	inside	0	ENSG00000237356	AL365295.1
Adipocyte	chr14-53900400-53900822	5.9406e-62	0.550471	0.111	0.006	8.1571e-57	chr14	53900400	53900822	423	undefined	distalIntergenic	intergenic	undefined	-	-	-	-	-	-	-	-	-	-	-
Adipocyte	chr14-54312173-54312587	2.31046e-51	0.493622	0.164	0.027	3.17252e-46	chr14	54312173	54312587	415	undefined	distalIntergenic	intergenic	undefined	-	-	-	-	-	-	-	-	-	-	-
Adipocyte	chr14-55721430-55721697	1.05015e-42	0.439675	0.091	0.007	1.44197e-37	chr14	55721430	55721697	268	undefined	distalIntergenic	intergenic	undefined	-	-	-	-	-	-	-	-	-	-	-
Adipocyte	chr14-56199007-56199484	9.02235e-18	0.272995	0.118	0.038	1.23887e-12	chr14	56199007	56199484	478	undefined	geneBody	intron	undefined	X37831	ENSG00000139946	56117814	56301524	183711	+	0	inside	0	ENSG00000139946	PELI2
Adipocyte	chr14-59358024-59358715	1.76642e-22	0.309489	0.172	0.065	2.42549e-17	chr14	59358024	59358715	692	undefined	geneBody	intron	undefined	X38000	ENSG00000100592	59188646	59371405	182760	+	0	inside	0	ENSG00000100592	DAAM1
Adipocyte	chr14-59739642-59740288	2.42671e-57	0.539622	0.155	0.019	3.33215e-52	chr14	59739642	59740288	647	undefined	geneBody	intron	undefined	X38039	ENSG00000139970	59595976	59870776	274801	-	0	inside	0	ENSG00000139970	RTN1
Adipocyte	chr14-59919225-59920478	1.07299e-16	0.26682	0.125	0.046	1.47334e-11	chr14	59919225	59920478	1254	promoter4	promoter	exon	utr5	X38052	ENSG00000261120	59919423	59920339	917	-	0	includeFeature	0	ENSG00000261120	AL133299.1
Adipocyte	chr14-60574132-60574342	6.91805e-65	0.562637	0.116	0.007	9.49924e-60	chr14	60574132	60574342	211	undefined	distalIntergenic	intergenic	undefined	-	-	-	-	-	-	-	-	-	-	-
Adipocyte	chr14-60656702-60657610	1.25563e-35	0.400159	0.232	0.075	1.72412e-30	chr14	60656702	60657610	909	undefined	geneBody	intron	undefined	X38086	ENSG00000126778	60643421	60658259	14839	-	0	inside	0	ENSG00000126778	SIX1
Adipocyte	chr14-60862323-60862575	1.5648e-19	0.284789	0.076	0.014	2.14864e-14	chr14	60862323	60862575	253	undefined	geneBody	intron	undefined	X38095	ENSG00000020426	60734742	60969965	235224	+	0	inside	0	ENSG00000020426	MNAT1
Adipocyte	chr14-61090504-61091076	1.02042e-21	0.299873	0.067	0.01	1.40115e-16	chr14	61090504	61091076	573	undefined	distalIntergenic	intergenic	undefined	-	-	-	-	-	-	-	-	-	-	-
Adipocyte	chr14-61091434-61092151	9.07924e-17	0.270587	0.08	0.02	1.24668e-11	chr14	61091434	61092151	718	undefined	distalIntergenic	intergenic	undefined	-	-	-	-	-	-	-	-	-	-	-
Adipocyte	chr14-61188173-61189586	1.49806e-18	0.265913	0.246	0.125	2.057e-13	chr14	61188173	61189586	1414	undefined	geneBody	intron	undefined	X38118	ENSG00000027075	61187559	61550976	363418	+	0	inside	0	ENSG00000027075	PRKCH
Adipocyte	chr14-61215083-61215529	9.62126e-45	0.464742	0.153	0.026	1.32111e-39	chr14	61215083	61215529	447	undefined	geneBody	intron	undefined	X38120	ENSG00000027075	61187559	61550976	363418	+	0	inside	0	ENSG00000027075	PRKCH
Adipocyte	chr14-61229510-61229821	8.65437e-92	0.697461	0.158	0.007	1.18834e-86	chr14	61229510	61229821	312	undefined	geneBody	intron	undefined	X38121	ENSG00000027075	61187559	61550976	363418	+	0	inside	0	ENSG00000027075	PRKCH
Adipocyte	chr14-61588231-61588683	1.78031e-17	0.270122	0.152	0.062	2.44456e-12	chr14	61588231	61588683	453	undefined	geneBody	intron	undefined	X38164	ENSG00000232774	61570405	61658696	88292	+	0	inside	0	ENSG00000232774	AL355916.1
Adipocyte	chr1-46401644-46402500	5.80143e-43	0.432963	0.283	0.096	7.966e-38	chr1	46401644	46402500	857	undefined	geneBody	exon	CDS	X3187	ENSG00000117480	46394317	46413848	19532	+	0	inside	0	ENSG00000117480	FAAH
Adipocyte	chr14-64244287-64244619	1.82339e-19	0.276636	0.065	0.011	2.50372e-14	chr14	64244287	64244619	333	undefined	geneBody	intron	undefined	X38267	ENSG00000140009	64084232	64338112	253881	-	0	inside	0	ENSG00000140009	ESR2
Adipocyte	chr14-64293998-64295274	4.23969e-25	0.339316	0.17	0.059	5.82156e-20	chr14	64293998	64295274	1277	undefined	geneBody	exon	utr5	X38269	ENSG00000140009	64084232	64338112	253881	-	0	inside	0	ENSG00000140009	ESR2
Adipocyte	chr14-64400532-64401341	6.03536e-23	0.315316	0.105	0.026	8.28721e-18	chr14	64400532	64401341	810	undefined	geneBody	exon	utr5	X38274	ENSG00000100714	64388031	64463457	75427	+	0	inside	0	ENSG00000100714	MTHFD1
Adipocyte	chr1-46476717-46477023	9.5604e-60	0.562572	0.135	0.011	1.31275e-54	chr1	46476717	46477023	307	undefined	distalIntergenic	intergenic	undefined	-	-	-	-	-	-	-	-	-	-	-
Adipocyte	chr14-64841118-64842372	5.45969e-23	0.287681	0.251	0.123	7.49676e-18	chr14	64841118	64842372	1255	undefined	geneBody	intron	undefined	X38322	ENSG00000070182	64746283	64879907	133625	-	0	inside	0	ENSG00000070182	SPTB
Adipocyte	chr14-65156441-65157404	8.34468e-19	0.262108	0.221	0.111	1.14582e-13	chr14	65156441	65157404	964	undefined	distalIntergenic	intergenic	undefined	-	-	-	-	-	-	-	-	-	-	-
Adipocyte	chr1-46522270-46522768	7.9874e-123	0.801659	0.283	0.029	1.09676e-117	chr1	46522270	46522768	499	undefined	distalIntergenic	intergenic	undefined	-	-	-	-	-	-	-	-	-	-	-
Adipocyte	chr14-65361922-65362123	1.37076e-38	0.409658	0.074	0.005	1.88221e-33	chr14	65361922	65362123	202	undefined	distalIntergenic	intergenic	undefined	-	-	-	-	-	-	-	-	-	-	-
Adipocyte	chr14-67269398-67270251	9.6846e-23	0.316849	0.125	0.037	1.3298e-17	chr14	67269398	67270251	854	undefined	geneBody	exon	utr5	X38402	ENSG00000072415	67241342	67336061	94720	+	0	inside	0	ENSG00000072415	MPP5
Adipocyte	chr14-67436108-67436630	1.48724e-68	0.600746	0.124	0.006	2.04214e-63	chr14	67436108	67436630	523	undefined	distalIntergenic	intergenic	undefined	-	-	-	-	-	-	-	-	-	-	-
Adipocyte	chr1-46747499-46747946	6.11794e-18	0.274725	0.068	0.011	8.4006e-13	chr1	46747499	46747946	448	undefined	distalIntergenic	intergenic	undefined	-	-	-	-	-	-	-	-	-	-	-
Adipocyte	chr1-46807344-46807670	9.16445e-22	0.310984	0.067	0.009	1.25838e-16	chr1	46807344	46807670	327	undefined	geneBody	intron	undefined	X3221	ENSG00000142973	46757838	46819413	61576	+	0	inside	0	ENSG00000142973	CYP4B1
Adipocyte	chr14-68522453-68523231	1.11931e-19	0.277043	0.184	0.08	1.53694e-14	chr14	68522453	68523231	779	undefined	geneBody	intron	undefined	X38512	ENSG00000182185	67819779	68730218	910440	+	0	inside	0	ENSG00000182185	RAD51B
Adipocyte	chr14-68632255-68632558	6.68702e-59	0.549048	0.175	0.028	9.18201e-54	chr14	68632255	68632558	304	undefined	geneBody	intron	undefined	X38526	ENSG00000182185	67819779	68730218	910440	+	0	inside	0	ENSG00000182185	RAD51B
Adipocyte	chr14-69693161-69693403	8.33428e-19	0.27611	0.06	0.009	1.14439e-13	chr14	69693161	69693403	243	undefined	geneBody	intron	undefined	X38625	ENSG00000100647	69611596	69715144	103549	+	0	inside	0	ENSG00000100647	SUSD6
Adipocyte	chr14-69901431-69901938	3.47925e-21	0.300689	0.085	0.016	4.77739e-16	chr14	69901431	69901938	508	undefined	geneBody	intron	undefined	X38639	ENSG00000198732	69854131	70032366	178236	+	0	inside	0	ENSG00000198732	SMOC1
Adipocyte	chr14-70934443-70935041	8.38789e-41	0.447392	0.105	0.011	1.15175e-35	chr14	70934443	70935041	599	undefined	geneBody	intron	undefined	X38688	ENSG00000100731	70907405	71115382	207978	+	0	inside	0	ENSG00000100731	PCNX1
Adipocyte	chr14-70955712-70956534	1.7748e-21	0.314646	0.094	0.02	2.437e-16	chr14	70955712	70956534	823	undefined	geneBody	intron	undefined	X38690	ENSG00000287643	70945640	70959029	13390	-	0	inside	0	ENSG00000287643	AC004825.3
Adipocyte	chr14-73179066-73179437	1.34216e-24	0.317328	0.067	0.007	1.84293e-19	chr14	73179066	73179437	372	undefined	geneBody	intron	undefined	X38844	ENSG00000080815	73136418	73223691	87274	+	0	inside	0	ENSG00000080815	PSEN1
Adipocyte	chr14-73462218-73462447	3.5802e-21	0.310246	0.118	0.032	4.91601e-16	chr14	73462218	73462447	230	promoter4	promoter	exon	otherExon	X38859	ENSG00000251393	73462362	73477175	14814	+	0	overlapStart	0	ENSG00000251393	AC005280.1
Adipocyte	chr14-73568404-73570427	6.1622e-21	0.252528	0.358	0.231	8.46138e-16	chr14	73568404	73570427	2024	undefined	geneBody	exon	utr5	X38864	ENSG00000119673	73567620	73575658	8039	+	0	inside	0	ENSG00000119673	ACOT2
Adipocyte	chr14-73591498-73592491	1.16215e-22	0.302776	0.228	0.099	1.59575e-17	chr14	73591498	73592491	994	promoter4	promoter	exon	utr5	X38866	ENSG00000177465	73591706	73596496	4791	+	0	overlapStart	0	ENSG00000177465	ACOT4
Adipocyte	chr14-73620240-73620627	4.5977e-118	0.803811	0.173	0.005	6.31314e-113	chr14	73620240	73620627	388	undefined	geneDownstream	intron	undefined	X38868	ENSG00000205669	73610945	73619888	8944	+	351	downstream	351	ENSG00000205669	ACOT6
Adipocyte	chr14-73723832-73724606	2.26052e-47	0.403296	0.413	0.187	3.10395e-42	chr14	73723832	73724606	775	undefined	geneBody	exon	otherExon	X38879	ENSG00000156030	73715122	73790285	75164	-	0	inside	0	ENSG00000156030	ELMSAN1
Adipocyte	chr14-74140317-74140840	2.86135e-52	0.523623	0.119	0.009	3.92895e-47	chr14	74140317	74140840	524	undefined	geneBody	intron	undefined	X38910	ENSG00000205659	74084796	74201235	116440	+	0	inside	0	ENSG00000205659	LIN52
Adipocyte	chr14-74141725-74141995	1.17544e-26	0.333081	0.062	0.005	1.61401e-21	chr14	74141725	74141995	271	undefined	geneBody	intron	undefined	X38911	ENSG00000205659	74084796	74201235	116440	+	0	inside	0	ENSG00000205659	LIN52
Adipocyte	chr1-47477984-47478472	4.27378e-28	0.360359	0.136	0.032	5.86837e-23	chr1	47477984	47478472	489	undefined	distalIntergenic	intergenic	undefined	-	-	-	-	-	-	-	-	-	-	-
Adipocyte	chr14-75535919-75536285	8.74355e-22	0.309442	0.07	0.01	1.20059e-16	chr14	75535919	75536285	367	undefined	geneBody	intron	undefined	X39033	ENSG00000156127	75522455	75547004	24550	+	0	inside	0	ENSG00000156127	BATF
Adipocyte	chr14-75548205-75548677	1.73059e-35	0.410408	0.085	0.007	2.37629e-30	chr14	75548205	75548677	473	undefined	geneDownstream	intergenic	undefined	X39035	ENSG00000156127	75522455	75547004	24550	+	1200	downstream	1200	ENSG00000156127	BATF
Adipocyte	chr14-75577535-75579206	8.60963e-30	0.311158	0.415	0.226	1.1822e-24	chr14	75577535	75579206	1672	promoter4	promoter	exon	utr5	X39037	ENSG00000119686	75578620	75663214	84595	+	0	overlapStart	0	ENSG00000119686	FLVCR2
Adipocyte	chr14-76267504-76268269	3.27121e-16	0.261214	0.156	0.066	4.49173e-11	chr14	76267504	76268269	766	undefined	distalIntergenic	intergenic	undefined	-	-	-	-	-	-	-	-	-	-	-
Adipocyte	chr14-77980650-77981319	6.80404e-34	0.402879	0.088	0.009	9.3427e-29	chr14	77980650	77981319	670	undefined	distalIntergenic	intergenic	undefined	-	-	-	-	-	-	-	-	-	-	-
Adipocyte	chr1-48080332-48080556	3.13295e-22	0.303344	0.067	0.01	4.30188e-17	chr1	48080332	48080556	225	undefined	geneBody	intron	undefined	X3333	ENSG00000231413	48078787	48082196	3410	-	0	inside	0	ENSG00000231413	AL356289.1
Adipocyte	chr14-81477591-81477948	9.57351e-37	0.413034	0.096	0.01	1.31455e-31	chr14	81477591	81477948	358	undefined	geneBody	intron	undefined	X39296	ENSG00000071537	81471547	81533853	62307	-	0	inside	0	ENSG00000071537	SEL1L
Adipocyte	chr14-82362266-82362988	7.73249e-17	0.259349	0.149	0.065	1.06176e-11	chr14	82362266	82362988	723	undefined	distalIntergenic	intergenic	undefined	-	-	-	-	-	-	-	-	-	-	-
Adipocyte	chr14-83217224-83217906	2.00871e-122	0.824888	0.231	0.014	2.75817e-117	chr14	83217224	83217906	683	undefined	distalIntergenic	intergenic	undefined	-	-	-	-	-	-	-	-	-	-	-
Adipocyte	chr14-84092010-84092323	8.21734e-26	0.322005	0.062	0.006	1.12833e-20	chr14	84092010	84092323	314	undefined	geneBody	intron	undefined	X39360	ENSG00000285826	83986776	84140544	153769	-	0	inside	0	ENSG00000285826	AL356807.1
Adipocyte	chr14-86419965-86420407	5.17749e-48	0.472526	0.098	0.007	7.10927e-43	chr14	86419965	86420407	443	undefined	distalIntergenic	intergenic	undefined	-	-	-	-	-	-	-	-	-	-	-
Adipocyte	chr14-89337670-89338230	2.23329e-21	0.305697	0.136	0.044	3.06656e-16	chr14	89337670	89338230	561	undefined	geneBody	intron	undefined	X39483	ENSG00000053254	89124871	89619149	494279	-	0	inside	0	ENSG00000053254	FOXN3
Adipocyte	chr14-89378816-89379282	5.39565e-19	0.282684	0.115	0.033	7.40882e-14	chr14	89378816	89379282	467	undefined	geneBody	intron	undefined	X39490	ENSG00000053254	89124871	89619149	494279	-	0	inside	0	ENSG00000053254	FOXN3
Adipocyte	chr14-89481234-89481494	1.17115e-28	0.372522	0.107	0.019	1.60812e-23	chr14	89481234	89481494	261	undefined	geneBody	intron	undefined	X39501	ENSG00000053254	89124871	89619149	494279	-	0	inside	0	ENSG00000053254	FOXN3
Adipocyte	chr14-91269310-91269988	4.60814e-23	0.321433	0.119	0.033	6.32749e-18	chr14	91269310	91269988	679	undefined	geneDownstream	intergenic	undefined	X39633	ENSG00000015133	91271323	91417844	146522	-	1334	downstream	1334	ENSG00000015133	CCDC88C
Adipocyte	chr14-91789401-91789635	1.18669e-22	0.303505	0.062	0.007	1.62946e-17	chr14	91789401	91789635	235	undefined	geneBody	intron	undefined	X39652	ENSG00000165929	91779746	91867536	87791	-	0	inside	0	ENSG00000165929	TC2N
Adipocyte	chr14-92880912-92881114	1.1122e-53	0.503333	0.096	0.005	1.52717e-48	chr14	92880912	92881114	203	undefined	distalIntergenic	intergenic	undefined	-	-	-	-	-	-	-	-	-	-	-
Adipocyte	chr14-92964398-92965033	7.89734e-44	0.466647	0.155	0.027	1.08439e-38	chr14	92964398	92965033	636	undefined	geneBody	intron	undefined	X39760	ENSG00000100605	92936914	93116320	179407	-	0	inside	0	ENSG00000100605	ITPK1
Adipocyte	chr14-92973238-92974009	5.44459e-22	0.298625	0.189	0.076	7.47602e-17	chr14	92973238	92974009	772	undefined	geneBody	intron	undefined	X39761	ENSG00000100605	92936914	93116320	179407	-	0	inside	0	ENSG00000100605	ITPK1
Adipocyte	chr1-49298308-49298509	1.27569e-70	0.571439	0.099	0.002	1.75166e-65	chr1	49298308	49298509	202	undefined	geneBody	intron	undefined	X3382	ENSG00000186094	48532854	50023954	1491101	-	0	inside	0	ENSG00000186094	AGBL4
Adipocyte	chr14-93082616-93082877	1.08075e-40	0.447662	0.158	0.03	1.48399e-35	chr14	93082616	93082877	262	undefined	geneBody	intron	undefined	X39775	ENSG00000100605	92936914	93116320	179407	-	0	inside	0	ENSG00000100605	ITPK1
Adipocyte	chr14-93177904-93178320	6.86515e-16	0.258152	0.105	0.034	9.42661e-11	chr14	93177904	93178320	417	undefined	distalIntergenic	intergenic	undefined	-	-	-	-	-	-	-	-	-	-	-
Adipocyte	chr14-93759457-93760219	1.07241e-38	0.429615	0.195	0.052	1.47254e-33	chr14	93759457	93760219	763	undefined	geneBody	intron	undefined	X39799	ENSG00000175785	93718298	93788485	70188	-	0	inside	0	ENSG00000175785	PRIMA1
Adipocyte	chr14-93879327-93880910	1.61166e-19	0.278194	0.183	0.082	2.21299e-14	chr14	93879327	93880910	1584	undefined	distalIntergenic	intergenic	undefined	-	-	-	-	-	-	-	-	-	-	-
Adipocyte	chr14-94109134-94109784	7.88088e-37	0.427322	0.167	0.038	1.08213e-31	chr14	94109134	94109784	651	undefined	geneBody	intron	undefined	X39832	ENSG00000165949	94104836	94116698	11863	+	0	inside	0	ENSG00000165949	IFI27
Adipocyte	chr14-94897040-94897401	1.95235e-29	0.359783	0.08	0.01	2.68079e-24	chr14	94897040	94897401	362	undefined	distalIntergenic	intergenic	undefined	-	-	-	-	-	-	-	-	-	-	-
Adipocyte	chr14-95018842-95019216	5.57308e-37	0.412081	0.094	0.01	7.65245e-32	chr14	95018842	95019216	375	undefined	distalIntergenic	intergenic	undefined	-	-	-	-	-	-	-	-	-	-	-
Adipocyte	chr14-95023883-95024137	1.45456e-28	0.343788	0.067	0.006	1.99727e-23	chr14	95023883	95024137	255	undefined	distalIntergenic	intergenic	undefined	-	-	-	-	-	-	-	-	-	-	-
Adipocyte	chr14-95237329-95237537	3.12548e-45	0.456033	0.084	0.004	4.29162e-40	chr14	95237329	95237537	209	undefined	geneBody	intron	undefined	X39919	ENSG00000165959	95181940	95319908	137969	-	0	inside	0	ENSG00000165959	CLMN
Adipocyte	chr14-95237787-95238035	7.55297e-65	0.572023	0.121	0.006	1.03711e-59	chr14	95237787	95238035	249	undefined	geneBody	intron	undefined	X39920	ENSG00000165959	95181940	95319908	137969	-	0	inside	0	ENSG00000165959	CLMN
Adipocyte	chr14-95457195-95457741	6.28855e-16	0.257252	0.115	0.04	8.63487e-11	chr14	95457195	95457741	547	undefined	geneBody	exon	CDS	X39938	ENSG00000176438	95407266	95475836	68571	-	0	inside	0	ENSG00000176438	SYNE3
Adipocyte	chr14-95514916-95515437	3.29955e-37	0.3985	0.277	0.101	4.53065e-32	chr14	95514916	95515437	522	promoter2	promoter	intergenic	undefined	X39945	ENSG00000258572	95516136	95517911	1776	+	698	upstream	698	ENSG00000258572	AL133467.1
Adipocyte	chr14-96923055-96923269	4.42881e-141	0.829883	0.152	0.001	6.08124e-136	chr14	96923055	96923269	215	undefined	geneBody	intron	undefined	X40005	ENSG00000100749	96797382	96931722	134341	+	0	inside	0	ENSG00000100749	VRK1
Adipocyte	chr14-97878266-97879112	7.69439e-20	0.282212	0.159	0.068	1.05652e-14	chr14	97878266	97879112	847	undefined	distalIntergenic	intergenic	undefined	-	-	-	-	-	-	-	-	-	-	-
Adipocyte	chr14-99133167-99133874	3.68381e-31	0.380283	0.099	0.015	5.05828e-26	chr14	99133167	99133874	708	undefined	distalIntergenic	intergenic	undefined	-	-	-	-	-	-	-	-	-	-	-
Adipocyte	chr14-99155213-99155710	1.27289e-17	0.271086	0.085	0.022	1.74782e-12	chr14	99155213	99155710	498	undefined	upstream	intergenic	undefined	X40038	ENSG00000229402	99158416	99159669	1254	+	2705	upstream	2705	ENSG00000229402	AL162151.1
Adipocyte	chr1-50023030-50024432	2.58345e-63	0.575491	0.241	0.045	3.54736e-58	chr1	50023030	50024432	1403	promoter4	promoter	exon	utr5	X3384	ENSG00000162374	50024029	50203786	179758	+	0	overlapStart	0	ENSG00000162374	ELAVL4
Adipocyte	chr1-50047874-50048428	1.43211e-22	0.308429	0.062	0.008	1.96644e-17	chr1	50047874	50048428	555	undefined	geneBody	exon	utr5	X3385	ENSG00000162374	50024029	50203786	179758	+	0	inside	0	ENSG00000162374	ELAVL4
Adipocyte	chr1-50332824-50333909	1.00231e-24	0.333428	0.184	0.066	1.37628e-19	chr1	50332824	50333909	1086	undefined	distalIntergenic	intergenic	undefined	-	-	-	-	-	-	-	-	-	-	-
Adipocyte	chr15-100167512-100168499	1.79917e-16	0.253587	0.178	0.079	2.47046e-11	chr15	100167512	100168499	988	undefined	geneBody	exon	otherExon	X45225	ENSG00000140470	99971437	100342005	370569	-	0	inside	0	ENSG00000140470	ADAMTS17
Adipocyte	chr15-100215622-100216567	3.90853e-28	0.339529	0.186	0.064	5.36684e-23	chr15	100215622	100216567	946	undefined	geneBody	intron	undefined	X45231	ENSG00000140470	99971437	100342005	370569	-	0	inside	0	ENSG00000140470	ADAMTS17
Adipocyte	chr15-100525822-100526724	5.23566e-28	0.337689	0.248	0.102	7.18913e-23	chr15	100525822	100526724	903	undefined	geneBody	intron	undefined	X45255	ENSG00000154227	100400395	100544995	144601	-	0	inside	0	ENSG00000154227	CERS3
Adipocyte	chr15-100558649-100559614	4.68127e-21	0.30172	0.076	0.012	6.4279e-16	chr15	100558649	100559614	966	promoter4	promoter	exon	utr3	X45257	ENSG00000259540	100558677	100559798	1122	+	0	overlapStart	0	ENSG00000259540	AC027020.1
Adipocyte	chr15-25901058-25901292	5.64205e-139	0.879158	0.201	0.006	7.74715e-134	chr15	25901058	25901292	235	promoter2	promoter	intergenic	undefined	X40774	ENSG00000206187	25902119	26053123	151005	+	826	upstream	826	ENSG00000206187	LINC02346
Adipocyte	chr15-25903295-25903503	8.34983e-106	0.742768	0.158	0.005	1.14652e-100	chr15	25903295	25903503	209	undefined	geneBody	intron	undefined	X40775	ENSG00000206187	25902119	26053123	151005	+	0	inside	0	ENSG00000206187	LINC02346
Adipocyte	chr15-25905140-25905446	7.16502e-35	0.40083	0.101	0.014	9.83836e-30	chr15	25905140	25905446	307	undefined	geneBody	intron	undefined	X40776	ENSG00000206187	25902119	26053123	151005	+	0	inside	0	ENSG00000206187	LINC02346
Adipocyte	chr15-29337398-29337715	8.97812e-44	0.450309	0.094	0.007	1.23279e-38	chr15	29337398	29337715	318	undefined	geneBody	intron	undefined	X40881	ENSG00000104059	29120254	29570723	450470	-	0	inside	0	ENSG00000104059	FAM189A1
Adipocyte	chr15-30038907-30039483	4.10129e-187	1.01291	0.31	0.015	5.63152e-182	chr15	30038907	30039483	577	undefined	geneBody	intron	undefined	X40940	ENSG00000259647	30005443	30045848	40406	-	0	inside	0	ENSG00000259647	AC111152.2
Adipocyte	chr1-53038539-53038888	2.55836e-60	0.550364	0.118	0.007	3.51291e-55	chr1	53038539	53038888	350	undefined	geneBody	intron	undefined	X3523	ENSG00000116171	52927276	53051698	124423	+	0	inside	0	ENSG00000116171	SCP2
Adipocyte	chr15-31070971-31071409	5.98203e-57	0.523091	0.105	0.005	8.21399e-52	chr15	31070971	31071409	439	undefined	geneBody	intron	undefined	X40960	ENSG00000134160	31001061	31161273	160213	-	0	inside	0	ENSG00000134160	TRPM1
Adipocyte	chr15-31080528-31080943	1.29476e-71	0.636169	0.173	0.015	1.77785e-66	chr15	31080528	31080943	416	undefined	geneBody	intron	undefined	X40962	ENSG00000134160	31001061	31161273	160213	-	0	inside	0	ENSG00000134160	TRPM1
Adipocyte	chr15-31128948-31129522	5.64411e-18	0.283972	0.104	0.029	7.74998e-13	chr15	31128948	31129522	575	undefined	geneBody	intron	undefined	X40963	ENSG00000134160	31001061	31161273	160213	-	0	inside	0	ENSG00000134160	TRPM1
Adipocyte	chr15-31279887-31280325	5.96421e-42	0.456418	0.107	0.011	8.18951e-37	chr15	31279887	31280325	439	undefined	distalIntergenic	intergenic	undefined	-	-	-	-	-	-	-	-	-	-	-
Adipocyte	chr15-32029377-32031112	1.34139e-21	0.294841	0.249	0.112	1.84187e-16	chr15	32029377	32031112	1736	undefined	geneBody	exon	utr5	X41011	ENSG00000175344	31923438	32173018	249581	+	0	inside	0	ENSG00000175344	CHRNA7
Adipocyte	chr15-35624574-35625313	3.76819e-27	0.346958	0.159	0.049	5.17414e-22	chr15	35624574	35625313	740	undefined	geneBody	intron	undefined	X41179	ENSG00000248079	35546154	35860199	314046	+	0	inside	0	ENSG00000248079	DPH6-DT
Adipocyte	chr15-36622292-36622675	1.12249e-22	0.29661	0.059	0.006	1.5413e-17	chr15	36622292	36622675	384	undefined	geneBody	intron	undefined	X41217	ENSG00000186073	36579626	36810248	230623	+	0	inside	0	ENSG00000186073	C15orf41
Adipocyte	chr15-37122701-37123021	5.49561e-73	0.605927	0.132	0.007	7.54608e-68	chr15	37122701	37123021	321	undefined	distalIntergenic	intergenic	undefined	-	-	-	-	-	-	-	-	-	-	-
Adipocyte	chr1-53738439-53739625	9.14662e-25	0.284032	0.339	0.192	1.25593e-19	chr1	53738439	53739625	1187	promoter3	promoter	intergenic	undefined	X3574	ENSG00000174332	53506237	53738106	231870	-	332	upstream	332	ENSG00000174332	GLIS1
Adipocyte	chr15-38879875-38880129	6.17998e-25	0.328471	0.088	0.016	8.48579e-20	chr15	38879875	38880129	255	undefined	geneBody	intron	undefined	X41317	ENSG00000175779	38628005	39180499	552495	+	0	inside	0	ENSG00000175779	LINC02694
Adipocyte	chr15-39166979-39167415	3.32494e-68	0.586664	0.161	0.016	4.56551e-63	chr15	39166979	39167415	437	promoter3	promoter	intron	undefined	X41334	ENSG00000259423	39167676	39180048	12373	+	260	upstream	260	ENSG00000259423	AC113146.1
Adipocyte	chr15-39376544-39376833	2.69902e-70	0.595633	0.119	0.005	3.70606e-65	chr15	39376544	39376833	290	undefined	geneBody	intron	undefined	X41348	ENSG00000259345	38865322	39427195	561874	-	0	inside	0	ENSG00000259345	AC013652.1
Adipocyte	chr15-39736606-39736997	2.5445e-33	0.390822	0.08	0.008	3.49389e-28	chr15	39736606	39736997	392	undefined	geneBody	intron	undefined	X41375	ENSG00000150667	39588357	39782841	194485	-	0	inside	0	ENSG00000150667	FSIP1
Adipocyte	chr15-40097930-40098182	6.99271e-37	0.423944	0.178	0.046	9.60176e-32	chr15	40097930	40098182	253	undefined	geneBody	intron	undefined	X41409	ENSG00000104081	40087890	40108892	21003	-	0	inside	0	ENSG00000104081	BMF
Adipocyte	chr15-40366810-40367301	1.48618e-30	0.361718	0.212	0.078	2.04068e-25	chr15	40366810	40367301	492	undefined	geneDownstream	exon	CDS	X41433	ENSG00000259368	40368925	40369640	716	-	1623	downstream	1623	ENSG00000259368	AC013356.4
Adipocyte	chr15-40379796-40380176	7.80921e-30	0.373171	0.135	0.034	1.07229e-24	chr15	40379796	40380176	381	undefined	geneDownstream	intergenic	undefined	X41435	ENSG00000140323	40358219	40378621	20403	+	1174	downstream	1174	ENSG00000140323	DISP2
Adipocyte	chr15-40776530-40777066	3.22926e-16	0.256881	0.105	0.038	4.43413e-11	chr15	40776530	40777066	537	undefined	geneBody	exon	utr3	X41458	ENSG00000104129	40765161	40807478	42318	-	0	inside	0	ENSG00000104129	DNAJC17
Adipocyte	chr15-41043303-41043506	6.55138e-78	0.626093	0.146	0.009	8.99576e-73	chr15	41043303	41043506	204	undefined	geneBody	intron	undefined	X41488	ENSG00000128908	40978880	41116280	137401	-	0	inside	0	ENSG00000128908	INO80
Adipocyte	chr15-41557719-41558076	1.90282e-26	0.350673	0.158	0.046	2.61278e-21	chr15	41557719	41558076	358	promoter4	promoter	exon	utr5	X41513	ENSG00000092445	41557675	41583589	25915	+	0	inside	43	ENSG00000092445	TYRO3
Adipocyte	chr15-41578437-41579198	7.55742e-24	0.322499	0.121	0.031	1.03772e-18	chr15	41578437	41579198	762	undefined	geneBody	exon	utr3	X41516	ENSG00000092445	41557675	41583589	25915	+	0	inside	0	ENSG00000092445	TYRO3
Adipocyte	chr15-41584842-41586033	5.70918e-42	0.4081	0.299	0.119	7.83933e-37	chr15	41584842	41586033	1192	undefined	geneDownstream	intergenic	undefined	X41517	ENSG00000092445	41557675	41583589	25915	+	1252	downstream	1252	ENSG00000092445	TYRO3
Adipocyte	chr15-44046345-44047840	1.00704e-31	0.379975	0.158	0.043	1.38277e-26	chr15	44046345	44047840	1496	undefined	geneBody	intron	undefined	X41682	ENSG00000171877	43870761	44195271	324511	-	0	inside	0	ENSG00000171877	FRMD5
Adipocyte	chr1-54609134-54609896	2.44007e-62	0.547075	0.276	0.066	3.35048e-57	chr1	54609134	54609896	763	undefined	geneDownstream	exon	utr3	X3630	ENSG00000162391	54609181	54623556	14376	-	0	overlapEnd	0	ENSG00000162391	FAM151A
Adipocyte	chr15-47688663-47688970	4.21116e-56	0.508725	0.099	0.006	5.78239e-51	chr15	47688663	47688970	308	undefined	geneBody	intron	undefined	X41850	ENSG00000137872	47184101	47774223	590123	+	0	inside	0	ENSG00000137872	SEMA6D
Adipocyte	chr15-48393461-48394576	7.91333e-25	0.288188	0.32	0.171	1.08659e-19	chr15	48393461	48394576	1116	undefined	distalIntergenic	intergenic	undefined	-	-	-	-	-	-	-	-	-	-	-
Adipocyte	chr15-48413337-48413601	8.90715e-18	0.269743	0.102	0.032	1.22305e-12	chr15	48413337	48413601	265	undefined	geneBody	intron	undefined	X41898	ENSG00000166147	48408306	48645849	237544	-	0	inside	0	ENSG00000166147	FBN1
Adipocyte	chr15-48414024-48414251	2.80176e-23	0.322013	0.116	0.031	3.84712e-18	chr15	48414024	48414251	228	undefined	geneBody	intron	undefined	X41899	ENSG00000166147	48408306	48645849	237544	-	0	inside	0	ENSG00000166147	FBN1
Adipocyte	chr15-48439900-48440371	9.93656e-27	0.341449	0.133	0.035	1.3644e-21	chr15	48439900	48440371	472	undefined	geneBody	intron	undefined	X41901	ENSG00000166147	48408306	48645849	237544	-	0	inside	0	ENSG00000166147	FBN1
Adipocyte	chr15-48458999-48460166	8.56651e-48	0.49044	0.181	0.036	1.17628e-42	chr15	48458999	48460166	1168	undefined	geneBody	intron	undefined	X41903	ENSG00000166147	48408306	48645849	237544	-	0	inside	0	ENSG00000166147	FBN1
Adipocyte	chr15-48510785-48511383	2.42542e-29	0.365845	0.138	0.031	3.33036e-24	chr15	48510785	48511383	599	undefined	geneBody	intron	undefined	X41907	ENSG00000166147	48408306	48645849	237544	-	0	inside	0	ENSG00000166147	FBN1
Adipocyte	chr15-48682933-48683278	2.40587e-31	0.379579	0.087	0.009	3.30353e-26	chr15	48682933	48683278	346	undefined	distalIntergenic	intergenic	undefined	-	-	-	-	-	-	-	-	-	-	-
Adipocyte	chr1-54950033-54951043	2.98438e-17	0.250375	0.248	0.133	4.09788e-12	chr1	54950033	54951043	1011	undefined	distalIntergenic	intergenic	undefined	-	-	-	-	-	-	-	-	-	-	-
Adipocyte	chr15-49718071-49719026	7.29458e-16	0.258247	0.132	0.051	1.00163e-10	chr15	49718071	49719026	956	undefined	distalIntergenic	intergenic	undefined	-	-	-	-	-	-	-	-	-	-	-
Adipocyte	chr15-49751216-49751456	7.92595e-23	0.291458	0.056	0.005	1.08832e-17	chr15	49751216	49751456	241	undefined	distalIntergenic	intergenic	undefined	-	-	-	-	-	-	-	-	-	-	-
Adipocyte	chr15-49901948-49903545	2.84957e-20	0.267436	0.257	0.134	3.91277e-15	chr15	49901948	49903545	1598	undefined	geneBody	exon	otherExon	X42021	ENSG00000104043	49858238	50182817	324580	-	0	inside	0	ENSG00000104043	ATP8B4
Adipocyte	chr15-50181723-50182929	1.62633e-15	0.259563	0.096	0.027	2.23313e-10	chr15	50181723	50182929	1207	promoter4	promoter	exon	utr5	X42041	ENSG00000140284	50182196	50236385	54190	+	0	overlapStart	0	ENSG00000140284	SLC27A2
Adipocyte	chr15-52351627-52351858	5.08567e-26	0.330433	0.067	0.006	6.98319e-21	chr15	52351627	52351858	232	undefined	geneBody	intron	undefined	X42184	ENSG00000197535	52307283	52529050	221768	-	0	inside	0	ENSG00000197535	MYO5A
Adipocyte	chr1-55252963-55253445	3.27962e-17	0.262128	0.063	0.013	4.50327e-12	chr1	55252963	55253445	483	undefined	geneBody	intron	undefined	X3678	ENSG00000231090	55217645	55324691	107047	+	0	inside	0	ENSG00000231090	MIR4422HG
Adipocyte	chr15-52735346-52735739	3.76427e-15	0.25418	0.118	0.044	5.16876e-10	chr15	52735346	52735739	394	undefined	distalIntergenic	intergenic	undefined	-	-	-	-	-	-	-	-	-	-	-
Adipocyte	chr1-55276705-55277830	4.40892e-28	0.342159	0.24	0.1	6.05394e-23	chr1	55276705	55277830	1126	undefined	geneBody	intron	undefined	X3681	ENSG00000231090	55217645	55324691	107047	+	0	inside	0	ENSG00000231090	MIR4422HG
Adipocyte	chr15-55221087-55221632	3.5739e-16	0.270588	0.104	0.032	4.90735e-11	chr15	55221087	55221632	546	undefined	geneBody	intron	undefined	X42274	ENSG00000069974	55202966	55319113	116148	-	0	inside	0	ENSG00000069974	RAB27A
Adipocyte	chr15-55526531-55526856	1.79879e-22	0.309316	0.074	0.011	2.46994e-17	chr15	55526531	55526856	326	undefined	distalIntergenic	intergenic	undefined	-	-	-	-	-	-	-	-	-	-	-
Adipocyte	chr15-56795417-56795920	2.00075e-25	0.343204	0.118	0.03	2.74724e-20	chr15	56795417	56795920	504	undefined	geneDownstream	exon	otherExon	X42351	ENSG00000285331	56795460	56918499	123040	-	0	overlapEnd	0	ENSG00000285331	AC090517.5
Adipocyte	chr15-56831538-56832574	2.95175e-29	0.351515	0.189	0.065	4.05308e-24	chr15	56831538	56832574	1037	undefined	geneBody	intron	undefined	X42356	ENSG00000285331	56795460	56918499	123040	-	0	inside	0	ENSG00000285331	AC090517.5
Adipocyte	chr15-57463488-57463755	1.39318e-26	0.333674	0.068	0.007	1.91299e-21	chr15	57463488	57463755	268	undefined	geneBody	intron	undefined	X42409	ENSG00000128849	57375967	57550727	174761	+	0	inside	0	ENSG00000128849	CGNL1
Adipocyte	chr15-57591450-57592270	1.1247e-16	0.256847	0.214	0.107	1.54434e-11	chr15	57591450	57592270	821	promoter4	promoter	exon	utr5	X42426	ENSG00000263155	57591904	57685364	93461	+	0	overlapStart	0	ENSG00000263155	MYZAP
Adipocyte	chr15-57619833-57620095	2.86902e-21	0.291038	0.059	0.007	3.93949e-16	chr15	57619833	57620095	263	undefined	geneBody	intron	undefined	X42429	ENSG00000263155	57591904	57685364	93461	+	0	inside	0	ENSG00000263155	MYZAP
Adipocyte	chr15-58139695-58139906	3.25059e-38	0.405859	0.076	0.005	4.46342e-33	chr15	58139695	58139906	212	undefined	geneBody	intron	undefined	X42470	ENSG00000103569	58138169	58185911	47743	+	0	inside	0	ENSG00000103569	AQP9
Adipocyte	chr15-58213983-58214237	1.94198e-24	0.313068	0.063	0.008	2.66655e-19	chr15	58213983	58214237	255	undefined	geneBody	exon	otherExon	X42476	ENSG00000128918	57953424	58497866	544443	-	0	inside	0	ENSG00000128918	ALDH1A2
Adipocyte	chr15-58224132-58224381	5.37601e-29	0.37055	0.088	0.011	7.38186e-24	chr15	58224132	58224381	250	undefined	geneBody	intron	undefined	X42477	ENSG00000128918	57953424	58497866	544443	-	0	inside	0	ENSG00000128918	ALDH1A2
Adipocyte	chr15-58932114-58932319	4.15235e-33	0.396845	0.15	0.036	5.70163e-28	chr15	58932114	58932319	206	undefined	geneBody	exon	otherExon	X42523	ENSG00000137776	58879050	58933679	54630	-	0	inside	0	ENSG00000137776	SLTM
Adipocyte	chr1-5598109-5598564	3.59663e-26	0.334595	0.074	0.009	4.93857e-21	chr1	5598109	5598564	456	undefined	geneBody	intron	undefined	X337	ENSG00000236948	5561709	5668295	106587	-	0	inside	0	ENSG00000236948	AL365255.1
Adipocyte	chr15-61655929-61656187	2.28531e-85	0.674749	0.161	0.01	3.13798e-80	chr15	61655929	61656187	259	undefined	geneBody	intron	undefined	X42659	ENSG00000259675	61638928	61715171	76244	-	0	inside	0	ENSG00000259675	AC018618.1
Adipocyte	chr15-61671770-61671989	2.93613e-56	0.514584	0.102	0.005	4.03163e-51	chr15	61671770	61671989	220	undefined	geneBody	intron	undefined	X42662	ENSG00000259675	61638928	61715171	76244	-	0	inside	0	ENSG00000259675	AC018618.1
Adipocyte	chr15-62302248-62302519	9.50686e-18	0.259475	0.062	0.012	1.3054e-12	chr15	62302248	62302519	272	undefined	distalIntergenic	intergenic	undefined	-	-	-	-	-	-	-	-	-	-	-
Adipocyte	chr15-62362255-62362921	6.47677e-39	0.425784	0.128	0.023	8.89332e-34	chr15	62362255	62362921	667	undefined	distalIntergenic	intergenic	undefined	-	-	-	-	-	-	-	-	-	-	-
Adipocyte	chr15-62483803-62484092	1.41675e-18	0.276042	0.074	0.015	1.94535e-13	chr15	62483803	62484092	290	undefined	geneBody	intron	undefined	X42707	ENSG00000171914	62390526	62844631	454106	+	0	inside	0	ENSG00000171914	TLN2
Adipocyte	chr15-62570070-62570487	8.42673e-111	0.755548	0.31	0.046	1.15708e-105	chr15	62570070	62570487	418	undefined	geneBody	intron	undefined	X42716	ENSG00000171914	62390526	62844631	454106	+	0	inside	0	ENSG00000171914	TLN2
Adipocyte	chr15-62665421-62665670	9.5596e-43	0.446348	0.082	0.005	1.31264e-37	chr15	62665421	62665670	250	undefined	geneBody	intron	undefined	X42727	ENSG00000171914	62390526	62844631	454106	+	0	inside	0	ENSG00000171914	TLN2
Adipocyte	chr15-63247133-63247392	1.73892e-50	0.516933	0.119	0.01	2.38773e-45	chr15	63247133	63247392	260	undefined	geneBody	intron	undefined	X42785	ENSG00000166128	63189560	63267776	78217	+	0	inside	0	ENSG00000166128	RAB8B
Adipocyte	chr15-63390626-63390953	3.05917e-16	0.252163	0.073	0.017	4.20058e-11	chr15	63390626	63390953	328	promoter4	promoter	intron	undefined	X42797	ENSG00000259459	63390136	63438320	48185	+	0	inside	489	ENSG00000259459	LINC02568
Adipocyte	chr15-63984963-63985652	4.49326e-61	0.530216	0.305	0.085	6.16975e-56	chr15	63984963	63985652	690	undefined	geneBody	intron	undefined	X42841	ENSG00000035664	63907036	64072033	164998	-	0	inside	0	ENSG00000035664	DAPK2
Adipocyte	chr15-64019860-64020071	6.26958e-40	0.425247	0.093	0.01	8.60882e-35	chr15	64019860	64020071	212	undefined	geneBody	intron	undefined	X42845	ENSG00000035664	63907036	64072033	164998	-	0	inside	0	ENSG00000035664	DAPK2
Adipocyte	chr15-64045747-64047040	9.91313e-20	0.259341	0.328	0.186	1.36118e-14	chr15	64045747	64047040	1294	undefined	geneBody	exon	utr5	X42847	ENSG00000035664	63907036	64072033	164998	-	0	inside	0	ENSG00000035664	DAPK2
Adipocyte	chr15-64069484-64069697	3.72704e-28	0.35571	0.074	0.008	5.11764e-23	chr15	64069484	64069697	214	undefined	geneBody	intron	undefined	X42851	ENSG00000035664	63907036	64072033	164998	-	0	inside	0	ENSG00000035664	DAPK2
Adipocyte	chr15-64071301-64071791	1.36532e-45	0.477905	0.169	0.031	1.87474e-40	chr15	64071301	64071791	491	promoter4	promoter	intron	undefined	X42852	ENSG00000035664	63907036	64072033	164998	-	0	inside	241	ENSG00000035664	DAPK2
Adipocyte	chr15-64134324-64134853	3.44155e-52	0.521944	0.124	0.012	4.72562e-47	chr15	64134324	64134853	530	undefined	geneBody	exon	utr3	X42856	ENSG00000028528	64094123	64146090	51968	+	0	inside	0	ENSG00000028528	SNX1
Adipocyte	chr1-56491356-56491708	2.76722e-22	0.312976	0.099	0.021	3.7997e-17	chr1	56491356	56491708	353	undefined	distalIntergenic	intergenic	undefined	-	-	-	-	-	-	-	-	-	-	-
Adipocyte	chr15-65804455-65804713	3.32594e-30	0.353135	0.063	0.004	4.56688e-25	chr15	65804455	65804713	259	undefined	geneBody	intron	undefined	X42964	ENSG00000103769	65726054	65891989	165936	+	0	inside	0	ENSG00000103769	RAB11A
Adipocyte	chr15-66088539-66089554	1.17293e-21	0.30598	0.146	0.051	1.61057e-16	chr15	66088539	66089554	1016	undefined	geneBody	intron	undefined	X42983	ENSG00000157890	65895079	66253747	358669	-	0	inside	0	ENSG00000157890	MEGF11
Adipocyte	chr15-67025527-67026011	5.16039e-20	0.297307	0.118	0.037	7.08578e-15	chr15	67025527	67026011	485	undefined	geneBody	intron	undefined	X43059	ENSG00000259347	66984103	67065268	81166	-	0	inside	0	ENSG00000259347	AC087482.1
Adipocyte	chr15-67058915-67059518	3.33966e-25	0.33714	0.153	0.048	4.58572e-20	chr15	67058915	67059518	604	undefined	geneBody	exon	otherExon	X43063	ENSG00000259347	66984103	67065268	81166	-	0	inside	0	ENSG00000259347	AC087482.1
Adipocyte	chr15-68256530-68257400	4.20463e-26	0.316093	0.291	0.142	5.77342e-21	chr15	68256530	68257400	871	promoter4	promoter	exon	utr5	X43137	ENSG00000128973	68206992	68257211	50220	-	0	overlapStart	0	ENSG00000128973	CLN6
Adipocyte	chr15-68270967-68271267	2.67913e-16	0.258083	0.085	0.024	3.67875e-11	chr15	68270967	68271267	301	undefined	geneBody	intron	undefined	X43139	ENSG00000260657	68267792	68277994	10203	-	0	inside	0	ENSG00000260657	AC107871.2
Adipocyte	chr15-69128599-69129156	1.57574e-37	0.438635	0.116	0.017	2.16367e-32	chr15	69128599	69129156	558	undefined	distalIntergenic	intergenic	undefined	-	-	-	-	-	-	-	-	-	-	-
Adipocyte	chr15-69489093-69489390	4.55279e-69	0.600071	0.146	0.012	6.25148e-64	chr15	69489093	69489390	298	undefined	geneBody	intron	undefined	X43236	ENSG00000245750	69462921	69843120	380200	+	0	inside	0	ENSG00000245750	DRAIC
Adipocyte	chr15-69742334-69742692	6.09729e-33	0.395826	0.093	0.011	8.37225e-28	chr15	69742334	69742692	359	undefined	geneBody	intron	undefined	X43259	ENSG00000245750	69462921	69843120	380200	+	0	inside	0	ENSG00000245750	DRAIC
Adipocyte	chr15-69807778-69808032	9.49575e-41	0.442801	0.127	0.019	1.30387e-35	chr15	69807778	69808032	255	undefined	geneBody	intron	undefined	X43264	ENSG00000245750	69462921	69843120	380200	+	0	inside	0	ENSG00000245750	DRAIC
Adipocyte	chr15-69893546-69894225	4.09672e-27	0.347915	0.121	0.029	5.62525e-22	chr15	69893546	69894225	680	undefined	distalIntergenic	intergenic	undefined	-	-	-	-	-	-	-	-	-	-	-
Adipocyte	chr15-70023273-70024211	4.92128e-27	0.333065	0.259	0.113	6.75745e-22	chr15	70023273	70024211	939	undefined	distalIntergenic	intergenic	undefined	-	-	-	-	-	-	-	-	-	-	-
Adipocyte	chr15-70025091-70025922	5.17858e-20	0.29142	0.186	0.074	7.11076e-15	chr15	70025091	70025922	832	undefined	distalIntergenic	intergenic	undefined	-	-	-	-	-	-	-	-	-	-	-
Adipocyte	chr15-70196316-70196681	4.2402e-39	0.447086	0.146	0.027	5.82226e-34	chr15	70196316	70196681	366	undefined	geneBody	intron	undefined	X43291	ENSG00000259252	70195638	70198509	2872	-	0	inside	0	ENSG00000259252	AC026583.1
Adipocyte	chr1-57024955-57025184	2.73501e-34	0.379178	0.074	0.006	3.75547e-29	chr1	57024955	57025184	230	undefined	geneBody	intron	undefined	X3827	ENSG00000173406	56994778	58546734	1551957	-	0	inside	0	ENSG00000173406	DAB1
Adipocyte	chr15-70376362-70377537	1.04899e-22	0.301568	0.209	0.085	1.44038e-17	chr15	70376362	70377537	1176	undefined	distalIntergenic	intergenic	undefined	-	-	-	-	-	-	-	-	-	-	-
Adipocyte	chr15-70486861-70487091	3.70125e-98	0.736037	0.181	0.009	5.08222e-93	chr15	70486861	70487091	231	undefined	distalIntergenic	intergenic	undefined	-	-	-	-	-	-	-	-	-	-	-
Adipocyte	chr15-71609839-71611339	1.82652e-28	0.349259	0.201	0.071	2.50801e-23	chr15	71609839	71611339	1501	undefined	geneBody	intron	undefined	X43439	ENSG00000187720	71096952	71783383	686432	+	0	inside	0	ENSG00000187720	THSD4
Adipocyte	chr15-73691449-73691670	1.80723e-16	0.255806	0.087	0.026	2.48153e-11	chr15	73691449	73691670	222	undefined	geneBody	intron	undefined	X43584	ENSG00000103855	73683966	73714514	30549	+	0	inside	0	ENSG00000103855	CD276
Adipocyte	chr15-74010973-74011220	3.31631e-20	0.292544	0.071	0.013	4.55366e-15	chr15	74010973	74011220	248	undefined	geneBody	intron	undefined	X43612	ENSG00000140464	73994673	74047827	53155	+	0	inside	0	ENSG00000140464	PML
Adipocyte	chr15-74621114-74621424	2.69685e-38	0.436524	0.17	0.041	3.70308e-33	chr15	74621114	74621424	311	undefined	geneBody	exon	otherExon	X43662	ENSG00000179335	74598500	74645414	46915	+	0	inside	0	ENSG00000179335	CLK3
Adipocyte	chr15-74664032-74664593	1.38688e-53	0.532229	0.173	0.026	1.90434e-48	chr15	74664032	74664593	562	undefined	geneBody	intron	undefined	X43667	ENSG00000179151	74630558	74696292	65735	-	0	inside	0	ENSG00000179151	EDC3
Adipocyte	chr15-75029156-75030419	4.11163e-46	0.360155	0.536	0.299	5.64572e-41	chr15	75029156	75030419	1264	undefined	geneBody	intron	undefined	X43691	ENSG00000138621	75023586	75117462	93877	+	0	inside	0	ENSG00000138621	PPCDC
Adipocyte	chr15-75180361-75180760	5.03395e-17	0.259507	0.167	0.076	6.91217e-12	chr15	75180361	75180760	400	undefined	distalIntergenic	intergenic	undefined	-	-	-	-	-	-	-	-	-	-	-
Adipocyte	chr15-75531081-75531622	3.63131e-19	0.29407	0.102	0.027	4.98618e-14	chr15	75531081	75531622	542	undefined	geneBody	intron	undefined	X43730	ENSG00000169410	75463251	75579315	116065	-	0	inside	0	ENSG00000169410	PTPN9
Adipocyte	chr15-76163365-76163591	9.11316e-28	0.358633	0.113	0.023	1.25134e-22	chr15	76163365	76163591	227	undefined	geneBody	intron	undefined	X43774	ENSG00000169758	76059958	76229121	169164	+	0	inside	0	ENSG00000169758	TMEM266
Adipocyte	chr15-77973815-77974356	9.13965e-25	0.328055	0.149	0.046	1.25497e-19	chr15	77973815	77974356	542	undefined	distalIntergenic	intergenic	undefined	-	-	-	-	-	-	-	-	-	-	-
Adipocyte	chr15-78000185-78000390	3.29943e-120	0.842011	0.241	0.014	4.53048e-115	chr15	78000185	78000390	206	undefined	geneBody	intron	undefined	X43876	ENSG00000167202	77984036	78077724	93689	-	0	inside	0	ENSG00000167202	TBC1D2B
Adipocyte	chr15-78004856-78005450	1.41013e-22	0.275922	0.302	0.165	1.93626e-17	chr15	78004856	78005450	595	undefined	geneBody	intron	undefined	X43877	ENSG00000167202	77984036	78077724	93689	-	0	inside	0	ENSG00000167202	TBC1D2B
Adipocyte	chr15-78007800-78008306	1.8201e-30	0.373684	0.163	0.044	2.49919e-25	chr15	78007800	78008306	507	undefined	geneBody	intron	undefined	X43878	ENSG00000167202	77984036	78077724	93689	-	0	inside	0	ENSG00000167202	TBC1D2B
Adipocyte	chr15-78065379-78065651	4.89516e-72	0.61192	0.265	0.046	6.72159e-67	chr15	78065379	78065651	273	undefined	geneBody	intron	undefined	X43884	ENSG00000167202	77984036	78077724	93689	-	0	inside	0	ENSG00000167202	TBC1D2B
Adipocyte	chr15-78147534-78147814	6.05582e-21	0.294196	0.067	0.009	8.31531e-16	chr15	78147534	78147814	281	undefined	geneBody	intron	undefined	X43892	ENSG00000166411	78131498	78171945	40448	+	0	inside	0	ENSG00000166411	IDH3A
Adipocyte	chr15-78216601-78216957	8.29576e-64	0.573396	0.144	0.013	1.1391e-58	chr15	78216601	78216957	357	undefined	geneBody	intron	undefined	X43899	ENSG00000103740	78167468	78245688	78221	-	0	inside	0	ENSG00000103740	ACSBG1
Adipocyte	chr15-78263881-78265190	1.27861e-22	0.289683	0.296	0.158	1.75568e-17	chr15	78263881	78265190	1310	promoter4	promoter	exon	utr5	X43903	ENSG00000140403	78264086	78282196	18111	+	0	overlapStart	0	ENSG00000140403	DNAJA4
Adipocyte	chr15-78396913-78397372	2.51289e-68	0.596925	0.178	0.021	3.45047e-63	chr15	78396913	78397372	460	undefined	distalIntergenic	intergenic	undefined	-	-	-	-	-	-	-	-	-	-	-
Adipocyte	chr15-79682134-79682937	1.87365e-21	0.305335	0.096	0.024	2.57273e-16	chr15	79682134	79682937	804	undefined	distalIntergenic	intergenic	undefined	-	-	-	-	-	-	-	-	-	-	-
Adipocyte	chr15-79811255-79812349	2.01688e-48	0.490744	0.187	0.037	2.76939e-43	chr15	79811255	79812349	1095	undefined	distalIntergenic	intergenic	undefined	-	-	-	-	-	-	-	-	-	-	-
Adipocyte	chr15-79993226-79993932	7.92237e-25	0.345286	0.096	0.019	1.08783e-19	chr15	79993226	79993932	707	undefined	distalIntergenic	intergenic	undefined	-	-	-	-	-	-	-	-	-	-	-
Adipocyte	chr15-80615512-80616408	8.57851e-27	0.35978	0.108	0.022	1.17792e-21	chr15	80615512	80616408	897	undefined	distalIntergenic	intergenic	undefined	-	-	-	-	-	-	-	-	-	-	-
Adipocyte	chr15-80931928-80932202	3.50124e-30	0.362292	0.093	0.014	4.80758e-25	chr15	80931928	80932202	275	undefined	geneBody	exon	CDS	X44061	ENSG00000103888	80779343	80951776	172434	+	0	inside	0	ENSG00000103888	CEMIP
Adipocyte	chr15-81133880-81134672	1.06184e-16	0.270219	0.11	0.034	1.45803e-11	chr15	81133880	81134672	793	undefined	geneBody	exon	utr5	X44079	ENSG00000156206	81007033	81149179	142147	+	0	inside	0	ENSG00000156206	CFAP161
Adipocyte	chr15-81155489-81155860	3.83701e-18	0.275437	0.074	0.016	5.26864e-13	chr15	81155489	81155860	372	undefined	upstream	intergenic	undefined	X44080	ENSG00000172349	81159575	81314058	154484	+	3714	upstream	3714	ENSG00000172349	IL16
Adipocyte	chr15-81914374-81915283	4.98565e-50	0.50601	0.167	0.029	6.84585e-45	chr15	81914374	81915283	910	undefined	geneBody	intron	undefined	X44125	ENSG00000259692	81633426	82013579	380154	-	0	inside	0	ENSG00000259692	AC104041.1
Adipocyte	chr15-83365330-83365737	2.36484e-29	0.367374	0.094	0.016	3.24718e-24	chr15	83365330	83365737	408	undefined	geneBody	intron	undefined	X44186	ENSG00000259986	83179182	83439445	260264	+	0	inside	0	ENSG00000259986	AC103876.1
Adipocyte	chr15-84671017-84672109	3.78268e-23	0.3155	0.104	0.026	5.19404e-18	chr15	84671017	84672109	1093	undefined	geneBody	exon	otherExon	X44271	ENSG00000140612	84669538	84716460	46923	-	0	inside	0	ENSG00000140612	SEC11A
Adipocyte	chr15-85124825-85125498	3.34e-28	0.355684	0.09	0.014	4.58618e-23	chr15	85124825	85125498	674	undefined	geneBody	intron	undefined	X44311	ENSG00000073417	84980440	85139145	158706	+	0	inside	0	ENSG00000073417	PDE8A
Adipocyte	chr15-87996386-87996754	7.25268e-143	0.890424	0.198	0.005	9.95873e-138	chr15	87996386	87996754	369	undefined	geneBody	intron	undefined	X44435	ENSG00000140538	87859751	88256768	397018	-	0	inside	0	ENSG00000140538	NTRK3
Adipocyte	chr15-88238671-88239372	4.70845e-30	0.365016	0.17	0.053	6.46521e-25	chr15	88238671	88239372	702	undefined	geneBody	intron	undefined	X44457	ENSG00000140538	87859751	88256768	397018	-	0	inside	0	ENSG00000140538	NTRK3
Adipocyte	chr15-88284497-88284943	4.83248e-70	0.592943	0.122	0.006	6.63553e-65	chr15	88284497	88284943	447	undefined	distalIntergenic	intergenic	undefined	-	-	-	-	-	-	-	-	-	-	-
Adipocyte	chr15-88382375-88382934	8.14015e-21	0.292203	0.113	0.034	1.11773e-15	chr15	88382375	88382934	560	undefined	distalIntergenic	intergenic	undefined	-	-	-	-	-	-	-	-	-	-	-
Adipocyte	chr1-58840105-58840368	1.09716e-27	0.340528	0.068	0.007	1.50652e-22	chr1	58840105	58840368	264	undefined	geneBody	intron	undefined	X3876	ENSG00000231740	58838448	58851254	12807	-	0	inside	0	ENSG00000231740	AL136985.1
Adipocyte	chr15-88476691-88477008	2.06574e-50	0.500585	0.142	0.019	2.83649e-45	chr15	88476691	88477008	318	undefined	geneBody	exon	utr3	X44478	ENSG00000181991	88467453	88480776	13324	+	0	inside	0	ENSG00000181991	MRPS11
Adipocyte	chr15-88604330-88606023	1.12826e-73	0.58987	0.28	0.065	1.54923e-68	chr15	88604330	88606023	1694	promoter4	promoter	exon	otherExon	X44481	ENSG00000249487	88585566	88605110	19545	-	0	overlapStart	0	ENSG00000249487	LINC01586
Adipocyte	chr1-5887660-5888127	3.4396e-24	0.321896	0.068	0.009	4.72295e-19	chr1	5887660	5888127	468	undefined	geneBody	intron	undefined	X343	ENSG00000131697	5862811	5992473	129663	-	0	inside	0	ENSG00000131697	NPHP4
Adipocyte	chr15-89662675-89663455	2.21859e-27	0.301149	0.331	0.175	3.04637e-22	chr15	89662675	89663455	781	undefined	geneDownstream	intergenic	undefined	X44571	ENSG00000166819	89664367	89679427	15061	-	911	downstream	911	ENSG00000166819	PLIN1
Adipocyte	chr15-89673199-89673545	3.22284e-39	0.442877	0.136	0.022	4.42532e-34	chr15	89673199	89673545	347	undefined	geneBody	exon	CDS	X44574	ENSG00000166819	89664367	89679427	15061	-	0	inside	0	ENSG00000166819	PLIN1
Adipocyte	chr15-89680102-89681156	4.01272e-38	0.361743	0.372	0.182	5.5099e-33	chr15	89680102	89681156	1055	promoter2	promoter	intron	undefined	X44575	ENSG00000166819	89664367	89679427	15061	-	674	upstream	674	ENSG00000166819	PLIN1
Adipocyte	chr15-89686441-89686812	1.32289e-101	0.745989	0.248	0.026	1.81647e-96	chr15	89686441	89686812	372	undefined	geneBody	exon	CDS	X44576	ENSG00000166821	89677764	89690783	13020	-	0	inside	0	ENSG00000166821	PEX11A
Adipocyte	chr15-89714773-89715088	5.08753e-185	1.008	0.232	0.004	6.98573e-180	chr15	89714773	89715088	316	undefined	geneBody	exon	CDS	X44579	ENSG00000140527	89690811	89743638	52828	+	0	inside	0	ENSG00000140527	WDR93
Adipocyte	chr15-89728205-89728623	9.15884e-41	0.452632	0.136	0.023	1.25761e-35	chr15	89728205	89728623	419	undefined	geneBody	intron	undefined	X44580	ENSG00000140527	89690811	89743638	52828	+	0	inside	0	ENSG00000140527	WDR93
Adipocyte	chr15-89760212-89761258	2.84008e-18	0.27155	0.189	0.089	3.89974e-13	chr15	89760212	89761258	1047	promoter4	promoter	exon	utr5	X44583	ENSG00000188095	89760591	89778754	18164	+	0	overlapStart	0	ENSG00000188095	MESP2
Adipocyte	chr15-89828186-89828987	8.46619e-26	0.330159	0.212	0.082	1.1625e-20	chr15	89828186	89828987	802	undefined	geneDownstream	intergenic	undefined	X44592	ENSG00000157823	89830599	89894638	64040	-	1611	downstream	1611	ENSG00000157823	AP3S2
Adipocyte	chr15-90098140-90098440	6.77061e-28	0.341015	0.175	0.064	9.2968e-23	chr15	90098140	90098440	301	undefined	geneBody	intron	undefined	X44612	ENSG00000182054	90083045	90102504	19460	-	0	inside	0	ENSG00000182054	IDH2
Adipocyte	chr15-90183934-90185452	1.06878e-38	0.336089	0.477	0.266	1.46756e-33	chr15	90183934	90185452	1519	undefined	geneBody	exon	utr5	X44622	ENSG00000185033	90160604	90229679	69076	+	0	inside	0	ENSG00000185033	SEMA4B
Adipocyte	chr15-90192911-90193262	1.0096e-24	0.342966	0.104	0.022	1.3863e-19	chr15	90192911	90193262	352	undefined	geneBody	exon	otherExon	X44624	ENSG00000185033	90160604	90229679	69076	+	0	inside	0	ENSG00000185033	SEMA4B
Adipocyte	chr1-59043685-59044119	2.42265e-24	0.330806	0.091	0.016	3.32656e-19	chr1	59043685	59044119	435	undefined	geneBody	intron	undefined	X3897	ENSG00000237352	58933643	59240555	306913	+	0	inside	0	ENSG00000237352	LINC01358
Adipocyte	chr15-90862870-90863597	8.44168e-270	1.22415	0.378	0.011	1.15914e-264	chr15	90862870	90863597	728	undefined	upstream	intergenic	undefined	X44691	ENSG00000140564	90868588	90883458	14871	+	4990	upstream	4990	ENSG00000140564	FURIN
Adipocyte	chr15-92117244-92117671	9.57553e-16	0.253903	0.077	0.022	1.31483e-10	chr15	92117244	92117671	428	undefined	geneBody	intron	undefined	X44762	ENSG00000176463	91853708	92172435	318728	+	0	inside	0	ENSG00000176463	SLCO3A1
Adipocyte	chr15-93217038-93217664	1.12126e-33	0.399523	0.144	0.032	1.53961e-28	chr15	93217038	93217664	627	undefined	distalIntergenic	intergenic	undefined	-	-	-	-	-	-	-	-	-	-	-
Adipocyte	chr15-93298970-93299187	6.68373e-102	0.72101	0.135	0.003	9.17749e-97	chr15	93298970	93299187	218	undefined	geneBody	intron	undefined	X44841	ENSG00000257060	93230034	93569483	339450	+	0	inside	0	ENSG00000257060	AC091078.1
Adipocyte	chr15-93302508-93302770	7.13342e-38	0.411064	0.079	0.006	9.79497e-33	chr15	93302508	93302770	263	undefined	geneBody	intron	undefined	X44842	ENSG00000257060	93230034	93569483	339450	+	0	inside	0	ENSG00000257060	AC091078.1
Adipocyte	chr15-93452632-93452945	1.25601e-20	0.292132	0.073	0.012	1.72464e-15	chr15	93452632	93452945	314	undefined	geneBody	intron	undefined	X44848	ENSG00000257060	93230034	93569483	339450	+	0	inside	0	ENSG00000257060	AC091078.1
Adipocyte	chr15-94923990-94924315	9.973e-27	0.342999	0.104	0.022	1.3694e-21	chr15	94923990	94924315	326	undefined	distalIntergenic	intergenic	undefined	-	-	-	-	-	-	-	-	-	-	-
Adipocyte	chr15-94924854-94925586	7.8671e-37	0.401999	0.2	0.059	1.08024e-31	chr15	94924854	94925586	733	undefined	distalIntergenic	intergenic	undefined	-	-	-	-	-	-	-	-	-	-	-
Adipocyte	chr15-95174930-95175222	8.71248e-22	0.298025	0.073	0.012	1.19632e-16	chr15	95174930	95175222	293	undefined	distalIntergenic	intergenic	undefined	-	-	-	-	-	-	-	-	-	-	-
Adipocyte	chr1-59549992-59550240	1.21012e-25	0.330334	0.079	0.01	1.66163e-20	chr1	59549992	59550240	249	undefined	geneBody	intron	undefined	X3966	ENSG00000172456	59296638	59810647	514010	+	0	inside	0	ENSG00000172456	FGGY
Adipocyte	chr1-59564398-59564778	1.03307e-25	0.328394	0.068	0.008	1.41852e-20	chr1	59564398	59564778	381	undefined	geneBody	intron	undefined	X3968	ENSG00000172456	59296638	59810647	514010	+	0	inside	0	ENSG00000172456	FGGY
Adipocyte	chr15-96381394-96381739	5.49592e-34	0.377192	0.068	0.005	7.54651e-29	chr15	96381394	96381739	346	undefined	geneBody	intron	undefined	X45014	ENSG00000259275	96354237	96405235	50999	+	0	inside	0	ENSG00000259275	AC087477.2
Adipocyte	chr15-96629271-96629922	2.94194e-20	0.291878	0.101	0.027	4.0396e-15	chr15	96629271	96629922	652	undefined	distalIntergenic	intergenic	undefined	-	-	-	-	-	-	-	-	-	-	-
Adipocyte	chr15-98416315-98416715	1.22722e-46	0.467693	0.176	0.038	1.68511e-41	chr15	98416315	98416715	401	undefined	geneBody	intron	undefined	X45056	ENSG00000277987	98323902	98420998	97097	-	0	inside	0	ENSG00000277987	LINC02351
Adipocyte	chr15-98503527-98504208	5.85718e-23	0.313958	0.178	0.066	8.04256e-18	chr15	98503527	98504208	682	undefined	geneBody	intron	undefined	X45062	ENSG00000283597	98437162	98547728	110567	-	0	inside	0	ENSG00000283597	FAM169B
Adipocyte	chr15-98505254-98506147	3.48703e-17	0.260897	0.195	0.092	4.78808e-12	chr15	98505254	98506147	894	undefined	geneBody	intron	undefined	X45063	ENSG00000283597	98437162	98547728	110567	-	0	inside	0	ENSG00000283597	FAM169B
Adipocyte	chr15-99614296-99615152	8.58365e-59	0.555058	0.189	0.03	1.17863e-53	chr15	99614296	99615152	857	undefined	geneBody	intron	undefined	X45169	ENSG00000068305	99565417	99716466	151050	+	0	inside	0	ENSG00000068305	MEF2A
Adipocyte	chr1-60280239-60281900	4.00803e-17	0.257107	0.18	0.087	5.50347e-12	chr1	60280239	60281900	1662	undefined	distalIntergenic	intergenic	undefined	-	-	-	-	-	-	-	-	-	-	-
Adipocyte	chr16-10616699-10617600	2.21073e-33	0.408051	0.158	0.037	3.03558e-28	chr16	10616699	10617600	902	undefined	distalIntergenic	intergenic	undefined	-	-	-	-	-	-	-	-	-	-	-
Adipocyte	chr16-11575409-11575625	1.31673e-33	0.395308	0.099	0.013	1.80802e-28	chr16	11575409	11575625	217	undefined	geneBody	exon	utr5	X46010	ENSG00000189067	11547722	11636381	88660	-	0	inside	0	ENSG00000189067	LITAF
Adipocyte	chr16-11658954-11659653	2.53848e-16	0.263845	0.139	0.058	3.48561e-11	chr16	11658954	11659653	700	undefined	distalIntergenic	intergenic	undefined	-	-	-	-	-	-	-	-	-	-	-
Adipocyte	chr16-11824252-11824804	1.04082e-57	0.550886	0.204	0.037	1.42916e-52	chr16	11824252	11824804	553	undefined	geneBody	exon	otherExon	X46030	ENSG00000262117	11819829	11828845	9017	-	0	inside	0	ENSG00000262117	BCAR4
Adipocyte	chr1-61226773-61227432	1.13526e-22	0.321503	0.111	0.028	1.55883e-17	chr1	61226773	61227432	660	undefined	geneBody	intron	undefined	X4083	ENSG00000162599	60865259	61462788	597530	+	0	inside	0	ENSG00000162599	NFIA
Adipocyte	chr1-61253167-61253662	1.08169e-43	0.48542	0.15	0.024	1.48528e-38	chr1	61253167	61253662	496	promoter4	promoter	exon	otherExon	X4087	ENSG00000237853	61248945	61253510	4566	-	0	overlapStart	0	ENSG00000237853	NFIA-AS1
Adipocyte	chr1-61325368-61325603	3.98723e-17	0.257437	0.06	0.009	5.47491e-12	chr1	61325368	61325603	236	undefined	geneBody	intron	undefined	X4099	ENSG00000162599	60865259	61462788	597530	+	0	inside	0	ENSG00000162599	NFIA
Adipocyte	chr1-61334664-61335360	2.85536e-18	0.277074	0.159	0.065	3.92073e-13	chr1	61334664	61335360	697	undefined	geneBody	intron	undefined	X4100	ENSG00000162599	60865259	61462788	597530	+	0	inside	0	ENSG00000162599	NFIA
Adipocyte	chr16-13936605-13937094	1.44056e-45	0.478852	0.124	0.014	1.97805e-40	chr16	13936605	13937094	490	promoter2	promoter	intron	undefined	X46119	ENSG00000262732	13930677	13935635	4959	-	969	upstream	969	ENSG00000262732	AC010401.1
Adipocyte	chr16-14151501-14151983	8.57595e-30	0.364796	0.164	0.049	1.17757e-24	chr16	14151501	14151983	483	undefined	geneBody	exon	otherExon	X46138	ENSG00000276564	14150833	14153235	2403	+	0	inside	0	ENSG00000276564	AC130650.2
Adipocyte	chr16-14337356-14337895	1.0806e-24	0.328414	0.135	0.041	1.48378e-19	chr16	14337356	14337895	540	undefined	distalIntergenic	intergenic	undefined	-	-	-	-	-	-	-	-	-	-	-
Adipocyte	chr16-14345489-14345839	3.59749e-95	0.718269	0.155	0.006	4.93974e-90	chr16	14345489	14345839	351	undefined	distalIntergenic	intergenic	undefined	-	-	-	-	-	-	-	-	-	-	-
Adipocyte	chr16-14363837-14364083	4.28646e-28	0.36008	0.107	0.022	5.88579e-23	chr16	14363837	14364083	247	undefined	geneBody	intron	undefined	X46157	ENSG00000260009	14363109	14370266	7158	-	0	inside	0	ENSG00000260009	LINC02130
Adipocyte	chr16-14405618-14405894	2.99362e-39	0.443169	0.133	0.022	4.11056e-34	chr16	14405618	14405894	277	undefined	geneDownstream	intergenic	undefined	X46161	ENSG00000263257	14407668	14418908	11241	-	1773	downstream	1773	ENSG00000263257	AC040173.1
Adipocyte	chr16-14485883-14487172	1.55913e-44	0.429732	0.285	0.107	2.14086e-39	chr16	14485883	14487172	1290	undefined	geneBody	intron	undefined	X46166	ENSG00000140694	14435700	14632728	197029	-	0	inside	0	ENSG00000140694	PARN
Adipocyte	chr16-14501315-14502378	4.04807e-27	0.295829	0.353	0.187	5.55845e-22	chr16	14501315	14502378	1064	undefined	geneBody	exon	otherExon	X46167	ENSG00000140694	14435700	14632728	197029	-	0	inside	0	ENSG00000140694	PARN
Adipocyte	chr16-14527591-14528032	2.18388e-24	0.329416	0.124	0.033	2.99871e-19	chr16	14527591	14528032	442	undefined	geneBody	intron	undefined	X46169	ENSG00000140694	14435700	14632728	197029	-	0	inside	0	ENSG00000140694	PARN
Adipocyte	chr16-14560603-14560875	5.49709e-17	0.261747	0.074	0.016	7.54811e-12	chr16	14560603	14560875	273	undefined	geneBody	intron	undefined	X46172	ENSG00000140694	14435700	14632728	197029	-	0	inside	0	ENSG00000140694	PARN
Adipocyte	chr16-15005048-15005837	3.09683e-16	0.262645	0.08	0.02	4.25229e-11	chr16	15005048	15005837	790	undefined	geneBody	intron	undefined	X46188	ENSG00000179889	14974591	15139339	164749	+	0	inside	0	ENSG00000179889	PDXDC1
Adipocyte	chr16-15563791-15564051	4.40534e-31	0.363333	0.068	0.005	6.04902e-26	chr16	15563791	15564051	261	undefined	geneBody	intron	undefined	X46232	ENSG00000166780	15434475	15625028	190554	+	0	inside	0	ENSG00000166780	BMERB1
Adipocyte	chr16-17224650-17225297	6.56457e-33	0.40202	0.175	0.045	9.01388e-28	chr16	17224650	17225297	648	undefined	geneBody	intron	undefined	X46301	ENSG00000103489	17101769	17470960	369192	-	0	inside	0	ENSG00000103489	XYLT1
Adipocyte	chr16-17295701-17296664	2.4039e-42	0.46069	0.173	0.038	3.30081e-37	chr16	17295701	17296664	964	undefined	geneBody	intron	undefined	X46307	ENSG00000103489	17101769	17470960	369192	-	0	inside	0	ENSG00000103489	XYLT1
Adipocyte	chr16-18961666-18962194	3.32294e-38	0.434921	0.13	0.023	4.56277e-33	chr16	18961666	18962194	529	undefined	distalIntergenic	intergenic	undefined	-	-	-	-	-	-	-	-	-	-	-
Adipocyte	chr16-19783440-19783843	5.67938e-33	0.381427	0.071	0.006	7.79842e-28	chr16	19783440	19783843	404	undefined	geneBody	intron	undefined	X46402	ENSG00000174628	19716456	19858467	142012	+	0	inside	0	ENSG00000174628	IQCK
Adipocyte	chr16-20409158-20409594	2.28505e-64	0.583972	0.135	0.009	3.13763e-59	chr16	20409158	20409594	437	promoter4	promoter	exon	utr5	X46422	ENSG00000183549	20409534	20441336	31803	+	0	overlapStart	0	ENSG00000183549	ACSM5
Adipocyte	chr16-2296538-2296881	1.64895e-25	0.344555	0.091	0.015	2.26419e-20	chr16	2296538	2296881	344	undefined	geneBody	intron	undefined	X45566	ENSG00000167972	2275881	2340746	64866	-	0	inside	0	ENSG00000167972	ABCA3
Adipocyte	chr1-62308052-62308514	4.34774e-41	0.433904	0.085	0.006	5.96993e-36	chr1	62308052	62308514	463	undefined	geneBody	intron	undefined	X4164	ENSG00000132854	62236165	62319434	83270	-	0	inside	0	ENSG00000132854	KANK4
Adipocyte	chr1-62318168-62319387	5.40092e-77	0.644861	0.231	0.031	7.41606e-72	chr1	62318168	62319387	1220	promoter4	promoter	exon	utr5	X4165	ENSG00000132854	62236165	62319434	83270	-	0	inside	46	ENSG00000132854	KANK4
Adipocyte	chr16-23435201-23435804	4.88931e-36	0.430233	0.135	0.025	6.71355e-31	chr16	23435201	23435804	604	undefined	geneBody	intron	undefined	X46608	ENSG00000168434	23388493	23453189	64697	-	0	inside	0	ENSG00000168434	COG7
Adipocyte	chr16-23727709-23728164	2.41594e-33	0.391147	0.111	0.018	3.31735e-28	chr16	23727709	23728164	456	undefined	distalIntergenic	intergenic	undefined	-	-	-	-	-	-	-	-	-	-	-
Adipocyte	chr1-62384288-62385350	5.70307e-61	0.549356	0.211	0.037	7.83094e-56	chr1	62384288	62385350	1063	undefined	distalIntergenic	intergenic	undefined	-	-	-	-	-	-	-	-	-	-	-
Adipocyte	chr16-2497193-2497574	6.00362e-49	0.492071	0.203	0.048	8.24363e-44	chr16	2497193	2497574	382	undefined	geneBody	intron	undefined	X45580	ENSG00000162065	2475051	2509560	34510	+	0	inside	0	ENSG00000162065	TBC1D24
Adipocyte	chr16-2500855-2501774	3.42119e-27	0.305671	0.367	0.196	4.69766e-22	chr16	2500855	2501774	920	undefined	geneBody	exon	utr3	X45581	ENSG00000162065	2475051	2509560	34510	+	0	inside	0	ENSG00000162065	TBC1D24
Adipocyte	chr16-25141685-25141929	1.60625e-70	0.604723	0.15	0.012	2.20556e-65	chr16	25141685	25141929	245	undefined	geneBody	exon	otherExon	X46696	ENSG00000260034	25140577	25149032	8456	-	0	inside	0	ENSG00000260034	LCMT1-AS2
Adipocyte	chr16-25978168-25978422	2.40248e-34	0.38208	0.076	0.006	3.29887e-29	chr16	25978168	25978422	255	undefined	geneBody	intron	undefined	X46705	ENSG00000285882	25787987	26042347	254361	+	0	inside	0	ENSG00000285882	AC093516.1
Adipocyte	chr1-62621951-62622186	7.46934e-47	0.482576	0.107	0.008	1.02562e-41	chr1	62621951	62622186	236	undefined	geneBody	intron	undefined	X4177	ENSG00000116641	62454298	62688386	234089	-	0	inside	0	ENSG00000116641	DOCK7
Adipocyte	chr16-2689912-2693657	1.7053e-40	0.459095	0.223	0.057	2.34157e-35	chr16	2689912	2693657	3746	undefined	geneBody	intron	undefined	X45609	ENSG00000167977	2682523	2709030	26508	+	0	inside	0	ENSG00000167977	KCTD5
Adipocyte	chr16-27724144-27724708	1.01638e-19	0.287082	0.146	0.053	1.3956e-14	chr16	27724144	27724708	565	undefined	geneBody	intron	undefined	X46757	ENSG00000047578	27550133	27780369	230237	+	0	inside	0	ENSG00000047578	KIAA0556
Adipocyte	chr16-28622748-28623700	2.63287e-29	0.369424	0.167	0.05	3.61521e-24	chr16	28622748	28623700	953	promoter4	promoter	exon	utr5	X46822	ENSG00000196502	28605196	28623625	18430	-	0	overlapStart	0	ENSG00000196502	SULT1A1
Adipocyte	chr1-6287154-6287901	5.97406e-31	0.34472	0.276	0.118	8.20304e-26	chr1	6287154	6287901	748	undefined	geneBody	intron	undefined	X379	ENSG00000097021	6264269	6394391	130123	-	0	inside	0	ENSG00000097021	ACOT7
Adipocyte	chr16-29300093-29300813	2.51624e-27	0.35597	0.142	0.039	3.45508e-22	chr16	29300093	29300813	721	undefined	distalIntergenic	intergenic	undefined	-	-	-	-	-	-	-	-	-	-	-
Adipocyte	chr16-29757784-29758337	2.98779e-37	0.409706	0.169	0.042	4.10257e-32	chr16	29757784	29758337	554	undefined	distalIntergenic	intergenic	undefined	-	-	-	-	-	-	-	-	-	-	-
Adipocyte	chr1-6343252-6343870	1.57944e-25	0.337674	0.169	0.055	2.16874e-20	chr1	6343252	6343870	619	undefined	geneBody	intron	undefined	X382	ENSG00000097021	6264269	6394391	130123	-	0	inside	0	ENSG00000097021	ACOT7
Adipocyte	chr1-63592928-63594590	3.80194e-32	0.307166	0.457	0.264	5.22049e-27	chr1	63592928	63594590	1663	promoter4	promoter	exon	utr5	X4212	ENSG00000079739	63593411	63660245	66835	+	0	overlapStart	0	ENSG00000079739	PGM1
Adipocyte	chr16-3857457-3857873	1.13182e-33	0.408632	0.127	0.023	1.55412e-28	chr16	3857457	3857873	417	undefined	geneBody	intron	undefined	X45699	ENSG00000005339	3725054	3880726	155673	-	0	inside	0	ENSG00000005339	CREBBP
Adipocyte	chr1-64320580-64320803	2.72251e-61	0.516612	0.084	0.002	3.7383e-56	chr1	64320580	64320803	224	undefined	distalIntergenic	intergenic	undefined	-	-	-	-	-	-	-	-	-	-	-
Adipocyte	chr1-64437432-64437697	1.39853e-40	0.430596	0.079	0.005	1.92033e-35	chr1	64437432	64437697	266	undefined	distalIntergenic	intergenic	undefined	-	-	-	-	-	-	-	-	-	-	-
Adipocyte	chr1-64525728-64526741	1.20832e-33	0.396301	0.139	0.031	1.65916e-28	chr1	64525728	64526741	1014	undefined	geneBody	intron	undefined	X4303	ENSG00000158966	64470129	64693058	222930	+	0	inside	0	ENSG00000158966	CACHD1
Adipocyte	chr1-64540151-64540680	4.14432e-38	0.447658	0.146	0.026	5.6906e-33	chr1	64540151	64540680	530	undefined	geneBody	intron	undefined	X4306	ENSG00000158966	64470129	64693058	222930	+	0	inside	0	ENSG00000158966	CACHD1
Adipocyte	chr1-64546067-64546454	3.64275e-21	0.300598	0.087	0.017	5.0019e-16	chr1	64546067	64546454	388	undefined	geneBody	intron	undefined	X4307	ENSG00000158966	64470129	64693058	222930	+	0	inside	0	ENSG00000158966	CACHD1
Adipocyte	chr16-46886037-46886316	6.9667e-60	0.547471	0.193	0.032	9.56605e-55	chr16	46886037	46886316	280	undefined	geneBody	intron	undefined	X47097	ENSG00000166123	46884362	46931289	46928	+	0	inside	0	ENSG00000166123	GPT2
Adipocyte	chr16-46929521-46929960	1.56143e-16	0.263867	0.116	0.04	2.14401e-11	chr16	46929521	46929960	440	undefined	geneBody	exon	utr3	X47100	ENSG00000166123	46884362	46931289	46928	+	0	inside	0	ENSG00000166123	GPT2
Adipocyte	chr16-48164587-48165542	1.0515e-17	0.277809	0.144	0.055	1.44383e-12	chr16	48164587	48165542	956	undefined	geneDownstream	exon	otherExon	X47131	ENSG00000261538	48164952	48167238	2287	-	0	overlapEnd	0	ENSG00000261538	AC096996.2
Adipocyte	chr16-48330383-48331094	6.78658e-18	0.275525	0.079	0.018	9.31873e-13	chr16	48330383	48331094	712	undefined	geneBody	intron	undefined	X47139	ENSG00000102910	48244300	48363122	118823	+	0	inside	0	ENSG00000102910	LONP2
Adipocyte	chr16-48410002-48410331	2.41724e-55	0.533873	0.111	0.007	3.31914e-50	chr16	48410002	48410331	330	undefined	geneBody	intron	undefined	X47145	ENSG00000196470	48356364	48448402	92039	-	0	inside	0	ENSG00000196470	SIAH1
Adipocyte	chr16-48452978-48453635	7.06532e-61	0.561338	0.181	0.026	9.70147e-56	chr16	48452978	48453635	658	undefined	upstream	intergenic	undefined	X47147	ENSG00000196470	48356364	48448402	92039	-	4575	upstream	4575	ENSG00000196470	SIAH1
Adipocyte	chr16-4935034-4935732	5.08447e-36	0.359608	0.344	0.156	6.98153e-31	chr16	4935034	4935732	699	undefined	geneBody	intron	undefined	X45783	ENSG00000118898	4882507	4960741	78235	-	0	inside	0	ENSG00000118898	PPL
Adipocyte	chr16-49473424-49474014	7.73265e-53	0.529888	0.17	0.027	1.06178e-47	chr16	49473424	49474014	591	undefined	distalIntergenic	intergenic	undefined	-	-	-	-	-	-	-	-	-	-	-
Adipocyte	chr16-49510683-49510983	4.73005e-32	0.372099	0.068	0.005	6.49488e-27	chr16	49510683	49510983	301	undefined	geneBody	intron	undefined	X47190	ENSG00000102935	49487524	49857919	370396	-	0	inside	0	ENSG00000102935	ZNF423
Adipocyte	chr16-49564640-49564922	7.57449e-22	0.295484	0.065	0.01	1.04006e-16	chr16	49564640	49564922	283	undefined	geneBody	intron	undefined	X47195	ENSG00000102935	49487524	49857919	370396	-	0	inside	0	ENSG00000102935	ZNF423
Adipocyte	chr16-49811493-49812042	7.32144e-22	0.303232	0.152	0.052	1.00531e-16	chr16	49811493	49812042	550	undefined	geneBody	intron	undefined	X47219	ENSG00000102935	49487524	49857919	370396	-	0	inside	0	ENSG00000102935	ZNF423
Adipocyte	chr16-5065845-5066086	2.92401e-31	0.38023	0.088	0.011	4.01498e-26	chr16	5065845	5066086	242	promoter4	promoter	exon	utr5	X45795	ENSG00000153446	5044122	5066110	21989	-	0	inside	23	ENSG00000153446	C16orf89
Adipocyte	chr16-50711266-50712388	9.47775e-21	0.279037	0.228	0.108	1.3014e-15	chr16	50711266	50712388	1123	promoter3	promoter	exon	utr3	X47301	ENSG00000270120	50712844	50713589	746	+	455	upstream	455	ENSG00000270120	AC007728.3
Adipocyte	chr16-51359533-51359938	8.34021e-116	0.796326	0.183	0.006	1.1452e-110	chr16	51359533	51359938	406	undefined	geneBody	intron	undefined	X47313	ENSG00000260850	51354456	51525157	170702	-	0	inside	0	ENSG00000260850	AC007344.1
Adipocyte	chr16-51392620-51392915	6.18313e-61	0.5341	0.098	0.004	8.49011e-56	chr16	51392620	51392915	296	undefined	geneBody	intron	undefined	X47314	ENSG00000260850	51354456	51525157	170702	-	0	inside	0	ENSG00000260850	AC007344.1
Adipocyte	chr16-53776004-53776408	5.14074e-38	0.419931	0.164	0.04	7.0588e-33	chr16	53776004	53776408	405	undefined	geneBody	intron	undefined	X47373	ENSG00000140718	53701692	54158512	456821	+	0	inside	0	ENSG00000140718	FTO
Adipocyte	chr16-54266491-54266761	5.65365e-95	0.717005	0.156	0.007	7.76308e-90	chr16	54266491	54266761	271	undefined	geneBody	intron	undefined	X47392	ENSG00000259517	54245544	54270879	25336	-	0	inside	0	ENSG00000259517	LINC02169
Adipocyte	chr16-55323332-55325128	6.71854e-180	0.965065	0.384	0.04	9.22529e-175	chr16	55323332	55325128	1797	promoter4	promoter	exon	utr5	X47433	ENSG00000159387	55323760	55330760	7001	+	0	overlapStart	0	ENSG00000159387	IRX6
Adipocyte	chr16-55389484-55389809	1.35433e-72	0.595034	0.124	0.006	1.85964e-67	chr16	55389484	55389809	326	promoter4	promoter	exon	utr5	X47438	ENSG00000087245	55389700	55506691	116992	+	0	overlapStart	0	ENSG00000087245	MMP2
Adipocyte	chr16-55470434-55471054	9.62789e-53	0.490643	0.257	0.071	1.32202e-47	chr16	55470434	55471054	621	undefined	geneBody	intron	undefined	X47444	ENSG00000087245	55389700	55506691	116992	+	0	inside	0	ENSG00000087245	MMP2
Adipocyte	chr16-55760337-55760925	1.10096e-18	0.283024	0.084	0.019	1.51173e-13	chr16	55760337	55760925	589	undefined	distalIntergenic	intergenic	undefined	-	-	-	-	-	-	-	-	-	-	-
Adipocyte	chr16-55832296-55833713	8.00482e-48	0.44736	0.289	0.096	1.09915e-42	chr16	55832296	55833713	1418	promoter4	promoter	exon	utr5	X47472	ENSG00000198848	55802851	55833337	30487	-	0	overlapStart	0	ENSG00000198848	CES1
Adipocyte	chr16-56685060-56685579	7.82541e-39	0.431839	0.215	0.063	1.07451e-33	chr16	56685060	56685579	520	undefined	geneDownstream	intergenic	undefined	X47532	ENSG00000187193	56682470	56684196	1727	+	863	downstream	863	ENSG00000187193	MT1X
Adipocyte	chr16-57775600-57775835	7.00109e-26	0.341538	0.074	0.009	9.61327e-21	chr16	57775600	57775835	236	undefined	geneBody	exon	otherExon	X47618	ENSG00000140859	57758217	57863053	104837	-	0	inside	0	ENSG00000140859	KIFC3
Adipocyte	chr16-57786864-57787239	3.48235e-30	0.379947	0.104	0.017	4.78166e-25	chr16	57786864	57787239	376	undefined	geneBody	intron	undefined	X47619	ENSG00000140859	57758217	57863053	104837	-	0	inside	0	ENSG00000140859	KIFC3
Adipocyte	chr16-57830546-57830978	1.54145e-19	0.286383	0.138	0.048	2.11658e-14	chr16	57830546	57830978	433	undefined	geneBody	intron	undefined	X47626	ENSG00000140859	57758217	57863053	104837	-	0	inside	0	ENSG00000140859	KIFC3
Adipocyte	chr16-57931889-57932403	4.26661e-27	0.351665	0.102	0.019	5.85852e-22	chr16	57931889	57932403	515	undefined	geneBody	intron	undefined	X47634	ENSG00000070729	57882340	57971128	88789	-	0	inside	0	ENSG00000070729	CNGB1
Adipocyte	chr16-57938734-57939506	1.10453e-38	0.441905	0.161	0.034	1.51664e-33	chr16	57938734	57939506	773	undefined	geneBody	exon	utr5	X47635	ENSG00000070729	57882340	57971128	88789	-	0	inside	0	ENSG00000070729	CNGB1
Adipocyte	chr16-58121637-58122229	2.66945e-25	0.340242	0.17	0.054	3.66544e-20	chr16	58121637	58122229	593	undefined	geneBody	intron	undefined	X47650	ENSG00000070761	58113592	58129381	15790	-	0	inside	0	ENSG00000070761	CFAP20
Adipocyte	chr16-58336681-58336982	4.94139e-18	0.282856	0.121	0.041	6.78507e-13	chr16	58336681	58336982	302	undefined	geneBody	intron	undefined	X47659	ENSG00000181938	58295080	58406144	111065	+	0	inside	0	ENSG00000181938	GINS3
Adipocyte	chr16-58418639-58419097	3.50065e-127	0.82412	0.19	0.006	4.80678e-122	chr16	58418639	58419097	459	undefined	upstream	intergenic	undefined	X47663	ENSG00000260186	58421326	58462470	41145	+	2228	upstream	2228	ENSG00000260186	LINC02137
Adipocyte	chr16-58434005-58434451	2.18782e-139	0.878845	0.206	0.006	3.00412e-134	chr16	58434005	58434451	447	undefined	geneBody	intron	undefined	X47665	ENSG00000260186	58421326	58462470	41145	+	0	inside	0	ENSG00000260186	LINC02137
Adipocyte	chr16-58462963-58464563	7.3654e-37	0.438695	0.186	0.044	1.01135e-31	chr16	58462963	58464563	1601	promoter4	promoter	exon	utr5	X47666	ENSG00000103034	58462846	58513628	50783	+	0	inside	116	ENSG00000103034	NDRG4
Adipocyte	chr16-58487519-58488247	2.17422e-23	0.3163	0.209	0.086	2.98545e-18	chr16	58487519	58488247	729	undefined	geneBody	exon	utr5	X47668	ENSG00000103034	58462846	58513628	50783	+	0	inside	0	ENSG00000103034	NDRG4
Adipocyte	chr16-59385957-59386213	2.07e-48	0.483117	0.093	0.006	2.84233e-43	chr16	59385957	59386213	257	undefined	distalIntergenic	intergenic	undefined	-	-	-	-	-	-	-	-	-	-	-
Adipocyte	chr16-62225764-62226012	1.17087e-18	0.267668	0.062	0.011	1.60773e-13	chr16	62225764	62226012	249	undefined	distalIntergenic	intergenic	undefined	-	-	-	-	-	-	-	-	-	-	-
Adipocyte	chr16-62805203-62805760	4.22539e-27	0.343098	0.085	0.013	5.80192e-22	chr16	62805203	62805760	558	undefined	distalIntergenic	intergenic	undefined	-	-	-	-	-	-	-	-	-	-	-
Adipocyte	chr16-66070216-66070873	6.44359e-31	0.371814	0.105	0.018	8.84776e-26	chr16	66070216	66070873	658	undefined	distalIntergenic	intergenic	undefined	-	-	-	-	-	-	-	-	-	-	-
Adipocyte	chr16-66315084-66315576	2.11923e-16	0.255889	0.147	0.063	2.90994e-11	chr16	66315084	66315576	493	undefined	distalIntergenic	intergenic	undefined	-	-	-	-	-	-	-	-	-	-	-
Adipocyte	chr16-66501850-66504420	1.30391e-39	0.368629	0.387	0.192	1.79041e-34	chr16	66501850	66504420	2571	undefined	distalIntergenic	intergenic	undefined	-	-	-	-	-	-	-	-	-	-	-
Adipocyte	chr16-66511116-66511481	2.15452e-24	0.325003	0.192	0.078	2.95839e-19	chr16	66511116	66511481	366	undefined	geneDownstream	exon	utr3	X47866	ENSG00000260755	66509437	66510048	612	+	1067	downstream	1067	ENSG00000260755	AC010542.2
Adipocyte	chr16-67241079-67241285	2.79236e-27	0.341045	0.207	0.078	3.83422e-22	chr16	67241079	67241285	207	undefined	geneBody	intron	undefined	X47936	ENSG00000135723	67229387	67247481	18095	-	0	inside	0	ENSG00000135723	FHOD1
Adipocyte	chr16-67459330-67460012	3.07689e-24	0.298404	0.251	0.126	4.2249e-19	chr16	67459330	67460012	683	undefined	geneBody	intron	undefined	X47953	ENSG00000159720	67438014	67481181	43168	-	0	inside	0	ENSG00000159720	ATP6V0D1
Adipocyte	chr16-67470415-67470652	1.34587e-66	0.587144	0.232	0.041	1.84803e-61	chr16	67470415	67470652	238	undefined	geneBody	intron	undefined	X47955	ENSG00000159720	67438014	67481181	43168	-	0	inside	0	ENSG00000159720	ATP6V0D1
Adipocyte	chr16-68287632-68288288	4.93581e-36	0.3911	0.259	0.099	6.77741e-31	chr16	68287632	68288288	657	undefined	geneBody	exon	utr3	X48023	ENSG00000103061	68284503	68310946	26444	-	0	inside	0	ENSG00000103061	SLC7A6OS
Adipocyte	chr16-68298880-68299454	3.49631e-31	0.386049	0.152	0.04	4.80081e-26	chr16	68298880	68299454	575	undefined	geneBody	exon	utr3	X48024	ENSG00000103061	68284503	68310946	26444	-	0	inside	0	ENSG00000103061	SLC7A6OS
Adipocyte	chr16-69539552-69539798	1.57542e-24	0.316466	0.062	0.006	2.16322e-19	chr16	69539552	69539798	247	undefined	distalIntergenic	intergenic	undefined	-	-	-	-	-	-	-	-	-	-	-
Adipocyte	chr16-69941178-69943174	1.1428e-32	0.323419	0.395	0.205	1.56918e-27	chr16	69941178	69943174	1997	undefined	geneDownstream	exon	utr3	X48127	ENSG00000198373	69762306	69941741	179436	+	0	overlapEnd	0	ENSG00000198373	WWP2
Adipocyte	chr16-71357821-71359001	2.60744e-19	0.277553	0.186	0.085	3.5803e-14	chr16	71357821	71359001	1181	promoter4	promoter	exon	utr5	X48196	ENSG00000172137	71358713	71390436	31724	+	0	overlapStart	0	ENSG00000172137	CALB2
Adipocyte	chr16-73020380-73020605	1.41352e-23	0.31485	0.167	0.057	1.94092e-18	chr16	73020380	73020605	226	undefined	geneBody	intron	undefined	X48286	ENSG00000140836	72782885	73891871	1108987	-	0	inside	0	ENSG00000140836	ZFHX3
Adipocyte	chr1-67382325-67382871	6.82389e-40	0.436336	0.104	0.011	9.36996e-35	chr1	67382325	67382871	547	undefined	geneBody	intron	undefined	X4458	ENSG00000081985	67307364	67397090	89727	+	0	inside	0	ENSG00000081985	IL12RB2
Adipocyte	chr16-73916950-73917175	1.02288e-42	0.446013	0.087	0.005	1.40453e-37	chr16	73916950	73917175	226	undefined	distalIntergenic	intergenic	undefined	-	-	-	-	-	-	-	-	-	-	-
Adipocyte	chr16-75062165-75062827	7.76474e-23	0.320897	0.108	0.026	1.06618e-17	chr16	75062165	75062827	663	undefined	geneBody	intron	undefined	X48386	ENSG00000186187	74999024	75110994	111971	+	0	inside	0	ENSG00000186187	ZNRF1
Adipocyte	chr1-67535492-67535713	3.23715e-18	0.273388	0.159	0.067	4.44496e-13	chr1	67535492	67535713	222	undefined	distalIntergenic	intergenic	undefined	-	-	-	-	-	-	-	-	-	-	-
Adipocyte	chr1-67537256-67537997	2.12159e-94	0.696081	0.319	0.062	2.91318e-89	chr1	67537256	67537997	742	undefined	distalIntergenic	intergenic	undefined	-	-	-	-	-	-	-	-	-	-	-
Adipocyte	chr1-67646772-67647335	5.57577e-16	0.256744	0.115	0.039	7.65615e-11	chr1	67646772	67647335	564	undefined	distalIntergenic	intergenic	undefined	-	-	-	-	-	-	-	-	-	-	-
Adipocyte	chr16-77763971-77764925	3.85678e-39	0.400309	0.26	0.096	5.29579e-34	chr16	77763971	77764925	955	undefined	distalIntergenic	intergenic	undefined	-	-	-	-	-	-	-	-	-	-	-
Adipocyte	chr16-78407145-78407415	1.79399e-60	0.529175	0.119	0.009	2.46334e-55	chr16	78407145	78407415	271	undefined	geneBody	intron	undefined	X48535	ENSG00000186153	78099430	79212667	1113238	+	0	inside	0	ENSG00000186153	WWOX
Adipocyte	chr16-78706601-78706927	1.24989e-19	0.275251	0.056	0.006	1.71623e-14	chr16	78706601	78706927	327	undefined	geneBody	intron	undefined	X48553	ENSG00000186153	78099430	79212667	1113238	+	0	inside	0	ENSG00000186153	WWOX
Adipocyte	chr16-78763872-78764297	9.57332e-52	0.507215	0.141	0.017	1.31452e-46	chr16	78763872	78764297	426	undefined	geneBody	intron	undefined	X48558	ENSG00000186153	78099430	79212667	1113238	+	0	inside	0	ENSG00000186153	WWOX
Adipocyte	chr16-78769991-78770883	5.62204e-21	0.307558	0.172	0.062	7.71968e-16	chr16	78769991	78770883	893	undefined	geneBody	intron	undefined	X48559	ENSG00000186153	78099430	79212667	1113238	+	0	inside	0	ENSG00000186153	WWOX
Adipocyte	chr16-78815297-78816092	4.04196e-18	0.280653	0.142	0.055	5.55006e-13	chr16	78815297	78816092	796	undefined	geneBody	intron	undefined	X48561	ENSG00000186153	78099430	79212667	1113238	+	0	inside	0	ENSG00000186153	WWOX
Adipocyte	chr16-78902403-78902614	3.63488e-23	0.293514	0.056	0.005	4.9911e-18	chr16	78902403	78902614	212	undefined	geneBody	intron	undefined	X48566	ENSG00000186153	78099430	79212667	1113238	+	0	inside	0	ENSG00000186153	WWOX
Adipocyte	chr16-78985062-78985456	2.58233e-41	0.448708	0.102	0.01	3.54583e-36	chr16	78985062	78985456	395	undefined	geneBody	intron	undefined	X48569	ENSG00000186153	78099430	79212667	1113238	+	0	inside	0	ENSG00000186153	WWOX
Adipocyte	chr16-79163606-79163964	4.01269e-38	0.439726	0.088	0.007	5.50987e-33	chr16	79163606	79163964	359	undefined	geneBody	intron	undefined	X48577	ENSG00000186153	78099430	79212667	1113238	+	0	inside	0	ENSG00000186153	WWOX
Adipocyte	chr16-79381488-79381813	8.44446e-48	0.50482	0.105	0.007	1.15952e-42	chr16	79381488	79381813	326	undefined	distalIntergenic	intergenic	undefined	-	-	-	-	-	-	-	-	-	-	-
Adipocyte	chr16-80751186-80751440	2.36995e-33	0.3815	0.094	0.013	3.2542e-28	chr16	80751186	80751440	255	undefined	geneBody	intron	undefined	X48678	ENSG00000166446	80597907	80804598	206692	-	0	inside	0	ENSG00000166446	CDYL2
Adipocyte	chr16-80899713-80900927	2.12743e-25	0.272791	0.384	0.235	2.92119e-20	chr16	80899713	80900927	1215	undefined	distalIntergenic	intergenic	undefined	-	-	-	-	-	-	-	-	-	-	-
Adipocyte	chr16-81137151-81137523	1.66346e-44	0.458177	0.09	0.006	2.28411e-39	chr16	81137151	81137523	373	undefined	distalIntergenic	intergenic	undefined	-	-	-	-	-	-	-	-	-	-	-
Adipocyte	chr16-81180723-81181700	4.62564e-32	0.340259	0.294	0.137	6.35152e-27	chr16	81180723	81181700	978	undefined	distalIntergenic	intergenic	undefined	-	-	-	-	-	-	-	-	-	-	-
Adipocyte	chr16-81265625-81266432	4.74339e-74	0.615979	0.212	0.029	6.51319e-69	chr16	81265625	81266432	808	undefined	geneBody	intron	undefined	X48700	ENSG00000135697	81238689	81291142	52454	+	0	inside	0	ENSG00000135697	BCO1
Adipocyte	chr16-81429052-81429441	6.07651e-34	0.41262	0.111	0.016	8.34372e-29	chr16	81429052	81429441	390	undefined	distalIntergenic	intergenic	undefined	-	-	-	-	-	-	-	-	-	-	-
Adipocyte	chr1-68213881-68214176	9.89659e-23	0.316796	0.074	0.012	1.35891e-17	chr1	68213881	68214176	296	undefined	geneBody	intron	undefined	X4552	ENSG00000116729	68098473	68233120	134648	-	0	inside	0	ENSG00000116729	WLS
Adipocyte	chr16-82255969-82256626	2.47435e-18	0.281159	0.08	0.018	3.39756e-13	chr16	82255969	82256626	658	undefined	distalIntergenic	intergenic	undefined	-	-	-	-	-	-	-	-	-	-	-
Adipocyte	chr16-84843925-84844177	1.5417e-31	0.38491	0.113	0.019	2.11692e-26	chr16	84843925	84844177	253	undefined	geneBody	intron	undefined	X48941	ENSG00000285848	84817182	84856665	39484	-	0	inside	0	ENSG00000285848	AC025280.3
Adipocyte	chr16-85253159-85253511	1.74101e-29	0.374964	0.166	0.051	2.3906e-24	chr16	85253159	85253511	353	undefined	geneBody	intron	undefined	X48992	ENSG00000287787	85227203	85309176	81974	+	0	inside	0	ENSG00000287787	AC092275.1
Adipocyte	chr16-85285810-85286603	1.08969e-22	0.298292	0.248	0.113	1.49626e-17	chr16	85285810	85286603	794	undefined	geneDownstream	exon	otherExon	X48994	ENSG00000179219	85282958	85285963	3006	+	0	overlapEnd	0	ENSG00000179219	LINC00311
Adipocyte	chr16-85390929-85391135	1.87317e-37	0.411574	0.192	0.055	2.57207e-32	chr16	85390929	85391135	207	undefined	geneBody	intron	undefined	X49004	ENSG00000131149	85169525	85676204	506680	+	0	inside	0	ENSG00000131149	GSE1
Adipocyte	chr16-85480244-85480651	3.61506e-16	0.255915	0.065	0.012	4.96387e-11	chr16	85480244	85480651	408	undefined	geneBody	intron	undefined	X49015	ENSG00000131149	85169525	85676204	506680	+	0	inside	0	ENSG00000131149	GSE1
Adipocyte	chr16-85673667-85674542	3.4042e-27	0.347891	0.167	0.055	4.67434e-22	chr16	85673667	85674542	876	undefined	geneDownstream	exon	utr3	X49027	ENSG00000131153	85676198	85690073	13876	-	1655	downstream	1655	ENSG00000131153	GINS2
Adipocyte	chr16-85963744-85964152	1.65876e-22	0.320768	0.107	0.023	2.27766e-17	chr16	85963744	85964152	409	undefined	geneBody	exon	otherExon	X49042	ENSG00000285040	85963328	85985386	22059	-	0	inside	0	ENSG00000285040	AC092723.4
Adipocyte	chr16-88063118-88063559	1.70843e-21	0.304775	0.133	0.044	2.34586e-16	chr16	88063118	88063559	442	undefined	geneBody	intron	undefined	X49229	ENSG00000172530	87949244	88077318	128075	+	0	inside	0	ENSG00000172530	BANP
Adipocyte	chr16-88767996-88768434	6.17656e-72	0.602195	0.268	0.053	8.4811e-67	chr16	88767996	88768434	439	undefined	geneBody	intron	undefined	X49298	ENSG00000103335	88715338	88785220	69883	-	0	inside	0	ENSG00000103335	PIEZO1
Adipocyte	chr16-88772845-88773422	9.04728e-32	0.366272	0.214	0.077	1.24229e-26	chr16	88772845	88773422	578	undefined	geneBody	intron	undefined	X49299	ENSG00000103335	88715338	88785220	69883	-	0	inside	0	ENSG00000103335	PIEZO1
Adipocyte	chr16-88914695-88915042	4.95368e-23	0.324604	0.116	0.029	6.80195e-18	chr16	88914695	88915042	348	undefined	geneBody	intron	undefined	X49306	ENSG00000129993	88874858	88977207	102350	-	0	inside	0	ENSG00000129993	CBFA2T3
Adipocyte	chr16-89408090-89408551	2.20081e-20	0.301913	0.127	0.038	3.02196e-15	chr16	89408090	89408551	462	undefined	geneBody	intron	undefined	X49364	ENSG00000167522	89267630	89490561	222932	-	0	inside	0	ENSG00000167522	ANKRD11
Adipocyte	chr16-90046414-90047822	3.03051e-25	0.314715	0.272	0.129	4.16123e-20	chr16	90046414	90047822	1409	undefined	geneDownstream	intergenic	undefined	X49422	ENSG00000141013	90019629	90044975	25347	+	1438	downstream	1438	ENSG00000141013	GAS8
Adipocyte	chr16-9365042-9366274	3.22722e-33	0.355229	0.324	0.142	4.43133e-28	chr16	9365042	9366274	1233	promoter4	promoter	exon	otherExon	X45861	ENSG00000260071	9365540	9518325	152786	+	0	overlapStart	0	ENSG00000260071	AC012178.1
Adipocyte	chr16-9875887-9876309	3.60658e-25	0.326532	0.073	0.009	4.95223e-20	chr16	9875887	9876309	423	undefined	geneBody	intron	undefined	X45869	ENSG00000183454	9753404	10182754	429351	-	0	inside	0	ENSG00000183454	GRIN2A
Adipocyte	chr1-70685118-70686780	8.84272e-17	0.258382	0.167	0.074	1.2142e-11	chr1	70685118	70686780	1663	undefined	distalIntergenic	intergenic	undefined	-	-	-	-	-	-	-	-	-	-	-
Adipocyte	chr1-70874818-70875254	2.24918e-47	0.479901	0.175	0.034	3.08838e-42	chr1	70874818	70875254	437	undefined	geneBody	intron	undefined	X4637	ENSG00000050628	70852353	71047808	195456	-	0	inside	0	ENSG00000050628	PTGER3
Adipocyte	chr17-10513037-10513621	1.04455e-64	0.568679	0.138	0.01	1.43429e-59	chr17	10513037	10513621	585	undefined	geneBody	intron	undefined	X50297	ENSG00000109061	10492307	10518542	26236	-	0	inside	0	ENSG00000109061	MYH1
Adipocyte	chr17-10798021-10798684	2.13363e-57	0.548971	0.138	0.012	2.92971e-52	chr17	10798021	10798684	664	undefined	geneBody	intron	undefined	X50312	ENSG00000263429	10794913	10804099	9187	-	0	inside	0	ENSG00000263429	TMEM238L
Adipocyte	chr17-1279089-1280251	1.21859e-88	0.649459	0.342	0.076	1.67326e-83	chr17	1279089	1280251	1163	promoter4	promoter	exon	utr5	X49587	ENSG00000184811	1279662	1300978	21317	+	0	overlapStart	0	ENSG00000184811	TRARG1
Adipocyte	chr17-13031462-13032234	6.61972e-31	0.385432	0.152	0.037	9.0896e-26	chr17	13031462	13032234	773	undefined	distalIntergenic	intergenic	undefined	-	-	-	-	-	-	-	-	-	-	-
Adipocyte	chr17-1312101-1312767	3.72413e-49	0.503672	0.124	0.012	5.11364e-44	chr17	1312101	1312767	667	undefined	distalIntergenic	intergenic	undefined	-	-	-	-	-	-	-	-	-	-	-
Adipocyte	chr17-1313527-1313930	1.02483e-257	1.21649	0.333	0.007	1.4072e-252	chr17	1313527	1313930	404	undefined	distalIntergenic	intergenic	undefined	-	-	-	-	-	-	-	-	-	-	-
Adipocyte	chr17-1315062-1316380	1.48847e-172	0.863254	0.508	0.103	2.04383e-167	chr17	1315062	1316380	1319	undefined	distalIntergenic	intergenic	undefined	-	-	-	-	-	-	-	-	-	-	-
Adipocyte	chr17-1329432-1329866	9.53614e-107	0.771797	0.186	0.008	1.30942e-101	chr17	1329432	1329866	435	undefined	distalIntergenic	intergenic	undefined	-	-	-	-	-	-	-	-	-	-	-
Adipocyte	chr17-14738088-14738538	1.01332e-89	0.687595	0.158	0.008	1.3914e-84	chr17	14738088	14738538	451	undefined	distalIntergenic	intergenic	undefined	-	-	-	-	-	-	-	-	-	-	-
Adipocyte	chr17-15341026-15342059	1.99241e-17	0.269627	0.173	0.076	2.73579e-12	chr17	15341026	15342059	1034	promoter4	promoter	exon	utr5	X50482	ENSG00000125409	15303811	15341632	37822	-	0	overlapStart	0	ENSG00000125409	TEKT3
Adipocyte	chr17-15414888-15415270	1.02045e-43	0.473186	0.132	0.016	1.40119e-38	chr17	15414888	15415270	383	undefined	geneBody	intron	undefined	X50495	ENSG00000266667	15379864	15417878	38015	-	0	inside	0	ENSG00000266667	AC005703.4
Adipocyte	chr17-16259775-16259977	4.19616e-49	0.482579	0.093	0.006	5.76178e-44	chr17	16259775	16259977	203	undefined	geneBody	intron	undefined	X50550	ENSG00000108474	16217191	16351797	134607	+	0	inside	0	ENSG00000108474	PIGL
Adipocyte	chr1-71658252-71658549	2.03489e-24	0.319756	0.08	0.013	2.79413e-19	chr1	71658252	71658549	298	undefined	geneBody	intron	undefined	X4656	ENSG00000172260	71395943	72282539	886597	-	0	inside	0	ENSG00000172260	NEGR1
Adipocyte	chr17-1667122-1667397	2.11243e-37	0.41842	0.119	0.019	2.9006e-32	chr17	1667122	1667397	276	undefined	geneBody	intron	undefined	X49629	ENSG00000174231	1650629	1684867	34239	-	0	inside	0	ENSG00000174231	PRPF8
Adipocyte	chr17-17063560-17064095	5.72267e-69	0.613817	0.192	0.022	7.85786e-64	chr17	17063560	17064095	536	undefined	geneBody	intron	undefined	X50613	ENSG00000133030	17042545	17217679	175135	+	0	inside	0	ENSG00000133030	MPRIP
Adipocyte	chr17-17079783-17080079	8.5227e-28	0.351403	0.111	0.022	1.17026e-22	chr17	17079783	17080079	297	undefined	geneBody	intron	undefined	X50614	ENSG00000133030	17042545	17217679	175135	+	0	inside	0	ENSG00000133030	MPRIP
Adipocyte	chr17-17228005-17228671	5.26191e-22	0.31525	0.111	0.031	7.22518e-17	chr17	17228005	17228671	667	undefined	geneBody	exon	utr5	X50627	ENSG00000154803	17212212	17237188	24977	-	0	inside	0	ENSG00000154803	FLCN
Adipocyte	chr17-17468678-17468881	3.44372e-49	0.476135	0.087	0.004	4.7286e-44	chr17	17468678	17468881	204	undefined	distalIntergenic	intergenic	undefined	-	-	-	-	-	-	-	-	-	-	-
Adipocyte	chr17-17528229-17529136	2.46751e-48	0.507396	0.124	0.012	3.38817e-43	chr17	17528229	17529136	908	undefined	geneBody	intron	undefined	X50650	ENSG00000133027	17505563	17591708	86146	-	0	inside	0	ENSG00000133027	PEMT
Adipocyte	chr17-17561489-17562089	4.73402e-26	0.350477	0.209	0.07	6.50033e-21	chr17	17561489	17562089	601	undefined	geneBody	intron	undefined	X50654	ENSG00000133027	17505563	17591708	86146	-	0	inside	0	ENSG00000133027	PEMT
Adipocyte	chr17-17567217-17568059	2.65327e-45	0.415363	0.358	0.146	3.64323e-40	chr17	17567217	17568059	843	undefined	geneBody	intron	undefined	X50655	ENSG00000133027	17505563	17591708	86146	-	0	inside	0	ENSG00000133027	PEMT
Adipocyte	chr17-17580717-17581105	2.2863e-236	1.16637	0.348	0.01	3.13934e-231	chr17	17580717	17581105	389	undefined	geneBody	intron	undefined	X50656	ENSG00000133027	17505563	17591708	86146	-	0	inside	0	ENSG00000133027	PEMT
Adipocyte	chr17-17855993-17856304	2.2299e-24	0.32991	0.142	0.046	3.06189e-19	chr17	17855993	17856304	312	promoter1	promoter	intron	undefined	X50679	ENSG00000197815	17858227	17860041	1815	+	1922	upstream	1922	ENSG00000197815	AC122129.1
Adipocyte	chr17-17935647-17936129	1.72668e-25	0.34038	0.09	0.015	2.37092e-20	chr17	17935647	17936129	483	undefined	geneBody	intron	undefined	X50689	ENSG00000175662	17843511	17972422	128912	-	0	inside	0	ENSG00000175662	TOM1L2
Adipocyte	chr17-18017298-18017768	2.802e-37	0.424782	0.104	0.012	3.84745e-32	chr17	18017298	18017768	471	undefined	geneDownstream	intron	undefined	X50693	ENSG00000171962	17972813	18016889	44077	+	408	downstream	408	ENSG00000171962	DRC3
Adipocyte	chr17-18377348-18378024	1.63038e-111	0.799305	0.193	0.009	2.23869e-106	chr17	18377348	18378024	677	promoter4	promoter	exon	utr5	X50717	ENSG00000214860	18377778	18389647	11870	+	0	overlapStart	0	ENSG00000214860	EVPLL
Adipocyte	chr1-71857924-71858151	1.7043e-47	0.478278	0.099	0.008	2.34019e-42	chr1	71857924	71858151	228	undefined	geneBody	intron	undefined	X4659	ENSG00000172260	71395943	72282539	886597	-	0	inside	0	ENSG00000172260	NEGR1
Adipocyte	chr17-1958330-1958757	3.13394e-64	0.581204	0.156	0.016	4.30325e-59	chr17	1958330	1958757	428	undefined	geneBody	intron	undefined	X49659	ENSG00000185924	1934677	2025334	90658	-	0	inside	0	ENSG00000185924	RTN4RL1
Adipocyte	chr17-19727511-19728456	1.39665e-39	0.384433	0.368	0.169	1.91775e-34	chr17	19727511	19728456	946	undefined	distalIntergenic	intergenic	undefined	-	-	-	-	-	-	-	-	-	-	-
Adipocyte	chr17-2011382-2012398	4.18154e-49	0.459206	0.314	0.109	5.74172e-44	chr17	2011382	2012398	1017	undefined	geneBody	intron	undefined	X49666	ENSG00000185924	1934677	2025334	90658	-	0	inside	0	ENSG00000185924	RTN4RL1
Adipocyte	chr17-20955532-20955762	3.05286e-28	0.344044	0.071	0.007	4.19191e-23	chr17	20955532	20955762	231	undefined	geneBody	intron	undefined	X50874	ENSG00000233098	20868433	21002276	133844	+	0	inside	0	ENSG00000233098	CCDC144NL-AS1
Adipocyte	chr17-21194797-21195003	2.1787e-18	0.281024	0.107	0.032	2.99159e-13	chr17	21194797	21195003	207	undefined	geneDownstream	intergenic	undefined	X50899	ENSG00000109016	21123364	21193265	69902	+	1531	downstream	1531	ENSG00000109016	DHRS7B
Adipocyte	chr17-2412271-2412980	3.18416e-49	0.46522	0.28	0.086	4.3722e-44	chr17	2412271	2412980	710	undefined	geneBody	intron	undefined	X49714	ENSG00000127804	2405562	2511891	106330	-	0	inside	0	ENSG00000127804	METTL16
Adipocyte	chr17-2686382-2687080	6.0489e-35	0.381137	0.262	0.106	8.3058e-30	chr17	2686382	2687080	699	promoter1	promoter	intergenic	undefined	X49730	ENSG00000272770	2683305	2685088	1784	-	1293	upstream	1293	ENSG00000272770	AC005696.2
Adipocyte	chr17-27549243-27549453	3.11275e-42	0.445187	0.11	0.012	4.27415e-37	chr17	27549243	27549453	211	undefined	geneBody	intron	undefined	X51009	ENSG00000141068	27456470	27626438	169969	+	0	inside	0	ENSG00000141068	KSR1
Adipocyte	chr17-27552470-27553157	1.91315e-19	0.290074	0.094	0.023	2.62696e-14	chr17	27552470	27553157	688	undefined	geneBody	intron	undefined	X51010	ENSG00000141068	27456470	27626438	169969	+	0	inside	0	ENSG00000141068	KSR1
Adipocyte	chr17-27622994-27623199	2.47457e-18	0.271629	0.062	0.01	3.39786e-13	chr17	27622994	27623199	206	undefined	geneBody	exon	utr3	X51019	ENSG00000141068	27456470	27626438	169969	+	0	inside	0	ENSG00000141068	KSR1
Adipocyte	chr17-27643728-27644996	9.90914e-89	0.698737	0.24	0.028	1.36063e-83	chr17	27643728	27644996	1269	undefined	geneBody	exon	otherExon	X51023	ENSG00000168961	27629798	27649560	19763	+	0	inside	0	ENSG00000168961	LGALS9
Adipocyte	chr17-27649996-27650208	1.00926e-15	0.252184	0.062	0.011	1.38583e-10	chr17	27649996	27650208	213	undefined	geneDownstream	intergenic	undefined	X51024	ENSG00000168961	27629798	27649560	19763	+	435	downstream	435	ENSG00000168961	LGALS9
Adipocyte	chr17-28841394-28841695	9.47352e-20	0.287772	0.074	0.015	1.30082e-14	chr17	28841394	28841695	302	undefined	geneBody	intron	undefined	X51092	ENSG00000173065	28755978	28855232	99255	-	0	inside	0	ENSG00000173065	FAM222B
Adipocyte	chr17-29566674-29567449	1.80079e-32	0.338121	0.382	0.19	2.47268e-27	chr17	29566674	29567449	776	promoter4	promoter	exon	utr5	X51138	ENSG00000168792	29560547	29567037	6491	-	0	overlapStart	0	ENSG00000168792	ABHD15
Adipocyte	chr17-29789004-29789775	6.04208e-45	0.456811	0.224	0.064	8.29644e-40	chr17	29789004	29789775	772	undefined	geneDownstream	intron	undefined	X51157	ENSG00000263657	29761103	29787836	26734	+	1167	downstream	1167	ENSG00000263657	AC023389.1
Adipocyte	chr17-30248837-30249135	6.60729e-47	0.468165	0.11	0.01	9.07254e-42	chr17	30248837	30249135	299	undefined	geneBody	exon	utr3	X51176	ENSG00000266120	30238741	30252237	13497	+	0	inside	0	ENSG00000266120	AC104984.4
Adipocyte	chr17-30450584-30450901	4.26381e-26	0.332331	0.073	0.009	5.85468e-21	chr17	30450584	30450901	318	undefined	geneBody	intron	undefined	X51195	ENSG00000108582	30378927	30469989	91063	+	0	inside	0	ENSG00000108582	CPD
Adipocyte	chr17-31425702-31426043	3.51258e-28	0.34697	0.071	0.007	4.82316e-23	chr17	31425702	31426043	342	undefined	geneBody	intron	undefined	X51249	ENSG00000131242	31391675	31538211	146537	+	0	inside	0	ENSG00000131242	RAB11FIP4
Adipocyte	chr17-31674224-31674710	1.07648e-37	0.415868	0.147	0.033	1.47813e-32	chr17	31674224	31674710	487	undefined	distalIntergenic	intergenic	undefined	-	-	-	-	-	-	-	-	-	-	-
Adipocyte	chr17-31798174-31798415	2.66531e-120	0.802687	0.17	0.005	3.65977e-115	chr17	31798174	31798415	242	undefined	distalIntergenic	intergenic	undefined	-	-	-	-	-	-	-	-	-	-	-
Adipocyte	chr17-31916852-31917595	4.25054e-25	0.342976	0.122	0.031	5.83646e-20	chr17	31916852	31917595	744	undefined	distalIntergenic	intergenic	undefined	-	-	-	-	-	-	-	-	-	-	-
Adipocyte	chr17-34314093-34314781	7.18518e-22	0.298598	0.203	0.084	9.86604e-17	chr17	34314093	34314781	689	undefined	upstream	intergenic	undefined	X51445	ENSG00000108700	34319435	34321402	1968	+	4653	upstream	4653	ENSG00000108700	CCL8
Adipocyte	chr17-35716907-35717421	1.58048e-59	0.551728	0.204	0.036	2.17017e-54	chr17	35716907	35717421	515	undefined	geneBody	exon	utr3	X51510	ENSG00000006125	35578046	35726413	148368	+	0	inside	0	ENSG00000006125	AP2B1
Adipocyte	chr17-35731275-35732477	2.10603e-23	0.305473	0.24	0.11	2.89181e-18	chr17	35731275	35732477	1203	promoter4	promoter	exon	utr5	X51512	ENSG00000270885	35731639	35743521	11883	+	0	overlapStart	0	ENSG00000270885	RASL10B
Adipocyte	chr17-35752681-35753304	3.70624e-84	0.677379	0.232	0.029	5.08908e-79	chr17	35752681	35753304	624	promoter4	promoter	exon	utr5	X51514	ENSG00000270765	35744511	35752878	8368	-	0	overlapStart	0	ENSG00000270765	GAS2L2
Adipocyte	chr17-35788543-35788998	1.38709e-45	0.479594	0.155	0.026	1.90463e-40	chr17	35788543	35788998	456	undefined	geneBody	intron	undefined	X51518	ENSG00000271447	35756249	35795707	39459	-	0	inside	0	ENSG00000271447	MMP28
Adipocyte	chr17-37478100-37478423	4.6649e-79	0.645178	0.136	0.006	6.40543e-74	chr17	37478100	37478423	324	undefined	geneBody	exon	utr3	X51596	ENSG00000276234	37406886	37479725	72840	+	0	inside	0	ENSG00000276234	TADA2A
Adipocyte	chr17-377043-377402	1.56955e-22	0.304224	0.068	0.01	2.15516e-17	chr17	377043	377402	360	undefined	geneBody	intron	undefined	X49474	ENSG00000181031	212389	386254	173866	-	0	inside	0	ENSG00000181031	RPH3AL
Adipocyte	chr17-37802538-37803114	2.72762e-19	0.288365	0.079	0.016	3.74532e-14	chr17	37802538	37803114	577	promoter4	promoter	exon	otherExon	X51613	ENSG00000275173	37798894	37802788	3895	-	0	overlapStart	0	ENSG00000275173	AC243571.1
Adipocyte	chr17-38557842-38558773	3.58879e-39	0.39669	0.342	0.149	4.9278e-34	chr17	38557842	38558773	932	undefined	geneBody	exon	CDS	X51652	ENSG00000277363	38530031	38605952	75922	-	0	inside	0	ENSG00000277363	SRCIN1
Adipocyte	chr17-38605486-38606650	1.67389e-17	0.262813	0.209	0.1	2.29843e-12	chr17	38605486	38606650	1165	promoter4	promoter	exon	utr5	X51658	ENSG00000277363	38530031	38605952	75922	-	0	overlapStart	0	ENSG00000277363	SRCIN1
Adipocyte	chr17-38900715-38901212	1.27531e-45	0.486199	0.193	0.042	1.75114e-40	chr17	38900715	38901212	498	undefined	geneBody	intron	undefined	X51686	ENSG00000002834	38869859	38921770	51912	+	0	inside	0	ENSG00000002834	LASP1
Adipocyte	chr17-38912392-38912832	5.82794e-25	0.322919	0.184	0.067	8.0024e-20	chr17	38912392	38912832	441	undefined	geneBody	intron	undefined	X51687	ENSG00000002834	38869859	38921770	51912	+	0	inside	0	ENSG00000002834	LASP1
Adipocyte	chr17-39264213-39264418	2.27205e-40	0.433206	0.085	0.007	3.11977e-35	chr17	39264213	39264418	206	undefined	geneBody	exon	CDS	X51729	ENSG00000108306	39252663	39402523	149861	-	0	inside	0	ENSG00000108306	FBXL20
Adipocyte	chr17-39286266-39286778	7.54418e-19	0.285741	0.104	0.029	1.0359e-13	chr17	39286266	39286778	513	undefined	geneBody	intron	undefined	X51733	ENSG00000108306	39252663	39402523	149861	-	0	inside	0	ENSG00000108306	FBXL20
Adipocyte	chr17-40072114-40072350	1.25561e-28	0.329267	0.276	0.12	1.72409e-23	chr17	40072114	40072350	237	undefined	geneBody	exon	utr5	X51781	ENSG00000126351	40058290	40093867	35578	+	0	inside	0	ENSG00000126351	THRA
Adipocyte	chr17-40791168-40791441	3.11666e-49	0.494637	0.102	0.007	4.27951e-44	chr17	40791168	40791441	274	undefined	geneDownstream	intergenic	undefined	X51846	ENSG00000173908	40792196	40799959	7764	-	754	downstream	754	ENSG00000173908	KRT28
Adipocyte	chr17-42211903-42212272	1.14425e-53	0.523721	0.115	0.008	1.57118e-48	chr17	42211903	42212272	370	undefined	geneBody	exon	CDS	X51938	ENSG00000173757	42199168	42276707	77540	-	0	inside	0	ENSG00000173757	STAT5B
Adipocyte	chr17-42221918-42222452	9.25887e-18	0.279325	0.067	0.014	1.27134e-12	chr17	42221918	42222452	535	undefined	geneBody	intron	undefined	X51940	ENSG00000173757	42199168	42276707	77540	-	0	inside	0	ENSG00000173757	STAT5B
Adipocyte	chr17-42287295-42287710	3.47404e-26	0.301057	0.32	0.166	4.77023e-21	chr17	42287295	42287710	416	promoter4	promoter	exon	utr5	X51945	ENSG00000126561	42287547	42311943	24397	+	0	overlapStart	0	ENSG00000126561	STAT5A
Adipocyte	chr17-42409411-42409837	8.54327e-23	0.287301	0.297	0.149	1.17309e-17	chr17	42409411	42409837	427	undefined	geneBody	intron	undefined	X51959	ENSG00000177469	42402449	42423256	20808	-	0	inside	0	ENSG00000177469	CAVIN1
Adipocyte	chr17-42585470-42585669	6.30607e-43	0.453099	0.121	0.016	8.65893e-38	chr17	42585470	42585669	200	undefined	geneBody	intron	undefined	X51979	ENSG00000141699	42579513	42610623	31111	-	0	inside	0	ENSG00000141699	RETREG3
Adipocyte	chr17-42668048-42668351	5.95785e-23	0.292294	0.252	0.115	8.18079e-18	chr17	42668048	42668351	304	undefined	geneDownstream	exon	utr3	X51986	ENSG00000037042	42659284	42667006	7723	+	1041	downstream	1041	ENSG00000037042	TUBG2
Adipocyte	chr17-42850984-42851236	3.20443e-31	0.368968	0.209	0.071	4.40004e-26	chr17	42850984	42851236	253	promoter4	promoter	exon	utr5	X52006	ENSG00000131471	42851184	42858130	6947	+	0	overlapStart	0	ENSG00000131471	AOC3
Adipocyte	chr17-42864218-42864792	2.72207e-19	0.279331	0.128	0.047	3.7377e-14	chr17	42864218	42864792	575	undefined	distalIntergenic	intergenic	undefined	-	-	-	-	-	-	-	-	-	-	-
Adipocyte	chr17-43449224-43449855	8.94613e-59	0.549494	0.128	0.01	1.2284e-53	chr17	43449224	43449855	632	undefined	geneBody	intron	undefined	X52057	ENSG00000267151	43444707	43451200	6494	+	0	inside	0	ENSG00000267151	MIR2117HG
Adipocyte	chr17-44269686-44270178	1.60081e-36	0.419223	0.11	0.016	2.19809e-31	chr17	44269686	44270178	493	promoter1	promoter	intergenic	undefined	X52144	ENSG00000004939	44248390	44268141	19752	-	1544	upstream	1544	ENSG00000004939	SLC4A1
Adipocyte	chr17-44523063-44523431	3.72914e-17	0.265502	0.076	0.018	5.12052e-12	chr17	44523063	44523431	369	undefined	distalIntergenic	intergenic	undefined	-	-	-	-	-	-	-	-	-	-	-
Adipocyte	chr17-44872201-44872788	2.06196e-35	0.408002	0.172	0.046	2.8313e-30	chr17	44872201	44872788	588	undefined	geneBody	exon	CDS	X52202	ENSG00000108883	44849948	44899445	49498	-	0	inside	0	ENSG00000108883	EFTUD2
Adipocyte	chr17-45035848-45036069	9.97064e-47	0.483031	0.122	0.014	1.36908e-41	chr17	45035848	45036069	222	undefined	geneBody	intron	undefined	X52221	ENSG00000172992	45023340	45061109	37770	-	0	inside	0	ENSG00000172992	DCAKD
Adipocyte	chr17-45043151-45043670	1.47239e-16	0.25908	0.142	0.059	2.02175e-11	chr17	45043151	45043670	520	undefined	geneBody	intron	undefined	X52222	ENSG00000172992	45023340	45061109	37770	-	0	inside	0	ENSG00000172992	DCAKD
Adipocyte	chr17-4526744-4527273	5.83303e-18	0.283627	0.098	0.028	8.00939e-13	chr17	4526744	4527273	530	undefined	geneBody	intron	undefined	X49863	ENSG00000183018	4498881	4539035	40155	+	0	inside	0	ENSG00000183018	SPNS2
Adipocyte	chr17-45848816-45849165	2.04077e-31	0.377533	0.108	0.019	2.8022e-26	chr17	45848816	45849165	350	undefined	geneDownstream	intron	undefined	X52297	ENSG00000185294	45844881	45847067	2187	+	1748	downstream	1748	ENSG00000185294	SPPL2C
Adipocyte	chr17-45902992-45903254	4.98547e-22	0.286805	0.056	0.006	6.8456e-17	chr17	45902992	45903254	263	undefined	geneBody	intron	undefined	X52301	ENSG00000186868	45894382	46028334	133953	+	0	inside	0	ENSG00000186868	MAPT
Adipocyte	chr17-45940865-45941124	1.5553e-21	0.313728	0.099	0.024	2.13559e-16	chr17	45940865	45941124	260	undefined	geneBody	intron	undefined	X52302	ENSG00000186868	45894382	46028334	133953	+	0	inside	0	ENSG00000186868	MAPT
Adipocyte	chr17-45942078-45942596	2.32371e-50	0.496584	0.248	0.06	3.19071e-45	chr17	45942078	45942596	519	undefined	geneBody	intron	undefined	X52303	ENSG00000186868	45894382	46028334	133953	+	0	inside	0	ENSG00000186868	MAPT
Adipocyte	chr17-46003967-46004348	1.74889e-19	0.29281	0.102	0.028	2.40142e-14	chr17	46003967	46004348	382	undefined	geneBody	intron	undefined	X52306	ENSG00000186868	45894382	46028334	133953	+	0	inside	0	ENSG00000186868	MAPT
Adipocyte	chr17-48241066-48241446	1.39945e-18	0.282587	0.067	0.011	1.9216e-13	chr17	48241066	48241446	381	undefined	geneBody	intron	undefined	X52450	ENSG00000141293	48133442	48430275	296834	-	0	inside	0	ENSG00000141293	SKAP1
Adipocyte	chr17-49602925-49603606	3.86438e-22	0.30812	0.164	0.058	5.30621e-17	chr17	49602925	49603606	682	undefined	geneBody	intron	undefined	X52546	ENSG00000121067	49598884	49678163	79280	-	0	inside	0	ENSG00000121067	SPOP
Adipocyte	chr17-49889955-49890409	1.09168e-22	0.318323	0.082	0.015	1.499e-17	chr17	49889955	49890409	455	undefined	geneBody	intron	undefined	X52581	ENSG00000248954	49887598	49900893	13296	+	0	inside	0	ENSG00000248954	AC027801.1
Adipocyte	chr17-50101396-50102507	1.53307e-84	0.614864	0.367	0.098	2.10508e-79	chr17	50101396	50102507	1112	promoter4	promoter	exon	otherExon	X52604	ENSG00000250282	50100704	50101920	1217	-	0	overlapStart	0	ENSG00000250282	AC002401.2
Adipocyte	chr17-50361986-50362263	6.65811e-15	0.25128	0.113	0.043	9.14232e-10	chr17	50361986	50362263	278	undefined	geneBody	intron	undefined	X52629	ENSG00000015532	50346126	50363138	17013	+	0	inside	0	ENSG00000015532	XYLT2
Adipocyte	chr17-50425446-50427052	7.86018e-23	0.279972	0.334	0.189	1.07929e-17	chr17	50425446	50427052	1607	promoter4	promoter	exon	utr5	X52632	ENSG00000167107	50426158	50474845	48688	+	0	overlapStart	0	ENSG00000167107	ACSF2
Adipocyte	chr17-50749226-50749483	9.2486e-39	0.416344	0.079	0.005	1.26993e-33	chr17	50749226	50749483	258	undefined	geneBody	exon	utr3	X52662	ENSG00000108848	50719565	50756219	36655	+	0	inside	0	ENSG00000108848	LUC7L3
Adipocyte	chr1-75167744-75167984	9.14325e-72	0.587594	0.111	0.004	1.25547e-66	chr1	75167744	75167984	241	undefined	distalIntergenic	intergenic	undefined	-	-	-	-	-	-	-	-	-	-	-
Adipocyte	chr17-55433822-55434084	7.75692e-87	0.682064	0.138	0.005	1.06511e-81	chr17	55433822	55434084	263	undefined	distalIntergenic	intergenic	undefined	-	-	-	-	-	-	-	-	-	-	-
Adipocyte	chr17-55446062-55446368	1.83511e-149	0.908976	0.207	0.004	2.51981e-144	chr17	55446062	55446368	307	undefined	distalIntergenic	intergenic	undefined	-	-	-	-	-	-	-	-	-	-	-
Adipocyte	chr17-55487479-55488292	1.15373e-59	0.553592	0.144	0.013	1.5842e-54	chr17	55487479	55488292	814	undefined	geneBody	intron	undefined	X52756	ENSG00000261873	55448433	55511444	63012	-	0	inside	0	ENSG00000261873	SMIM36
Adipocyte	chr17-55496135-55496680	2.27923e-76	0.653881	0.158	0.009	3.12963e-71	chr17	55496135	55496680	546	undefined	geneBody	intron	undefined	X52757	ENSG00000261873	55448433	55511444	63012	-	0	inside	0	ENSG00000261873	SMIM36
Adipocyte	chr17-55527631-55527884	4.81246e-18	0.266689	0.063	0.01	6.60803e-13	chr17	55527631	55527884	254	undefined	distalIntergenic	intergenic	undefined	-	-	-	-	-	-	-	-	-	-	-
Adipocyte	chr17-55546926-55547193	1.08337e-32	0.374941	0.068	0.004	1.48759e-27	chr17	55546926	55547193	268	undefined	distalIntergenic	intergenic	undefined	-	-	-	-	-	-	-	-	-	-	-
Adipocyte	chr17-55570300-55570645	5.02097e-67	0.577699	0.108	0.004	6.89434e-62	chr17	55570300	55570645	346	undefined	distalIntergenic	intergenic	undefined	-	-	-	-	-	-	-	-	-	-	-
Adipocyte	chr17-55641616-55642022	4.59977e-16	0.252772	0.062	0.011	6.31599e-11	chr17	55641616	55642022	407	undefined	distalIntergenic	intergenic	undefined	-	-	-	-	-	-	-	-	-	-	-
Adipocyte	chr17-55693229-55693594	2.84056e-43	0.444216	0.094	0.008	3.9004e-38	chr17	55693229	55693594	366	undefined	distalIntergenic	intergenic	undefined	-	-	-	-	-	-	-	-	-	-	-
Adipocyte	chr17-55709487-55711221	4.95114e-23	0.317066	0.18	0.066	6.79846e-18	chr17	55709487	55711221	1735	undefined	distalIntergenic	intergenic	undefined	-	-	-	-	-	-	-	-	-	-	-
Adipocyte	chr17-55733006-55733210	1.38028e-103	0.746402	0.172	0.007	1.89528e-98	chr17	55733006	55733210	205	promoter2	promoter	intergenic	undefined	X52783	ENSG00000166292	55719627	55732121	12495	-	884	upstream	884	ENSG00000166292	TMEM100
Adipocyte	chr17-55769515-55769819	6.19684e-26	0.323165	0.062	0.006	8.50895e-21	chr17	55769515	55769819	305	undefined	geneBody	exon	otherExon	X52785	ENSG00000141179	55751051	55842830	91780	+	0	inside	0	ENSG00000141179	PCTP
Adipocyte	chr17-56690525-56691458	1.59517e-26	0.345807	0.144	0.039	2.19034e-21	chr17	56690525	56691458	934	undefined	distalIntergenic	intergenic	undefined	-	-	-	-	-	-	-	-	-	-	-
Adipocyte	chr17-57109921-57110224	4.05363e-19	0.291957	0.11	0.032	5.56608e-14	chr17	57109921	57110224	304	undefined	geneBody	exon	utr3	X52850	ENSG00000121057	57085092	57121346	36255	+	0	inside	0	ENSG00000121057	AKAP1
Adipocyte	chr17-57832846-57833580	3.14654e-16	0.254711	0.187	0.087	4.32054e-11	chr17	57832846	57833580	735	undefined	geneDownstream	intron	undefined	X52905	ENSG00000181610	57834781	57850056	15276	-	1200	downstream	1200	ENSG00000181610	MRPS23
Adipocyte	chr1-76336709-76337645	6.2044e-56	0.494401	0.252	0.07	8.51932e-51	chr1	76336709	76337645	937	undefined	geneBody	intron	undefined	X4727	ENSG00000184005	76074746	76634603	559858	+	0	inside	0	ENSG00000184005	ST6GALNAC3
Adipocyte	chr17-64115114-64115360	4.68346e-31	0.376004	0.077	0.008	6.4309e-26	chr17	64115114	64115360	247	undefined	geneBody	intron	undefined	X53292	ENSG00000178607	64039142	64130819	91678	-	0	inside	0	ENSG00000178607	ERN1
Adipocyte	chr17-64419862-64420636	1.33595e-14	0.251348	0.13	0.053	1.83441e-09	chr17	64419862	64420636	775	undefined	distalIntergenic	intergenic	undefined	-	-	-	-	-	-	-	-	-	-	-
Adipocyte	chr17-65371713-65371999	1.24442e-76	0.6133	0.113	0.003	1.70872e-71	chr17	65371713	65371999	287	undefined	distalIntergenic	intergenic	undefined	-	-	-	-	-	-	-	-	-	-	-
Adipocyte	chr17-65417249-65418163	3.4851e-30	0.381004	0.166	0.044	4.78542e-25	chr17	65417249	65418163	915	undefined	distalIntergenic	intergenic	undefined	-	-	-	-	-	-	-	-	-	-	-
Adipocyte	chr17-65418599-65418894	6.74879e-19	0.278618	0.068	0.013	9.26683e-14	chr17	65418599	65418894	296	undefined	distalIntergenic	intergenic	undefined	-	-	-	-	-	-	-	-	-	-	-
Adipocyte	chr17-65447087-65447393	1.59692e-41	0.430216	0.079	0.004	2.19275e-36	chr17	65447087	65447393	307	undefined	distalIntergenic	intergenic	undefined	-	-	-	-	-	-	-	-	-	-	-
Adipocyte	chr17-65472225-65473614	1.21705e-27	0.309894	0.316	0.153	1.67115e-22	chr17	65472225	65473614	1390	undefined	distalIntergenic	intergenic	undefined	-	-	-	-	-	-	-	-	-	-	-
Adipocyte	chr17-65514602-65514895	1.04849e-35	0.408249	0.105	0.014	1.43969e-30	chr17	65514602	65514895	294	undefined	distalIntergenic	intergenic	undefined	-	-	-	-	-	-	-	-	-	-	-
Adipocyte	chr17-65530769-65532123	3.48306e-37	0.352935	0.376	0.18	4.78262e-32	chr17	65530769	65532123	1355	undefined	geneBody	intron	undefined	X53412	ENSG00000168646	65528563	65561648	33086	-	0	inside	0	ENSG00000168646	AXIN2
Adipocyte	chr17-66647557-66647880	2.1323e-34	0.393372	0.11	0.017	2.92789e-29	chr17	66647557	66647880	324	undefined	geneBody	intron	undefined	X53473	ENSG00000154229	66302613	66810743	508131	+	0	inside	0	ENSG00000154229	PRKCA
Adipocyte	chr17-67059258-67059752	4.1973e-67	0.589023	0.19	0.026	5.76335e-62	chr17	67059258	67059752	495	undefined	distalIntergenic	intergenic	undefined	-	-	-	-	-	-	-	-	-	-	-
Adipocyte	chr17-67289069-67289891	4.79129e-24	0.315356	0.241	0.107	6.57897e-19	chr17	67289069	67289891	823	undefined	distalIntergenic	intergenic	undefined	-	-	-	-	-	-	-	-	-	-	-
Adipocyte	chr1-76760002-76760205	1.98917e-54	0.490029	0.082	0.003	2.73136e-49	chr1	76760002	76760205	204	undefined	geneBody	intron	undefined	X4742	ENSG00000237552	76758124	76779267	21144	-	0	inside	0	ENSG00000237552	LINC02567
Adipocyte	chr17-67813386-67813638	2.81345e-24	0.30923	0.057	0.006	3.86317e-19	chr17	67813386	67813638	253	undefined	distalIntergenic	intergenic	undefined	-	-	-	-	-	-	-	-	-	-	-
Adipocyte	chr17-68910123-68911435	1.44445e-28	0.372225	0.132	0.031	1.98339e-23	chr17	68910123	68911435	1313	undefined	geneBody	intron	undefined	X53648	ENSG00000141338	68867289	68955392	88104	-	0	inside	0	ENSG00000141338	ABCA8
Adipocyte	chr17-69326166-69327904	2.4581e-22	0.262788	0.392	0.234	3.37524e-17	chr17	69326166	69327904	1739	promoter4	promoter	exon	utr5	X53663	ENSG00000154265	69244311	69327244	82934	-	0	overlapStart	0	ENSG00000154265	ABCA5
Adipocyte	chr17-69480181-69480615	2.42017e-151	0.948734	0.269	0.013	3.32316e-146	chr17	69480181	69480615	435	undefined	geneBody	intron	undefined	X53670	ENSG00000267653	69477139	69501755	24617	-	0	inside	0	ENSG00000267653	AC002546.1
Adipocyte	chr17-69500886-69502399	2.42721e-149	0.892322	0.359	0.041	3.33283e-144	chr17	69500886	69502399	1514	promoter4	promoter	exon	utr5	X53672	ENSG00000267653	69477139	69501755	24617	-	0	overlapStart	0	ENSG00000267653	AC002546.1
Adipocyte	chr17-69523359-69523573	4.18643e-18	0.270037	0.068	0.012	5.74843e-13	chr17	69523359	69523573	215	undefined	geneBody	exon	utr3	X53673	ENSG00000108984	69414697	69553865	139169	+	0	inside	0	ENSG00000108984	MAP2K6
Adipocyte	chr17-69560938-69561229	1.92163e-89	0.695789	0.142	0.005	2.63861e-84	chr17	69560938	69561229	292	undefined	distalIntergenic	intergenic	undefined	-	-	-	-	-	-	-	-	-	-	-
Adipocyte	chr17-69574249-69574755	3.66111e-24	0.324552	0.085	0.015	5.02711e-19	chr17	69574249	69574755	507	undefined	upstream	intergenic	undefined	X53677	ENSG00000227517	69577251	69903000	325750	+	2495	upstream	2495	ENSG00000227517	LINC01483
Adipocyte	chr17-69575341-69575780	3.03606e-43	0.464579	0.152	0.027	4.16884e-38	chr17	69575341	69575780	440	promoter1	promoter	intergenic	undefined	X53678	ENSG00000227517	69577251	69903000	325750	+	1470	upstream	1470	ENSG00000227517	LINC01483
Adipocyte	chr17-70136846-70138178	1.04519e-32	0.378744	0.234	0.086	1.43516e-27	chr17	70136846	70138178	1333	undefined	geneDownstream	intergenic	undefined	X53709	ENSG00000153822	70053429	70135608	82180	+	1237	downstream	1237	ENSG00000153822	KCNJ16
Adipocyte	chr17-72171781-72172266	4.2253e-31	0.36808	0.08	0.009	5.8018e-26	chr17	72171781	72172266	486	undefined	geneBody	intron	undefined	X53736	ENSG00000234899	72034107	72237203	203097	-	0	inside	0	ENSG00000234899	SOX9-AS1
Adipocyte	chr17-72342629-72343191	1.13432e-79	0.65642	0.161	0.011	1.55755e-74	chr17	72342629	72343191	563	promoter4	promoter	exon	otherExon	X53744	ENSG00000264026	72342692	72355136	12445	+	0	overlapStart	0	ENSG00000264026	LINC02003
Adipocyte	chr17-73317067-73317285	9.95488e-68	0.607005	0.142	0.01	1.36691e-62	chr17	73317067	73317285	219	undefined	distalIntergenic	intergenic	undefined	-	-	-	-	-	-	-	-	-	-	-
Adipocyte	chr17-74296603-74296839	2.42261e-18	0.278742	0.065	0.011	3.32651e-13	chr17	74296603	74296839	237	undefined	geneBody	intron	undefined	X53842	ENSG00000171595	74274234	74314884	40651	+	0	inside	0	ENSG00000171595	DNAI2
Adipocyte	chr17-74325183-74326364	8.08233e-40	0.452123	0.195	0.046	1.10979e-34	chr17	74325183	74326364	1182	promoter4	promoter	exon	utr5	X53843	ENSG00000196169	74326210	74355820	29611	+	0	overlapStart	0	ENSG00000196169	KIF19
Adipocyte	chr17-74393190-74393740	4.08469e-30	0.386965	0.099	0.015	5.60873e-25	chr17	74393190	74393740	551	undefined	distalIntergenic	intergenic	undefined	-	-	-	-	-	-	-	-	-	-	-
Adipocyte	chr17-74750295-74750625	2.6325e-17	0.281282	0.102	0.03	3.61471e-12	chr17	74750295	74750625	331	promoter1	promoter	intron	undefined	X53885	ENSG00000266036	74747319	74748912	1594	-	1382	upstream	1382	ENSG00000266036	AC016888.1
Adipocyte	chr17-74812586-74813138	1.8911e-20	0.300928	0.093	0.022	2.59669e-15	chr17	74812586	74813138	553	undefined	geneBody	intron	undefined	X53892	ENSG00000109066	74776483	74839779	63297	+	0	inside	0	ENSG00000109066	TMEM104
Adipocyte	chr17-75059721-75060189	2.02853e-25	0.346819	0.101	0.019	2.7854e-20	chr17	75059721	75060189	469	undefined	geneBody	intron	undefined	X53915	ENSG00000180901	75032575	75065889	33315	+	0	inside	0	ENSG00000180901	KCTD2
Adipocyte	chr17-75693195-75694192	3.96729e-80	0.580666	0.347	0.093	5.44753e-75	chr17	75693195	75694192	998	undefined	geneBody	exon	utr5	X53967	ENSG00000161526	75667251	75708062	40812	+	0	inside	0	ENSG00000161526	SAP30BP
Adipocyte	chr17-76196692-76196957	9.67534e-78	0.64015	0.144	0.007	1.32853e-72	chr17	76196692	76196957	266	undefined	geneBody	intron	undefined	X54006	ENSG00000141576	76142465	76240493	98029	-	0	inside	0	ENSG00000141576	RNF157
Adipocyte	chr17-76239501-76241314	7.3478e-30	0.321896	0.384	0.198	1.00893e-24	chr17	76239501	76241314	1814	promoter4	promoter	exon	utr5	X54007	ENSG00000141576	76142465	76240493	98029	-	0	overlapStart	0	ENSG00000141576	RNF157
Adipocyte	chr17-76246375-76246614	1.05358e-49	0.503293	0.093	0.004	1.44668e-44	chr17	76246375	76246614	240	undefined	distalIntergenic	intergenic	undefined	-	-	-	-	-	-	-	-	-	-	-
Adipocyte	chr17-76584807-76586398	2.67229e-18	0.262164	0.254	0.128	3.66935e-13	chr17	76584807	76586398	1592	undefined	geneBody	exon	utr5	X54038	ENSG00000070731	76565377	76586956	21580	-	0	inside	0	ENSG00000070731	ST6GALNAC2
Adipocyte	chr1-77748476-77748794	2.11823e-61	0.568645	0.149	0.016	2.90856e-56	chr1	77748476	77748794	319	undefined	geneBody	intron	undefined	X4784	ENSG00000077254	77695987	77759852	63866	-	0	inside	0	ENSG00000077254	USP33
Adipocyte	chr17-77557581-77557845	8.17478e-42	0.459565	0.104	0.01	1.12249e-36	chr17	77557581	77557845	265	undefined	geneBody	intron	undefined	X54124	ENSG00000267506	77546940	77563243	16304	+	0	inside	0	ENSG00000267506	AC021683.2
Adipocyte	chr17-77995082-77995507	1.79852e-34	0.399677	0.164	0.04	2.46956e-29	chr17	77995082	77995507	426	undefined	geneBody	intron	undefined	X54170	ENSG00000078687	77959240	78108835	149596	+	0	inside	0	ENSG00000078687	TNRC6C
Adipocyte	chr17-7803983-7804457	6.07369e-20	0.298306	0.065	0.009	8.33984e-15	chr17	7803983	7804457	475	undefined	geneBody	exon	CDS	X50080	ENSG00000183914	7717354	7833744	116391	+	0	inside	0	ENSG00000183914	DNAH2
Adipocyte	chr17-78329395-78329723	2.33439e-29	0.379477	0.101	0.017	3.20537e-24	chr17	78329395	78329723	329	undefined	geneBody	intron	undefined	X54201	ENSG00000267737	78315729	78347798	32070	+	0	inside	0	ENSG00000267737	AC087645.2
Adipocyte	chr17-79019644-79020557	1.28163e-31	0.322303	0.379	0.205	1.75981e-26	chr17	79019644	79020557	914	undefined	geneBody	exon	otherExon	X54258	ENSG00000265096	79018131	79027673	9543	-	0	inside	0	ENSG00000265096	C1QTNF1-AS1
Adipocyte	chr17-79027709-79028396	5.75649e-21	0.271632	0.288	0.158	7.90429e-16	chr17	79027709	79028396	688	promoter3	promoter	intron	undefined	X54260	ENSG00000265096	79018131	79027673	9543	-	35	upstream	35	ENSG00000265096	C1QTNF1-AS1
Adipocyte	chr1-779536-779955	1.03424e-16	0.272035	0.076	0.017	1.42012e-11	chr1	779536	779955	420	undefined	geneBody	intron	undefined	X6	ENSG00000237491	778747	810065	31319	+	0	inside	0	ENSG00000237491	LINC01409
Adipocyte	chr17-79665319-79665742	1.06238e-22	0.324321	0.098	0.021	1.45876e-17	chr17	79665319	79665742	424	undefined	distalIntergenic	intergenic	undefined	-	-	-	-	-	-	-	-	-	-	-
Adipocyte	chr17-7972092-7972351	8.49172e-71	0.598817	0.113	0.004	1.16601e-65	chr17	7972092	7972351	260	undefined	distalIntergenic	intergenic	undefined	-	-	-	-	-	-	-	-	-	-	-
Adipocyte	chr17-79814855-79815282	1.37308e-20	0.302719	0.158	0.056	1.88539e-15	chr17	79814855	79815282	428	undefined	upstream	intergenic	undefined	X54294	ENSG00000262772	79819083	79827704	8622	+	3800	upstream	3800	ENSG00000262772	LINC01977
Adipocyte	chr17-79993667-79993868	9.04186e-57	0.556065	0.128	0.01	1.24155e-51	chr17	79993667	79993868	202	promoter2	promoter	intron	undefined	X54306	ENSG00000262172	79991944	79992841	898	-	825	upstream	825	ENSG00000262172	AC116025.2
Adipocyte	chr17-80064099-80064555	1.32139e-66	0.587966	0.229	0.04	1.81441e-61	chr17	80064099	80064555	457	undefined	geneBody	intron	undefined	X54313	ENSG00000141519	80036632	80100613	63982	+	0	inside	0	ENSG00000141519	CCDC40
Adipocyte	chr17-80069923-80070169	7.21068e-28	0.366513	0.101	0.017	9.90106e-23	chr17	80069923	80070169	247	undefined	geneBody	intron	undefined	X54314	ENSG00000141519	80036632	80100613	63982	+	0	inside	0	ENSG00000141519	CCDC40
Adipocyte	chr17-8016187-8016724	7.78011e-19	0.288037	0.084	0.019	1.06829e-13	chr17	8016187	8016724	538	undefined	geneBody	exon	utr3	X50101	ENSG00000132518	8002594	8020339	17746	+	0	inside	0	ENSG00000132518	GUCY2D
Adipocyte	chr17-81613745-81615006	2.22272e-56	0.493144	0.28	0.082	3.05204e-51	chr17	81613745	81615006	1262	undefined	geneBody	exon	otherExon	X54457	ENSG00000182446	81556887	81648465	91579	-	0	inside	0	ENSG00000182446	NPLOC4
Adipocyte	chr17-81722216-81722621	7.43975e-83	0.679713	0.224	0.025	1.02156e-77	chr17	81722216	81722621	406	undefined	geneDownstream	intergenic	undefined	X54463	ENSG00000183048	81712236	81721016	8781	+	1199	downstream	1199	ENSG00000183048	SLC25A10
Adipocyte	chr17-81792584-81794870	1.28825e-41	0.471025	0.136	0.021	1.76891e-36	chr17	81792584	81794870	2287	undefined	distalIntergenic	intergenic	undefined	-	-	-	-	-	-	-	-	-	-	-
Adipocyte	chr17-82030267-82031143	3.83059e-18	0.26135	0.263	0.144	5.25982e-13	chr17	82030267	82031143	877	promoter2	promoter	exon	utr3	X54489	ENSG00000169750	82031678	82034204	2527	+	534	upstream	534	ENSG00000169750	RAC3
Adipocyte	chr17-82077156-82077565	1.51299e-32	0.402444	0.115	0.02	2.0775e-27	chr17	82077156	82077565	410	undefined	geneDownstream	intergenic	undefined	X54493	ENSG00000169710	82078338	82098294	19957	-	772	downstream	772	ENSG00000169710	FASN
Adipocyte	chr17-82106933-82107174	1.5885e-42	0.45709	0.173	0.038	2.18118e-37	chr17	82106933	82107174	242	undefined	geneBody	intron	undefined	X54496	ENSG00000176155	82101460	82212830	111371	-	0	inside	0	ENSG00000176155	CCDC57
Adipocyte	chr17-82134135-82134485	2.81488e-183	1.01334	0.246	0.006	3.86514e-178	chr17	82134135	82134485	351	undefined	geneBody	exon	CDS	X54497	ENSG00000176155	82101460	82212830	111371	-	0	inside	0	ENSG00000176155	CCDC57
Adipocyte	chr17-82153489-82154380	6.10618e-15	0.250721	0.18	0.083	8.38445e-10	chr17	82153489	82154380	892	promoter4	promoter	exon	otherExon	X54500	ENSG00000265678	82153430	82154815	1386	+	0	inside	58	ENSG00000265678	AC129510.1
Adipocyte	chr17-82423935-82424527	2.01015e-14	0.250509	0.077	0.021	2.76015e-09	chr17	82423935	82424527	593	promoter2	promoter	exon	utr5	X54530	ENSG00000279066	82425498	82427310	1813	+	970	upstream	970	ENSG00000279066	HEXD-IT1
Adipocyte	chr17-8280896-8281153	9.28586e-82	0.657593	0.141	0.007	1.27505e-76	chr17	8280896	8281153	258	undefined	distalIntergenic	intergenic	undefined	-	-	-	-	-	-	-	-	-	-	-
Adipocyte	chr17-8421715-8421930	3.88086e-65	0.572083	0.133	0.01	5.32885e-60	chr17	8421715	8421930	216	undefined	geneBody	intron	undefined	X50150	ENSG00000166579	8413131	8490411	77281	+	0	inside	0	ENSG00000166579	NDEL1
Adipocyte	chr17-8543216-8543543	7.47275e-19	0.262526	0.224	0.109	1.02609e-13	chr17	8543216	8543543	328	undefined	geneBody	intron	undefined	X50158	ENSG00000133026	8474205	8630761	156557	-	0	inside	0	ENSG00000133026	MYH10
Adipocyte	chr17-9095397-9095688	2.07112e-17	0.272628	0.093	0.028	2.84388e-12	chr17	9095397	9095688	292	undefined	geneBody	intron	undefined	X50218	ENSG00000065320	9021510	9244000	222491	+	0	inside	0	ENSG00000065320	NTN1
Adipocyte	chr17-9273316-9273971	2.62728e-22	0.311443	0.088	0.018	3.60755e-17	chr17	9273316	9273971	656	undefined	geneBody	exon	otherExon	X50238	ENSG00000170310	9250471	9576591	326121	-	0	inside	0	ENSG00000170310	STX8
Adipocyte	chr17-9361284-9361503	2.11704e-44	0.453571	0.118	0.014	2.90693e-39	chr17	9361284	9361503	220	undefined	geneBody	intron	undefined	X50244	ENSG00000170310	9250471	9576591	326121	-	0	inside	0	ENSG00000170310	STX8
Adipocyte	chr17-9817003-9817406	1.13096e-26	0.336888	0.071	0.008	1.55293e-21	chr17	9817003	9817406	404	undefined	geneBody	intron	undefined	X50262	ENSG00000214978	9802386	9822071	19686	-	0	inside	0	ENSG00000214978	GSG1L2
Adipocyte	chr17-9842001-9843135	2.79484e-56	0.526951	0.214	0.044	3.83763e-51	chr17	9842001	9843135	1135	undefined	geneBody	exon	utr5	X50265	ENSG00000065325	9822206	9892099	69894	+	0	inside	0	ENSG00000065325	GLP2R
Adipocyte	chr17-9875220-9875777	9.3162e-37	0.423336	0.118	0.016	1.27922e-31	chr17	9875220	9875777	558	undefined	geneBody	intron	undefined	X50266	ENSG00000065325	9822206	9892099	69894	+	0	inside	0	ENSG00000065325	GLP2R
Adipocyte	chr17-9937102-9937756	2.12704e-27	0.356464	0.153	0.043	2.92066e-22	chr17	9937102	9937756	655	undefined	geneBody	intron	undefined	X50268	ENSG00000007237	9910609	10198551	287943	-	0	inside	0	ENSG00000007237	GAS7
Adipocyte	chr1-80892438-80893469	2.22163e-31	0.383002	0.128	0.027	3.05055e-26	chr1	80892438	80893469	1032	undefined	distalIntergenic	intergenic	undefined	-	-	-	-	-	-	-	-	-	-	-
Adipocyte	chr18-10113505-10113760	5.39568e-150	0.898202	0.192	0.004	7.40887e-145	chr18	10113505	10113760	256	undefined	distalIntergenic	intergenic	undefined	-	-	-	-	-	-	-	-	-	-	-
Adipocyte	chr18-10142169-10143009	9.44841e-35	0.384815	0.214	0.073	1.29737e-29	chr18	10142169	10143009	841	undefined	geneBody	intron	undefined	X55131	ENSG00000265554	10124588	10144406	19819	+	0	inside	0	ENSG00000265554	AP005271.1
Adipocyte	chr18-10238960-10239421	1.12382e-22	0.318959	0.122	0.034	1.54313e-17	chr18	10238960	10239421	462	undefined	distalIntergenic	intergenic	undefined	-	-	-	-	-	-	-	-	-	-	-
Adipocyte	chr18-10304780-10305252	1.59002e-106	0.771478	0.18	0.007	2.18327e-101	chr18	10304780	10305252	473	undefined	geneBody	intron	undefined	X55146	ENSG00000287065	10297299	10323565	26267	+	0	inside	0	ENSG00000287065	AP005209.2
Adipocyte	chr18-10432099-10432838	2.83601e-84	0.684892	0.158	0.008	3.89415e-79	chr18	10432099	10432838	740	undefined	distalIntergenic	intergenic	undefined	-	-	-	-	-	-	-	-	-	-	-
Adipocyte	chr18-10453463-10455383	9.10602e-32	0.296569	0.48	0.293	1.25036e-26	chr18	10453463	10455383	1921	promoter4	promoter	exon	utr5	X55159	ENSG00000154856	10454635	10489949	35315	+	0	overlapStart	0	ENSG00000154856	APCDD1
Adipocyte	chr18-10514189-10514411	1.80532e-60	0.556211	0.15	0.017	2.47891e-55	chr18	10514189	10514411	223	undefined	distalIntergenic	intergenic	undefined	-	-	-	-	-	-	-	-	-	-	-
Adipocyte	chr18-10518569-10519370	4.18834e-26	0.334852	0.2	0.077	5.75105e-21	chr18	10518569	10519370	802	undefined	distalIntergenic	intergenic	undefined	-	-	-	-	-	-	-	-	-	-	-
Adipocyte	chr18-11994422-11994623	6.35148e-30	0.374976	0.096	0.014	8.72128e-25	chr18	11994422	11994623	202	promoter4	promoter	intron	undefined	X55248	ENSG00000266955	11993988	11994938	951	-	0	inside	314	ENSG00000266955	AP001269.1
Adipocyte	chr18-12015211-12015910	2.39016e-58	0.55133	0.135	0.012	3.28195e-53	chr18	12015211	12015910	700	undefined	geneBody	intron	undefined	X55250	ENSG00000141401	11981025	12030877	49853	+	0	inside	0	ENSG00000141401	IMPA2
Adipocyte	chr18-12236800-12237622	1.2526e-24	0.337912	0.167	0.054	1.71996e-19	chr18	12236800	12237622	823	undefined	distalIntergenic	intergenic	undefined	-	-	-	-	-	-	-	-	-	-	-
Adipocyte	chr18-12246929-12247148	8.71594e-40	0.41912	0.077	0.005	1.19679e-34	chr18	12246929	12247148	220	undefined	distalIntergenic	intergenic	undefined	-	-	-	-	-	-	-	-	-	-	-
Adipocyte	chr18-12253717-12254650	9.74988e-136	0.825308	0.358	0.053	1.33877e-130	chr18	12253717	12254650	934	promoter4	promoter	exon	utr5	X55264	ENSG00000176194	12254361	12277595	23235	+	0	overlapStart	0	ENSG00000176194	CIDEA
Adipocyte	chr18-12470503-12470952	4.14191e-19	0.276494	0.059	0.008	5.6873e-14	chr18	12470503	12470952	450	undefined	geneBody	intron	undefined	X55283	ENSG00000134278	12446512	12658134	211623	-	0	inside	0	ENSG00000134278	SPIRE1
Adipocyte	chr18-12819779-12820159	1.69769e-22	0.304713	0.068	0.009	2.33111e-17	chr18	12819779	12820159	381	undefined	geneBody	intron	undefined	X55308	ENSG00000175354	12785478	12929643	144166	-	0	inside	0	ENSG00000175354	PTPN2
Adipocyte	chr18-13191820-13192142	2.77848e-21	0.289922	0.065	0.01	3.81516e-16	chr18	13191820	13192142	323	undefined	distalIntergenic	intergenic	undefined	-	-	-	-	-	-	-	-	-	-	-
Adipocyte	chr18-14178391-14179454	3.15153e-37	0.439221	0.132	0.02	4.3274e-32	chr18	14178391	14179454	1064	undefined	distalIntergenic	intergenic	undefined	-	-	-	-	-	-	-	-	-	-	-
Adipocyte	chr18-21686361-21687063	2.17964e-19	0.287168	0.079	0.016	2.99289e-14	chr18	21686361	21687063	703	undefined	geneBody	intron	undefined	X55485	ENSG00000158201	21650901	21704780	53880	-	0	inside	0	ENSG00000158201	ABHD3
Adipocyte	chr18-21853913-21854220	1.5136e-143	0.888655	0.206	0.006	2.07834e-138	chr18	21853913	21854220	308	undefined	geneBody	intron	undefined	X55498	ENSG00000101752	21704957	21870957	166001	+	0	inside	0	ENSG00000101752	MIB1
Adipocyte	chr18-22250646-22251003	1.0389e-78	0.651426	0.136	0.006	1.42652e-73	chr18	22250646	22251003	358	undefined	distalIntergenic	intergenic	undefined	-	-	-	-	-	-	-	-	-	-	-
Adipocyte	chr18-22293545-22293749	9.46944e-115	0.76717	0.155	0.004	1.30026e-109	chr18	22293545	22293749	205	undefined	distalIntergenic	intergenic	undefined	-	-	-	-	-	-	-	-	-	-	-
Adipocyte	chr18-22314054-22314704	3.21165e-56	0.539332	0.186	0.029	4.40995e-51	chr18	22314054	22314704	651	undefined	distalIntergenic	intergenic	undefined	-	-	-	-	-	-	-	-	-	-	-
Adipocyte	chr18-22324118-22325216	2.38144e-42	0.413811	0.302	0.116	3.26998e-37	chr18	22324118	22325216	1099	undefined	distalIntergenic	intergenic	undefined	-	-	-	-	-	-	-	-	-	-	-
Adipocyte	chr18-23053711-23054675	5.99574e-16	0.263428	0.107	0.032	8.2328e-11	chr18	23053711	23054675	965	undefined	distalIntergenic	intergenic	undefined	-	-	-	-	-	-	-	-	-	-	-
Adipocyte	chr18-23077764-23078257	2.22921e-164	0.962709	0.248	0.008	3.06095e-159	chr18	23077764	23078257	494	undefined	distalIntergenic	intergenic	undefined	-	-	-	-	-	-	-	-	-	-	-
Adipocyte	chr18-23114265-23114771	5.61512e-30	0.361765	0.181	0.06	7.71018e-25	chr18	23114265	23114771	507	undefined	distalIntergenic	intergenic	undefined	-	-	-	-	-	-	-	-	-	-	-
Adipocyte	chr18-23143351-23144269	1.0903e-67	0.521123	0.345	0.116	1.4971e-62	chr18	23143351	23144269	919	undefined	geneBody	intron	undefined	X55602	ENSG00000134508	23134564	23260467	125904	+	0	inside	0	ENSG00000134508	CABLES1
Adipocyte	chr18-23250812-23251517	1.6214e-45	0.465428	0.221	0.056	2.22636e-40	chr18	23250812	23251517	706	undefined	geneBody	intron	undefined	X55615	ENSG00000134508	23134564	23260467	125904	+	0	inside	0	ENSG00000134508	CABLES1
Adipocyte	chr1-82396784-82397360	2.47871e-33	0.389832	0.099	0.015	3.40354e-28	chr1	82396784	82397360	577	undefined	geneBody	intron	undefined	X4942	ENSG00000233290	82212413	82848205	635793	-	0	inside	0	ENSG00000233290	AL157944.1
Adipocyte	chr18-24188935-24189481	3.28349e-21	0.303162	0.101	0.027	4.5086e-16	chr18	24188935	24189481	547	undefined	geneBody	intron	undefined	X55695	ENSG00000141447	24162045	24397880	235836	-	0	inside	0	ENSG00000141447	OSBPL1A
Adipocyte	chr18-24987517-24988404	1.29609e-30	0.388601	0.128	0.027	1.77967e-25	chr18	24987517	24988404	888	promoter4	promoter	exon	otherExon	X55728	ENSG00000264345	24932771	24987919	55149	-	0	overlapStart	0	ENSG00000264345	LINC01894
Adipocyte	chr18-25459543-25460452	3.84282e-17	0.27216	0.115	0.038	5.27661e-12	chr18	25459543	25460452	910	undefined	distalIntergenic	intergenic	undefined	-	-	-	-	-	-	-	-	-	-	-
Adipocyte	chr18-25805335-25805591	1.92056e-77	0.644621	0.146	0.008	2.63714e-72	chr18	25805335	25805591	257	undefined	distalIntergenic	intergenic	undefined	-	-	-	-	-	-	-	-	-	-	-
Adipocyte	chr18-26385862-26386328	1.4597e-50	0.510958	0.144	0.018	2.00433e-45	chr18	26385862	26386328	467	undefined	geneBody	intron	undefined	X55766	ENSG00000141384	26225936	26391685	165750	+	0	inside	0	ENSG00000141384	TAF4B
Adipocyte	chr18-26440204-26440898	3.57557e-23	0.308432	0.065	0.008	4.90965e-18	chr18	26440204	26440898	695	undefined	distalIntergenic	intergenic	undefined	-	-	-	-	-	-	-	-	-	-	-
Adipocyte	chr18-26473685-26473958	8.40319e-53	0.501569	0.094	0.005	1.15385e-47	chr18	26473685	26473958	274	undefined	geneBody	intron	undefined	X55772	ENSG00000134504	26454910	26657401	202492	-	0	inside	0	ENSG00000134504	KCTD1
Adipocyte	chr18-2716211-2717515	9.28174e-35	0.410585	0.13	0.025	1.27448e-29	chr18	2716211	2717515	1305	undefined	geneBody	intron	undefined	X54729	ENSG00000266049	2688564	2833065	144502	-	0	inside	0	ENSG00000266049	AP001011.1
Adipocyte	chr18-2958748-2959242	1.34872e-28	0.367666	0.142	0.035	1.85194e-23	chr18	2958748	2959242	495	undefined	geneBody	intron	undefined	X54745	ENSG00000265907	2948238	2960756	12519	+	0	inside	0	ENSG00000265907	AP000919.2
Adipocyte	chr1-8312312-8312702	3.59683e-20	0.293154	0.156	0.061	4.93884e-15	chr1	8312312	8312702	391	undefined	distalIntergenic	intergenic	undefined	-	-	-	-	-	-	-	-	-	-	-
Adipocyte	chr18-31497490-31498707	7.39323e-16	0.262753	0.111	0.038	1.01517e-10	chr18	31497490	31498707	1218	promoter4	promoter	exon	utr5	X55875	ENSG00000046604	31498177	31549008	50832	+	0	overlapStart	0	ENSG00000046604	DSG2
Adipocyte	chr18-3154995-3155194	1.15985e-21	0.293511	0.059	0.007	1.5926e-16	chr18	3154995	3155194	200	undefined	geneBody	exon	CDS	X54765	ENSG00000101605	3066807	3220108	153302	-	0	inside	0	ENSG00000101605	MYOM1
Adipocyte	chr18-34837607-34838202	7.31258e-28	0.346681	0.192	0.067	1.0041e-22	chr18	34837607	34838202	596	undefined	geneBody	exon	CDS	X55976	ENSG00000134769	34493290	34891844	398555	+	0	inside	0	ENSG00000134769	DTNA
Adipocyte	chr18-34920948-34921477	3.15553e-23	0.30881	0.079	0.014	4.33289e-18	chr18	34920948	34921477	530	undefined	distalIntergenic	intergenic	undefined	-	-	-	-	-	-	-	-	-	-	-
Adipocyte	chr18-36078902-36079736	5.82765e-45	0.46754	0.118	0.014	8.002e-40	chr18	36078902	36079736	835	undefined	distalIntergenic	intergenic	undefined	-	-	-	-	-	-	-	-	-	-	-
Adipocyte	chr18-37363929-37364517	1.87905e-25	0.337039	0.104	0.022	2.58014e-20	chr18	37363929	37364517	589	undefined	geneBody	intron	undefined	X56171	ENSG00000101489	37243040	37565827	322788	-	0	inside	0	ENSG00000101489	CELF4
Adipocyte	chr18-374839-375156	5.86028e-31	0.38861	0.101	0.014	8.0468e-26	chr18	374839	375156	318	undefined	geneBody	intron	undefined	X54644	ENSG00000158270	316737	500722	183986	-	0	inside	0	ENSG00000158270	COLEC12
Adipocyte	chr1-83756976-83757185	9.66532e-48	0.468974	0.09	0.005	1.32716e-42	chr1	83756976	83757185	210	undefined	geneBody	intron	undefined	X4999	ENSG00000233008	83575776	83861023	285248	-	0	inside	0	ENSG00000233008	LINC01725
Adipocyte	chr1-83761251-83762231	8.2964e-22	0.311756	0.096	0.022	1.13919e-16	chr1	83761251	83762231	981	undefined	geneBody	intron	undefined	X5000	ENSG00000233008	83575776	83861023	285248	-	0	inside	0	ENSG00000233008	LINC01725
Adipocyte	chr1-83815391-83815642	1.91529e-29	0.367275	0.082	0.011	2.62991e-24	chr1	83815391	83815642	252	undefined	geneBody	intron	undefined	X5003	ENSG00000233008	83575776	83861023	285248	-	0	inside	0	ENSG00000233008	LINC01725
Adipocyte	chr18-39434281-39434482	4.31508e-53	0.493276	0.094	0.005	5.92509e-48	chr18	39434281	39434482	202	undefined	geneBody	intron	undefined	X56190	ENSG00000267374	39206917	39800322	593406	-	0	inside	0	ENSG00000267374	MIR924HG
Adipocyte	chr1-8396841-8397750	1.93649e-28	0.358733	0.209	0.076	2.65901e-23	chr1	8396841	8397750	910	undefined	geneBody	intron	undefined	X566	ENSG00000142599	8352397	8848921	496525	-	0	inside	0	ENSG00000142599	RERE
Adipocyte	chr18-39841214-39842015	8.48343e-23	0.321403	0.087	0.015	1.16487e-17	chr18	39841214	39842015	802	promoter4	promoter	exon	otherExon	X56193	ENSG00000283503	39841709	39896298	54590	+	0	overlapStart	0	ENSG00000283503	LINC01902
Adipocyte	chr18-44540931-44541409	2.32144e-31	0.379249	0.127	0.026	3.18759e-26	chr18	44540931	44541409	479	undefined	geneBody	intron	undefined	X56248	ENSG00000267337	44280768	44579953	299186	-	0	inside	0	ENSG00000267337	LINC01478
Adipocyte	chr18-45370638-45370884	7.84537e-37	0.419912	0.09	0.008	1.07726e-31	chr18	45370638	45370884	247	undefined	geneBody	intron	undefined	X56322	ENSG00000132874	45212995	45683686	470692	+	0	inside	0	ENSG00000132874	SLC14A2
Adipocyte	chr18-45413471-45413742	3.089e-38	0.419832	0.087	0.007	4.24153e-33	chr18	45413471	45413742	272	undefined	geneBody	intron	undefined	X56325	ENSG00000132874	45212995	45683686	470692	+	0	inside	0	ENSG00000132874	SLC14A2
Adipocyte	chr18-45920206-45920827	1.97007e-17	0.272292	0.098	0.026	2.70513e-12	chr18	45920206	45920827	622	undefined	geneBody	intron	undefined	X56382	ENSG00000152223	45847609	45967329	119721	-	0	inside	0	ENSG00000152223	EPG5
Adipocyte	chr18-46412210-46412632	7.38475e-86	0.676116	0.234	0.029	1.01401e-80	chr18	46412210	46412632	423	promoter1	promoter	intron	undefined	X56417	ENSG00000285993	46409197	46410645	1449	-	1564	upstream	1564	ENSG00000285993	AC018931.1
Adipocyte	chr18-47772486-47773173	1.03511e-26	0.351046	0.104	0.021	1.42132e-21	chr18	47772486	47773173	688	undefined	distalIntergenic	intergenic	undefined	-	-	-	-	-	-	-	-	-	-	-
Adipocyte	chr18-48022567-48022876	6.36938e-36	0.421706	0.156	0.034	8.74586e-31	chr18	48022567	48022876	310	undefined	distalIntergenic	intergenic	undefined	-	-	-	-	-	-	-	-	-	-	-
Adipocyte	chr18-48027464-48027916	1.63179e-111	0.752955	0.308	0.046	2.24063e-106	chr18	48027464	48027916	453	undefined	geneBody	exon	utr3	X56471	ENSG00000184828	48026672	48410752	384081	-	0	inside	0	ENSG00000184828	ZBTB7C
Adipocyte	chr18-48547862-48548626	4.77898e-31	0.366576	0.211	0.076	6.56207e-26	chr18	48547862	48548626	765	undefined	geneBody	intron	undefined	X56522	ENSG00000134030	48539031	48863217	324187	+	0	inside	0	ENSG00000134030	CTIF
Adipocyte	chr18-48580710-48582180	3.28078e-26	0.334607	0.2	0.077	4.50487e-21	chr18	48580710	48582180	1471	undefined	geneBody	intron	undefined	X56525	ENSG00000134030	48539031	48863217	324187	+	0	inside	0	ENSG00000134030	CTIF
Adipocyte	chr18-48841202-48841648	1.31056e-26	0.342408	0.187	0.065	1.79954e-21	chr18	48841202	48841648	447	undefined	geneBody	intron	undefined	X56559	ENSG00000134030	48539031	48863217	324187	+	0	inside	0	ENSG00000134030	CTIF
Adipocyte	chr18-48859578-48859988	5.39309e-19	0.28587	0.102	0.026	7.40531e-14	chr18	48859578	48859988	411	undefined	geneBody	exon	utr3	X56562	ENSG00000134030	48539031	48863217	324187	+	0	inside	0	ENSG00000134030	CTIF
Adipocyte	chr18-49189451-49189928	4.62348e-20	0.288114	0.07	0.014	6.34854e-15	chr18	49189451	49189928	478	undefined	geneBody	intron	undefined	X56604	ENSG00000141627	49041474	49461347	419874	-	0	inside	0	ENSG00000141627	DYM
Adipocyte	chr18-49628979-49629316	1.24252e-100	0.735737	0.183	0.011	1.70611e-95	chr18	49628979	49629316	338	undefined	distalIntergenic	intergenic	undefined	-	-	-	-	-	-	-	-	-	-	-
Adipocyte	chr18-49907529-49907869	5.1759e-42	0.435464	0.079	0.005	7.10707e-37	chr18	49907529	49907869	341	undefined	geneBody	intron	undefined	X56653	ENSG00000167306	49822789	50195147	372359	-	0	inside	0	ENSG00000167306	MYO5B
Adipocyte	chr18-49976570-49977104	4.56662e-20	0.290105	0.085	0.021	6.27047e-15	chr18	49976570	49977104	535	undefined	geneBody	intron	undefined	X56656	ENSG00000167306	49822789	50195147	372359	-	0	inside	0	ENSG00000167306	MYO5B
Adipocyte	chr18-50306978-50308453	7.76358e-17	0.250531	0.243	0.125	1.06602e-11	chr18	50306978	50308453	1476	undefined	geneBody	intron	undefined	X56683	ENSG00000267695	50302190	50313595	11406	+	0	inside	0	ENSG00000267695	AC105227.1
Adipocyte	chr18-50614856-50615080	2.4218e-72	0.615577	0.138	0.008	3.32539e-67	chr18	50614856	50615080	225	undefined	geneBody	intron	undefined	X56693	ENSG00000141639	50560087	50731826	171740	+	0	inside	0	ENSG00000141639	MAPK4
Adipocyte	chr18-50819205-50820323	5.52298e-24	0.319369	0.234	0.1	7.58366e-19	chr18	50819205	50820323	1119	undefined	geneBody	exon	utr5	X56710	ENSG00000134042	50795120	50825402	30283	-	0	inside	0	ENSG00000134042	MRO
Adipocyte	chr18-51133521-51134157	1.21241e-22	0.314474	0.127	0.038	1.66477e-17	chr18	51133521	51134157	637	undefined	distalIntergenic	intergenic	undefined	-	-	-	-	-	-	-	-	-	-	-
Adipocyte	chr18-5196638-5197378	2.5264e-15	0.254599	0.094	0.029	3.46902e-10	chr18	5196638	5197378	741	promoter4	promoter	exon	utr5	X54851	ENSG00000285575	5197165	5215497	18333	+	0	overlapStart	0	ENSG00000285575	AP001496.4
Adipocyte	chr18-54240507-54241391	2.10991e-93	0.691828	0.291	0.048	2.89713e-88	chr18	54240507	54241391	885	undefined	distalIntergenic	intergenic	undefined	-	-	-	-	-	-	-	-	-	-	-
Adipocyte	chr18-54241629-54242213	1.28757e-19	0.292022	0.07	0.011	1.76798e-14	chr18	54241629	54242213	585	undefined	distalIntergenic	intergenic	undefined	-	-	-	-	-	-	-	-	-	-	-
Adipocyte	chr18-54254328-54254673	9.75412e-17	0.264739	0.068	0.014	1.33935e-11	chr18	54254328	54254673	346	undefined	distalIntergenic	intergenic	undefined	-	-	-	-	-	-	-	-	-	-	-
Adipocyte	chr18-54257001-54257273	1.21518e-34	0.399308	0.087	0.009	1.66857e-29	chr18	54257001	54257273	273	undefined	distalIntergenic	intergenic	undefined	-	-	-	-	-	-	-	-	-	-	-
Adipocyte	chr1-85453526-85454055	3.92997e-40	0.441956	0.149	0.029	5.39629e-35	chr1	85453526	85454055	530	undefined	geneBody	intron	undefined	X5130	ENSG00000153904	85318481	85578363	259883	-	0	inside	0	ENSG00000153904	DDAH1
Adipocyte	chr18-57635611-57636043	2.13042e-18	0.277747	0.07	0.013	2.9253e-13	chr18	57635611	57636043	433	undefined	geneBody	intron	undefined	X56907	ENSG00000267040	57630302	57669296	38995	+	0	inside	0	ENSG00000267040	AC027097.1
Adipocyte	chr18-57666719-57667046	9.8956e-23	0.31574	0.073	0.01	1.35877e-17	chr18	57666719	57667046	328	undefined	geneBody	intron	undefined	X56911	ENSG00000267040	57630302	57669296	38995	+	0	inside	0	ENSG00000267040	AC027097.1
Adipocyte	chr18-58097084-58097777	1.53069e-18	0.279262	0.074	0.016	2.10181e-13	chr18	58097084	58097777	694	undefined	geneBody	intron	undefined	X56941	ENSG00000049759	58044226	58401540	357315	+	0	inside	0	ENSG00000049759	NEDD4L
Adipocyte	chr18-58135326-58136058	9.38202e-41	0.454886	0.128	0.019	1.28825e-35	chr18	58135326	58136058	733	undefined	geneBody	intron	undefined	X56943	ENSG00000049759	58044226	58401540	357315	+	0	inside	0	ENSG00000049759	NEDD4L
Adipocyte	chr18-58314185-58314609	7.82207e-44	0.449006	0.206	0.05	1.07406e-38	chr18	58314185	58314609	425	undefined	geneBody	exon	otherExon	X56954	ENSG00000049759	58044226	58401540	357315	+	0	inside	0	ENSG00000049759	NEDD4L
Adipocyte	chr18-58321845-58322360	2.96779e-17	0.269751	0.119	0.043	4.0751e-12	chr18	58321845	58322360	516	undefined	geneBody	intron	undefined	X56955	ENSG00000049759	58044226	58401540	357315	+	0	inside	0	ENSG00000049759	NEDD4L
Adipocyte	chr18-58682353-58682896	4.60429e-35	0.425673	0.115	0.016	6.32219e-30	chr18	58682353	58682896	544	undefined	geneBody	intron	undefined	X56971	ENSG00000267476	58672613	58752730	80118	-	0	inside	0	ENSG00000267476	AC104365.1
Adipocyte	chr1-85888979-85889263	2.52881e-29	0.348884	0.073	0.008	3.47234e-24	chr1	85888979	85889263	285	undefined	geneBody	intron	undefined	X5169	ENSG00000171502	85729233	86156943	427711	-	0	inside	0	ENSG00000171502	COL24A1
Adipocyte	chr18-58894909-58895283	2.02669e-31	0.386543	0.139	0.03	2.78286e-26	chr18	58894909	58895283	375	undefined	geneBody	intron	undefined	X56996	ENSG00000074657	58862600	58986480	123881	+	0	inside	0	ENSG00000074657	ZNF532
Adipocyte	chr18-59629888-59630150	7.64157e-40	0.420527	0.074	0.004	1.04927e-34	chr18	59629888	59630150	263	undefined	geneBody	intron	undefined	X57051	ENSG00000183287	59430939	59697662	266724	-	0	inside	0	ENSG00000183287	CCBE1
Adipocyte	chr1-85975746-85976603	1.21347e-74	0.625686	0.161	0.013	1.66622e-69	chr1	85975746	85976603	858	undefined	geneBody	intron	undefined	X5171	ENSG00000171502	85729233	86156943	427711	-	0	inside	0	ENSG00000171502	COL24A1
Adipocyte	chr18-61322334-61322536	9.53526e-23	0.302298	0.056	0.006	1.3093e-17	chr18	61322334	61322536	203	undefined	distalIntergenic	intergenic	undefined	-	-	-	-	-	-	-	-	-	-	-
Adipocyte	chr18-61333439-61334507	2.7317e-19	0.284944	0.085	0.02	3.75093e-14	chr18	61333439	61334507	1069	promoter4	promoter	exon	utr5	X57078	ENSG00000101542	61333430	61555779	222350	+	0	inside	8	ENSG00000101542	CDH20
Adipocyte	chr18-61733042-61733722	2.23273e-30	0.380004	0.176	0.048	3.06579e-25	chr18	61733042	61733722	681	undefined	geneBody	intron	undefined	X57097	ENSG00000267175	61592375	61748832	156458	-	0	inside	0	ENSG00000267175	AC105094.2
Adipocyte	chr18-62723524-62723959	7.11773e-20	0.293611	0.084	0.017	9.77343e-15	chr18	62723524	62723959	436	undefined	geneBody	intron	undefined	X57180	ENSG00000081913	62715541	62980433	264893	+	0	inside	0	ENSG00000081913	PHLPP1
Adipocyte	chr18-63405804-63406270	8.77295e-19	0.274569	0.073	0.013	1.20462e-13	chr18	63405804	63406270	467	undefined	geneBody	intron	undefined	X57243	ENSG00000119541	63389190	63422483	33294	-	0	inside	0	ENSG00000119541	VPS4B
Adipocyte	chr18-63444661-63444902	2.85123e-30	0.371753	0.077	0.007	3.91506e-25	chr18	63444661	63444902	242	undefined	distalIntergenic	intergenic	undefined	-	-	-	-	-	-	-	-	-	-	-
Adipocyte	chr1-86423536-86423763	1.20403e-66	0.571265	0.105	0.003	1.65326e-61	chr1	86423536	86423763	228	promoter3	promoter	intergenic	undefined	X5185	ENSG00000137975	86424171	86456553	32383	+	407	upstream	407	ENSG00000137975	CLCA2
Adipocyte	chr18-67483226-67483540	1.12861e-34	0.397624	0.099	0.015	1.54971e-29	chr18	67483226	67483540	315	undefined	geneBody	exon	otherExon	X57291	ENSG00000260578	67481791	67484966	3176	-	0	inside	0	ENSG00000260578	AC110597.1
Adipocyte	chr18-67651154-67651841	3.20897e-47	0.491827	0.136	0.018	4.40626e-42	chr18	67651154	67651841	688	undefined	geneBody	intron	undefined	X57296	ENSG00000265533	67516546	67899619	383074	+	0	inside	0	ENSG00000265533	AC114689.3
Adipocyte	chr18-67690713-67691206	2.96869e-87	0.676579	0.152	0.007	4.07633e-82	chr18	67690713	67691206	494	undefined	geneBody	intron	undefined	X57298	ENSG00000263594	67672221	67767051	94831	-	0	inside	0	ENSG00000263594	AC022655.1
Adipocyte	chr1-86774029-86774774	2.75625e-26	0.340847	0.161	0.052	3.78463e-21	chr1	86774029	86774774	746	undefined	distalIntergenic	intergenic	undefined	-	-	-	-	-	-	-	-	-	-	-
Adipocyte	chr1-86780809-86781293	3.80885e-41	0.439166	0.107	0.012	5.22996e-36	chr1	86780809	86781293	485	undefined	distalIntergenic	intergenic	undefined	-	-	-	-	-	-	-	-	-	-	-
Adipocyte	chr1-86792793-86793416	9.03951e-87	0.702022	0.207	0.019	1.24122e-81	chr1	86792793	86793416	624	undefined	distalIntergenic	intergenic	undefined	-	-	-	-	-	-	-	-	-	-	-
Adipocyte	chr1-8686857-8687340	5.9629e-25	0.333644	0.08	0.012	8.18772e-20	chr1	8686857	8687340	484	undefined	geneBody	intron	undefined	X600	ENSG00000142599	8352397	8848921	496525	-	0	inside	0	ENSG00000142599	RERE
Adipocyte	chr18-71136520-71136816	5.25796e-46	0.479363	0.125	0.014	7.21976e-41	chr18	71136520	71136816	297	promoter1	promoter	intergenic	undefined	X57409	ENSG00000287693	71137829	71208366	70538	+	1012	upstream	1012	ENSG00000287693	AC091691.3
Adipocyte	chr1-87151486-87152268	6.25053e-19	0.289249	0.153	0.056	8.58266e-14	chr1	87151486	87152268	783	undefined	geneBody	intron	undefined	X5216	ENSG00000267272	87129765	87169198	39434	+	0	inside	0	ENSG00000267272	LINC01140
Adipocyte	chr18-7198280-7198581	4.02692e-49	0.471472	0.087	0.004	5.52941e-44	chr18	7198280	7198581	302	undefined	distalIntergenic	intergenic	undefined	-	-	-	-	-	-	-	-	-	-	-
Adipocyte	chr1-87225864-87226782	6.65741e-17	0.261031	0.183	0.085	9.14136e-12	chr1	87225864	87226782	919	undefined	geneBody	intron	undefined	X5218	ENSG00000284240	87212669	87264741	52073	+	0	inside	0	ENSG00000284240	LINC02801
Adipocyte	chr1-87252405-87252671	3.2583e-58	0.520512	0.096	0.004	4.474e-53	chr1	87252405	87252671	267	undefined	geneBody	intron	undefined	X5220	ENSG00000284240	87212669	87264741	52073	+	0	inside	0	ENSG00000284240	LINC02801
Adipocyte	chr1-8727958-8728207	1.34859e-33	0.397673	0.098	0.012	1.85176e-28	chr1	8727958	8728207	250	undefined	geneBody	intron	undefined	X605	ENSG00000142599	8352397	8848921	496525	-	0	inside	0	ENSG00000142599	RERE
Adipocyte	chr1-87391922-87392576	5.83308e-18	0.271575	0.087	0.023	8.00947e-13	chr1	87391922	87392576	655	undefined	distalIntergenic	intergenic	undefined	-	-	-	-	-	-	-	-	-	-	-
Adipocyte	chr1-8742238-8742558	1.89879e-90	0.675692	0.13	0.004	2.60725e-85	chr1	8742238	8742558	321	undefined	geneBody	intron	undefined	X607	ENSG00000142599	8352397	8848921	496525	-	0	inside	0	ENSG00000142599	RERE
Adipocyte	chr18-74310302-74310756	1.10391e-30	0.379425	0.09	0.013	1.51579e-25	chr18	74310302	74310756	455	undefined	distalIntergenic	intergenic	undefined	-	-	-	-	-	-	-	-	-	-	-
Adipocyte	chr18-74333120-74333319	3.57759e-32	0.360075	0.07	0.006	4.91242e-27	chr18	74333120	74333319	200	undefined	geneBody	intron	undefined	X57437	ENSG00000206043	74315839	74359189	43351	+	0	inside	0	ENSG00000206043	C18orf63
Adipocyte	chr18-75002757-75004210	1.48168e-33	0.392971	0.193	0.056	2.0345e-28	chr18	75002757	75004210	1454	undefined	geneBody	intron	undefined	X57467	ENSG00000215421	74597870	75065671	467802	+	0	inside	0	ENSG00000215421	ZNF407
Adipocyte	chr18-76126326-76126548	1.94233e-30	0.34461	0.056	0.003	2.66704e-25	chr18	76126326	76126548	223	undefined	geneBody	exon	otherExon	X57505	ENSG00000263547	76122968	76145259	22292	+	0	inside	0	ENSG00000263547	AC011095.1
Adipocyte	chr18-76398499-76399276	4.27358e-15	0.257496	0.138	0.054	5.86809e-10	chr18	76398499	76399276	778	undefined	geneBody	intron	undefined	X57517	ENSG00000101493	76357682	76495242	137561	-	0	inside	0	ENSG00000101493	ZNF516
Adipocyte	chr18-76715077-76715402	4.06536e-38	0.409272	0.074	0.004	5.58218e-33	chr18	76715077	76715402	326	undefined	distalIntergenic	intergenic	undefined	-	-	-	-	-	-	-	-	-	-	-
Adipocyte	chr18-76756595-76757151	2.29093e-25	0.317847	0.068	0.009	3.1457e-20	chr18	76756595	76757151	557	undefined	distalIntergenic	intergenic	undefined	-	-	-	-	-	-	-	-	-	-	-
Adipocyte	chr18-76828446-76829567	6.07985e-17	0.262876	0.149	0.059	8.3483e-12	chr18	76828446	76829567	1122	undefined	geneBody	intron	undefined	X57564	ENSG00000130856	76822607	76970727	148121	+	0	inside	0	ENSG00000130856	ZNF236
Adipocyte	chr18-76932229-76932749	2.28943e-71	0.613885	0.142	0.008	3.14364e-66	chr18	76932229	76932749	521	undefined	geneBody	intron	undefined	X57572	ENSG00000130856	76822607	76970727	148121	+	0	inside	0	ENSG00000130856	ZNF236
Adipocyte	chr18-78542132-78542579	5.84767e-30	0.37073	0.15	0.041	8.02949e-25	chr18	78542132	78542579	448	undefined	distalIntergenic	intergenic	undefined	-	-	-	-	-	-	-	-	-	-	-
Adipocyte	chr18-7896506-7897516	2.5134e-27	0.330476	0.217	0.085	3.45118e-22	chr18	7896506	7897516	1011	undefined	geneBody	intron	undefined	X54954	ENSG00000173482	7566782	8406861	840080	+	0	inside	0	ENSG00000173482	PTPRM
Adipocyte	chr18-79856617-79857482	2.19865e-48	0.502927	0.127	0.014	3.01898e-43	chr18	79856617	79857482	866	undefined	distalIntergenic	intergenic	undefined	-	-	-	-	-	-	-	-	-	-	-
Adipocyte	chr18-79934385-79934673	1.01769e-26	0.340712	0.06	0.005	1.3974e-21	chr18	79934385	79934673	289	undefined	geneBody	intron	undefined	X57760	ENSG00000122490	79902420	79951657	49238	-	0	inside	0	ENSG00000122490	SLC66A2
Adipocyte	chr18-8139150-8140389	2.06143e-57	0.550393	0.197	0.033	2.83058e-52	chr18	8139150	8140389	1240	undefined	geneBody	intron	undefined	X54975	ENSG00000173482	7566782	8406861	840080	+	0	inside	0	ENSG00000173482	PTPRM
Adipocyte	chr1-88462513-88463175	5.73864e-27	0.348292	0.11	0.024	7.87978e-22	chr1	88462513	88463175	663	promoter4	promoter	exon	otherExon	X5276	ENSG00000286758	88462936	88464079	1144	+	0	overlapStart	0	ENSG00000286758	AL445438.1
Adipocyte	chr18-8835322-8835895	6.08452e-34	0.399549	0.111	0.018	8.35472e-29	chr18	8835322	8835895	574	undefined	distalIntergenic	intergenic	undefined	-	-	-	-	-	-	-	-	-	-	-
Adipocyte	chr1-89523886-89525504	7.39507e-21	0.256948	0.373	0.226	1.01542e-15	chr1	89523886	89525504	1619	promoter4	promoter	exon	utr5	X5336	ENSG00000286548	89427533	89525472	97940	-	0	overlapStart	0	ENSG00000286548	AL596214.1
Adipocyte	chr1-89547734-89547959	1.48161e-69	0.602801	0.119	0.006	2.03442e-64	chr1	89547734	89547959	226	undefined	geneBody	intron	undefined	X5337	ENSG00000197147	89524836	89597864	73029	+	0	inside	0	ENSG00000197147	LRRC8B
Adipocyte	chr18-9696058-9696442	5.06688e-26	0.333257	0.079	0.012	6.95738e-21	chr18	9696058	9696442	385	undefined	distalIntergenic	intergenic	undefined	-	-	-	-	-	-	-	-	-	-	-
Adipocyte	chr18-9696876-9697366	1.57852e-28	0.361849	0.088	0.013	2.16747e-23	chr18	9696876	9697366	491	undefined	distalIntergenic	intergenic	undefined	-	-	-	-	-	-	-	-	-	-	-
Adipocyte	chr18-9817171-9817659	7.62718e-22	0.292862	0.059	0.007	1.0473e-16	chr18	9817171	9817659	489	undefined	geneBody	intron	undefined	X55096	ENSG00000168461	9708275	9862551	154277	+	0	inside	0	ENSG00000168461	RAB31
Adipocyte	chr18-9960952-9961447	2.95567e-34	0.401979	0.138	0.028	4.05845e-29	chr18	9960952	9961447	496	undefined	geneDownstream	intergenic	undefined	X55109	ENSG00000101558	9914002	9960021	46020	+	930	downstream	930	ENSG00000101558	VAPA
Adipocyte	chr1-9061610-9062156	5.21959e-20	0.292055	0.118	0.035	7.16708e-15	chr1	9061610	9062156	547	undefined	geneBody	intron	undefined	X635	ENSG00000142583	9035106	9088478	53373	-	0	inside	0	ENSG00000142583	SLC2A5
Adipocyte	chr19-10593848-10594222	4.44344e-65	0.599039	0.159	0.015	6.10133e-60	chr19	10593848	10594222	375	undefined	distalIntergenic	intergenic	undefined	-	-	-	-	-	-	-	-	-	-	-
Adipocyte	chr19-11102944-11103155	8.52502e-33	0.37808	0.074	0.006	1.17058e-27	chr19	11102944	11103155	212	undefined	geneBody	exon	otherExon	X58723	ENSG00000130164	11089362	11133816	44455	+	0	inside	0	ENSG00000130164	LDLR
Adipocyte	chr19-1155006-1155422	6.58884e-26	0.314521	0.282	0.136	9.04721e-21	chr19	1155006	1155422	417	undefined	geneBody	exon	utr5	X57908	ENSG00000064932	1107637	1174268	66632	-	0	inside	0	ENSG00000064932	SBNO2
Adipocyte	chr19-12772375-12772662	1.96118e-48	0.461708	0.252	0.075	2.69291e-43	chr19	12772375	12772662	288	undefined	geneBody	exon	CDS	X58837	ENSG00000095066	12763003	12872740	109738	-	0	inside	0	ENSG00000095066	HOOK2
Adipocyte	chr19-13396601-13396862	3.99682e-76	0.639286	0.139	0.007	5.48807e-71	chr19	13396601	13396862	262	undefined	geneBody	intron	undefined	X58899	ENSG00000141837	13206442	13633025	426584	-	0	inside	0	ENSG00000141837	CACNA1A
Adipocyte	chr19-14127310-14127545	4.69414e-105	0.777765	0.183	0.008	6.44557e-100	chr19	14127310	14127545	236	undefined	geneBody	intron	undefined	X58964	ENSG00000105011	14119512	14136613	17102	-	0	inside	0	ENSG00000105011	ASF1B
Adipocyte	chr19-14127905-14128428	3.92874e-71	0.612036	0.212	0.031	5.39459e-66	chr19	14127905	14128428	524	undefined	geneBody	intron	undefined	X58965	ENSG00000105011	14119512	14136613	17102	-	0	inside	0	ENSG00000105011	ASF1B
Adipocyte	chr19-1415263-1415751	2.14737e-20	0.282938	0.241	0.116	2.94858e-15	chr19	1415263	1415751	489	undefined	geneBody	exon	otherExon	X57935	ENSG00000071626	1407569	1435687	28119	+	0	inside	0	ENSG00000071626	DAZAP1
Adipocyte	chr19-14545343-14545616	8.91868e-45	0.475755	0.104	0.008	1.22463e-39	chr19	14545343	14545616	274	undefined	geneBody	intron	undefined	X59005	ENSG00000099797	14517085	14565980	48896	+	0	inside	0	ENSG00000099797	TECR
Adipocyte	chr19-14561842-14562390	5.20523e-28	0.319902	0.297	0.142	7.14736e-23	chr19	14561842	14562390	549	undefined	geneBody	exon	utr5	X59007	ENSG00000099797	14517085	14565980	48896	+	0	inside	0	ENSG00000099797	TECR
Adipocyte	chr19-14574244-14574492	1.21277e-17	0.283496	0.101	0.028	1.66527e-12	chr19	14574244	14574492	249	undefined	upstream	intergenic	undefined	X59009	ENSG00000099795	14566078	14572066	5989	-	2177	upstream	2177	ENSG00000099795	NDUFB7
Adipocyte	chr19-15123689-15124251	3.12093e-22	0.293952	0.238	0.11	4.28537e-17	chr19	15123689	15124251	563	promoter4	promoter	exon	otherExon	X59027	ENSG00000268564	15124160	15126174	2015	+	0	overlapStart	0	ENSG00000268564	AC003956.1
Adipocyte	chr19-15280983-15281299	1.11939e-15	0.251979	0.147	0.064	1.53705e-10	chr19	15280983	15281299	317	undefined	geneBody	intron	undefined	X59050	ENSG00000141867	15235519	15332545	97027	-	0	inside	0	ENSG00000141867	BRD4
Adipocyte	chr19-16607925-16608504	6.40835e-51	0.521918	0.163	0.025	8.79937e-46	chr19	16607925	16608504	580	promoter1	promoter	intron	undefined	X59144	ENSG00000268087	16610411	16636531	26121	+	1906	upstream	1906	ENSG00000268087	AC008764.2
Adipocyte	chr1-91673476-91673897	1.16426e-43	0.470301	0.102	0.009	1.59865e-38	chr1	91673476	91673897	422	undefined	distalIntergenic	intergenic	undefined	-	-	-	-	-	-	-	-	-	-	-
Adipocyte	chr19-16957081-16957719	1.16934e-76	0.646949	0.189	0.019	1.60564e-71	chr19	16957081	16957719	639	undefined	geneBody	exon	utr3	X59163	ENSG00000160111	16892947	17026815	133869	-	0	inside	0	ENSG00000160111	CPAMD8
Adipocyte	chr19-16969184-16969403	1.63552e-102	0.72524	0.147	0.004	2.24575e-97	chr19	16969184	16969403	220	undefined	geneBody	intron	undefined	X59165	ENSG00000160111	16892947	17026815	133869	-	0	inside	0	ENSG00000160111	CPAMD8
Adipocyte	chr19-17020481-17020742	6.24254e-21	0.307291	0.091	0.019	8.57169e-16	chr19	17020481	17020742	262	undefined	geneBody	intron	undefined	X59168	ENSG00000160111	16892947	17026815	133869	-	0	inside	0	ENSG00000160111	CPAMD8
Adipocyte	chr19-19040442-19040955	2.5042e-20	0.282243	0.184	0.083	3.43854e-15	chr19	19040442	19040955	514	undefined	geneBody	exon	CDS	X59377	ENSG00000105676	19033575	19060311	26737	+	0	inside	0	ENSG00000105676	ARMC6
Adipocyte	chr19-19434472-19434812	2.64607e-25	0.340944	0.124	0.031	3.63334e-20	chr19	19434472	19434812	341	undefined	geneBody	intron	undefined	X59406	ENSG00000167491	19385826	19508931	123106	+	0	inside	0	ENSG00000167491	GATAD2A
Adipocyte	chr19-2221879-2222155	4.22773e-80	0.663088	0.181	0.015	5.80514e-75	chr19	2221879	2222155	277	undefined	geneBody	exon	CDS	X58004	ENSG00000104885	2163933	2232578	68646	+	0	inside	0	ENSG00000104885	DOT1L
Adipocyte	chr1-9242451-9242844	3.28869e-44	0.442909	0.26	0.085	4.51574e-39	chr1	9242451	9242844	394	undefined	geneBody	intron	undefined	X656	ENSG00000049239	9234775	9271337	36563	+	0	inside	0	ENSG00000049239	H6PD
Adipocyte	chr19-2634572-2634953	1.44648e-58	0.524483	0.271	0.068	1.98618e-53	chr19	2634572	2634953	382	undefined	geneDownstream	intron	undefined	X58053	ENSG00000267214	2631954	2632849	896	+	1722	downstream	1722	ENSG00000267214	AC092068.1
Adipocyte	chr19-29037716-29037967	8.99284e-94	0.69028	0.138	0.004	1.23482e-88	chr19	29037716	29037967	252	undefined	distalIntergenic	intergenic	undefined	-	-	-	-	-	-	-	-	-	-	-
Adipocyte	chr19-2923588-2923913	1.47974e-21	0.302459	0.063	0.009	2.03185e-16	chr19	2923588	2923913	326	undefined	geneBody	intron	undefined	X58079	ENSG00000253392	2908371	2926817	18447	-	0	inside	0	ENSG00000253392	AC119403.1
Adipocyte	chr19-29645289-29646294	1.32467e-17	0.276585	0.107	0.035	1.81892e-12	chr19	29645289	29646294	1006	undefined	distalIntergenic	intergenic	undefined	-	-	-	-	-	-	-	-	-	-	-
Adipocyte	chr19-29694346-29694933	1.98487e-26	0.321578	0.266	0.123	2.72545e-21	chr19	29694346	29694933	588	undefined	distalIntergenic	intergenic	undefined	-	-	-	-	-	-	-	-	-	-	-
Adipocyte	chr19-29708566-29709246	2.17886e-184	0.979288	0.354	0.029	2.99181e-179	chr19	29708566	29709246	681	undefined	geneBody	exon	utr5	X59589	ENSG00000131943	29698886	29715789	16904	-	0	inside	0	ENSG00000131943	C19orf12
Adipocyte	chr19-30479253-30479722	2.30544e-38	0.427512	0.09	0.008	3.16562e-33	chr19	30479253	30479722	470	undefined	geneBody	intron	undefined	X59620	ENSG00000198597	30228290	30713538	485249	+	0	inside	0	ENSG00000198597	ZNF536
Adipocyte	chr19-32652741-32653226	3.864e-30	0.370081	0.116	0.024	5.3057e-25	chr19	32652741	32653226	486	undefined	geneBody	intron	undefined	X59681	ENSG00000105186	32597006	32676597	79592	-	0	inside	0	ENSG00000105186	ANKRD27
Adipocyte	chr19-33225338-33225900	4.47766e-44	0.474935	0.136	0.019	6.14832e-39	chr19	33225338	33225900	563	promoter4	promoter	exon	utr5	X59700	ENSG00000130876	33208664	33225850	17187	-	0	overlapStart	0	ENSG00000130876	SLC7A10
Adipocyte	chr19-33226775-33227325	4.41682e-201	1.07766	0.331	0.016	6.06479e-196	chr19	33226775	33227325	551	promoter2	promoter	intergenic	undefined	X59701	ENSG00000130876	33208664	33225850	17187	-	924	upstream	924	ENSG00000130876	SLC7A10
Adipocyte	chr19-33235143-33235777	2.41361e-17	0.27699	0.133	0.044	3.31416e-12	chr19	33235143	33235777	635	undefined	distalIntergenic	intergenic	undefined	-	-	-	-	-	-	-	-	-	-	-
Adipocyte	chr19-33241025-33241979	6.14401e-79	0.662116	0.259	0.042	8.4364e-74	chr19	33241025	33241979	955	undefined	distalIntergenic	intergenic	undefined	-	-	-	-	-	-	-	-	-	-	-
Adipocyte	chr19-3335344-3335910	6.16273e-21	0.300174	0.161	0.06	8.46211e-16	chr19	3335344	3335910	567	undefined	geneBody	intron	undefined	X58122	ENSG00000141905	3314403	3469217	154815	+	0	inside	0	ENSG00000141905	NFIC
Adipocyte	chr19-3338518-3338827	3.96357e-53	0.510352	0.238	0.059	5.44241e-48	chr19	3338518	3338827	310	undefined	geneBody	intron	undefined	X58124	ENSG00000141905	3314403	3469217	154815	+	0	inside	0	ENSG00000141905	NFIC
Adipocyte	chr19-33388308-33389129	7.3872e-91	0.641123	0.399	0.103	1.01434e-85	chr19	33388308	33389129	822	undefined	geneBody	exon	otherExon	X59717	ENSG00000124299	33386950	33521791	134842	-	0	inside	0	ENSG00000124299	PEPD
Adipocyte	chr19-33406685-33407178	2.17437e-15	0.255441	0.161	0.073	2.98565e-10	chr19	33406685	33407178	494	undefined	geneBody	intron	undefined	X59718	ENSG00000124299	33386950	33521791	134842	-	0	inside	0	ENSG00000124299	PEPD
Adipocyte	chr19-335329-336577	9.67704e-63	0.57027	0.193	0.028	1.32876e-57	chr19	335329	336577	1249	undefined	geneBody	exon	CDS	X57805	ENSG00000105556	301444	344815	43372	-	0	inside	0	ENSG00000105556	MIER2
Adipocyte	chr19-34432714-34433137	9.33251e-35	0.387125	0.241	0.084	1.28146e-29	chr19	34432714	34433137	424	undefined	geneBody	intron	undefined	X59776	ENSG00000126261	34428352	34471251	42900	+	0	inside	0	ENSG00000126261	UBA2
Adipocyte	chr19-35175712-35176079	3.81771e-55	0.529657	0.111	0.007	5.24214e-50	chr19	35175712	35176079	368	undefined	distalIntergenic	intergenic	undefined	-	-	-	-	-	-	-	-	-	-	-
Adipocyte	chr19-35755551-35755817	2.50407e-19	0.257965	0.3	0.164	3.43837e-14	chr19	35755551	35755817	267	undefined	geneDownstream	exon	utr3	X59860	ENSG00000267328	35754566	35755490	925	+	60	downstream	60	ENSG00000267328	AC002398.2
Adipocyte	chr1-93584518-93585557	1.46785e-47	0.456011	0.266	0.087	2.01552e-42	chr1	93584518	93585557	1040	undefined	geneBody	exon	utr5	X5517	ENSG00000137936	93561741	93847150	285410	-	0	inside	0	ENSG00000137936	BCAR3
Adipocyte	chr19-36256766-36257806	3.1616e-17	0.274767	0.087	0.022	4.34122e-12	chr19	36256766	36257806	1041	undefined	distalIntergenic	intergenic	undefined	-	-	-	-	-	-	-	-	-	-	-
Adipocyte	chr1-93629165-93629859	8.26621e-17	0.267312	0.161	0.07	1.13504e-11	chr1	93629165	93629859	695	undefined	geneBody	intron	undefined	X5525	ENSG00000137936	93561741	93847150	285410	-	0	inside	0	ENSG00000137936	BCAR3
Adipocyte	chr1-93753890-93754329	2.71288e-15	0.251775	0.099	0.033	3.72509e-10	chr1	93753890	93754329	440	undefined	geneBody	exon	otherExon	X5547	ENSG00000137936	93561741	93847150	285410	-	0	inside	0	ENSG00000137936	BCAR3
Adipocyte	chr1-93768264-93769367	7.74185e-60	0.570889	0.206	0.034	1.06304e-54	chr1	93768264	93769367	1104	undefined	geneBody	intron	undefined	X5548	ENSG00000137936	93561741	93847150	285410	-	0	inside	0	ENSG00000137936	BCAR3
Adipocyte	chr19-38090473-38090843	5.74417e-46	0.476933	0.115	0.011	7.88738e-41	chr19	38090473	38090843	371	undefined	geneBody	intron	undefined	X59970	ENSG00000105738	37907208	38208369	301162	+	0	inside	0	ENSG00000105738	SIPA1L3
Adipocyte	chr19-38537505-38538869	2.42769e-17	0.264047	0.201	0.092	3.33349e-12	chr19	38537505	38538869	1365	promoter3	promoter	exon	utr3	X60015	ENSG00000268055	38535517	38537128	1612	-	376	upstream	376	ENSG00000268055	AC067969.1
Adipocyte	chr19-38990997-38991377	2.091e-76	0.644902	0.139	0.007	2.87117e-71	chr19	38990997	38991377	381	undefined	geneBody	intron	undefined	X60059	ENSG00000287271	38975161	39014527	39367	+	0	inside	0	ENSG00000287271	AC011455.6
Adipocyte	chr1-94020674-94021122	8.97402e-25	0.333057	0.105	0.025	1.23223e-19	chr1	94020674	94021122	449	undefined	geneBody	intron	undefined	X5567	ENSG00000198691	93992834	94121148	128315	-	0	inside	0	ENSG00000198691	ABCA4
Adipocyte	chr19-40256929-40257373	2.54356e-84	0.682398	0.163	0.01	3.49258e-79	chr19	40256929	40257373	445	undefined	geneBody	exon	utr5	X60141	ENSG00000105221	40230317	40285536	55220	-	0	inside	0	ENSG00000105221	AKT2
Adipocyte	chr19-40266088-40266432	3.33249e-16	0.26081	0.082	0.021	4.57587e-11	chr19	40266088	40266432	345	undefined	geneBody	exon	utr5	X60142	ENSG00000105221	40230317	40285536	55220	-	0	inside	0	ENSG00000105221	AKT2
Adipocyte	chr19-40487630-40488224	3.97509e-20	0.304334	0.093	0.021	5.45824e-15	chr19	40487630	40488224	595	undefined	geneBody	exon	CDS	X60161	ENSG00000160460	40466241	40576464	110224	+	0	inside	0	ENSG00000160460	SPTBN4
Adipocyte	chr19-40823931-40824181	1.3033e-46	0.481209	0.116	0.01	1.78957e-41	chr19	40823931	40824181	251	undefined	distalIntergenic	intergenic	undefined	-	-	-	-	-	-	-	-	-	-	-
Adipocyte	chr19-40831667-40832345	3.01497e-219	1.10952	0.302	0.008	4.13989e-214	chr19	40831667	40832345	679	undefined	geneBody	intron	undefined	X60198	ENSG00000269843	40831221	40837210	5990	-	0	inside	0	ENSG00000269843	AC008537.2
Adipocyte	chr19-42386916-42387567	1.45106e-15	0.270706	0.121	0.04	1.99246e-10	chr19	42386916	42387567	652	undefined	geneDownstream	exon	utr3	X60310	ENSG00000105427	42387019	42390297	3279	-	0	overlapEnd	0	ENSG00000105427	CNFN
Adipocyte	chr19-42401319-42402292	1.9538e-23	0.295734	0.303	0.152	2.68279e-18	chr19	42401319	42402292	974	undefined	geneDownstream	exon	utr3	X60312	ENSG00000079435	42401514	42427388	25875	-	0	overlapEnd	0	ENSG00000079435	LIPE
Adipocyte	chr19-42412271-42412882	0	1.34531	0.444	0.013	0	chr19	42412271	42412882	612	undefined	geneBody	exon	utr5	X60313	ENSG00000079435	42401514	42427388	25875	-	0	inside	0	ENSG00000079435	LIPE
Adipocyte	chr19-42440306-42440629	2.5229e-22	0.315001	0.13	0.038	3.46422e-17	chr19	42440306	42440629	324	undefined	geneBody	intron	undefined	X60317	ENSG00000189377	42428278	42442946	14669	-	0	inside	0	ENSG00000189377	CXCL17
Adipocyte	chr19-42566465-42567297	1.86007e-37	0.400238	0.263	0.093	2.55408e-32	chr19	42566465	42567297	833	undefined	geneBody	intron	undefined	X60325	ENSG00000213904	42397128	42652355	255228	+	0	inside	0	ENSG00000213904	LIPE-AS1
Adipocyte	chr19-42606656-42607138	8.04021e-22	0.298047	0.062	0.008	1.10401e-16	chr19	42606656	42607138	483	undefined	geneBody	intron	undefined	X60328	ENSG00000213904	42397128	42652355	255228	+	0	inside	0	ENSG00000213904	LIPE-AS1
Adipocyte	chr1-94299692-94300347	2.12237e-28	0.366841	0.107	0.02	2.91425e-23	chr1	94299692	94300347	656	undefined	geneBody	intron	undefined	X5593	ENSG00000226835	94247819	94411036	163218	+	0	inside	0	ENSG00000226835	ARHGAP29-AS1
Adipocyte	chr19-4414743-4415723	2.46673e-19	0.287244	0.113	0.034	3.38709e-14	chr19	4414743	4415723	981	undefined	geneBody	intron	undefined	X58240	ENSG00000167670	4402640	4445018	42379	+	0	inside	0	ENSG00000167670	CHAF1A
Adipocyte	chr19-4449143-4449587	6.50069e-65	0.560138	0.268	0.059	8.92616e-60	chr19	4449143	4449587	445	undefined	geneDownstream	exon	otherExon	X58241	ENSG00000267030	4447304	4448217	914	+	925	downstream	925	ENSG00000267030	AC011498.2
Adipocyte	chr19-44911109-44911425	1.94296e-30	0.387095	0.138	0.032	2.6679e-25	chr19	44911109	44911425	317	undefined	geneDownstream	intergenic	undefined	X60447	ENSG00000130203	44905791	44909393	3603	+	1715	downstream	1715	ENSG00000130203	APOE
Adipocyte	chr19-44951210-44951672	8.83446e-29	0.363476	0.186	0.057	1.21307e-23	chr19	44951210	44951672	463	undefined	geneDownstream	intron	undefined	X60453	ENSG00000234906	44945971	44949566	3596	+	1643	downstream	1643	ENSG00000234906	APOC2
Adipocyte	chr19-45049101-45049419	1.83936e-17	0.267158	0.067	0.014	2.52564e-12	chr19	45049101	45049419	319	undefined	geneBody	intron	undefined	X60460	ENSG00000104859	45039045	45070956	31912	+	0	inside	0	ENSG00000104859	CLASRP
Adipocyte	chr19-4524854-4525366	9.08278e-20	0.305843	0.098	0.024	1.24717e-14	chr19	4524854	4525366	513	undefined	geneBody	exon	CDS	X58245	ENSG00000214456	4522531	4535224	12694	-	0	inside	0	ENSG00000214456	PLIN5
Adipocyte	chr1-94544904-94545353	1.37757e-17	0.268915	0.141	0.056	1.89155e-12	chr1	94544904	94545353	450	undefined	upstream	intergenic	undefined	X5610	ENSG00000117525	94529173	94541759	12587	-	3144	upstream	3144	ENSG00000117525	F3
Adipocyte	chr1-94599350-94599694	2.42815e-27	0.354735	0.101	0.019	3.33411e-22	chr1	94599350	94599694	345	undefined	distalIntergenic	intergenic	undefined	-	-	-	-	-	-	-	-	-	-	-
Adipocyte	chr1-94612506-94612819	3.02685e-66	0.579166	0.127	0.008	4.1562e-61	chr1	94612506	94612819	314	undefined	distalIntergenic	intergenic	undefined	-	-	-	-	-	-	-	-	-	-	-
Adipocyte	chr19-46787233-46788867	2.85173e-25	0.271494	0.44	0.283	3.91574e-20	chr19	46787233	46788867	1635	promoter4	promoter	exon	utr5	X60641	ENSG00000275719	46787815	46789043	1229	+	0	overlapStart	0	ENSG00000275719	AC008622.2
Adipocyte	chr19-46796019-46796727	6.29384e-133	0.846862	0.302	0.03	8.64213e-128	chr19	46796019	46796727	709	undefined	distalIntergenic	intergenic	undefined	-	-	-	-	-	-	-	-	-	-	-
Adipocyte	chr19-48612884-48613201	1.46687e-24	0.337861	0.124	0.032	2.01417e-19	chr19	48612884	48613201	318	undefined	geneBody	exon	utr5	X60809	ENSG00000105523	48600810	48614854	14045	-	0	inside	0	ENSG00000105523	FAM83E
Adipocyte	chr19-48819259-48819845	7.96422e-59	0.529716	0.277	0.068	1.09357e-53	chr19	48819259	48819845	587	undefined	geneBody	intron	undefined	X60834	ENSG00000087076	48813018	48836510	23493	-	0	inside	0	ENSG00000087076	HSD17B14
Adipocyte	chr19-49765500-49765912	5.43281e-23	0.293173	0.259	0.123	7.45985e-18	chr19	49765500	49765912	413	promoter1	promoter	intergenic	undefined	X60945	ENSG00000196961	49766968	49807113	40146	+	1055	upstream	1055	ENSG00000196961	AP2A1
Adipocyte	chr19-50205227-50205681	6.13211e-31	0.378043	0.116	0.021	8.42006e-26	chr19	50205227	50205681	455	undefined	geneBody	exon	utr5	X60977	ENSG00000105357	50188186	50310542	122357	+	0	inside	0	ENSG00000105357	MYH14
Adipocyte	chr19-50230734-50231264	4.66057e-71	0.617581	0.141	0.009	6.39948e-66	chr19	50230734	50231264	531	undefined	geneBody	exon	utr3	X60981	ENSG00000105357	50188186	50310542	122357	+	0	inside	0	ENSG00000105357	MYH14
Adipocyte	chr19-50234169-50234776	1.41699e-119	0.785013	0.313	0.041	1.94568e-114	chr19	50234169	50234776	608	undefined	geneBody	intron	undefined	X60982	ENSG00000105357	50188186	50310542	122357	+	0	inside	0	ENSG00000105357	MYH14
Adipocyte	chr19-5282777-5283151	7.55983e-37	0.425046	0.142	0.026	1.03805e-31	chr19	5282777	5283151	375	undefined	geneBody	intron	undefined	X58316	ENSG00000105426	5158495	5340803	182309	-	0	inside	0	ENSG00000105426	PTPRS
Adipocyte	chr19-53549308-53549599	9.95066e-20	0.284624	0.059	0.008	1.36633e-14	chr19	53549308	53549599	292	undefined	geneBody	intron	undefined	X61185	ENSG00000130844	53519527	53580269	60743	+	0	inside	0	ENSG00000130844	ZNF331
Adipocyte	chr19-54325187-54325826	1.48918e-25	0.352328	0.082	0.011	2.04481e-20	chr19	54325187	54325826	640	undefined	distalIntergenic	intergenic	undefined	-	-	-	-	-	-	-	-	-	-	-
Adipocyte	chr19-54393406-54393685	2.0851e-129	0.844346	0.181	0.004	2.86308e-124	chr19	54393406	54393685	280	undefined	distalIntergenic	intergenic	undefined	-	-	-	-	-	-	-	-	-	-	-
Adipocyte	chr19-5466836-5467043	6.98589e-23	0.295911	0.056	0.005	9.59239e-18	chr19	5466836	5467043	208	undefined	distalIntergenic	intergenic	undefined	-	-	-	-	-	-	-	-	-	-	-
Adipocyte	chr19-5507167-5507522	1.94096e-25	0.31698	0.057	0.005	2.66515e-20	chr19	5507167	5507522	356	undefined	distalIntergenic	intergenic	undefined	-	-	-	-	-	-	-	-	-	-	-
Adipocyte	chr1-95534736-95535720	3.6581e-20	0.311554	0.128	0.036	5.02297e-15	chr1	95534736	95535720	985	undefined	geneBody	intron	undefined	X5690	ENSG00000228971	95510059	95782342	272284	+	0	inside	0	ENSG00000228971	LINC02607
Adipocyte	chr1-9561056-9561765	2.08801e-23	0.323021	0.19	0.07	2.86707e-18	chr1	9561056	9561765	710	undefined	geneBody	intron	undefined	X692	ENSG00000171612	9539465	9585173	45709	+	0	inside	0	ENSG00000171612	SLC25A33
Adipocyte	chr19-56107969-56108454	3.21955e-16	0.261562	0.13	0.048	4.4208e-11	chr19	56107969	56108454	486	undefined	geneBody	intron	undefined	X61369	ENSG00000142409	56087366	56121295	33930	-	0	inside	0	ENSG00000142409	ZNF787
Adipocyte	chr1-95635869-95636141	2.72025e-75	0.638095	0.155	0.01	3.7352e-70	chr1	95635869	95636141	273	undefined	geneBody	intron	undefined	X5695	ENSG00000228971	95510059	95782342	272284	+	0	inside	0	ENSG00000228971	LINC02607
Adipocyte	chr1-95660537-95661030	2.98272e-22	0.315794	0.102	0.024	4.09561e-17	chr1	95660537	95661030	494	undefined	geneBody	intron	undefined	X5697	ENSG00000228971	95510059	95782342	272284	+	0	inside	0	ENSG00000228971	LINC02607
Adipocyte	chr1-9570821-9571208	6.19208e-148	0.906285	0.209	0.006	8.5024e-143	chr1	9570821	9571208	388	undefined	geneBody	intron	undefined	X693	ENSG00000171612	9539465	9585173	45709	+	0	inside	0	ENSG00000171612	SLC25A33
Adipocyte	chr19-57301811-57303238	3.56644e-22	0.315682	0.122	0.034	4.89712e-17	chr19	57301811	57303238	1428	promoter1	promoter	intergenic	undefined	X61412	ENSG00000268205	57304305	57308562	4258	+	1066	upstream	1066	ENSG00000268205	AC005261.1
Adipocyte	chr19-5850604-5851614	3.23178e-19	0.28817	0.094	0.025	4.43759e-14	chr19	5850604	5851614	1011	promoter4	promoter	exon	utr5	X58355	ENSG00000171124	5842888	5851474	8587	-	0	overlapStart	0	ENSG00000171124	FUT3
Adipocyte	chr1-96465535-96465832	6.031e-66	0.589396	0.149	0.012	8.28122e-61	chr1	96465535	96465832	298	undefined	distalIntergenic	intergenic	undefined	-	-	-	-	-	-	-	-	-	-	-
Adipocyte	chr19-7224257-7224624	9.07495e-41	0.452753	0.132	0.022	1.24609e-35	chr19	7224257	7224624	368	undefined	geneBody	intron	undefined	X58461	ENSG00000171105	7112255	7294414	182160	-	0	inside	0	ENSG00000171105	INSR
Adipocyte	chr19-7230668-7231181	7.67717e-23	0.313015	0.155	0.057	1.05416e-17	chr19	7230668	7231181	514	undefined	geneBody	intron	undefined	X58462	ENSG00000171105	7112255	7294414	182160	-	0	inside	0	ENSG00000171105	INSR
Adipocyte	chr19-778885-779539	1.69277e-23	0.317768	0.17	0.068	2.32436e-18	chr19	778885	779539	655	undefined	geneDownstream	intergenic	undefined	X57861	ENSG00000272473	781002	781862	861	-	1462	downstream	1462	ENSG00000272473	AC006273.1
Adipocyte	chr1-98104101-98104585	2.54888e-17	0.257331	0.063	0.013	3.49989e-12	chr1	98104101	98104585	485	undefined	distalIntergenic	intergenic	undefined	-	-	-	-	-	-	-	-	-	-	-
Adipocyte	chr19-8334634-8335509	1.06227e-27	0.353838	0.2	0.066	1.45861e-22	chr19	8334634	8335509	876	undefined	geneBody	exon	CDS	X58547	ENSG00000186994	8322584	8343262	20679	-	0	inside	0	ENSG00000186994	KANK3
Adipocyte	chr19-8363867-8364202	2.98646e-37	0.399696	0.259	0.092	4.10074e-32	chr19	8363867	8364202	336	undefined	geneBody	exon	utr5	X58554	ENSG00000167772	8363289	8374370	11082	+	0	inside	0	ENSG00000167772	ANGPTL4
Adipocyte	chr19-8373951-8374514	4.03757e-53	0.539082	0.17	0.025	5.54403e-48	chr19	8373951	8374514	564	undefined	geneDownstream	exon	utr3	X58556	ENSG00000167772	8363289	8374370	11082	+	0	overlapEnd	0	ENSG00000167772	ANGPTL4
Adipocyte	chr1-9901582-9902162	3.21787e-23	0.329912	0.096	0.02	4.41849e-18	chr1	9901582	9902162	581	undefined	geneBody	intron	undefined	X716	ENSG00000285701	9900614	9908034	7421	+	0	inside	0	ENSG00000285701	AL357140.4
Adipocyte	chr19-9171268-9171786	1.24211e-128	0.839266	0.193	0.006	1.70555e-123	chr19	9171268	9171786	519	undefined	distalIntergenic	intergenic	undefined	-	-	-	-	-	-	-	-	-	-	-
Adipocyte	chr19-933012-933619	4.17852e-17	0.265885	0.187	0.084	5.73757e-12	chr19	933012	933619	608	undefined	geneBody	intron	undefined	X57883	ENSG00000116017	925781	975939	50159	+	0	inside	0	ENSG00000116017	ARID3A
Adipocyte	chr1-99534591-99534824	5.22861e-23	0.311145	0.063	0.007	7.17946e-18	chr1	99534591	99534824	234	undefined	geneBody	intron	undefined	X5799	ENSG00000224445	99472332	99600995	128664	-	0	inside	0	ENSG00000224445	LINC01708
Adipocyte	chr20-10706366-10707415	5.17729e-26	0.341462	0.144	0.041	7.10899e-21	chr20	10706366	10707415	1050	undefined	geneBody	intron	undefined	X73674	ENSG00000224961	10696949	10754033	57085	+	0	inside	0	ENSG00000224961	LINC01752
Adipocyte	chr20-10788906-10789170	2.00497e-108	0.770855	0.192	0.01	2.75305e-103	chr20	10788906	10789170	265	undefined	geneBody	intron	undefined	X73687	ENSG00000270792	10672695	10994924	322230	+	0	inside	0	ENSG00000270792	AL050403.2
Adipocyte	chr20-10806352-10806850	1.92198e-20	0.306923	0.128	0.04	2.63909e-15	chr20	10806352	10806850	499	undefined	geneBody	intron	undefined	X73691	ENSG00000270792	10672695	10994924	322230	+	0	inside	0	ENSG00000270792	AL050403.2
Adipocyte	chr20-10992701-10993061	2.76282e-21	0.298003	0.071	0.012	3.79366e-16	chr20	10992701	10993061	361	undefined	geneBody	intron	undefined	X73713	ENSG00000270792	10672695	10994924	322230	+	0	inside	0	ENSG00000270792	AL050403.2
Adipocyte	chr20-13800464-13801114	1.41593e-50	0.486148	0.209	0.047	1.94423e-45	chr20	13800464	13801114	651	undefined	geneBody	intron	undefined	X73828	ENSG00000101247	13785007	13821580	36574	+	0	inside	0	ENSG00000101247	NDUFAF5
Adipocyte	chr20-16541025-16541859	5.34588e-28	0.357065	0.132	0.034	7.34048e-23	chr20	16541025	16541859	835	undefined	geneBody	intron	undefined	X73926	ENSG00000089177	16272104	16573434	301331	-	0	inside	0	ENSG00000089177	KIF16B
Adipocyte	chr20-16607290-16608450	2.98084e-31	0.381545	0.111	0.019	4.09302e-26	chr20	16607290	16608450	1161	undefined	distalIntergenic	intergenic	undefined	-	-	-	-	-	-	-	-	-	-	-
Adipocyte	chr20-17821991-17822304	6.00886e-52	0.506512	0.169	0.028	8.25083e-47	chr20	17821991	17822304	314	undefined	distalIntergenic	intergenic	undefined	-	-	-	-	-	-	-	-	-	-	-
Adipocyte	chr20-18001370-18001870	5.79393e-26	0.344043	0.136	0.037	7.9557e-21	chr20	18001370	18001870	501	undefined	geneBody	intron	undefined	X73999	ENSG00000125850	17956979	18059188	102210	-	0	inside	0	ENSG00000125850	OVOL2
[truncated: 14,890 more rows]

## Sheet: subcluster
peak	cluster	seqnames	start	end	width	strand	name	score	fold_change	neg_log10pvalue_summit	neg_log10qvalue_summit	relative_summit_position	promoterLevel	geneLevel	ExonIntron	Exons	peak	feature	feature.ranges.start	feature.ranges.end	feature.ranges.width	feature.strand	distance	insideFeature	distanceToSite	gene_id	gene_name
[truncated: 11,321 more rows]
