# Supplementary material for: Single‐Nucleus Multiomic Analyses Identifies Gene Regulatory Dynamics of Phenotypic Modulation in Human Aneurysmal Aortic Root
Source: Adv Sci (Weinh). 2024 Mar 29;11(22):2400444. doi: 10.1002/advs.202400444 (PMC11165511; doi:10.1002/advs.202400444)
Supplement: Supplementary file 9 — Supplemental Table 8 [file ADVS-11-2400444-s001.xlsx]

## Sheet: VSMC
Table S8. Differentially accessible cCREs in each cell type of human aortic root tissue from MFS patients versus CTRLs.
peak	state	p_val	avg_log2FC	pct.1	pct.2	p_val_adj	seqnames	start	end	width	promoterLevel	geneLevel	ExonIntron	Exons	peak	feature	feature.ranges.start	feature.ranges.end	feature.ranges.width	feature.strand	distance	insideFeature	distanceToSite	gene_id	gene_name
chr1-33099043-33099982	UP	1.4161e-188	0.288137	0.144	0.029	1.94447e-183	chr1	33099043	33099982	940	undefined	geneBody	intron	undefined	X2353	ENSG00000142920	33081104	33123492	42389	+	0	inside	0	ENSG00000142920	AZIN2
chr9-98035378-98036418	UP	6.23783e-151	0.284725	0.203	0.063	8.56522e-146	chr9	98035378	98036418	1041	undefined	distalIntergenic	intergenic	undefined	-	-	-	-	-	-	-	-	-	-	-
chr13-30870047-30870941	UP	4.98996e-182	0.263653	0.381	0.172	6.85176e-177	chr13	30870047	30870941	895	undefined	distalIntergenic	intergenic	undefined	-	-	-	-	-	-	-	-	-	-	-
chr3-23041894-23042730	UP	4.03686e-133	0.256417	0.163	0.045	5.54306e-128	chr3	23041894	23042730	837	undefined	distalIntergenic	intergenic	undefined	-	-	-	-	-	-	-	-	-	-	-
chr1-6961884-6963526	UP	2.20627e-140	0.252935	0.169	0.047	3.02945e-135	chr1	6961884	6963526	1643	undefined	geneBody	intron	undefined	X447	ENSG00000171735	6785454	7769706	984253	+	0	inside	0	ENSG00000171735	CAMTA1
chr4-56756997-56758501	UP	2.46623e-110	0.250185	0.22	0.085	3.3864e-105	chr4	56756997	56758501	1505	undefined	distalIntergenic	intergenic	undefined	-	-	-	-	-	-	-	-	-	-	-
chr6-21945996-21946897	UP	2.25136e-111	0.249559	0.153	0.047	3.09137e-106	chr6	21945996	21946897	902	undefined	geneBody	intron	undefined	X107372	ENSG00000272168	21664185	22654455	990271	+	0	inside	0	ENSG00000272168	CASC15
chr16-88331835-88332915	UP	1.05972e-116	0.249073	0.222	0.084	1.45512e-111	chr16	88331835	88332915	1081	undefined	distalIntergenic	intergenic	undefined	-	-	-	-	-	-	-	-	-	-	-
chr1-109687225-109688446	UP	5.13878e-129	0.245707	0.172	0.062	7.05611e-124	chr1	109687225	109688446	1222	promoter4	promoter	exon	utr5	X6060	ENSG00000134184	109687814	109709039	21226	+	0	overlapStart	0	ENSG00000134184	GSTM1
chr22-17837017-17837671	UP	4.60792e-97	0.242664	0.18	0.064	6.32718e-92	chr22	17837017	17837671	655	undefined	geneBody	intron	undefined	X78445	ENSG00000243156	17787649	18024561	236913	-	0	inside	0	ENSG00000243156	MICAL3
chr17-46961894-46962806	UP	8.98477e-104	0.241323	0.131	0.039	1.23371e-98	chr17	46961894	46962806	913	undefined	geneBody	intron	undefined	X52342	ENSG00000108433	46923075	46975524	52450	+	0	inside	0	ENSG00000108433	GOSR2
chr8-133161582-133162568	UP	3.53141e-112	0.237629	0.276	0.122	4.84901e-107	chr8	133161582	133162568	987	undefined	distalIntergenic	intergenic	undefined	-	-	-	-	-	-	-	-	-	-	-
chr16-66130317-66130868	UP	1.4303e-107	0.231976	0.093	0.018	1.96396e-102	chr16	66130317	66130868	552	undefined	distalIntergenic	intergenic	undefined	-	-	-	-	-	-	-	-	-	-	-
chr6-134826348-134827564	UP	4.87112e-105	0.229808	0.243	0.103	6.68858e-100	chr6	134826348	134827564	1217	undefined	distalIntergenic	intergenic	undefined	-	-	-	-	-	-	-	-	-	-	-
chr15-89026229-89026857	UP	3.78838e-85	0.229028	0.123	0.036	5.20186e-80	chr15	89026229	89026857	629	undefined	distalIntergenic	intergenic	undefined	-	-	-	-	-	-	-	-	-	-	-
chr16-66152333-66153190	UP	1.31226e-99	0.227556	0.098	0.022	1.80188e-94	chr16	66152333	66153190	858	undefined	distalIntergenic	intergenic	undefined	-	-	-	-	-	-	-	-	-	-	-
chr11-75520477-75521103	UP	4.39163e-89	0.22479	0.272	0.125	6.03019e-84	chr11	75520477	75521103	627	undefined	geneBody	intron	undefined	X23080	ENSG00000158555	75434640	75525941	91302	-	0	inside	0	ENSG00000158555	GDPD5
chr15-38714191-38715173	UP	1.81191e-84	0.224785	0.13	0.041	2.48796e-79	chr15	38714191	38715173	983	undefined	geneBody	intron	undefined	X41307	ENSG00000175779	38628005	39180499	552495	+	0	inside	0	ENSG00000175779	LINC02694
chr22-27238840-27239602	UP	7.6846e-90	0.224579	0.204	0.082	1.05518e-84	chr22	27238840	27239602	763	undefined	distalIntergenic	intergenic	undefined	-	-	-	-	-	-	-	-	-	-	-
chr12-106030114-106031060	UP	7.69491e-77	0.223655	0.183	0.072	1.0566e-71	chr12	106030114	106031060	947	undefined	distalIntergenic	intergenic	undefined	-	-	-	-	-	-	-	-	-	-	-
chr6-159421669-159423082	UP	3.86413e-85	0.223548	0.203	0.084	5.30588e-80	chr6	159421669	159423082	1414	undefined	distalIntergenic	intergenic	undefined	-	-	-	-	-	-	-	-	-	-	-
chr3-194593204-194593709	UP	1.25965e-75	0.2198	0.193	0.078	1.72963e-70	chr3	194593204	194593709	506	undefined	geneBody	intron	undefined	X90207	ENSG00000145014	194587673	194633689	46017	-	0	inside	0	ENSG00000145014	TMEM44
chr6-30769042-30770033	UP	1.50154e-82	0.219301	0.162	0.061	2.06178e-77	chr6	30769042	30770033	992	undefined	geneBody	intron	undefined	X107876	ENSG00000228022	30743790	30792250	48461	+	0	inside	0	ENSG00000228022	HCG20
chr16-88304118-88304677	UP	3.32838e-80	0.21902	0.193	0.078	4.57023e-75	chr16	88304118	88304677	560	undefined	geneDownstream	intergenic	undefined	X49263	ENSG00000261273	88234785	88302511	67727	+	1606	downstream	1606	ENSG00000261273	AC138512.1
chr17-77874416-77875353	UP	2.1185e-82	0.218587	0.116	0.034	2.90893e-77	chr17	77874416	77875353	938	undefined	geneDownstream	intergenic	undefined	X54158	ENSG00000204283	77877330	77884119	6790	-	1976	downstream	1976	ENSG00000204283	LINC01973
chr1-85611528-85612231	UP	2.34533e-85	0.21597	0.132	0.042	3.22039e-80	chr1	85611528	85612231	704	undefined	distalIntergenic	intergenic	undefined	-	-	-	-	-	-	-	-	-	-	-
chr7-22858598-22859271	UP	2.68538e-73	0.214682	0.211	0.087	3.68732e-68	chr7	22858598	22859271	674	undefined	geneBody	exon	otherExon	X115592	ENSG00000228649	22854126	22872945	18820	+	0	inside	0	ENSG00000228649	SNHG26
chr3-61574731-61575109	UP	3.67365e-89	0.210904	0.083	0.019	5.04433e-84	chr3	61574731	61575109	379	undefined	geneBody	intron	undefined	X83974	ENSG00000144724	61561569	62297609	736041	+	0	inside	0	ENSG00000144724	PTPRG
chr15-39579431-39581295	UP	4.27571e-104	0.210655	0.364	0.189	5.87102e-99	chr15	39579431	39581295	1865	promoter4	promoter	exon	utr5	X41367	ENSG00000137801	39581079	39599466	18388	+	0	overlapStart	0	ENSG00000137801	THBS1
chr3-49377553-49378702	UP	2.09858e-73	0.210508	0.172	0.068	2.88159e-68	chr3	49377553	49378702	1150	undefined	geneBody	intron	undefined	X83410	ENSG00000067560	49359145	49412998	53854	-	0	inside	0	ENSG00000067560	RHOA
chr1-21511597-21512286	UP	8.9999e-80	0.210313	0.136	0.045	1.23579e-74	chr1	21511597	21512286	690	undefined	geneBody	intron	undefined	X1483	ENSG00000162551	21509397	21578410	69014	+	0	inside	0	ENSG00000162551	ALPL
chr12-26238370-26239834	UP	8.84925e-77	0.210214	0.236	0.107	1.2151e-71	chr12	26238370	26239834	1465	undefined	geneBody	intron	undefined	X27564	ENSG00000255750	26229548	26319720	90173	-	0	inside	0	ENSG00000255750	AC022509.1
chr15-73956637-73957057	UP	7.01641e-73	0.209608	0.149	0.056	9.6343e-68	chr15	73956637	73957057	421	undefined	distalIntergenic	intergenic	undefined	-	-	-	-	-	-	-	-	-	-	-
chr3-14810227-14811554	UP	7.05899e-99	0.20829	0.142	0.042	9.69277e-94	chr3	14810227	14811554	1328	promoter4	promoter	exon	CDS	X81302	ENSG00000260902	14799331	14811414	12084	-	0	overlapStart	0	ENSG00000260902	LINC02011
chr3-14725719-14726513	UP	6.98142e-76	0.208229	0.129	0.041	9.58626e-71	chr3	14725719	14726513	795	undefined	geneBody	intron	undefined	X81293	ENSG00000131379	14675141	14773036	97896	+	0	inside	0	ENSG00000131379	C3orf20
chr2-207513537-207514338	UP	2.05823e-80	0.206458	0.117	0.034	2.82618e-75	chr2	207513537	207514338	802	undefined	geneBody	intron	undefined	X70806	ENSG00000223725	207239864	207529795	289932	-	0	inside	0	ENSG00000223725	AC009226.1
chr2-203803974-203804521	UP	5.91358e-72	0.205972	0.186	0.078	8.11999e-67	chr2	203803974	203804521	548	undefined	distalIntergenic	intergenic	undefined	-	-	-	-	-	-	-	-	-	-	-
chr2-46036721-46037333	UP	1.32346e-66	0.205925	0.13	0.046	1.81725e-61	chr2	46036721	46037333	613	undefined	geneBody	intron	undefined	X64142	ENSG00000171132	45651345	46187990	536646	+	0	inside	0	ENSG00000171132	PRKCE
chr10-1308130-1310684	UP	6.42939e-72	0.205813	0.126	0.044	8.82826e-67	chr10	1308130	1310684	2555	undefined	geneBody	intron	undefined	X12076	ENSG00000185736	1177313	1737525	560213	-	0	inside	0	ENSG00000185736	ADARB2
chr7-32093143-32094165	UP	3.83987e-77	0.205703	0.169	0.071	5.27257e-72	chr7	32093143	32094165	1023	undefined	geneBody	intron	undefined	X116125	ENSG00000154678	31751179	32428131	676953	-	0	inside	0	ENSG00000154678	PDE1C
chr3-27166645-27167251	UP	1.18045e-79	0.205576	0.086	0.021	1.62088e-74	chr3	27166645	27167251	607	undefined	geneBody	intron	undefined	X81957	ENSG00000163491	27110085	27369460	259376	-	0	inside	0	ENSG00000163491	NEK10
chr2-219141731-219142834	UP	1.6281e-68	0.205501	0.281	0.143	2.23556e-63	chr2	219141731	219142834	1104	undefined	geneBody	intron	undefined	X71454	ENSG00000187736	219075317	219160865	85549	-	0	inside	0	ENSG00000187736	NHEJ1
chr11-67022200-67023890	UP	1.05502e-73	0.204915	0.221	0.101	1.44866e-68	chr11	67022200	67023890	1691	undefined	geneBody	exon	utr5	X22467	ENSG00000173227	67006778	67050863	44086	+	0	inside	0	ENSG00000173227	SYT12
chr19-4713353-4713915	UP	3.2897e-79	0.203772	0.141	0.051	4.51712e-74	chr19	4713353	4713915	563	undefined	geneBody	intron	undefined	X58265	ENSG00000142002	4675224	4724673	49450	-	0	inside	0	ENSG00000142002	DPP9
chr5-179275261-179276630	UP	3.39467e-78	0.20327	0.219	0.1	4.66126e-73	chr5	179275261	179276630	1370	undefined	geneBody	intron	undefined	X105690	ENSG00000087116	179110853	179345461	234609	-	0	inside	0	ENSG00000087116	ADAMTS2
chr16-80992738-80993702	UP	3.66253e-61	0.20269	0.13	0.047	5.02905e-56	chr16	80992738	80993702	965	undefined	geneBody	intron	undefined	X48685	ENSG00000103121	80966448	81020270	53823	-	0	inside	0	ENSG00000103121	CMC2
chr16-88298056-88298934	UP	1.01037e-64	0.202188	0.228	0.109	1.38735e-59	chr16	88298056	88298934	879	undefined	geneBody	intron	undefined	X49262	ENSG00000261273	88234785	88302511	67727	+	0	inside	0	ENSG00000261273	AC138512.1
chr16-12187811-12189081	UP	1.95315e-59	0.202165	0.201	0.091	2.68189e-54	chr16	12187811	12189081	1271	undefined	geneBody	intron	undefined	X46055	ENSG00000048471	11976734	12574287	597554	+	0	inside	0	ENSG00000048471	SNX29
chr3-69242701-69243238	UP	1.53032e-65	0.202094	0.121	0.04	2.1013e-60	chr3	69242701	69243238	538	undefined	geneBody	intron	undefined	X84414	ENSG00000114541	69168782	69542583	373802	-	0	inside	0	ENSG00000114541	FRMD4B
chr16-55499766-55500337	UP	1.36191e-61	0.201936	0.18	0.075	1.87005e-56	chr16	55499766	55500337	572	undefined	geneBody	intron	undefined	X47449	ENSG00000087245	55389700	55506691	116992	+	0	inside	0	ENSG00000087245	MMP2
chr4-152045498-152046534	UP	2.33096e-62	0.201513	0.147	0.058	3.20066e-57	chr4	152045498	152046534	1037	undefined	geneDownstream	intergenic	undefined	X96239	ENSG00000286720	151988526	152045275	56750	+	222	downstream	222	ENSG00000286720	AC097375.5
chr17-64244004-64244469	UP	3.77122e-63	0.200656	0.121	0.043	5.1783e-58	chr17	64244004	64244469	466	undefined	geneBody	intron	undefined	X53307	ENSG00000136478	64147227	64263301	116075	-	0	inside	0	ENSG00000136478	TEX2
chr4-152106007-152106623	UP	3.17945e-70	0.199319	0.133	0.047	4.36574e-65	chr4	152106007	152106623	617	undefined	geneDownstream	intergenic	undefined	X96243	ENSG00000245954	152090459	152104720	14262	+	1286	downstream	1286	ENSG00000245954	LINC02273
chr21-42056557-42057740	UP	4.88002e-64	0.199006	0.246	0.121	6.70081e-59	chr21	42056557	42057740	1184	undefined	geneDownstream	intergenic	undefined	X77910	ENSG00000237232	42009194	42055130	45937	+	1426	downstream	1426	ENSG00000237232	ZNF295-AS1
chr1-33060404-33061188	UP	1.69014e-74	0.198971	0.138	0.05	2.32075e-69	chr1	33060404	33061188	785	undefined	geneBody	intron	undefined	X2348	ENSG00000004455	33007940	33080996	73057	-	0	inside	0	ENSG00000004455	AK2
chr20-10217224-10219798	UP	8.83715e-99	0.198456	0.426	0.243	1.21344e-93	chr20	10217224	10219798	2575	promoter4	promoter	exon	utr5	X73618	ENSG00000132639	10218830	10307418	88589	+	0	overlapStart	0	ENSG00000132639	SNAP25
chr1-3551345-3551648	UP	3.85848e-64	0.198423	0.272	0.145	5.29812e-59	chr1	3551345	3551648	304	undefined	geneBody	intron	undefined	X280	ENSG00000162591	3487951	3611508	123558	-	0	inside	0	ENSG00000162591	MEGF6
chr2-74893100-74893804	UP	6.77911e-70	0.198358	0.088	0.024	9.30846e-65	chr2	74893100	74893804	705	undefined	geneDownstream	exon	utr3	X65607	ENSG00000159399	74833981	74893359	59379	+	0	overlapEnd	0	ENSG00000159399	HK2
chr3-45667857-45668320	UP	9.62447e-61	0.198054	0.178	0.078	1.32155e-55	chr3	45667857	45668320	464	undefined	geneBody	exon	CDS	X83153	ENSG00000144791	45555394	45686341	130948	+	0	inside	0	ENSG00000144791	LIMD1
chr5-169160462-169161715	UP	1.48877e-71	0.197388	0.319	0.169	2.04424e-66	chr5	169160462	169161715	1254	undefined	geneBody	intron	undefined	X105067	ENSG00000184347	168661733	169301129	639397	-	0	inside	0	ENSG00000184347	SLIT3
chr11-11572116-11572742	UP	1.00816e-53	0.196112	0.136	0.054	1.38431e-48	chr11	11572116	11572742	627	undefined	geneBody	intron	undefined	X20186	ENSG00000255462	11570084	11573782	3699	+	0	inside	0	ENSG00000255462	AC104031.1
chr20-34082916-34083616	UP	4.14844e-67	0.195762	0.237	0.118	5.69627e-62	chr20	34082916	34083616	701	undefined	geneBody	exon	utr3	X74691	ENSG00000125970	33993646	34108308	114663	+	0	inside	0	ENSG00000125970	RALY
chr19-12765866-12766454	UP	4.61836e-71	0.194248	0.168	0.067	6.34151e-66	chr19	12765866	12766454	589	undefined	geneBody	exon	CDS	X58836	ENSG00000095066	12763003	12872740	109738	-	0	inside	0	ENSG00000095066	HOOK2
chr5-16999798-17000885	UP	4.01333e-66	0.194133	0.091	0.026	5.51074e-61	chr5	16999798	17000885	1088	undefined	distalIntergenic	intergenic	undefined	-	-	-	-	-	-	-	-	-	-	-
chr9-98222957-98223751	UP	9.16005e-77	0.19404	0.083	0.02	1.25778e-71	chr9	98222957	98223751	795	undefined	geneBody	intron	undefined	X131107	ENSG00000095383	98199011	98255649	56639	-	0	inside	0	ENSG00000095383	TBC1D2
chr3-155390873-155392019	UP	1.91565e-81	0.193494	0.094	0.023	2.6304e-76	chr3	155390873	155392019	1147	undefined	geneBody	intron	undefined	X88336	ENSG00000114805	155375580	155745067	369488	-	0	inside	0	ENSG00000114805	PLCH1
chr3-13537937-13538231	UP	1.31658e-75	0.193091	0.076	0.016	1.80781e-70	chr3	13537937	13538231	295	undefined	distalIntergenic	intergenic	undefined	-	-	-	-	-	-	-	-	-	-	-
chr13-40503970-40504636	UP	1.79582e-59	0.192936	0.152	0.06	2.46586e-54	chr13	40503970	40504636	667	undefined	geneBody	intron	undefined	X33849	ENSG00000150907	40469953	40666641	196689	-	0	inside	0	ENSG00000150907	FOXO1
chr5-16935354-16936885	UP	3.3802e-86	0.192693	0.354	0.185	4.64139e-81	chr5	16935354	16936885	1532	promoter4	promoter	exon	utr5	X98482	ENSG00000145555	16661907	16936288	274382	-	0	overlapStart	0	ENSG00000145555	MYO10
chr8-95213789-95214516	UP	1.72959e-57	0.192326	0.123	0.046	2.37491e-52	chr8	95213789	95214516	728	undefined	geneBody	intron	undefined	X125157	ENSG00000253351	95206876	95216525	9650	-	0	inside	0	ENSG00000253351	LINC01298
chr22-24051094-24052243	UP	5.28876e-61	0.191917	0.154	0.063	7.26205e-56	chr22	24051094	24052243	1150	undefined	geneBody	intron	undefined	X78835	ENSG00000099991	24011192	24178628	167437	+	0	inside	0	ENSG00000099991	CABIN1
chr5-56512268-56512817	UP	8.50886e-76	0.190648	0.102	0.028	1.16836e-70	chr5	56512268	56512817	550	undefined	geneBody	intron	undefined	X99727	ENSG00000225940	56511567	56606232	94666	-	0	inside	0	ENSG00000225940	C5orf67
chr4-77579082-77579825	UP	8.52896e-59	0.190111	0.102	0.033	1.17112e-53	chr4	77579082	77579825	744	undefined	geneBody	intron	undefined	X93344	ENSG00000156234	77511753	77611834	100082	+	0	inside	0	ENSG00000156234	CXCL13
chr2-234996427-234997110	UP	3.4955e-54	0.18974	0.123	0.048	4.79971e-49	chr2	234996427	234997110	684	undefined	geneBody	intron	undefined	X72389	ENSG00000130147	234952017	235055714	103698	+	0	inside	0	ENSG00000130147	SH3BP4
chr6-150267374-150268552	UP	7.56474e-56	0.189733	0.109	0.037	1.03872e-50	chr6	150267374	150268552	1179	undefined	distalIntergenic	intergenic	undefined	-	-	-	-	-	-	-	-	-	-	-
chr3-14393605-14394033	UP	2.31919e-58	0.189471	0.091	0.027	3.18451e-53	chr3	14393605	14394033	429	undefined	distalIntergenic	intergenic	undefined	-	-	-	-	-	-	-	-	-	-	-
chr21-34835368-34836877	UP	5.92296e-70	0.189306	0.125	0.043	8.13287e-65	chr21	34835368	34836877	1510	promoter4	promoter	exon	otherExon	X77380	ENSG00000286153	34836286	34884882	48597	+	0	overlapStart	0	ENSG00000286153	AP000331.1
chr5-6832714-6833930	UP	5.1159e-54	0.188895	0.221	0.108	7.02469e-49	chr5	6832714	6833930	1217	undefined	geneDownstream	exon	otherExon	X98066	ENSG00000251365	6765891	6833120	67230	+	0	overlapEnd	0	ENSG00000251365	LINC02236
chr2-223598665-223599597	UP	7.42529e-64	0.188894	0.081	0.021	1.01957e-58	chr2	223598665	223599597	933	undefined	geneBody	exon	utr5	X71690	ENSG00000171951	223596940	223602361	5422	-	0	inside	0	ENSG00000171951	SCG2
chr5-16885843-16886821	UP	1.45361e-60	0.188843	0.151	0.062	1.99597e-55	chr5	16885843	16886821	979	undefined	geneBody	intron	undefined	X98480	ENSG00000145555	16661907	16936288	274382	-	0	inside	0	ENSG00000145555	MYO10
chr20-51365696-51366938	UP	4.156e-61	0.188676	0.219	0.105	5.70664e-56	chr20	51365696	51366938	1243	undefined	distalIntergenic	intergenic	undefined	-	-	-	-	-	-	-	-	-	-	-
chr15-66646330-66646586	UP	8.10364e-54	0.188643	0.111	0.039	1.11272e-48	chr15	66646330	66646586	257	undefined	geneBody	intron	undefined	X43015	ENSG00000259471	66582190	66685794	103605	+	0	inside	0	ENSG00000259471	LINC01169
chr9-127561565-127562214	UP	4.24936e-59	0.188196	0.238	0.118	5.83484e-54	chr9	127561565	127562214	650	undefined	geneBody	intron	undefined	X132736	ENSG00000136830	127505339	127578989	73651	-	0	inside	0	ENSG00000136830	NIBAN2
chr2-37459561-37460815	UP	1.423e-54	0.187711	0.206	0.097	1.95393e-49	chr2	37459561	37460815	1255	undefined	distalIntergenic	intergenic	undefined	-	-	-	-	-	-	-	-	-	-	-
chr10-32992369-32993155	UP	1.2966e-61	0.187614	0.09	0.027	1.78037e-56	chr10	32992369	32993155	787	undefined	geneBody	exon	utr5	X14009	ENSG00000150093	32900318	33005792	105475	-	0	inside	0	ENSG00000150093	ITGB1
chr10-59387540-59388529	UP	1.79885e-54	0.18721	0.264	0.139	2.47002e-49	chr10	59387540	59388529	990	undefined	distalIntergenic	intergenic	undefined	-	-	-	-	-	-	-	-	-	-	-
chr5-16819288-16820394	UP	1.21172e-51	0.186927	0.127	0.051	1.66383e-46	chr5	16819288	16820394	1107	undefined	geneBody	intron	undefined	X98476	ENSG00000145555	16661907	16936288	274382	-	0	inside	0	ENSG00000145555	MYO10
chr3-187170200-187170560	UP	1.31887e-69	0.186369	0.065	0.013	1.81095e-64	chr3	187170200	187170560	361	undefined	geneBody	intron	undefined	X89778	ENSG00000163923	187120948	187180908	59961	-	0	inside	0	ENSG00000163923	RPL39L
chr6-134797517-134798129	UP	1.32278e-51	0.186202	0.112	0.042	1.81632e-46	chr6	134797517	134798129	613	undefined	distalIntergenic	intergenic	undefined	-	-	-	-	-	-	-	-	-	-	-
chr2-111160816-111161148	UP	8.52591e-57	0.18618	0.091	0.028	1.1707e-51	chr2	111160816	111161148	333	undefined	geneBody	intron	undefined	X66825	ENSG00000153094	111119378	111168445	49068	+	0	inside	0	ENSG00000153094	BCL2L11
chr6-116190391-116190989	UP	1.43037e-55	0.186167	0.09	0.028	1.96405e-50	chr6	116190391	116190989	599	undefined	geneBody	intron	undefined	X111259	ENSG00000178425	116100851	116249497	148647	+	0	inside	0	ENSG00000178425	NT5DC1
chr11-69398575-69399581	UP	2.24466e-51	0.185859	0.132	0.054	3.08217e-46	chr11	69398575	69399581	1007	undefined	distalIntergenic	intergenic	undefined	-	-	-	-	-	-	-	-	-	-	-
chr15-77144103-77145345	UP	6.97659e-53	0.185716	0.138	0.054	9.57963e-48	chr15	77144103	77145345	1243	undefined	geneBody	intron	undefined	X43829	ENSG00000173517	77100656	77420144	319489	-	0	inside	0	ENSG00000173517	PEAK1
chr11-126109955-126110648	UP	2.97858e-55	0.185607	0.172	0.083	4.08991e-50	chr11	126109955	126110648	694	undefined	distalIntergenic	intergenic	undefined	-	-	-	-	-	-	-	-	-	-	-
chr15-72237252-72237770	UP	3.96999e-57	0.185584	0.11	0.038	5.45123e-52	chr15	72237252	72237770	519	undefined	distalIntergenic	intergenic	undefined	-	-	-	-	-	-	-	-	-	-	-
chr2-71796125-71796537	UP	1.67028e-48	0.185202	0.128	0.052	2.29348e-43	chr2	71796125	71796537	413	undefined	distalIntergenic	intergenic	undefined	-	-	-	-	-	-	-	-	-	-	-
chr15-78756836-78757618	UP	2.56955e-56	0.185147	0.246	0.127	3.52828e-51	chr15	78756836	78757618	783	undefined	geneDownstream	intergenic	undefined	X43941	ENSG00000136378	78759206	78811464	52259	-	1587	downstream	1587	ENSG00000136378	ADAMTS7
chr12-52279961-52281303	UP	1.11664e-62	0.184881	0.326	0.18	1.53326e-57	chr12	52279961	52281303	1343	promoter2	promoter	intron	undefined	X28698	ENSG00000257830	52274647	52279156	4510	-	804	upstream	804	ENSG00000257830	AC021066.1
chr6-37239753-37240412	UP	8.12359e-65	0.184119	0.265	0.14	1.11546e-59	chr6	37239753	37240412	660	undefined	geneBody	intron	undefined	X108422	ENSG00000286105	37212181	37257637	45457	-	0	inside	0	ENSG00000286105	AL353579.1
chr17-64240177-64241256	UP	5.1815e-52	0.183778	0.262	0.137	7.11477e-47	chr17	64240177	64241256	1080	undefined	geneBody	intron	undefined	X53306	ENSG00000136478	64147227	64263301	116075	-	0	inside	0	ENSG00000136478	TEX2
chr10-97540638-97541022	UP	1.9359e-50	0.183528	0.148	0.065	2.6582e-45	chr10	97540638	97541022	385	undefined	geneBody	intron	undefined	X17414	ENSG00000165886	97498924	97571206	72283	+	0	inside	0	ENSG00000165886	UBTD1
chr19-42850543-42851758	UP	1.74289e-51	0.183511	0.188	0.086	2.39318e-46	chr19	42850543	42851758	1216	undefined	geneBody	intron	undefined	X60332	ENSG00000124467	42752686	42855691	103006	-	0	inside	0	ENSG00000124467	PSG8
chr6-144248268-144249506	UP	3.86381e-50	0.183506	0.145	0.06	5.30544e-45	chr6	144248268	144249506	1239	undefined	distalIntergenic	intergenic	undefined	-	-	-	-	-	-	-	-	-	-	-
chr2-152054394-152055246	UP	2.74461e-46	0.182913	0.179	0.084	3.76865e-41	chr2	152054394	152055246	853	undefined	geneBody	intron	undefined	X68195	ENSG00000182389	151832768	152099475	266708	-	0	inside	0	ENSG00000182389	CACNB4
chr1-48033172-48033909	UP	3.80654e-51	0.182229	0.117	0.048	5.2268e-46	chr1	48033172	48033909	738	undefined	distalIntergenic	intergenic	undefined	-	-	-	-	-	-	-	-	-	-	-
chr5-6555845-6556755	UP	7.17912e-49	0.182186	0.19	0.093	9.85772e-44	chr5	6555845	6556755	911	undefined	distalIntergenic	intergenic	undefined	-	-	-	-	-	-	-	-	-	-	-
chr12-52927036-52927767	UP	3.29368e-56	0.181918	0.125	0.047	4.52258e-51	chr12	52927036	52927767	732	undefined	geneBody	intron	undefined	X28746	ENSG00000170421	52897187	52949954	52768	-	0	inside	0	ENSG00000170421	KRT8
chr4-53476106-53477174	UP	3.00916e-53	0.181783	0.115	0.042	4.13191e-48	chr4	53476106	53477174	1069	undefined	geneBody	exon	CDS	X92572	ENSG00000072201	53459301	53701405	242105	-	0	inside	0	ENSG00000072201	LNX1
chr16-67277056-67277648	UP	9.80933e-49	0.181379	0.208	0.103	1.34693e-43	chr16	67277056	67277648	593	promoter4	promoter	exon	utr5	X47939	ENSG00000196155	67277510	67289499	11990	+	0	overlapStart	0	ENSG00000196155	PLEKHG4
chr4-56133905-56134660	UP	1.55907e-59	0.181308	0.086	0.025	2.14077e-54	chr4	56133905	56134660	756	undefined	geneBody	intron	undefined	X92731	ENSG00000109265	56049073	56328625	279553	+	0	inside	0	ENSG00000109265	KIAA1211
chr4-151886823-151888107	UP	3.78212e-47	0.18106	0.202	0.099	5.19327e-42	chr4	151886823	151888107	1285	promoter2	promoter	exon	otherExon	X96229	ENSG00000286761	151883711	151886239	2529	-	583	upstream	583	ENSG00000286761	AC112242.2
chr6-118542616-118543036	UP	4.86745e-48	0.180463	0.115	0.045	6.68354e-43	chr6	118542616	118543036	421	undefined	geneBody	intron	undefined	X111369	ENSG00000111860	118460772	118710075	249304	-	0	inside	0	ENSG00000111860	CEP85L
chr2-42964353-42964869	UP	1.99772e-50	0.180205	0.166	0.075	2.74309e-45	chr2	42964353	42964869	517	undefined	distalIntergenic	intergenic	undefined	-	-	-	-	-	-	-	-	-	-	-
chr22-19991600-19991932	UP	8.89728e-53	0.179795	0.288	0.163	1.22169e-47	chr22	19991600	19991932	333	undefined	geneBody	intron	undefined	X78555	ENSG00000099889	19969896	20016823	46928	-	0	inside	0	ENSG00000099889	ARVCF
chr20-43583649-43584455	UP	2.18386e-58	0.179594	0.102	0.034	2.99868e-53	chr20	43583649	43584455	807	undefined	geneBody	intron	undefined	X75279	ENSG00000101049	43558968	43588237	29270	+	0	inside	0	ENSG00000101049	SGK2
chr15-38996037-38996562	UP	9.45076e-71	0.179444	0.062	0.012	1.29769e-65	chr15	38996037	38996562	526	undefined	geneBody	intron	undefined	X41324	ENSG00000175779	38628005	39180499	552495	+	0	inside	0	ENSG00000175779	LINC02694
chr1-151979919-151980835	UP	1.65327e-58	0.179371	0.133	0.05	2.27013e-53	chr1	151979919	151980835	917	undefined	distalIntergenic	intergenic	undefined	-	-	-	-	-	-	-	-	-	-	-
chr11-11586485-11587467	UP	5.73834e-49	0.178985	0.28	0.158	7.87937e-44	chr11	11586485	11587467	983	undefined	geneBody	intron	undefined	X20188	ENSG00000110328	11270877	11622005	351129	-	0	inside	0	ENSG00000110328	GALNT18
chr9-130962379-130963023	UP	1.09435e-49	0.178908	0.113	0.041	1.50267e-44	chr9	130962379	130963023	645	undefined	distalIntergenic	intergenic	undefined	-	-	-	-	-	-	-	-	-	-	-
chr2-85498812-85499514	UP	3.59199e-54	0.178879	0.131	0.051	4.9322e-49	chr2	85498812	85499514	703	undefined	distalIntergenic	intergenic	undefined	-	-	-	-	-	-	-	-	-	-	-
chr17-46978441-46979666	UP	5.47937e-49	0.178815	0.21	0.104	7.52378e-44	chr17	46978441	46979666	1226	promoter4	promoter	exon	utr5	X52344	ENSG00000179673	46978156	46979253	1098	-	0	overlapStart	0	ENSG00000179673	RPRML
chr14-90522457-90523227	UP	7.80545e-51	0.178443	0.253	0.138	1.07177e-45	chr14	90522457	90523227	771	undefined	geneDownstream	intergenic	undefined	X39576	ENSG00000165914	90524564	90816479	291916	-	1336	downstream	1336	ENSG00000165914	TTC7B
chr12-52268048-52268566	UP	6.07123e-52	0.178302	0.082	0.025	8.33647e-47	chr12	52268048	52268566	519	undefined	geneBody	intron	undefined	X28696	ENSG00000170442	52249300	52309163	59864	+	0	inside	0	ENSG00000170442	KRT86
chr7-27709467-27710290	UP	1.89822e-48	0.178139	0.096	0.032	2.60646e-43	chr7	27709467	27710290	824	undefined	distalIntergenic	intergenic	undefined	-	-	-	-	-	-	-	-	-	-	-
chr7-22564624-22565042	UP	1.1789e-49	0.177994	0.12	0.045	1.61875e-44	chr7	22564624	22565042	419	undefined	geneBody	exon	otherExon	X115561	ENSG00000232759	22563337	22573996	10660	+	0	inside	0	ENSG00000232759	AC002480.1
chr10-126062211-126063096	UP	4.50865e-51	0.177693	0.226	0.117	6.19087e-46	chr10	126062211	126063096	886	undefined	geneBody	intron	undefined	X18953	ENSG00000148848	126012381	126388455	376075	-	0	inside	0	ENSG00000148848	ADAM12
chr2-105517519-105518483	UP	1.49574e-51	0.177287	0.227	0.12	2.05381e-46	chr2	105517519	105518483	965	undefined	distalIntergenic	intergenic	undefined	-	-	-	-	-	-	-	-	-	-	-
chr8-37871049-37871870	UP	1.40824e-44	0.177149	0.21	0.108	1.93367e-39	chr8	37871049	37871870	822	undefined	geneBody	exon	CDS	X123069	ENSG00000156675	37858618	37899497	40880	-	0	inside	0	ENSG00000156675	RAB11FIP1
chr15-39301358-39302071	UP	3.76252e-52	0.177084	0.086	0.027	5.16635e-47	chr15	39301358	39302071	714	undefined	geneBody	intron	undefined	X41343	ENSG00000259447	39300418	39310782	10365	-	0	inside	0	ENSG00000259447	AC013652.2
chr18-79485134-79486841	UP	1.72472e-55	0.176929	0.319	0.18	2.36823e-50	chr18	79485134	79486841	1708	undefined	geneBody	exon	utr3	X57696	ENSG00000131196	79395856	79529325	133470	+	0	inside	0	ENSG00000131196	NFATC1
chr20-17936367-17937298	UP	2.6932e-51	0.176738	0.297	0.163	3.69806e-46	chr20	17936367	17937298	932	undefined	distalIntergenic	intergenic	undefined	-	-	-	-	-	-	-	-	-	-	-
chr10-71234916-71235721	UP	1.31266e-47	0.176345	0.19	0.093	1.80243e-42	chr10	71234916	71235721	806	undefined	geneBody	intron	undefined	X15776	ENSG00000107731	71212570	71302864	90295	+	0	inside	0	ENSG00000107731	UNC5B
chr3-193982182-193982641	UP	2.61031e-58	0.176125	0.101	0.034	3.58425e-53	chr3	193982182	193982641	460	undefined	geneBody	intron	undefined	X90143	ENSG00000238043	193980614	194006098	25485	+	0	inside	0	ENSG00000238043	AC024559.1
chr20-58001215-58001816	UP	7.07393e-49	0.175921	0.184	0.096	9.71328e-44	chr20	58001215	58001816	602	undefined	upstream	intergenic	undefined	X76194	ENSG00000275852	58003904	58004648	745	+	2087	upstream	2087	ENSG00000275852	LINC01742
chr1-53512159-53512669	UP	2.43685e-40	0.175663	0.182	0.088	3.34607e-35	chr1	53512159	53512669	511	undefined	geneBody	intron	undefined	X3565	ENSG00000174332	53506237	53738106	231870	-	0	inside	0	ENSG00000174332	GLIS1
chrX-131752329-131753696	UP	7.96191e-50	0.17538	0.137	0.055	1.09326e-44	chrX	131752329	131753696	1368	undefined	geneBody	intron	undefined	X136695	ENSG00000213468	131688779	131830862	142084	-	0	inside	0	ENSG00000213468	FIRRE
chr15-74135720-74136672	UP	1.97933e-53	0.175363	0.241	0.122	2.71784e-48	chr15	74135720	74136672	953	undefined	geneBody	exon	utr3	X43627	ENSG00000167178	74100311	74138540	38230	+	0	inside	0	ENSG00000167178	ISLR2
chr11-63560368-63561336	UP	2.23768e-43	0.175097	0.191	0.095	3.07258e-38	chr11	63560368	63561336	969	undefined	geneBody	intron	undefined	X22160	ENSG00000133328	63552770	63563379	10610	-	0	inside	0	ENSG00000133328	PLAAT2
chr12-52221509-52222427	UP	5.29509e-39	0.175027	0.141	0.059	7.27074e-34	chr12	52221509	52222427	919	undefined	geneBody	exon	otherExon	X28690	ENSG00000258279	52164115	52223813	59699	+	0	inside	0	ENSG00000258279	LINC00592
chr5-169742476-169743317	UP	5.70933e-45	0.174439	0.097	0.034	7.83954e-40	chr5	169742476	169743317	842	undefined	geneBody	intron	undefined	X105101	ENSG00000134516	169637268	170083382	446115	+	0	inside	0	ENSG00000134516	DOCK2
chr16-11632266-11633178	UP	4.9125e-47	0.174216	0.178	0.085	6.7454e-42	chr16	11632266	11633178	913	undefined	geneBody	intron	undefined	X46017	ENSG00000189067	11547722	11636381	88660	-	0	inside	0	ENSG00000189067	LITAF
chr2-113762351-113762994	UP	7.9213e-62	0.174042	0.061	0.013	1.08768e-56	chr2	113762351	113762994	644	undefined	distalIntergenic	intergenic	undefined	-	-	-	-	-	-	-	-	-	-	-
chr11-119416917-119418101	UP	1.21388e-42	0.173979	0.2	0.102	1.6668e-37	chr11	119416917	119418101	1185	promoter4	promoter	exon	utr3	X25025	ENSG00000263873	119417951	119419114	1164	+	0	overlapStart	0	ENSG00000263873	AP003396.5
chr6-2376122-2377429	UP	3.67809e-42	0.173752	0.125	0.053	5.05042e-37	chr6	2376122	2377429	1308	undefined	geneBody	intron	undefined	X106027	ENSG00000286512	2353427	2386110	32684	-	0	inside	0	ENSG00000286512	AL031768.2
chr12-108112832-108113715	UP	2.05321e-40	0.173453	0.165	0.078	2.81928e-35	chr12	108112832	108113715	884	undefined	distalIntergenic	intergenic	undefined	-	-	-	-	-	-	-	-	-	-	-
chr5-160164819-160166055	UP	3.9939e-69	0.172981	0.479	0.297	5.48407e-64	chr5	160164819	160166055	1237	undefined	distalIntergenic	intergenic	undefined	-	-	-	-	-	-	-	-	-	-	-
chr15-74040487-74040800	UP	6.02092e-46	0.172462	0.157	0.07	8.26738e-41	chr15	74040487	74040800	314	undefined	geneBody	exon	otherExon	X43616	ENSG00000287543	74040190	74043332	3143	-	0	inside	0	ENSG00000287543	AC013486.1
chr7-47485504-47485928	UP	2.22322e-43	0.172366	0.115	0.047	3.05272e-38	chr7	47485504	47485928	425	undefined	geneBody	intron	undefined	X117048	ENSG00000136205	47275154	47582558	307405	-	0	inside	0	ENSG00000136205	TNS3
chr3-71510966-71511441	UP	3.36693e-39	0.172258	0.144	0.065	4.62317e-34	chr3	71510966	71511441	476	undefined	geneBody	intron	undefined	X84595	ENSG00000114861	70952817	71583993	631177	-	0	inside	0	ENSG00000114861	FOXP1
chr3-127325366-127326014	UP	4.90001e-66	0.172183	0.065	0.014	6.72826e-61	chr3	127325366	127326014	649	undefined	geneBody	intron	undefined	X86796	ENSG00000244215	127322307	127390670	68364	-	0	inside	0	ENSG00000244215	LINC02016
chr7-48084679-48085286	UP	6.3568e-43	0.172083	0.243	0.129	8.72859e-38	chr7	48084679	48085286	608	undefined	upstream	intergenic	undefined	X117114	ENSG00000183696	48088628	48108736	20109	+	3341	upstream	3341	ENSG00000183696	UPP1
chr5-16871390-16872320	UP	5.45526e-43	0.171691	0.111	0.042	7.49067e-38	chr5	16871390	16872320	931	undefined	geneBody	intron	undefined	X98479	ENSG00000145555	16661907	16936288	274382	-	0	inside	0	ENSG00000145555	MYO10
chr3-52670530-52671174	UP	5.73531e-38	0.171614	0.18	0.086	7.87522e-33	chr3	52670530	52671174	645	undefined	geneBody	intron	undefined	X83607	ENSG00000163939	52545352	52685917	140566	-	0	inside	0	ENSG00000163939	PBRM1
chr3-75432876-75433261	UP	1.43803e-46	0.171436	0.192	0.098	1.97457e-41	chr3	75432876	75433261	386	promoter1	promoter	intergenic	undefined	X84855	ENSG00000272690	75435232	75538029	102798	+	1970	upstream	1970	ENSG00000272690	LINC02018
chr17-44599222-44600351	UP	1.08255e-46	0.17083	0.237	0.127	1.48646e-41	chr17	44599222	44600351	1130	undefined	distalIntergenic	intergenic	undefined	-	-	-	-	-	-	-	-	-	-	-
chr2-201959427-201959940	UP	3.03632e-47	0.170724	0.077	0.024	4.1692e-42	chr2	201959427	201959940	514	undefined	distalIntergenic	intergenic	undefined	-	-	-	-	-	-	-	-	-	-	-
chr12-3230785-3231984	UP	3.45003e-43	0.170662	0.162	0.08	4.73728e-38	chr12	3230785	3231984	1200	undefined	geneBody	intron	undefined	X26228	ENSG00000011105	3077355	3286564	209210	+	0	inside	0	ENSG00000011105	TSPAN9
chr8-95405153-95406773	UP	4.95918e-45	0.170539	0.109	0.045	6.8095e-40	chr8	95405153	95406773	1621	undefined	geneBody	intron	undefined	X125168	ENSG00000253773	95204456	95811254	606799	+	0	inside	0	ENSG00000253773	C8orf37-AS1
chr17-31593733-31594242	UP	4.79251e-40	0.170451	0.195	0.098	6.58064e-35	chr17	31593733	31594242	510	undefined	geneBody	intron	undefined	X51266	ENSG00000266877	31583162	31637543	54382	+	0	inside	0	ENSG00000266877	AC007923.4
chr15-68478891-68480157	UP	4.54415e-42	0.170371	0.242	0.131	6.23962e-37	chr15	68478891	68480157	1267	undefined	distalIntergenic	intergenic	undefined	-	-	-	-	-	-	-	-	-	-	-
chr3-8629314-8629872	UP	3.34981e-42	0.169657	0.209	0.113	4.59966e-37	chr3	8629314	8629872	559	undefined	geneBody	exon	utr3	X80892	ENSG00000125046	8619400	8745040	125641	-	0	inside	0	ENSG00000125046	SSUH2
chr1-23196739-23197268	UP	1.01818e-54	0.169419	0.067	0.017	1.39807e-49	chr1	23196739	23197268	530	undefined	upstream	intergenic	undefined	X1609	ENSG00000179546	23191895	23194729	2835	-	2009	upstream	2009	ENSG00000179546	HTR1D
chr15-31456934-31458029	UP	3.79247e-41	0.169192	0.166	0.082	5.20748e-36	chr15	31456934	31458029	1096	undefined	distalIntergenic	intergenic	undefined	-	-	-	-	-	-	-	-	-	-	-
chr15-78092272-78093804	UP	5.18445e-51	0.169149	0.099	0.034	7.11882e-46	chr15	78092272	78093804	1533	undefined	geneBody	exon	CDS	X43888	ENSG00000183476	78077808	78104909	27102	+	0	inside	0	ENSG00000183476	SH2D7
chr3-69306254-69307425	UP	9.5331e-53	0.168892	0.293	0.165	1.309e-47	chr3	69306254	69307425	1172	undefined	geneBody	exon	otherExon	X84420	ENSG00000114541	69168782	69542583	373802	-	0	inside	0	ENSG00000114541	FRMD4B
chr6-74870233-74870742	UP	7.03268e-56	0.168812	0.059	0.013	9.65665e-51	chr6	74870233	74870742	510	undefined	distalIntergenic	intergenic	undefined	-	-	-	-	-	-	-	-	-	-	-
chr11-66996502-66997391	UP	2.50358e-49	0.168807	0.092	0.031	3.4377e-44	chr11	66996502	66997391	890	undefined	distalIntergenic	intergenic	undefined	-	-	-	-	-	-	-	-	-	-	-
chr3-45123894-45124809	UP	8.59881e-41	0.168668	0.099	0.038	1.18071e-35	chr3	45123894	45124809	916	undefined	geneBody	intron	undefined	X83107	ENSG00000163814	45082277	45146422	64146	-	0	inside	0	ENSG00000163814	CDCP1
chr5-16957422-16958215	UP	8.37606e-54	0.168524	0.062	0.016	1.15013e-48	chr5	16957422	16958215	794	undefined	distalIntergenic	intergenic	undefined	-	-	-	-	-	-	-	-	-	-	-
chr5-174549029-174549556	UP	5.19824e-39	0.168496	0.113	0.049	7.13776e-34	chr5	174549029	174549556	528	undefined	distalIntergenic	intergenic	undefined	-	-	-	-	-	-	-	-	-	-	-
chr12-3150923-3152652	UP	4.31634e-59	0.168371	0.432	0.271	5.92681e-54	chr12	3150923	3152652	1730	undefined	geneDownstream	exon	otherExon	X26220	ENSG00000256197	3149797	3151476	1680	+	0	overlapEnd	0	ENSG00000256197	TSPAN9-IT1
chr16-13849705-13850440	UP	2.06012e-39	0.168298	0.123	0.054	2.82877e-34	chr16	13849705	13850440	736	undefined	distalIntergenic	intergenic	undefined	-	-	-	-	-	-	-	-	-	-	-
chr14-94373482-94374152	UP	4.15112e-39	0.167923	0.117	0.048	5.69995e-34	chr14	94373482	94374152	671	undefined	distalIntergenic	intergenic	undefined	-	-	-	-	-	-	-	-	-	-	-
chr10-1313750-1314008	UP	2.46497e-61	0.167847	0.051	0.01	3.38468e-56	chr10	1313750	1314008	259	undefined	geneBody	intron	undefined	X12077	ENSG00000185736	1177313	1737525	560213	-	0	inside	0	ENSG00000185736	ADARB2
chr3-42350877-42351630	UP	6.04486e-41	0.167807	0.104	0.04	8.30026e-36	chr3	42350877	42351630	754	undefined	distalIntergenic	intergenic	undefined	-	-	-	-	-	-	-	-	-	-	-
chr11-130771712-130772972	UP	6.20934e-50	0.167792	0.109	0.04	8.52611e-45	chr11	130771712	130772972	1261	undefined	geneBody	exon	otherExon	X25756	ENSG00000288013	130771413	130785533	14121	-	0	inside	0	ENSG00000288013	AP003486.2
chr2-39736613-39736976	UP	1.03497e-36	0.167712	0.198	0.103	1.42113e-31	chr2	39736613	39736976	364	undefined	geneBody	exon	utr3	X63685	ENSG00000138050	39736060	39779267	43208	-	0	inside	0	ENSG00000138050	THUMPD2
chr2-37449478-37450456	UP	5.29622e-37	0.167616	0.145	0.067	7.27229e-32	chr2	37449478	37450456	979	undefined	distalIntergenic	intergenic	undefined	-	-	-	-	-	-	-	-	-	-	-
chr7-98788654-98789423	UP	1.59494e-37	0.167608	0.176	0.088	2.19003e-32	chr7	98788654	98789423	770	undefined	distalIntergenic	intergenic	undefined	-	-	-	-	-	-	-	-	-	-	-
chr9-129225690-129226376	UP	7.48529e-58	0.167506	0.102	0.035	1.02781e-52	chr9	129225690	129226376	687	undefined	distalIntergenic	intergenic	undefined	-	-	-	-	-	-	-	-	-	-	-
chr4-151990189-151991976	UP	6.23117e-37	0.167499	0.163	0.08	8.55608e-32	chr4	151990189	151991976	1788	promoter4	promoter	exon	otherExon	X96233	ENSG00000286066	151949338	151991925	42588	-	0	overlapStart	0	ENSG00000286066	AC097375.4
chr15-70327732-70328963	UP	5.63582e-47	0.167419	0.116	0.046	7.73859e-42	chr15	70327732	70328963	1232	undefined	geneDownstream	intergenic	undefined	X43300	ENSG00000259503	70321576	70326742	5167	+	989	downstream	989	ENSG00000259503	AC048383.1
chr10-97882072-97883057	UP	2.85224e-36	0.167407	0.143	0.066	3.91644e-31	chr10	97882072	97883057	986	undefined	geneBody	exon	CDS	X17450	ENSG00000095713	97865000	98030828	165829	-	0	inside	0	ENSG00000095713	CRTAC1
chr11-11415646-11417201	UP	3.99002e-39	0.167186	0.207	0.108	5.47873e-34	chr11	11415646	11417201	1556	undefined	geneBody	intron	undefined	X20168	ENSG00000110328	11270877	11622005	351129	-	0	inside	0	ENSG00000110328	GALNT18
chr7-98867262-98867682	UP	6.38446e-36	0.166948	0.156	0.074	8.76657e-31	chr7	98867262	98867682	421	undefined	geneBody	intron	undefined	X118774	ENSG00000166448	98846488	98870771	24284	-	0	inside	0	ENSG00000166448	TMEM130
chr5-41597540-41598441	UP	3.21788e-45	0.166824	0.074	0.023	4.4185e-40	chr5	41597540	41598441	902	undefined	distalIntergenic	intergenic	undefined	-	-	-	-	-	-	-	-	-	-	-
chr3-56157449-56158388	UP	7.50161e-57	0.166351	0.066	0.017	1.03005e-51	chr3	56157449	56158388	940	undefined	geneBody	intron	undefined	X83755	ENSG00000187672	55508311	56468467	960157	-	0	inside	0	ENSG00000187672	ERC2
chr15-56356401-56357014	UP	2.82301e-53	0.165941	0.06	0.014	3.8763e-48	chr15	56356401	56357014	614	undefined	geneBody	intron	undefined	X42335	ENSG00000151575	56244009	56445997	201989	+	0	inside	0	ENSG00000151575	TEX9
chr6-37077462-37078327	UP	7.87202e-46	0.165722	0.15	0.069	1.08091e-40	chr6	37077462	37078327	866	undefined	distalIntergenic	intergenic	undefined	-	-	-	-	-	-	-	-	-	-	-
chr9-27086880-27087723	UP	3.33143e-35	0.165641	0.121	0.05	4.57441e-30	chr9	27086880	27087723	844	undefined	distalIntergenic	intergenic	undefined	-	-	-	-	-	-	-	-	-	-	-
chr1-7469191-7469780	UP	1.03853e-35	0.165348	0.157	0.078	1.42602e-30	chr1	7469191	7469780	590	undefined	geneBody	intron	undefined	X468	ENSG00000171735	6785454	7769706	984253	+	0	inside	0	ENSG00000171735	CAMTA1
chr18-45254628-45256230	UP	5.57565e-44	0.165046	0.263	0.145	7.65598e-39	chr18	45254628	45256230	1603	undefined	geneBody	intron	undefined	X56313	ENSG00000132874	45212995	45683686	470692	+	0	inside	0	ENSG00000132874	SLC14A2
chr5-135986126-135987833	UP	1.39867e-37	0.165037	0.174	0.086	1.92053e-32	chr5	135986126	135987833	1708	undefined	distalIntergenic	intergenic	undefined	-	-	-	-	-	-	-	-	-	-	-
chr1-98323392-98324378	UP	8.57874e-39	0.165031	0.139	0.061	1.17796e-33	chr1	98323392	98324378	987	undefined	distalIntergenic	intergenic	undefined	-	-	-	-	-	-	-	-	-	-	-
chr16-64909977-64910860	UP	2.2156e-39	0.164842	0.109	0.044	3.04227e-34	chr16	64909977	64910860	884	undefined	distalIntergenic	intergenic	undefined	-	-	-	-	-	-	-	-	-	-	-
chr3-37936058-37936621	UP	5.21605e-39	0.164673	0.117	0.05	7.16221e-34	chr3	37936058	37936621	564	undefined	geneBody	intron	undefined	X82670	ENSG00000144677	37861880	37984469	122590	+	0	inside	0	ENSG00000144677	CTDSPL
chr5-150112605-150113525	UP	7.85809e-43	0.164667	0.202	0.105	1.079e-37	chr5	150112605	150113525	921	promoter4	promoter	exon	utr5	X104244	ENSG00000182578	150053291	150113372	60082	-	0	overlapStart	0	ENSG00000182578	CSF1R
chr5-175245949-175246916	UP	3.5868e-35	0.164463	0.172	0.085	4.92508e-30	chr5	175245949	175246916	968	undefined	distalIntergenic	intergenic	undefined	-	-	-	-	-	-	-	-	-	-	-
chr11-130428111-130428883	UP	5.22279e-41	0.164379	0.202	0.111	7.17147e-36	chr11	130428111	130428883	773	promoter4	promoter	exon	utr5	X25713	ENSG00000134917	130404923	130428609	23687	-	0	overlapStart	0	ENSG00000134917	ADAMTS8
chr5-142644128-142645509	UP	2.92817e-37	0.164359	0.242	0.131	4.02071e-32	chr5	142644128	142645509	1382	undefined	geneBody	exon	utr5	X103752	ENSG00000113578	142592178	142698070	105893	-	0	inside	0	ENSG00000113578	FGF1
chr10-24464693-24465768	UP	2.44848e-38	0.16429	0.137	0.064	3.36203e-33	chr10	24464693	24465768	1076	undefined	geneBody	intron	undefined	X13412	ENSG00000120549	23694746	24547848	853103	+	0	inside	0	ENSG00000120549	KIAA1217
chr3-15646858-15647990	UP	3.23129e-54	0.16425	0.097	0.033	4.43691e-49	chr3	15646858	15647990	1133	undefined	geneBody	exon	utr3	X81372	ENSG00000169814	15601341	15722311	120971	+	0	inside	0	ENSG00000169814	BTD
chr17-6506659-6507185	UP	4.55994e-54	0.164185	0.057	0.013	6.2613e-49	chr17	6506659	6507185	527	undefined	geneBody	intron	undefined	X49976	ENSG00000091622	6451263	6556555	105293	-	0	inside	0	ENSG00000091622	PITPNM3
chr5-6550805-6552135	UP	1.49709e-48	0.164082	0.319	0.196	2.05566e-43	chr5	6550805	6552135	1331	undefined	distalIntergenic	intergenic	undefined	-	-	-	-	-	-	-	-	-	-	-
chr3-4830740-4831634	UP	1.82054e-38	0.163971	0.19	0.098	2.4998e-33	chr3	4830740	4831634	895	undefined	geneBody	exon	otherExon	X80772	ENSG00000235978	4814294	4887293	73000	-	0	inside	0	ENSG00000235978	AC018816.1
chr3-14876788-14877583	UP	2.02965e-57	0.163923	0.086	0.027	2.78693e-52	chr3	14876788	14877583	796	undefined	geneBody	intron	undefined	X81311	ENSG00000154783	14810853	14934571	123719	+	0	inside	0	ENSG00000154783	FGD5
chr21-29130144-29131157	UP	4.42927e-37	0.163842	0.21	0.108	6.08187e-32	chr21	29130144	29131157	1014	undefined	geneBody	exon	utr5	X77052	ENSG00000156265	29077471	29175889	98419	+	0	inside	0	ENSG00000156265	MAP3K7CL
chr18-79567426-79568137	UP	1.42709e-37	0.16371	0.187	0.095	1.95955e-32	chr18	79567426	79568137	712	undefined	distalIntergenic	intergenic	undefined	-	-	-	-	-	-	-	-	-	-	-
chr3-129611879-129612319	UP	9.02246e-36	0.16361	0.181	0.092	1.23888e-30	chr3	129611879	129612319	441	undefined	distalIntergenic	intergenic	undefined	-	-	-	-	-	-	-	-	-	-	-
chr10-78634382-78635448	UP	3.41041e-39	0.163568	0.109	0.045	4.68287e-34	chr10	78634382	78635448	1067	undefined	geneBody	intron	undefined	X16358	ENSG00000282863	78179174	78675109	495936	+	0	inside	0	ENSG00000282863	AC012560.1
chr1-210239291-210240103	UP	1.17697e-38	0.163521	0.21	0.111	1.61611e-33	chr1	210239291	210240103	813	undefined	geneBody	exon	CDS	X10079	ENSG00000082497	210232796	210246631	13836	+	0	inside	0	ENSG00000082497	SERTAD4
chr7-130356033-130356676	UP	1.56612e-44	0.163501	0.106	0.042	2.15045e-39	chr7	130356033	130356676	644	undefined	geneBody	intron	undefined	X120111	ENSG00000158525	130344816	130368730	23915	+	0	inside	0	ENSG00000158525	CPA5
chr3-15314812-15315311	UP	1.65287e-39	0.163354	0.112	0.045	2.26957e-34	chr3	15314812	15315311	500	undefined	geneBody	intron	undefined	X81340	ENSG00000131370	15254353	15341368	87016	-	0	inside	0	ENSG00000131370	SH3BP5
chr2-64838497-64839215	UP	7.31239e-46	0.163308	0.081	0.027	1.00407e-40	chr2	64838497	64839215	719	undefined	geneBody	intron	undefined	X64914	ENSG00000287123	64836985	64848264	11280	+	0	inside	0	ENSG00000287123	AC007880.1
chr2-225040888-225043050	UP	6.64225e-43	0.163241	0.165	0.076	9.12054e-38	chr2	225040888	225043050	2163	promoter4	promoter	exon	utr5	X71797	ENSG00000135905	224765090	225042445	277356	-	0	overlapStart	0	ENSG00000135905	DOCK10
chr9-87497328-87498921	UP	2.11818e-46	0.163151	0.146	0.062	2.90849e-41	chr9	87497328	87498921	1594	promoter4	promoter	exon	utr5	X130365	ENSG00000196730	87497228	87708634	211407	+	0	inside	99	ENSG00000196730	DAPK1
chr18-376114-376613	UP	3.94836e-40	0.163118	0.106	0.042	5.42153e-35	chr18	376114	376613	500	undefined	geneBody	intron	undefined	X54645	ENSG00000158270	316737	500722	183986	-	0	inside	0	ENSG00000158270	COLEC12
chr11-125262404-125263908	UP	1.10377e-45	0.162885	0.244	0.138	1.5156e-40	chr11	125262404	125263908	1505	undefined	geneBody	intron	undefined	X25423	ENSG00000254932	125258626	125266798	8173	-	0	inside	0	ENSG00000254932	AP001007.1
chr10-90929996-90931787	UP	3.00284e-45	0.162825	0.348	0.207	4.12323e-40	chr10	90929996	90931787	1792	undefined	distalIntergenic	intergenic	undefined	-	-	-	-	-	-	-	-	-	-	-
chr16-2835495-2836195	UP	9.61687e-41	0.162614	0.092	0.035	1.3205e-35	chr16	2835495	2836195	701	undefined	geneBody	intron	undefined	X45622	ENSG00000162078	2830169	2839585	9417	+	0	inside	0	ENSG00000162078	ZG16B
chr10-13226350-13227230	UP	3.32053e-43	0.162344	0.081	0.029	4.55945e-38	chr10	13226350	13227230	881	undefined	geneBody	intron	undefined	X12772	ENSG00000165623	13221766	13234374	12609	-	0	inside	0	ENSG00000165623	UCMA
chr19-16338344-16339385	UP	3.72337e-41	0.162266	0.263	0.146	5.1126e-36	chr19	16338344	16339385	1042	undefined	distalIntergenic	intergenic	undefined	-	-	-	-	-	-	-	-	-	-	-
chr19-41323576-41323864	UP	6.86787e-39	0.162159	0.161	0.078	9.43035e-34	chr19	41323576	41323864	289	undefined	geneBody	exon	utr3	X60225	ENSG00000142039	41310172	41324873	14702	+	0	inside	0	ENSG00000142039	CCDC97
chr16-77881126-77881801	UP	6.04623e-37	0.161938	0.085	0.031	8.30214e-32	chr16	77881126	77881801	676	undefined	geneBody	intron	undefined	X48491	ENSG00000171724	77788564	77980107	191544	+	0	inside	0	ENSG00000171724	VAT1L
chr20-51360187-51360947	UP	3.82029e-46	0.161504	0.072	0.022	5.24568e-41	chr20	51360187	51360947	761	undefined	distalIntergenic	intergenic	undefined	-	-	-	-	-	-	-	-	-	-	-
chr2-151315017-151316089	UP	1.38344e-36	0.16136	0.139	0.063	1.89961e-31	chr2	151315017	151316089	1073	undefined	distalIntergenic	intergenic	undefined	-	-	-	-	-	-	-	-	-	-	-
chr7-98869200-98870561	UP	3.91503e-40	0.160917	0.319	0.189	5.37577e-35	chr7	98869200	98870561	1362	promoter4	promoter	exon	utr5	X118775	ENSG00000166448	98846488	98870771	24284	-	0	inside	209	ENSG00000166448	TMEM130
chr10-64394455-64395277	UP	2.84316e-34	0.160662	0.106	0.044	3.90397e-29	chr10	64394455	64395277	823	undefined	geneBody	intron	undefined	X15496	ENSG00000228566	63664664	64693446	1028783	+	0	inside	0	ENSG00000228566	AC013287.1
chr13-23992448-23993267	UP	2.85585e-36	0.160197	0.11	0.047	3.9214e-31	chr13	23992448	23993267	820	undefined	geneBody	intron	undefined	X32849	ENSG00000228741	23979810	24035027	55218	+	0	inside	0	ENSG00000228741	AL445985.1
chr2-37767730-37768966	UP	2.79018e-34	0.160023	0.239	0.134	3.83123e-29	chr2	37767730	37768966	1237	undefined	distalIntergenic	intergenic	undefined	-	-	-	-	-	-	-	-	-	-	-
chr19-13937519-13938876	UP	3.99121e-39	0.159976	0.255	0.144	5.48037e-34	chr19	13937519	13938876	1358	undefined	geneBody	exon	utr5	X58940	ENSG00000132000	13931187	13953392	22206	-	0	inside	0	ENSG00000132000	PODNL1
chr1-23951411-23952120	UP	3.17258e-36	0.159933	0.197	0.108	4.3563e-31	chr1	23951411	23952120	710	undefined	upstream	intergenic	undefined	X1673	ENSG00000189266	23956839	23963462	6624	+	4718	upstream	4718	ENSG00000189266	PNRC2
chr1-108721088-108721557	UP	3.0633e-43	0.159502	0.075	0.023	4.20625e-38	chr1	108721088	108721557	470	undefined	geneBody	intron	undefined	X5987	ENSG00000143107	108712908	108742749	29842	+	0	inside	0	ENSG00000143107	FNDC7
chr5-142684564-142686723	UP	7.2625e-39	0.159455	0.316	0.188	9.97221e-34	chr5	142684564	142686723	2160	undefined	geneBody	exon	utr5	X103757	ENSG00000113578	142592178	142698070	105893	-	0	inside	0	ENSG00000113578	FGF1
chr2-203802355-203803433	UP	1.59568e-39	0.159226	0.109	0.046	2.19105e-34	chr2	203802355	203803433	1079	undefined	distalIntergenic	intergenic	undefined	-	-	-	-	-	-	-	-	-	-	-
chr16-66028536-66029245	UP	8.05245e-42	0.159124	0.099	0.037	1.10569e-36	chr16	66028536	66029245	710	undefined	distalIntergenic	intergenic	undefined	-	-	-	-	-	-	-	-	-	-	-
chr8-95808124-95808829	UP	1.90059e-35	0.158973	0.1	0.041	2.60972e-30	chr8	95808124	95808829	706	undefined	geneBody	intron	undefined	X125196	ENSG00000253773	95204456	95811254	606799	+	0	inside	0	ENSG00000253773	C8orf37-AS1
chr8-120745054-120745897	UP	4.945e-40	0.158932	0.089	0.033	6.79002e-35	chr8	120745054	120745897	844	undefined	geneBody	intron	undefined	X126521	ENSG00000172164	120535745	120813273	277529	-	0	inside	0	ENSG00000172164	SNTB1
chr14-93301570-93302392	UP	1.05644e-45	0.158838	0.063	0.017	1.4506e-40	chr14	93301570	93302392	823	undefined	geneBody	intron	undefined	X39791	ENSG00000011114	93237550	93333092	95543	-	0	inside	0	ENSG00000011114	BTBD7
chr5-158384658-158385430	UP	2.74997e-37	0.158819	0.101	0.04	3.77601e-32	chr5	158384658	158385430	773	undefined	geneBody	intron	undefined	X104723	ENSG00000276778	158320683	158409773	89091	-	0	inside	0	ENSG00000276778	LINC02227
chr16-64736300-64737308	UP	9.13944e-36	0.158789	0.104	0.044	1.25495e-30	chr16	64736300	64737308	1009	undefined	distalIntergenic	intergenic	undefined	-	-	-	-	-	-	-	-	-	-	-
chr15-74172854-74173907	UP	1.38363e-43	0.158738	0.281	0.161	1.89988e-38	chr15	74172854	74173907	1054	promoter4	promoter	exon	utr5	X43632	ENSG00000129009	74173710	74176872	3163	+	0	overlapStart	0	ENSG00000129009	ISLR
chr16-14974380-14976026	UP	1.71664e-51	0.158698	0.354	0.21	2.35714e-46	chr16	14974380	14976026	1647	promoter4	promoter	exon	utr5	X46183	ENSG00000179889	14974591	15139339	164749	+	0	overlapStart	0	ENSG00000179889	PDXDC1
chr6-36577052-36577785	UP	1.77697e-39	0.158554	0.097	0.037	2.43998e-34	chr6	36577052	36577785	734	undefined	distalIntergenic	intergenic	undefined	-	-	-	-	-	-	-	-	-	-	-
chr22-31602143-31602885	UP	1.46668e-31	0.15853	0.21	0.111	2.01392e-26	chr22	31602143	31602885	743	undefined	geneBody	exon	utr3	X79413	ENSG00000198089	31488688	31618588	129901	+	0	inside	0	ENSG00000198089	SFI1
chr17-62095594-62096303	UP	1.80351e-31	0.158523	0.124	0.056	2.47642e-26	chr17	62095594	62096303	710	undefined	distalIntergenic	intergenic	undefined	-	-	-	-	-	-	-	-	-	-	-
chr8-48407543-48409829	UP	2.02316e-35	0.158516	0.251	0.143	2.77802e-30	chr8	48407543	48409829	2287	undefined	distalIntergenic	intergenic	undefined	-	-	-	-	-	-	-	-	-	-	-
chr12-124732067-124732985	UP	8.43077e-34	0.158437	0.23	0.125	1.15764e-28	chr12	124732067	124732985	919	undefined	distalIntergenic	intergenic	undefined	-	-	-	-	-	-	-	-	-	-	-
chr15-48029433-48030127	UP	1.48514e-42	0.158329	0.07	0.022	2.03926e-37	chr15	48029433	48030127	695	undefined	geneBody	intron	undefined	X41863	ENSG00000259754	47812729	48050507	237779	+	0	inside	0	ENSG00000259754	AC092078.2
chr10-71260015-71260979	UP	1.92561e-33	0.158282	0.149	0.074	2.64407e-28	chr10	71260015	71260979	965	undefined	geneBody	intron	undefined	X15779	ENSG00000107731	71212570	71302864	90295	+	0	inside	0	ENSG00000107731	UNC5B
chr10-127990921-127991921	UP	6.24835e-41	0.158274	0.113	0.045	8.57967e-36	chr10	127990921	127991921	1001	undefined	geneBody	intron	undefined	X19043	ENSG00000132334	127907061	128085855	178795	+	0	inside	0	ENSG00000132334	PTPRE
chr17-16524717-16525251	UP	7.88486e-35	0.158137	0.175	0.089	1.08268e-29	chr17	16524717	16525251	535	promoter2	promoter	intergenic	undefined	X50579	ENSG00000286743	16525832	16529290	3459	+	580	upstream	580	ENSG00000286743	AC127540.2
chr16-88306978-88307476	UP	1.15793e-32	0.158107	0.127	0.058	1.58997e-27	chr16	88306978	88307476	499	undefined	distalIntergenic	intergenic	undefined	-	-	-	-	-	-	-	-	-	-	-
chr8-115055612-115057009	UP	1.4048e-31	0.158096	0.189	0.096	1.92895e-26	chr8	115055612	115057009	1398	undefined	distalIntergenic	intergenic	undefined	-	-	-	-	-	-	-	-	-	-	-
chr10-124267124-124267886	UP	8.02559e-35	0.158046	0.128	0.061	1.102e-29	chr10	124267124	124267886	763	undefined	distalIntergenic	intergenic	undefined	-	-	-	-	-	-	-	-	-	-	-
chr2-40239471-40240839	UP	1.77086e-40	0.158022	0.278	0.159	2.43159e-35	chr2	40239471	40240839	1369	undefined	geneBody	intron	undefined	X63718	ENSG00000227028	39786453	40255209	468757	+	0	inside	0	ENSG00000227028	SLC8A1-AS1
chr10-48633807-48635302	UP	9.53815e-31	0.157857	0.232	0.121	1.30969e-25	chr10	48633807	48635302	1496	undefined	geneBody	intron	undefined	X14669	ENSG00000128805	48446034	48656265	210232	-	0	inside	0	ENSG00000128805	ARHGAP22
chr17-50043538-50044148	UP	1.13946e-34	0.157853	0.138	0.065	1.56461e-29	chr17	50043538	50044148	611	undefined	distalIntergenic	intergenic	undefined	-	-	-	-	-	-	-	-	-	-	-
chr5-154221072-154221904	UP	3.20187e-33	0.157806	0.137	0.065	4.39652e-28	chr5	154221072	154221904	833	undefined	geneDownstream	intron	undefined	X104504	ENSG00000037749	154038906	154220478	181573	+	593	downstream	593	ENSG00000037749	MFAP3
chr6-169034385-169035848	UP	3.8227e-32	0.157683	0.169	0.088	5.24899e-27	chr6	169034385	169035848	1464	promoter4	promoter	exon	otherExon	X114307	ENSG00000229720	169034197	169035642	1446	-	0	overlapStart	0	ENSG00000229720	AL109924.1
chr11-36455039-36456404	UP	2.64526e-53	0.157653	0.44	0.277	3.63223e-48	chr11	36455039	36456404	1366	undefined	geneBody	exon	otherExon	X21353	ENSG00000135362	36296288	36465204	168917	+	0	inside	0	ENSG00000135362	PRR5L
chr5-140341554-140342050	UP	2.57455e-35	0.157472	0.243	0.137	3.53514e-30	chr5	140341554	140342050	497	undefined	geneBody	intron	undefined	X103554	ENSG00000113070	140332843	140346603	13761	-	0	inside	0	ENSG00000113070	HBEGF
chr8-66535745-66536065	UP	1.17146e-31	0.157384	0.141	0.068	1.60855e-26	chr8	66535745	66536065	321	undefined	distalIntergenic	intergenic	undefined	-	-	-	-	-	-	-	-	-	-	-
chr12-62702442-62704002	UP	4.66051e-41	0.157219	0.159	0.075	6.39939e-36	chr12	62702442	62704002	1561	undefined	geneBody	intron	undefined	X29247	ENSG00000111110	62643994	62935150	291157	-	0	inside	0	ENSG00000111110	PPM1H
chr7-30469248-30469729	UP	4.44578e-39	0.157206	0.197	0.099	6.10455e-34	chr7	30469248	30469729	482	undefined	geneBody	intron	undefined	X116052	ENSG00000106100	30424527	30478784	54258	-	0	inside	0	ENSG00000106100	NOD1
chr16-15811919-15812472	UP	4.5429e-34	0.157105	0.294	0.174	6.23791e-29	chr16	15811919	15812472	554	undefined	geneBody	intron	undefined	X46249	ENSG00000133392	15703135	15857028	153894	-	0	inside	0	ENSG00000133392	MYH11
chr3-45167067-45167842	UP	3.20228e-32	0.15706	0.141	0.066	4.39708e-27	chr3	45167067	45167842	776	undefined	distalIntergenic	intergenic	undefined	-	-	-	-	-	-	-	-	-	-	-
chr6-133888701-133890118	UP	6.57173e-39	0.156891	0.113	0.044	9.02371e-34	chr6	133888701	133890118	1418	promoter4	promoter	exon	utr5	X112057	ENSG00000118526	133889138	133895553	6416	+	0	overlapStart	0	ENSG00000118526	TCF21
chr2-28662695-28663107	UP	2.90284e-34	0.156857	0.185	0.103	3.98592e-29	chr2	28662695	28663107	413	undefined	geneBody	intron	undefined	X63083	ENSG00000230730	28633282	28664540	31259	-	0	inside	0	ENSG00000230730	AC074011.1
chr15-74317587-74318641	UP	4.79331e-55	0.156777	0.456	0.3	6.58174e-50	chr15	74317587	74318641	1055	undefined	geneBody	exon	utr5	X43642	ENSG00000277749	74311516	74319688	8173	-	0	inside	0	ENSG00000277749	AC023300.2
chr2-232927002-232928727	UP	1.95079e-34	0.156696	0.129	0.059	2.67865e-29	chr2	232927002	232928727	1726	undefined	geneBody	exon	utr5	X72259	ENSG00000066248	232878701	233013256	134556	-	0	inside	0	ENSG00000066248	NGEF
chr20-51345225-51346415	UP	2.96316e-36	0.15664	0.099	0.038	4.06874e-31	chr20	51345225	51346415	1191	undefined	distalIntergenic	intergenic	undefined	-	-	-	-	-	-	-	-	-	-	-
chr6-156427010-156427754	UP	3.20618e-30	0.156596	0.16	0.081	4.40243e-25	chr6	156427010	156427754	745	undefined	distalIntergenic	intergenic	undefined	-	-	-	-	-	-	-	-	-	-	-
chr12-56196798-56197352	UP	8.6515e-36	0.156565	0.124	0.055	1.18795e-30	chr12	56196798	56197352	555	undefined	distalIntergenic	intergenic	undefined	-	-	-	-	-	-	-	-	-	-	-
chr10-68449462-68449996	UP	1.21528e-42	0.156165	0.068	0.02	1.66871e-37	chr10	68449462	68449996	535	undefined	geneBody	intron	undefined	X15562	ENSG00000138346	68414064	68472121	58058	-	0	inside	0	ENSG00000138346	DNA2
chr10-86402286-86403185	UP	1.09579e-31	0.156003	0.163	0.082	1.50463e-26	chr10	86402286	86403185	900	promoter4	promoter	exon	otherExon	X16629	ENSG00000286359	86402119	86403201	1083	-	0	inside	15	ENSG00000286359	AL844892.1
chr2-86036372-86037734	UP	2.57345e-45	0.155954	0.212	0.11	3.53363e-40	chr2	86036372	86037734	1363	undefined	geneBody	exon	otherExon	X65804	ENSG00000068654	86020216	86106155	85940	-	0	inside	0	ENSG00000068654	POLR1A
chr11-120546439-120548528	UP	7.47535e-35	0.155762	0.293	0.171	1.02645e-29	chr11	120546439	120548528	2090	undefined	geneBody	intron	undefined	X25106	ENSG00000149403	120511700	120988904	477205	+	0	inside	0	ENSG00000149403	GRIK4
chrX-39759573-39760253	UP	5.97847e-34	0.155719	0.222	0.126	8.20909e-29	chrX	39759573	39760253	681	undefined	distalIntergenic	intergenic	undefined	-	-	-	-	-	-	-	-	-	-	-
chr10-15745646-15746183	UP	1.87513e-41	0.155708	0.088	0.033	2.57476e-36	chr10	15745646	15746183	538	undefined	distalIntergenic	intergenic	undefined	-	-	-	-	-	-	-	-	-	-	-
chr16-56999423-57001175	UP	4.9103e-40	0.155688	0.124	0.054	6.74238e-35	chr16	56999423	57001175	1753	undefined	geneBody	intron	undefined	X47560	ENSG00000140853	56989485	57083531	94047	+	0	inside	0	ENSG00000140853	NLRC5
chr1-202615114-202616215	UP	4.93246e-34	0.155624	0.202	0.112	6.77281e-29	chr1	202615114	202616215	1102	undefined	geneBody	intron	undefined	X9518	ENSG00000143858	202590596	202710454	119859	-	0	inside	0	ENSG00000143858	SYT2
chr6-30759110-30759859	UP	1.29217e-32	0.155511	0.167	0.086	1.7743e-27	chr6	30759110	30759859	750	undefined	geneBody	intron	undefined	X107874	ENSG00000228022	30743790	30792250	48461	+	0	inside	0	ENSG00000228022	HCG20
chr11-85718221-85719538	UP	1.2999e-39	0.15547	0.118	0.051	1.78491e-34	chr11	85718221	85719538	1318	undefined	geneBody	exon	utr5	X23492	ENSG00000137501	85694224	85811159	116936	-	0	inside	0	ENSG00000137501	SYTL2
chr20-55977639-55978545	UP	1.11838e-43	0.155451	0.068	0.021	1.53566e-38	chr20	55977639	55978545	907	undefined	distalIntergenic	intergenic	undefined	-	-	-	-	-	-	-	-	-	-	-
chr9-112041321-112042126	UP	5.64125e-49	0.155446	0.066	0.018	7.74606e-44	chr9	112041321	112042126	806	undefined	geneBody	exon	utr3	X131759	ENSG00000106868	112040785	112175408	134624	-	0	inside	0	ENSG00000106868	SUSD1
chr1-95057924-95059243	UP	6.26752e-29	0.155435	0.13	0.059	8.606e-24	chr1	95057924	95059243	1320	undefined	geneBody	intron	undefined	X5677	ENSG00000172339	94974405	95072951	98547	-	0	inside	0	ENSG00000172339	ALG14
chr13-20997422-20998138	UP	7.68955e-33	0.155373	0.138	0.066	1.05586e-27	chr13	20997422	20998138	717	undefined	geneBody	intron	undefined	X32697	ENSG00000150457	20973036	21061586	88551	-	0	inside	0	ENSG00000150457	LATS2
chr1-1745650-1746484	UP	5.71469e-44	0.15523	0.244	0.135	7.8469e-39	chr1	1745650	1746484	835	promoter4	promoter	exon	utr5	X130	ENSG00000215790	1724838	1745999	21162	-	0	overlapStart	0	ENSG00000215790	SLC35E2A
chr6-39881832-39883096	UP	2.23384e-57	0.1551	0.505	0.336	3.0673e-52	chr6	39881832	39883096	1265	undefined	geneBody	exon	otherExon	X108601	ENSG00000235033	39881804	39900071	18268	-	0	inside	0	ENSG00000235033	AL590999.1
chr2-239025114-239026265	UP	1.51517e-31	0.155075	0.144	0.072	2.08049e-26	chr2	239025114	239026265	1152	undefined	distalIntergenic	intergenic	undefined	-	-	-	-	-	-	-	-	-	-	-
chr17-76370275-76371051	UP	2.92378e-34	0.15486	0.254	0.146	4.01468e-29	chr17	76370275	76371051	777	undefined	geneBody	intron	undefined	X54016	ENSG00000161542	76309478	76384521	75044	-	0	inside	0	ENSG00000161542	PRPSAP1
chr16-80346062-80346692	UP	6.50916e-32	0.154709	0.112	0.049	8.93779e-27	chr16	80346062	80346692	631	undefined	geneBody	intron	undefined	X48663	ENSG00000259867	80154979	80563354	408376	-	0	inside	0	ENSG00000259867	AC105411.1
chr7-4457465-4458985	UP	8.70293e-37	0.154603	0.309	0.185	1.19501e-31	chr7	4457465	4458985	1521	undefined	distalIntergenic	intergenic	undefined	-	-	-	-	-	-	-	-	-	-	-
chr19-29687279-29687816	UP	6.78669e-49	0.154453	0.085	0.029	9.31887e-44	chr19	29687279	29687816	538	undefined	distalIntergenic	intergenic	undefined	-	-	-	-	-	-	-	-	-	-	-
chr13-24159983-24161594	UP	3.80926e-43	0.154391	0.328	0.189	5.23053e-38	chr13	24159983	24161594	1612	undefined	geneBody	exon	utr5	X32864	ENSG00000182957	23979805	24307074	327270	+	0	inside	0	ENSG00000182957	SPATA13
chr22-30573976-30575771	UP	2.24701e-44	0.154331	0.396	0.251	3.0854e-39	chr22	30573976	30575771	1796	promoter4	promoter	exon	utr5	X79347	ENSG00000128242	30554635	30574665	20031	-	0	overlapStart	0	ENSG00000128242	GAL3ST1
chr9-27154730-27155283	UP	2.39864e-38	0.154058	0.075	0.025	3.2936e-33	chr9	27154730	27155283	554	undefined	geneBody	intron	undefined	X128880	ENSG00000120156	27109141	27230174	121034	+	0	inside	0	ENSG00000120156	TEK
chr8-32875209-32875858	UP	8.29556e-41	0.154058	0.071	0.023	1.13907e-35	chr8	32875209	32875858	650	undefined	distalIntergenic	intergenic	undefined	-	-	-	-	-	-	-	-	-	-	-
chr3-128359974-128360870	UP	5.21863e-34	0.153977	0.098	0.041	7.16576e-29	chr3	128359974	128360870	897	undefined	geneBody	intron	undefined	X86894	ENSG00000132394	128153481	128408646	255166	+	0	inside	0	ENSG00000132394	EEFSEC
chr1-7290992-7292007	UP	7.05198e-30	0.153964	0.216	0.121	9.68315e-25	chr1	7290992	7292007	1016	undefined	geneBody	intron	undefined	X460	ENSG00000171735	6785454	7769706	984253	+	0	inside	0	ENSG00000171735	CAMTA1
chr8-29819322-29820234	UP	1.68803e-35	0.153926	0.087	0.032	2.31785e-30	chr8	29819322	29820234	913	undefined	geneBody	intron	undefined	X122817	ENSG00000248964	29815004	29854543	39540	-	0	inside	0	ENSG00000248964	AC131254.1
chr4-175419171-175419807	UP	8.77209e-38	0.153841	0.071	0.022	1.2045e-32	chr4	175419171	175419807	637	undefined	distalIntergenic	intergenic	undefined	-	-	-	-	-	-	-	-	-	-	-
chr16-4298892-4299692	UP	6.70465e-31	0.153679	0.218	0.119	9.20622e-26	chr16	4298892	4299692	801	undefined	distalIntergenic	intergenic	undefined	-	-	-	-	-	-	-	-	-	-	-
chr11-75498964-75500048	UP	1.63003e-40	0.153678	0.122	0.05	2.23822e-35	chr11	75498964	75500048	1085	undefined	geneBody	intron	undefined	X23079	ENSG00000158555	75434640	75525941	91302	-	0	inside	0	ENSG00000158555	GDPD5
chr4-23728115-23728799	UP	3.5353e-29	0.153553	0.108	0.046	4.85436e-24	chr4	23728115	23728799	685	undefined	geneBody	intron	undefined	X91637	ENSG00000251292	23723262	23733579	10318	-	0	inside	0	ENSG00000251292	ERVH-1
chr10-60914608-60915069	UP	9.67881e-46	0.153533	0.069	0.021	1.32901e-40	chr10	60914608	60915069	462	undefined	geneBody	intron	undefined	X15273	ENSG00000072422	60869438	61001440	132003	-	0	inside	0	ENSG00000072422	RHOBTB1
chr15-100032783-100033470	UP	2.06313e-26	0.153531	0.204	0.113	2.8329e-21	chr15	100032783	100033470	688	undefined	geneBody	intron	undefined	X45205	ENSG00000140470	99971437	100342005	370569	-	0	inside	0	ENSG00000140470	ADAMTS17
chr1-3504073-3504481	UP	8.88417e-42	0.153501	0.131	0.06	1.21989e-36	chr1	3504073	3504481	409	undefined	geneBody	intron	undefined	X275	ENSG00000162591	3487951	3611508	123558	-	0	inside	0	ENSG00000162591	MEGF6
chr7-542735-543460	UP	4.36864e-32	0.153488	0.257	0.147	5.99862e-27	chr7	542735	543460	726	undefined	distalIntergenic	intergenic	undefined	-	-	-	-	-	-	-	-	-	-	-
chr6-139255786-139256739	UP	1.60608e-30	0.153472	0.208	0.112	2.20533e-25	chr6	139255786	139256739	954	undefined	geneBody	intron	undefined	X112348	ENSG00000164440	139240061	139291998	51938	-	0	inside	0	ENSG00000164440	TXLNB
chr1-227793857-227795118	UP	2.83186e-33	0.153471	0.168	0.085	3.88845e-28	chr1	227793857	227795118	1262	undefined	geneDownstream	intergenic	undefined	X10950	ENSG00000286389	227786753	227792179	5427	+	1677	downstream	1677	ENSG00000286389	AL731702.1
chr1-16984684-16985151	UP	2.33217e-33	0.153462	0.165	0.081	3.20233e-28	chr1	16984684	16985151	468	undefined	geneDownstream	intron	undefined	X1213	ENSG00000159363	16985958	17011928	25971	-	806	downstream	806	ENSG00000159363	ATP13A2
chr11-134741586-134742524	UP	2.03001e-30	0.153405	0.127	0.061	2.78742e-25	chr11	134741586	134742524	939	undefined	geneBody	intron	undefined	X25884	ENSG00000251226	134735596	134763810	28215	+	0	inside	0	ENSG00000251226	LINC02714
chrX-134669447-134670836	UP	9.38718e-34	0.15338	0.114	0.052	1.28896e-28	chrX	134669447	134670836	1390	undefined	geneBody	intron	undefined	X136797	ENSG00000170965	134565838	134764322	198485	-	0	inside	0	ENSG00000170965	PLAC1
chr10-98322854-98323557	UP	5.50988e-31	0.153307	0.133	0.065	7.56567e-26	chr10	98322854	98323557	704	undefined	distalIntergenic	intergenic	undefined	-	-	-	-	-	-	-	-	-	-	-
chr17-41625589-41625947	UP	6.53783e-40	0.15325	0.081	0.032	8.97716e-35	chr17	41625589	41625947	359	promoter2	promoter	intergenic	undefined	X51889	ENSG00000128422	41619442	41624842	5401	-	746	upstream	746	ENSG00000128422	KRT17
chr1-76336709-76337645	UP	1.8199e-34	0.153012	0.113	0.049	2.49893e-29	chr1	76336709	76337645	937	undefined	geneBody	intron	undefined	X4727	ENSG00000184005	76074746	76634603	559858	+	0	inside	0	ENSG00000184005	ST6GALNAC3
chr16-86783182-86784039	UP	2.31029e-32	0.152765	0.094	0.039	3.17228e-27	chr16	86783182	86784039	858	undefined	distalIntergenic	intergenic	undefined	-	-	-	-	-	-	-	-	-	-	-
chr2-47225177-47225716	UP	2.21969e-34	0.152755	0.113	0.051	3.04787e-29	chr2	47225177	47225716	540	promoter3	promoter	intron	undefined	X64282	ENSG00000226087	47225781	47240886	15106	+	64	upstream	64	ENSG00000226087	AC073283.2
chr20-55961098-55962103	UP	2.35386e-38	0.152679	0.083	0.029	3.23212e-33	chr20	55961098	55962103	1006	undefined	distalIntergenic	intergenic	undefined	-	-	-	-	-	-	-	-	-	-	-
chr14-76959268-76959608	UP	1.85882e-28	0.152674	0.162	0.085	2.55236e-23	chr14	76959268	76959608	341	promoter3	promoter	exon	otherExon	X39145	ENSG00000258602	76959638	76965802	6165	+	29	upstream	29	ENSG00000258602	LINC01629
chr20-45828577-45829068	UP	2.4638e-32	0.152668	0.233	0.132	3.38307e-27	chr20	45828577	45829068	492	undefined	geneBody	intron	undefined	X75458	ENSG00000101470	45823214	45833745	10532	-	0	inside	0	ENSG00000101470	TNNC2
chr1-64733387-64733916	UP	1.55573e-44	0.152505	0.056	0.015	2.13618e-39	chr1	64733387	64733916	530	undefined	distalIntergenic	intergenic	undefined	-	-	-	-	-	-	-	-	-	-	-
chr1-6358735-6359927	UP	7.16003e-36	0.152481	0.158	0.074	9.83151e-31	chr1	6358735	6359927	1193	undefined	geneBody	exon	utr5	X385	ENSG00000097021	6264269	6394391	130123	-	0	inside	0	ENSG00000097021	ACOT7
chr4-138953597-138954409	UP	1.73703e-39	0.152453	0.107	0.044	2.38513e-34	chr4	138953597	138954409	813	undefined	geneBody	intron	undefined	X95525	ENSG00000250195	138819954	139012646	192693	-	0	inside	0	ENSG00000250195	AC109927.1
chr18-499213-501046	UP	3.55507e-38	0.152378	0.193	0.1	4.8815e-33	chr18	499213	501046	1834	promoter4	promoter	exon	utr5	X54662	ENSG00000158270	316737	500722	183986	-	0	overlapStart	0	ENSG00000158270	COLEC12
chr18-394726-395572	UP	4.33734e-29	0.15232	0.169	0.086	5.95565e-24	chr18	394726	395572	847	undefined	geneBody	intron	undefined	X54647	ENSG00000158270	316737	500722	183986	-	0	inside	0	ENSG00000158270	COLEC12
chr12-108129036-108130510	UP	4.1417e-32	0.152259	0.262	0.155	5.68701e-27	chr12	108129036	108130510	1475	promoter4	promoter	exon	utr5	X31184	ENSG00000075035	108129288	108250537	121250	+	0	overlapStart	0	ENSG00000075035	WSCD2
chr3-125765753-125767688	UP	6.9988e-36	0.152186	0.181	0.094	9.61012e-31	chr3	125765753	125767688	1936	promoter4	promoter	exon	otherExon	X86662	ENSG00000284624	125766516	125852936	86421	+	0	overlapStart	0	ENSG00000284624	AC092902.4
chr15-68524733-68525496	UP	3.87638e-38	0.152142	0.075	0.025	5.32269e-33	chr15	68524733	68525496	764	undefined	distalIntergenic	intergenic	undefined	-	-	-	-	-	-	-	-	-	-	-
chr15-68542668-68544131	UP	8.13395e-32	0.152102	0.206	0.111	1.11688e-26	chr15	68542668	68544131	1464	undefined	distalIntergenic	intergenic	undefined	-	-	-	-	-	-	-	-	-	-	-
chr17-47239751-47240390	UP	7.21883e-33	0.15191	0.177	0.093	9.91225e-28	chr17	47239751	47240390	640	undefined	distalIntergenic	intergenic	undefined	-	-	-	-	-	-	-	-	-	-	-
chr3-179036978-179037749	UP	5.21226e-28	0.15189	0.159	0.079	7.15701e-23	chr3	179036978	179037749	772	undefined	geneBody	intron	undefined	X89395	ENSG00000172667	178960121	179072215	112095	-	0	inside	0	ENSG00000172667	ZMAT3
chr8-32871856-32872318	UP	3.42443e-42	0.151706	0.065	0.021	4.70212e-37	chr8	32871856	32872318	463	undefined	distalIntergenic	intergenic	undefined	-	-	-	-	-	-	-	-	-	-	-
chr3-113783319-113784301	UP	4.78192e-30	0.15168	0.133	0.062	6.5661e-25	chr3	113783319	113784301	983	undefined	geneBody	exon	utr3	X86015	ENSG00000114573	113747033	113812056	65024	+	0	inside	0	ENSG00000114573	ATP6V1A
chr12-49698622-49699441	UP	1.48446e-35	0.151627	0.096	0.038	2.03833e-30	chr12	49698622	49699441	820	undefined	geneBody	intron	undefined	X28511	ENSG00000161791	49636499	49708165	71667	-	0	inside	0	ENSG00000161791	FMNL3
chr2-237669595-237670302	UP	2.481e-32	0.151546	0.172	0.087	3.40668e-27	chr2	237669595	237670302	708	undefined	geneBody	intron	undefined	X72603	ENSG00000124831	237627587	237813682	186096	+	0	inside	0	ENSG00000124831	LRRFIP1
chr2-66305538-66306239	UP	2.41022e-33	0.151489	0.136	0.066	3.3095e-28	chr2	66305538	66306239	702	undefined	distalIntergenic	intergenic	undefined	-	-	-	-	-	-	-	-	-	-	-
chr2-17976454-17977924	UP	1.70967e-40	0.151424	0.38	0.244	2.34757e-35	chr2	17976454	17977924	1471	undefined	geneBody	intron	undefined	X62341	ENSG00000170745	17877847	18361616	483770	+	0	inside	0	ENSG00000170745	KCNS3
chr8-22715402-22716100	UP	3.90294e-40	0.151406	0.09	0.035	5.35916e-35	chr8	22715402	22716100	699	undefined	geneBody	intron	undefined	X122338	ENSG00000253125	22690150	22798616	108467	+	0	inside	0	ENSG00000253125	AC055854.1
chr7-47481747-47482389	UP	3.04515e-32	0.151296	0.27	0.159	4.18133e-27	chr7	47481747	47482389	643	undefined	geneBody	intron	undefined	X117047	ENSG00000136205	47275154	47582558	307405	-	0	inside	0	ENSG00000136205	TNS3
chr9-71748217-71748748	UP	4.10414e-33	0.151246	0.097	0.039	5.63543e-28	chr9	71748217	71748748	532	undefined	geneBody	intron	undefined	X129631	ENSG00000135048	71683366	71816690	133325	-	0	inside	0	ENSG00000135048	CEMIP2
chr20-51327269-51327827	UP	3.74221e-33	0.151114	0.089	0.034	5.13847e-28	chr20	51327269	51327827	559	undefined	distalIntergenic	intergenic	undefined	-	-	-	-	-	-	-	-	-	-	-
chr3-73656208-73656744	UP	1.85565e-35	0.150894	0.075	0.027	2.54801e-30	chr3	73656208	73656744	537	undefined	distalIntergenic	intergenic	undefined	-	-	-	-	-	-	-	-	-	-	-
chr11-75428257-75428549	UP	6.66756e-33	0.150881	0.199	0.107	9.15529e-28	chr11	75428257	75428549	293	undefined	geneBody	exon	CDS	X23072	ENSG00000149243	75422394	75430629	8236	-	0	inside	0	ENSG00000149243	KLHL35
chrX-7146959-7148831	UP	2.57432e-51	0.150742	0.457	0.313	3.53483e-46	chrX	7146959	7148831	1873	promoter4	promoter	exon	utr5	X133808	ENSG00000130021	6667865	7148190	480326	-	0	overlapStart	0	ENSG00000130021	PUDP
chr9-127545422-127545987	UP	1.19908e-29	0.150596	0.136	0.067	1.64646e-24	chr9	127545422	127545987	566	undefined	geneBody	intron	undefined	X132734	ENSG00000136830	127505339	127578989	73651	-	0	inside	0	ENSG00000136830	NIBAN2
chr5-172051704-172052793	UP	1.22148e-29	0.15059	0.114	0.05	1.67723e-24	chr5	172051704	172052793	1090	undefined	geneBody	intron	undefined	X105220	ENSG00000072786	172042079	172188224	146146	-	0	inside	0	ENSG00000072786	STK10
chr5-16812435-16813272	UP	1.30557e-32	0.150583	0.079	0.03	1.79269e-27	chr5	16812435	16813272	838	undefined	geneBody	intron	undefined	X98475	ENSG00000145555	16661907	16936288	274382	-	0	inside	0	ENSG00000145555	MYO10
chr5-113081830-113082565	UP	1.697e-44	0.150486	0.06	0.016	2.33017e-39	chr5	113081830	113082565	736	undefined	geneBody	intron	undefined	X102196	ENSG00000171444	113022099	113488823	466725	-	0	inside	0	ENSG00000171444	MCC
chr15-29924259-29926137	UP	1.32298e-28	0.150483	0.222	0.125	1.8166e-23	chr15	29924259	29926137	1879	undefined	geneBody	intron	undefined	X40928	ENSG00000104067	29699367	29968865	269499	-	0	inside	0	ENSG00000104067	TJP1
chr17-8664446-8664963	UP	2.92477e-28	0.150479	0.12	0.058	4.01603e-23	chr17	8664446	8664963	518	undefined	distalIntergenic	intergenic	undefined	-	-	-	-	-	-	-	-	-	-	-
chr10-103696386-103696798	UP	2.51291e-30	0.150353	0.117	0.051	3.4505e-25	chr10	103696386	103696798	413	undefined	geneBody	intron	undefined	X17848	ENSG00000107957	103594027	103855543	261517	-	0	inside	0	ENSG00000107957	SH3PXD2A
chr2-203811535-203811870	UP	3.68551e-44	0.150348	0.066	0.019	5.06061e-39	chr2	203811535	203811870	336	undefined	distalIntergenic	intergenic	undefined	-	-	-	-	-	-	-	-	-	-	-
chr17-27585477-27586770	UP	3.88696e-27	0.150338	0.179	0.1	5.33723e-22	chr17	27585477	27586770	1294	undefined	geneBody	exon	CDS	X51015	ENSG00000141068	27456470	27626438	169969	+	0	inside	0	ENSG00000141068	KSR1
chr8-13087205-13088025	UP	4.49146e-31	0.15031	0.115	0.052	6.16727e-26	chr8	13087205	13088025	821	undefined	geneBody	intron	undefined	X121916	ENSG00000164741	13083361	13604610	521250	-	0	inside	0	ENSG00000164741	DLC1
chr2-195520404-195521409	UP	2.02769e-33	0.150277	0.083	0.032	2.78424e-28	chr2	195520404	195521409	1006	undefined	upstream	intergenic	undefined	X70091	ENSG00000271893	195451778	195515699	63922	-	4704	upstream	4704	ENSG00000271893	AC064834.1
chr1-149176506-149176870	UP	1.18471e-36	0.15016	0.072	0.025	1.62674e-31	chr1	149176506	149176870	365	undefined	geneBody	exon	otherExon	X6849	ENSG00000274265	149175748	149259987	84240	+	0	inside	0	ENSG00000274265	AC245297.3
chr1-166905172-166906413	UP	2.55291e-27	0.14999	0.155	0.078	3.50542e-22	chr1	166905172	166906413	1242	undefined	geneBody	intron	undefined	X7894	ENSG00000143195	166895711	166975540	79830	-	0	inside	0	ENSG00000143195	ILDR2
chr6-52352095-52352951	UP	1.97857e-32	0.14997	0.092	0.039	2.7168e-27	chr6	52352095	52352951	857	undefined	distalIntergenic	intergenic	undefined	-	-	-	-	-	-	-	-	-	-	-
chr3-31170804-31171698	UP	3.61322e-29	0.149897	0.188	0.104	4.96135e-24	chr3	31170804	31171698	895	undefined	distalIntergenic	intergenic	undefined	-	-	-	-	-	-	-	-	-	-	-
chr9-86968316-86968930	UP	6.16436e-32	0.149884	0.099	0.042	8.46435e-27	chr9	86968316	86968930	615	undefined	geneBody	intron	undefined	X130312	ENSG00000226237	86948666	87002033	53368	+	0	inside	0	ENSG00000226237	GAS1RR
chr2-46804032-46804550	UP	6.03737e-35	0.149787	0.076	0.028	8.28997e-30	chr2	46804032	46804550	519	undefined	geneBody	intron	undefined	X64228	ENSG00000222005	46698940	46822804	123865	+	0	inside	0	ENSG00000222005	LINC01118
chr7-44087894-44088808	UP	1.36585e-51	0.149739	0.482	0.323	1.87546e-46	chr7	44087894	44088808	915	undefined	distalIntergenic	intergenic	undefined	-	-	-	-	-	-	-	-	-	-	-
chr11-63805703-63806511	UP	2.08291e-28	0.14972	0.152	0.077	2.86006e-23	chr11	63805703	63806511	809	undefined	distalIntergenic	intergenic	undefined	-	-	-	-	-	-	-	-	-	-	-
chr11-128467237-128468036	UP	1.20124e-29	0.149684	0.163	0.085	1.64943e-24	chr11	128467237	128468036	800	undefined	geneBody	intron	undefined	X25582	ENSG00000134954	128458761	128587558	128798	-	0	inside	0	ENSG00000134954	ETS1
chr15-39511100-39512045	UP	9.07264e-36	0.149629	0.081	0.03	1.24577e-30	chr15	39511100	39512045	946	undefined	geneDownstream	intergenic	undefined	X41363	ENSG00000259390	39512335	39519954	7620	-	289	downstream	289	ENSG00000259390	AC022196.1
chr2-54122342-54123747	UP	5.65797e-29	0.149519	0.117	0.054	7.76901e-24	chr2	54122342	54123747	1406	undefined	geneBody	exon	utr5	X64467	ENSG00000170634	53970838	54305300	334463	+	0	inside	0	ENSG00000170634	ACYP2
chr16-1180710-1181158	UP	6.4846e-29	0.149426	0.238	0.141	8.90407e-24	chr16	1180710	1181158	449	undefined	geneBody	intron	undefined	X45475	ENSG00000196557	1153106	1221771	68666	+	0	inside	0	ENSG00000196557	CACNA1H
chr15-99407817-99409254	UP	2.2391e-32	0.149424	0.263	0.156	3.07452e-27	chr15	99407817	99409254	1438	undefined	distalIntergenic	intergenic	undefined	-	-	-	-	-	-	-	-	-	-	-
chr8-23330455-23331031	UP	2.07615e-40	0.149379	0.1	0.038	2.85079e-35	chr8	23330455	23331031	577	undefined	geneBody	intron	undefined	X122397	ENSG00000134013	23296897	23425328	128432	-	0	inside	0	ENSG00000134013	LOXL2
chr13-98484081-98485159	UP	1.84696e-37	0.149369	0.145	0.068	2.53608e-32	chr13	98484081	98485159	1079	undefined	geneBody	intron	undefined	X35622	ENSG00000102572	98445185	98577940	132756	-	0	inside	0	ENSG00000102572	STK24
chr3-69370119-69371379	UP	5.83835e-28	0.149349	0.216	0.119	8.0167e-23	chr3	69370119	69371379	1261	undefined	geneBody	intron	undefined	X84430	ENSG00000114541	69168782	69542583	373802	-	0	inside	0	ENSG00000114541	FRMD4B
chr3-184785996-184787008	UP	3.70964e-30	0.149293	0.213	0.118	5.09375e-25	chr3	184785996	184787008	1013	undefined	distalIntergenic	intergenic	undefined	-	-	-	-	-	-	-	-	-	-	-
chr9-127838382-127839116	UP	3.14328e-36	0.149287	0.191	0.094	4.31606e-31	chr9	127838382	127839116	735	undefined	geneBody	intron	undefined	X132767	ENSG00000106991	127815012	127854756	39745	-	0	inside	0	ENSG00000106991	ENG
chr15-38864507-38865565	UP	1.21801e-39	0.149217	0.087	0.031	1.67246e-34	chr15	38864507	38865565	1059	undefined	geneDownstream	exon	otherExon	X41316	ENSG00000259345	38865322	39427195	561874	-	0	overlapEnd	0	ENSG00000259345	AC013652.1
chr3-11119834-11121035	UP	1.9708e-34	0.149018	0.28	0.167	2.70612e-29	chr3	11119834	11121035	1202	undefined	distalIntergenic	intergenic	undefined	-	-	-	-	-	-	-	-	-	-	-
chr10-123995186-123995994	UP	3.3018e-32	0.148983	0.162	0.084	4.53374e-27	chr10	123995186	123995994	809	undefined	distalIntergenic	intergenic	undefined	-	-	-	-	-	-	-	-	-	-	-
chr10-71766822-71767111	UP	2.82926e-30	0.148963	0.145	0.071	3.88489e-25	chr10	71766822	71767111	290	undefined	geneBody	intron	undefined	X15805	ENSG00000107738	71747556	71773520	25965	-	0	inside	0	ENSG00000107738	VSIR
chr15-60402190-60402673	UP	3.02516e-25	0.148887	0.174	0.093	4.15388e-20	chr15	60402190	60402673	484	promoter4	promoter	intron	undefined	X42584	ENSG00000182718	60347134	60402883	55750	-	0	inside	209	ENSG00000182718	ANXA2
chr4-39235325-39236517	UP	6.78295e-27	0.148874	0.122	0.059	9.31374e-22	chr4	39235325	39236517	1193	undefined	geneBody	intron	undefined	X92049	ENSG00000157796	39182504	39285810	103307	+	0	inside	0	ENSG00000157796	WDR19
chr1-17128064-17128816	UP	3.6732e-25	0.148869	0.219	0.125	5.04371e-20	chr1	17128064	17128816	753	undefined	distalIntergenic	intergenic	undefined	-	-	-	-	-	-	-	-	-	-	-
chr8-104642668-104643820	UP	1.26548e-31	0.148724	0.124	0.06	1.73765e-26	chr8	104642668	104643820	1153	undefined	geneBody	intron	undefined	X125808	ENSG00000169946	104590733	105804539	1213807	+	0	inside	0	ENSG00000169946	ZFPM2
chr16-4943038-4943798	UP	1.87634e-35	0.148718	0.302	0.183	2.57641e-30	chr16	4943038	4943798	761	undefined	geneBody	intron	undefined	X45786	ENSG00000118898	4882507	4960741	78235	-	0	inside	0	ENSG00000118898	PPL
chr21-33844176-33844590	UP	2.13482e-29	0.148677	0.126	0.062	2.93134e-24	chr21	33844176	33844590	415	undefined	geneBody	intron	undefined	X77289	ENSG00000205726	33642400	33899861	257462	+	0	inside	0	ENSG00000205726	ITSN1
chr2-20514589-20515189	UP	7.53129e-28	0.148621	0.14	0.072	1.03413e-22	chr2	20514589	20515189	601	undefined	distalIntergenic	intergenic	undefined	-	-	-	-	-	-	-	-	-	-	-
chr21-35737320-35738913	UP	6.66383e-32	0.148594	0.115	0.052	9.15017e-27	chr21	35737320	35738913	1594	undefined	geneBody	intron	undefined	X77445	ENSG00000159216	34787801	36004667	1216867	-	0	inside	0	ENSG00000159216	RUNX1
chr9-73176317-73176870	UP	4.17739e-29	0.148443	0.129	0.063	5.73602e-24	chr9	73176317	73176870	554	undefined	distalIntergenic	intergenic	undefined	-	-	-	-	-	-	-	-	-	-	-
chr1-54569382-54569657	UP	3.89169e-33	0.148325	0.069	0.023	5.34372e-28	chr1	54569382	54569657	276	undefined	geneBody	intron	undefined	X3625	ENSG00000162390	54542257	54639192	96936	+	0	inside	0	ENSG00000162390	ACOT11
chr3-146241241-146242471	UP	2.42735e-31	0.148306	0.305	0.185	3.33302e-26	chr3	146241241	146242471	1231	undefined	geneBody	intron	undefined	X87813	ENSG00000114698	146192335	146251179	58845	-	0	inside	0	ENSG00000114698	PLSCR4
chr16-66134968-66135917	UP	8.4464e-27	0.148236	0.211	0.117	1.15978e-21	chr16	66134968	66135917	950	undefined	distalIntergenic	intergenic	undefined	-	-	-	-	-	-	-	-	-	-	-
chr19-11421643-11422751	UP	1.46061e-37	0.148187	0.296	0.175	2.00557e-32	chr19	11421643	11422751	1109	undefined	geneBody	exon	utr3	X58760	ENSG00000198003	11420604	11435782	15179	-	0	inside	0	ENSG00000198003	CCDC151
chr6-170129512-170130326	UP	2.84231e-36	0.148164	0.079	0.029	3.9028e-31	chr6	170129512	170130326	815	undefined	distalIntergenic	intergenic	undefined	-	-	-	-	-	-	-	-	-	-	-
chr9-118643101-118643511	UP	1.53391e-34	0.148149	0.071	0.025	2.10623e-29	chr9	118643101	118643511	411	undefined	distalIntergenic	intergenic	undefined	-	-	-	-	-	-	-	-	-	-	-
chr12-131912544-131912882	UP	7.80002e-30	0.148038	0.223	0.127	1.07103e-24	chr12	131912544	131912882	339	undefined	geneBody	intron	undefined	X32483	ENSG00000177169	131894622	131923150	28529	+	0	inside	0	ENSG00000177169	ULK1
chr1-53526353-53526972	UP	3.21829e-28	0.147962	0.208	0.115	4.41907e-23	chr1	53526353	53526972	620	undefined	geneBody	intron	undefined	X3566	ENSG00000174332	53506237	53738106	231870	-	0	inside	0	ENSG00000174332	GLIS1
chr15-88802769-88804038	UP	1.77127e-29	0.147853	0.123	0.058	2.43215e-24	chr15	88802769	88804038	1270	promoter4	promoter	exon	utr5	X44503	ENSG00000157766	88803440	88875354	71915	+	0	overlapStart	0	ENSG00000157766	ACAN
chr19-7871431-7871883	UP	1.8735e-33	0.147845	0.203	0.111	2.57252e-28	chr19	7871431	7871883	453	undefined	geneDownstream	exon	CDS	X58510	ENSG00000268120	7870561	7871296	736	+	134	downstream	134	ENSG00000268120	AC010336.3
chr11-13216082-13216861	UP	7.13191e-31	0.14782	0.081	0.031	9.7929e-26	chr11	13216082	13216861	780	undefined	distalIntergenic	intergenic	undefined	-	-	-	-	-	-	-	-	-	-	-
chr4-56301103-56301761	UP	1.99167e-31	0.147816	0.1	0.044	2.73478e-26	chr4	56301103	56301761	659	promoter1	promoter	exon	CDS	X92735	ENSG00000286093	56291601	56299873	8273	-	1229	upstream	1229	ENSG00000286093	AC022267.1
chr2-40431090-40431791	UP	1.31423e-29	0.147732	0.135	0.068	1.80458e-24	chr2	40431090	40431791	702	undefined	geneBody	intron	undefined	X63744	ENSG00000183023	40097270	40611053	513784	-	0	inside	0	ENSG00000183023	SLC8A1
chr1-35538078-35540335	UP	2.6176e-30	0.147577	0.27	0.157	3.59426e-25	chr1	35538078	35540335	2258	undefined	geneBody	intron	undefined	X2486	ENSG00000142687	35433492	35557950	124459	-	0	inside	0	ENSG00000142687	KIAA0319L
chr17-59092956-59094175	UP	2.62259e-29	0.147554	0.14	0.069	3.60111e-24	chr17	59092956	59094175	1220	undefined	geneBody	intron	undefined	X52973	ENSG00000108395	58982638	59106921	124284	-	0	inside	0	ENSG00000108395	TRIM37
chr9-121597880-121598726	UP	8.34227e-28	0.147516	0.154	0.078	1.14548e-22	chr9	121597880	121598726	847	undefined	geneBody	exon	utr5	X132353	ENSG00000136848	121567057	121785530	218474	+	0	inside	0	ENSG00000136848	DAB2IP
chr5-141940906-141941654	UP	2.96814e-29	0.147493	0.208	0.118	4.07558e-24	chr5	141940906	141941654	749	undefined	geneDownstream	exon	utr3	X103670	ENSG00000113555	141943585	141969741	26157	-	1930	downstream	1930	ENSG00000113555	PCDH12
chr6-161161836-161163077	UP	3.06516e-33	0.147492	0.094	0.039	4.2088e-28	chr6	161161836	161163077	1242	undefined	geneBody	exon	otherExon	X113828	ENSG00000026652	161129967	161274061	144095	-	0	inside	0	ENSG00000026652	AGPAT4
chr14-99745478-99745899	UP	5.45043e-31	0.147441	0.112	0.05	7.48404e-26	chr14	99745478	99745899	422	undefined	geneBody	intron	undefined	X40084	ENSG00000066629	99737693	99942060	204368	+	0	inside	0	ENSG00000066629	EML1
chr6-169424472-169425143	UP	1.83939e-39	0.147334	0.07	0.023	2.52568e-34	chr6	169424472	169425143	672	promoter4	promoter	exon	otherExon	X114362	ENSG00000285887	169419004	169425156	6153	-	0	inside	12	ENSG00000285887	AL009176.1
chr15-49270535-49271450	UP	4.18018e-30	0.147247	0.127	0.058	5.73984e-25	chr15	49270535	49271450	916	undefined	geneBody	intron	undefined	X41988	ENSG00000156958	49155656	49367869	212214	+	0	inside	0	ENSG00000156958	GALK2
chr21-44005742-44007029	UP	7.9099e-29	0.147082	0.193	0.105	1.08612e-23	chr21	44005742	44007029	1288	undefined	distalIntergenic	intergenic	undefined	-	-	-	-	-	-	-	-	-	-	-
chr1-48201762-48202616	UP	6.62172e-30	0.146966	0.127	0.062	9.09234e-25	chr1	48201762	48202616	855	undefined	geneBody	intron	undefined	X3339	ENSG00000223720	48172972	48206857	33886	+	0	inside	0	ENSG00000223720	AL109659.1
chr10-114714297-114715680	UP	1.63051e-27	0.146877	0.173	0.09	2.23886e-22	chr10	114714297	114715680	1384	undefined	geneBody	intron	undefined	X18332	ENSG00000099204	114431113	114768061	336949	-	0	inside	0	ENSG00000099204	ABLIM1
chr15-100042672-100043984	UP	1.02469e-24	0.14685	0.242	0.142	1.40702e-19	chr15	100042672	100043984	1313	undefined	geneBody	intron	undefined	X45206	ENSG00000140470	99971437	100342005	370569	-	0	inside	0	ENSG00000140470	ADAMTS17
chr11-95877126-95877746	UP	1.42723e-34	0.146804	0.07	0.025	1.95974e-29	chr11	95877126	95877746	621	undefined	geneBody	intron	undefined	X24028	ENSG00000087053	95832882	95925315	92434	-	0	inside	0	ENSG00000087053	MTMR2
chr10-43809252-43809805	UP	3.69933e-25	0.146797	0.23	0.132	5.07959e-20	chr10	43809252	43809805	554	undefined	geneBody	intron	undefined	X14402	ENSG00000226808	43778946	43901004	122059	+	0	inside	0	ENSG00000226808	LINC00840
chr22-46768159-46768875	UP	1.15523e-25	0.146661	0.142	0.072	1.58626e-20	chr22	46768159	46768875	717	undefined	geneBody	exon	utr5	X80428	ENSG00000054611	46762617	47175699	413083	+	0	inside	0	ENSG00000054611	TBC1D22A
chr1-56404134-56405302	UP	2.05245e-28	0.146654	0.158	0.08	2.81824e-23	chr1	56404134	56405302	1169	undefined	geneBody	intron	undefined	X3796	ENSG00000260971	56154545	56477687	323143	-	0	inside	0	ENSG00000260971	AC119674.1
chr12-2998386-2999413	UP	3.43353e-26	0.146599	0.192	0.105	4.71461e-21	chr12	2998386	2999413	1028	undefined	geneBody	intron	undefined	X26203	ENSG00000197905	2959330	3040676	81347	+	0	inside	0	ENSG00000197905	TEAD4
chr9-86470237-86470748	UP	3.60442e-36	0.146397	0.065	0.021	4.94926e-31	chr9	86470237	86470748	512	undefined	geneBody	intron	undefined	X130274	ENSG00000235819	86414201	86488607	74407	+	0	inside	0	ENSG00000235819	AL158828.1
chr8-133428804-133430032	UP	1.12777e-26	0.146397	0.235	0.133	1.54856e-21	chr8	133428804	133430032	1229	undefined	distalIntergenic	intergenic	undefined	-	-	-	-	-	-	-	-	-	-	-
chr11-67032703-67033576	UP	2.9842e-25	0.146389	0.16	0.086	4.09764e-20	chr11	67032703	67033576	874	undefined	geneBody	exon	otherExon	X22468	ENSG00000173227	67006778	67050863	44086	+	0	inside	0	ENSG00000173227	SYT12
chr22-19881179-19881450	UP	7.04602e-29	0.146357	0.131	0.064	9.67495e-24	chr22	19881179	19881450	272	undefined	geneBody	exon	utr5	X78544	ENSG00000184470	19875517	19941820	66304	-	0	inside	0	ENSG00000184470	TXNRD2
chr1-26278364-26278660	UP	5.15315e-25	0.14632	0.15	0.076	7.07584e-20	chr1	26278364	26278660	297	promoter1	promoter	exon	utr3	X1868	ENSG00000142669	26280086	26281522	1437	+	1425	upstream	1425	ENSG00000142669	SH3BGRL3
chr10-122102609-122103128	UP	9.74218e-26	0.146268	0.12	0.06	1.33771e-20	chr10	122102609	122103128	520	undefined	geneBody	intron	undefined	X18692	ENSG00000138162	121989163	122254545	265383	+	0	inside	0	ENSG00000138162	TACC2
chr21-18633300-18634130	UP	1.62179e-39	0.14609	0.055	0.015	2.2269e-34	chr21	18633300	18634130	831	undefined	geneBody	intron	undefined	X76787	ENSG00000230233	18614431	18650360	35930	+	0	inside	0	ENSG00000230233	AF240627.1
chr6-42315460-42316872	UP	8.5914e-27	0.146071	0.125	0.061	1.17969e-21	chr6	42315460	42316872	1413	undefined	geneBody	intron	undefined	X108746	ENSG00000124496	42224931	42452051	227121	-	0	inside	0	ENSG00000124496	TRERF1
chr1-246004857-246005431	UP	2.34471e-31	0.146037	0.083	0.031	3.21954e-26	chr1	246004857	246005431	575	undefined	geneBody	intron	undefined	X11820	ENSG00000185420	245749342	246507312	757971	-	0	inside	0	ENSG00000185420	SMYD3
chr14-69263349-69263715	UP	2.31421e-29	0.145986	0.134	0.065	3.17766e-24	chr14	69263349	69263715	367	undefined	geneBody	intron	undefined	X38592	ENSG00000100626	69259277	69357033	97757	+	0	inside	0	ENSG00000100626	GALNT16
chr12-49662958-49663696	UP	6.81758e-33	0.14593	0.132	0.062	9.36129e-28	chr12	49662958	49663696	739	undefined	geneBody	intron	undefined	X28509	ENSG00000161791	49636499	49708165	71667	-	0	inside	0	ENSG00000161791	FMNL3
chr1-165896260-165896571	UP	3.77353e-29	0.145864	0.111	0.052	5.18147e-24	chr1	165896260	165896571	312	undefined	geneBody	exon	utr5	X7874	ENSG00000236364	165889725	165900995	11271	-	0	inside	0	ENSG00000236364	AL358115.1
chr1-19734153-19735067	UP	1.69399e-28	0.145819	0.188	0.107	2.32603e-23	chr1	19734153	19735067	915	undefined	geneBody	intron	undefined	X1379	ENSG00000162542	19682213	19799945	117733	-	0	inside	0	ENSG00000162542	TMCO4
chr2-33133928-33135017	UP	2.24402e-30	0.145806	0.28	0.169	3.08129e-25	chr2	33133928	33135017	1090	undefined	geneBody	exon	utr5	X63312	ENSG00000049323	32946953	33399509	452557	+	0	inside	0	ENSG00000049323	LTBP1
chr9-134602222-134603074	UP	1.13488e-27	0.145805	0.144	0.072	1.55831e-22	chr9	134602222	134603074	853	undefined	distalIntergenic	intergenic	undefined	-	-	-	-	-	-	-	-	-	-	-
chr2-205707804-205708667	UP	1.16341e-25	0.14567	0.198	0.11	1.59748e-20	chr2	205707804	205708667	864	undefined	geneBody	intron	undefined	X70717	ENSG00000118257	205681990	205798133	116144	+	0	inside	0	ENSG00000118257	NRP2
chr8-123466034-123467235	UP	2.51963e-25	0.145638	0.156	0.08	3.45972e-20	chr8	123466034	123467235	1202	undefined	geneBody	exon	utr3	X126680	ENSG00000156795	123416726	123470028	53303	+	0	inside	0	ENSG00000156795	WDYHV1
chr8-29934203-29934875	UP	8.73187e-32	0.145628	0.063	0.021	1.19898e-26	chr8	29934203	29934875	673	undefined	geneBody	intron	undefined	X122828	ENSG00000253279	29920560	29953724	33165	+	0	inside	0	ENSG00000253279	LINC02209
chr20-17849179-17850687	UP	1.23126e-42	0.145624	0.425	0.275	1.69065e-37	chr20	17849179	17850687	1509	undefined	distalIntergenic	intergenic	undefined	-	-	-	-	-	-	-	-	-	-	-
chr1-9401631-9402325	UP	8.33027e-29	0.14551	0.267	0.163	1.14384e-23	chr1	9401631	9402325	695	undefined	distalIntergenic	intergenic	undefined	-	-	-	-	-	-	-	-	-	-	-
chr6-150142214-150143753	UP	2.11785e-32	0.145475	0.09	0.036	2.90804e-27	chr6	150142214	150143753	1540	promoter4	promoter	exon	utr5	X112987	ENSG00000198729	150143044	150250392	107349	+	0	overlapStart	0	ENSG00000198729	PPP1R14C
chr2-234435700-234436826	UP	7.41463e-36	0.1454	0.072	0.024	1.01811e-30	chr2	234435700	234436826	1127	promoter1	promoter	intergenic	undefined	X72354	ENSG00000228162	234438328	234462127	23800	+	1501	upstream	1501	ENSG00000228162	AC097713.1
chr3-32596209-32597387	UP	3.79476e-25	0.145394	0.203	0.113	5.21063e-20	chr3	32596209	32597387	1179	undefined	distalIntergenic	intergenic	undefined	-	-	-	-	-	-	-	-	-	-	-
chr5-415625-416725	UP	2.49005e-39	0.145284	0.069	0.021	3.41911e-34	chr5	415625	416725	1101	undefined	geneBody	intron	undefined	X97736	ENSG00000063438	321759	435110	113352	+	0	inside	0	ENSG00000063438	AHRR
chr1-230507786-230508357	UP	3.66504e-35	0.145234	0.065	0.021	5.0325e-30	chr1	230507786	230508357	572	undefined	distalIntergenic	intergenic	undefined	-	-	-	-	-	-	-	-	-	-	-
chr2-85998061-85999069	UP	2.00814e-31	0.145115	0.276	0.165	2.7574e-26	chr2	85998061	85999069	1009	undefined	distalIntergenic	intergenic	undefined	-	-	-	-	-	-	-	-	-	-	-
chr2-165720272-165720890	UP	1.71723e-41	0.145021	0.05	0.013	2.35795e-36	chr2	165720272	165720890	619	undefined	distalIntergenic	intergenic	undefined	-	-	-	-	-	-	-	-	-	-	-
chr13-50574594-50575164	UP	2.17157e-29	0.145009	0.084	0.033	2.9818e-24	chr13	50574594	50575164	571	undefined	geneBody	intron	undefined	X34518	ENSG00000186047	50519364	50843939	324576	-	0	inside	0	ENSG00000186047	DLEU7
chr12-29561785-29562834	UP	2.74756e-47	0.144957	0.074	0.024	3.7727e-42	chr12	29561785	29562834	1050	undefined	geneBody	intron	undefined	X27792	ENSG00000133687	29500840	29784759	283920	-	0	inside	0	ENSG00000133687	TMTC1
chr12-75782821-75783808	UP	2.31714e-31	0.144948	0.333	0.206	3.18169e-26	chr12	75782821	75783808	988	undefined	geneBody	intron	undefined	X29752	ENSG00000258077	75563202	75984015	420814	-	0	inside	0	ENSG00000258077	AC078923.1
chr13-113896733-113898262	UP	5.48646e-25	0.144926	0.124	0.059	7.53352e-20	chr13	113896733	113898262	1530	undefined	geneBody	intron	undefined	X36443	ENSG00000229373	113888306	113923512	35207	+	0	inside	0	ENSG00000229373	LINC00452
chr16-18535500-18535907	UP	2.72034e-34	0.144893	0.062	0.019	3.73533e-29	chr16	18535500	18535907	408	undefined	geneBody	intron	undefined	X46337	ENSG00000185164	18417325	18562211	144887	-	0	inside	0	ENSG00000185164	NOMO2
chr1-185973382-185973997	UP	4.40111e-29	0.144841	0.081	0.031	6.04321e-24	chr1	185973382	185973997	616	undefined	geneBody	intron	undefined	X9025	ENSG00000143341	185734391	186190949	456559	+	0	inside	0	ENSG00000143341	HMCN1
chr2-195533683-195534781	UP	5.16043e-24	0.144804	0.234	0.134	7.08584e-19	chr2	195533683	195534781	1099	undefined	geneBody	exon	otherExon	X70093	ENSG00000223466	195532945	195540287	7343	+	0	inside	0	ENSG00000223466	LINC01825
chr1-3530124-3530354	UP	3.11223e-26	0.144661	0.161	0.09	4.27344e-21	chr1	3530124	3530354	231	undefined	geneBody	intron	undefined	X277	ENSG00000162591	3487951	3611508	123558	-	0	inside	0	ENSG00000162591	MEGF6
chr12-2636922-2637397	UP	1.8726e-26	0.144645	0.096	0.042	2.57129e-21	chr12	2636922	2637397	476	undefined	geneBody	intron	undefined	X26169	ENSG00000151067	1970786	2697950	727165	+	0	inside	0	ENSG00000151067	CACNA1C
chr8-27669091-27670213	UP	7.43444e-32	0.144592	0.287	0.179	1.02083e-26	chr8	27669091	27670213	1123	undefined	geneBody	intron	undefined	X122650	ENSG00000168077	27633868	27676776	42909	+	0	inside	0	ENSG00000168077	SCARA3
chr9-98989231-98990026	UP	4.00138e-33	0.144588	0.354	0.221	5.49433e-28	chr9	98989231	98990026	796	undefined	geneBody	exon	CDS	X131165	ENSG00000204291	98943179	99070792	127614	+	0	inside	0	ENSG00000204291	COL15A1
chr1-17233582-17234013	UP	1.50669e-31	0.144534	0.074	0.027	2.06886e-26	chr1	17233582	17234013	432	undefined	geneBody	intron	undefined	X1232	ENSG00000142623	17205128	17246007	40880	+	0	inside	0	ENSG00000142623	PADI1
chr3-9902482-9903484	UP	1.45267e-27	0.144464	0.115	0.054	1.99468e-22	chr3	9902482	9903484	1003	promoter4	promoter	exon	utr5	X80975	ENSG00000163701	9902612	9916402	13791	+	0	overlapStart	0	ENSG00000163701	IL17RE
chr22-35313143-35314148	UP	4.65269e-27	0.144384	0.19	0.106	6.38866e-22	chr22	35313143	35314148	1006	undefined	geneBody	intron	undefined	X79566	ENSG00000100284	35299275	35347992	48718	+	0	inside	0	ENSG00000100284	TOM1
chr12-50246998-50247522	UP	3.27729e-27	0.144374	0.204	0.113	4.50008e-22	chr12	50246998	50247522	525	undefined	geneBody	intron	undefined	X28560	ENSG00000050405	50175788	50283546	107759	-	0	inside	0	ENSG00000050405	LIMA1
chr2-113239970-113241361	UP	2.40552e-31	0.14434	0.269	0.158	3.30305e-26	chr2	113239970	113241361	1392	undefined	geneBody	exon	otherExon	X66959	ENSG00000125618	113215997	113278921	62925	-	0	inside	0	ENSG00000125618	PAX8
chr3-109256212-109257667	UP	1.46682e-23	0.144325	0.149	0.075	2.01411e-18	chr3	109256212	109257667	1456	undefined	distalIntergenic	intergenic	undefined	-	-	-	-	-	-	-	-	-	-	-
chr11-61138792-61139355	UP	2.31464e-35	0.144309	0.069	0.024	3.17825e-30	chr11	61138792	61139355	564	undefined	geneBody	exon	utr5	X21989	ENSG00000167987	61130257	61161615	31359	-	0	inside	0	ENSG00000167987	VPS37C
chr6-25172704-25173177	UP	5.56213e-26	0.144261	0.119	0.057	7.63742e-21	chr6	25172704	25173177	474	undefined	distalIntergenic	intergenic	undefined	-	-	-	-	-	-	-	-	-	-	-
chr10-3468231-3468506	UP	7.32052e-38	0.144239	0.067	0.023	1.00519e-32	chr10	3468231	3468506	276	undefined	geneBody	intron	undefined	X12152	ENSG00000233321	3433508	3502915	69408	-	0	inside	0	ENSG00000233321	LINC02669
chr3-179416587-179416961	UP	1.08927e-36	0.144205	0.059	0.018	1.49568e-31	chr3	179416587	179416961	375	undefined	geneBody	intron	undefined	X89415	ENSG00000114450	179396088	179451476	55389	-	0	inside	0	ENSG00000114450	GNB4
chr1-7470581-7471462	UP	5.02988e-29	0.144171	0.187	0.109	6.90657e-24	chr1	7470581	7471462	882	undefined	geneBody	intron	undefined	X469	ENSG00000171735	6785454	7769706	984253	+	0	inside	0	ENSG00000171735	CAMTA1
chr17-77254414-77255768	UP	7.0399e-24	0.144144	0.147	0.077	9.66656e-19	chr17	77254414	77255768	1355	undefined	geneDownstream	intergenic	undefined	X54093	ENSG00000263718	77257737	77281897	24161	-	1968	downstream	1968	ENSG00000263718	SEPTIN9-DT
chr9-121985875-121986455	UP	9.69874e-29	0.144115	0.119	0.058	1.33174e-23	chr9	121985875	121986455	581	undefined	geneBody	intron	undefined	X132397	ENSG00000175764	121821928	122093606	271679	-	0	inside	0	ENSG00000175764	TTLL11
chr15-74050781-74051678	UP	1.22503e-32	0.144114	0.322	0.197	1.6821e-27	chr15	74050781	74051678	898	undefined	distalIntergenic	intergenic	undefined	-	-	-	-	-	-	-	-	-	-	-
chr6-156021447-156022083	UP	1.2409e-39	0.144112	0.06	0.017	1.7039e-34	chr6	156021447	156022083	637	undefined	geneBody	intron	undefined	X113388	ENSG00000287092	155911195	156397589	486395	-	0	inside	0	ENSG00000287092	AL589693.1
chr7-5591578-5591888	UP	2.19876e-25	0.144065	0.154	0.082	3.01914e-20	chr7	5591578	5591888	311	promoter2	promoter	intergenic	undefined	X114977	ENSG00000075618	5592816	5606655	13840	+	927	upstream	927	ENSG00000075618	FSCN1
chr1-25892194-25892781	UP	1.02468e-23	0.143973	0.18	0.098	1.40699e-18	chr1	25892194	25892781	588	undefined	geneBody	exon	otherExon	X1837	ENSG00000117632	25884181	25906991	22811	-	0	inside	0	ENSG00000117632	STMN1
chr7-6283325-6283866	UP	1.06429e-40	0.14379	0.052	0.013	1.46138e-35	chr7	6283325	6283866	542	undefined	distalIntergenic	intergenic	undefined	-	-	-	-	-	-	-	-	-	-	-
chr5-150176973-150177379	UP	1.10892e-26	0.143788	0.162	0.089	1.52266e-21	chr5	150176973	150177379	407	undefined	geneBody	intron	undefined	X104253	ENSG00000113722	150166778	150184558	17781	+	0	inside	0	ENSG00000113722	CDX1
chr16-73228471-73229022	UP	1.93656e-31	0.143655	0.07	0.024	2.65911e-26	chr16	73228471	73229022	552	undefined	geneBody	intron	undefined	X48310	ENSG00000140836	72782885	73891871	1108987	-	0	inside	0	ENSG00000140836	ZFHX3
chr2-47071686-47072593	UP	6.24585e-46	0.143577	0.421	0.274	8.57624e-41	chr2	47071686	47072593	908	undefined	geneDownstream	intron	undefined	X64267	ENSG00000225187	47067822	47071204	3383	+	481	downstream	481	ENSG00000225187	AC073283.1
chr1-32992432-32992834	UP	3.48006e-41	0.143568	0.069	0.021	4.77851e-36	chr1	32992432	32992834	403	undefined	geneBody	intron	undefined	X2342	ENSG00000236065	32987075	33032469	45395	+	0	inside	0	ENSG00000236065	AL020995.1
chr1-4942492-4943126	UP	4.06599e-23	0.143496	0.133	0.068	5.58306e-18	chr1	4942492	4943126	635	undefined	distalIntergenic	intergenic	undefined	-	-	-	-	-	-	-	-	-	-	-
chr8-102600013-102601959	UP	5.50565e-40	0.143417	0.42	0.28	7.55986e-35	chr8	102600013	102601959	1947	undefined	distalIntergenic	intergenic	undefined	-	-	-	-	-	-	-	-	-	-	-
chr22-46829221-46831033	UP	2.85559e-28	0.143384	0.129	0.064	3.92104e-23	chr22	46829221	46831033	1813	undefined	geneBody	intron	undefined	X80435	ENSG00000054611	46762617	47175699	413083	+	0	inside	0	ENSG00000054611	TBC1D22A
chr1-36871183-36871896	UP	1.73377e-25	0.143336	0.114	0.056	2.38066e-20	chr1	36871183	36871896	714	undefined	geneBody	intron	undefined	X2567	ENSG00000163873	36795527	37034515	238989	-	0	inside	0	ENSG00000163873	GRIK3
chr16-77869608-77870867	UP	2.42426e-22	0.143325	0.223	0.127	3.32877e-17	chr16	77869608	77870867	1260	undefined	geneBody	intron	undefined	X48490	ENSG00000171724	77788564	77980107	191544	+	0	inside	0	ENSG00000171724	VAT1L
chr2-192148077-192149360	UP	1.34209e-25	0.14329	0.128	0.063	1.84284e-20	chr2	192148077	192149360	1284	undefined	geneBody	intron	undefined	X70072	ENSG00000144339	191949043	192194933	245891	-	0	inside	0	ENSG00000144339	TMEFF2
chr19-41225539-41226699	UP	4.44651e-39	0.143279	0.418	0.277	6.10555e-34	chr19	41225539	41226699	1161	undefined	geneBody	intron	undefined	X60216	ENSG00000167601	41219223	41261766	42544	+	0	inside	0	ENSG00000167601	AXL
chr11-85685181-85686576	UP	2.17852e-37	0.142979	0.362	0.224	2.99135e-32	chr11	85685181	85686576	1396	promoter4	promoter	exon	utr5	X23491	ENSG00000179071	85683848	85686195	2348	-	0	overlapStart	0	ENSG00000179071	CCDC89
chr6-170164872-170165984	UP	8.48119e-29	0.142947	0.113	0.05	1.16456e-23	chr6	170164872	170165984	1113	undefined	geneDownstream	intergenic	undefined	X114436	ENSG00000232197	170160606	170163142	2537	+	1729	downstream	1729	ENSG00000232197	AL596442.1
chr15-62864962-62865621	UP	1.32722e-23	0.142918	0.124	0.064	1.82242e-18	chr15	62864962	62865621	660	undefined	geneBody	intron	undefined	X42742	ENSG00000259370	62827675	62884034	56360	-	0	inside	0	ENSG00000259370	AC103740.1
chr9-98964470-98965398	UP	4.9776e-30	0.142903	0.34	0.213	6.8348e-25	chr9	98964470	98965398	929	undefined	geneBody	intron	undefined	X131159	ENSG00000204291	98943179	99070792	127614	+	0	inside	0	ENSG00000204291	COL15A1
chr1-205493023-205493952	UP	5.77157e-27	0.142833	0.141	0.072	7.925e-22	chr1	205493023	205493952	930	undefined	distalIntergenic	intergenic	undefined	-	-	-	-	-	-	-	-	-	-	-
chr1-165898686-165900022	UP	1.27376e-36	0.142818	0.402	0.26	1.74901e-31	chr1	165898686	165900022	1337	undefined	geneBody	intron	undefined	X7875	ENSG00000236364	165889725	165900995	11271	-	0	inside	0	ENSG00000236364	AL358115.1
chr4-52588227-52589193	UP	7.48843e-24	0.142814	0.132	0.067	1.02824e-18	chr4	52588227	52589193	967	undefined	geneDownstream	intergenic	undefined	X92502	ENSG00000109189	52590960	52659301	68342	-	1766	downstream	1766	ENSG00000109189	USP46
chr19-1360416-1361430	UP	3.66983e-27	0.142793	0.217	0.126	5.03908e-22	chr19	1360416	1361430	1015	undefined	geneBody	exon	utr3	X57928	ENSG00000160953	1354711	1378431	23721	+	0	inside	0	ENSG00000160953	PWWP3A
chr4-1511434-1512128	UP	2.81117e-56	0.142677	0.055	0.014	3.86005e-51	chr4	1511434	1512128	695	undefined	distalIntergenic	intergenic	undefined	-	-	-	-	-	-	-	-	-	-	-
chr15-63107734-63108475	UP	2.0814e-27	0.1426	0.128	0.062	2.85799e-22	chr15	63107734	63108475	742	undefined	geneBody	intron	undefined	X42770	ENSG00000259672	63091085	63110589	19505	+	0	inside	0	ENSG00000259672	AC087612.1
chr6-71294033-71294597	UP	9.79902e-33	0.142467	0.077	0.03	1.34551e-27	chr6	71294033	71294597	565	undefined	geneBody	intron	undefined	X109627	ENSG00000119900	71288811	71309059	20249	+	0	inside	0	ENSG00000119900	OGFRL1
chr2-218831375-218833108	UP	8.94872e-41	0.142394	0.372	0.247	1.22876e-35	chr2	218831375	218833108	1734	promoter4	promoter	exon	utr5	X71418	ENSG00000115592	218822383	218832086	9704	-	0	overlapStart	0	ENSG00000115592	PRKAG3
chr21-46065065-46065829	UP	4.78061e-30	0.142319	0.216	0.126	6.56431e-25	chr21	46065065	46065829	765	undefined	distalIntergenic	intergenic	undefined	-	-	-	-	-	-	-	-	-	-	-
chr11-84968891-84969481	UP	4.16572e-30	0.142288	0.08	0.033	5.72e-25	chr11	84968891	84969481	591	undefined	geneBody	intron	undefined	X23481	ENSG00000150672	83455012	85627922	2172911	-	0	inside	0	ENSG00000150672	DLG2
chr15-70794746-70795539	UP	3.83855e-35	0.142274	0.07	0.024	5.27075e-30	chr15	70794746	70795539	794	undefined	distalIntergenic	intergenic	undefined	-	-	-	-	-	-	-	-	-	-	-
chr22-27437941-27438753	UP	4.85066e-30	0.142274	0.155	0.085	6.6605e-25	chr22	27437941	27438753	813	undefined	geneBody	intron	undefined	X79120	ENSG00000287034	27436292	27441774	5483	+	0	inside	0	ENSG00000287034	AL050402.2
chr2-238228581-238229107	UP	1.20163e-22	0.142223	0.184	0.106	1.64997e-17	chr2	238228581	238229107	527	undefined	geneBody	intron	undefined	X72660	ENSG00000186235	238224552	238231699	7148	-	0	inside	0	ENSG00000186235	LINC02610
chr3-14374425-14374901	UP	7.31394e-28	0.142179	0.093	0.04	1.00428e-22	chr3	14374425	14374901	477	undefined	distalIntergenic	intergenic	undefined	-	-	-	-	-	-	-	-	-	-	-
chr14-68146406-68147236	UP	2.69871e-25	0.142165	0.134	0.065	3.70563e-20	chr14	68146406	68147236	831	undefined	geneBody	intron	undefined	X38470	ENSG00000182185	67819779	68730218	910440	+	0	inside	0	ENSG00000182185	RAD51B
chr10-78587922-78588793	UP	5.52214e-28	0.142053	0.085	0.035	7.5825e-23	chr10	78587922	78588793	872	undefined	geneBody	intron	undefined	X16354	ENSG00000282863	78179174	78675109	495936	+	0	inside	0	ENSG00000282863	AC012560.1
chr10-69721629-69722389	UP	2.04149e-22	0.142043	0.191	0.108	2.8032e-17	chr10	69721629	69722389	761	undefined	distalIntergenic	intergenic	undefined	-	-	-	-	-	-	-	-	-	-	-
chr10-91883393-91884231	UP	2.99766e-26	0.14196	0.21	0.122	4.11612e-21	chr10	91883393	91884231	839	undefined	distalIntergenic	intergenic	undefined	-	-	-	-	-	-	-	-	-	-	-
chr10-124301593-124302154	UP	5.7695e-31	0.141944	0.077	0.032	7.92216e-26	chr10	124301593	124302154	562	undefined	distalIntergenic	intergenic	undefined	-	-	-	-	-	-	-	-	-	-	-
chr13-98206966-98207747	UP	2.31241e-29	0.141894	0.084	0.034	3.1752e-24	chr13	98206966	98207747	782	undefined	geneBody	intron	undefined	X35598	ENSG00000152767	98142562	98455176	312615	+	0	inside	0	ENSG00000152767	FARP1
chr22-35629792-35630401	UP	4.27451e-25	0.141849	0.19	0.104	5.86938e-20	chr22	35629792	35630401	610	undefined	geneBody	intron	undefined	X79588	ENSG00000268818	35626988	35635134	8147	-	0	inside	0	ENSG00000268818	AL049747.1
chr16-88382745-88384042	UP	2.53542e-28	0.14183	0.29	0.178	3.48141e-23	chr16	88382745	88384042	1298	promoter4	promoter	exon	utr5	X49269	ENSG00000225614	88382989	88440757	57769	+	0	overlapStart	0	ENSG00000225614	ZNF469
chr15-77973815-77974356	UP	1.69073e-35	0.141789	0.074	0.027	2.32156e-30	chr15	77973815	77974356	542	undefined	distalIntergenic	intergenic	undefined	-	-	-	-	-	-	-	-	-	-	-
chr10-7696234-7697090	UP	2.96878e-25	0.141755	0.224	0.137	4.07647e-20	chr10	7696234	7697090	857	undefined	distalIntergenic	intergenic	undefined	-	-	-	-	-	-	-	-	-	-	-
chr10-131743056-131744137	UP	6.38714e-36	0.141739	0.064	0.021	8.77025e-31	chr10	131743056	131744137	1082	undefined	distalIntergenic	intergenic	undefined	-	-	-	-	-	-	-	-	-	-	-
chr10-114632940-114633721	UP	1.81869e-24	0.141724	0.186	0.103	2.49726e-19	chr10	114632940	114633721	782	undefined	geneBody	intron	undefined	X18323	ENSG00000099204	114431113	114768061	336949	-	0	inside	0	ENSG00000099204	ABLIM1
chr1-207282862-207283344	UP	1.19462e-31	0.141698	0.065	0.022	1.64034e-26	chr1	207282862	207283344	483	undefined	geneBody	intron	undefined	X9896	ENSG00000237074	207240122	207309292	69171	+	0	inside	0	ENSG00000237074	AL596218.1
chr4-152038094-152038617	UP	1.75349e-23	0.141695	0.103	0.048	2.40774e-18	chr4	152038094	152038617	524	undefined	geneBody	intron	undefined	X96237	ENSG00000286720	151988526	152045275	56750	+	0	inside	0	ENSG00000286720	AC097375.5
chr1-21541747-21542304	UP	1.53744e-41	0.141665	0.061	0.018	2.11107e-36	chr1	21541747	21542304	558	undefined	geneBody	intron	undefined	X1486	ENSG00000162551	21509397	21578410	69014	+	0	inside	0	ENSG00000162551	ALPL
chr5-53490650-53491271	UP	5.82695e-33	0.141642	0.065	0.023	8.00104e-28	chr5	53490650	53491271	622	undefined	distalIntergenic	intergenic	undefined	-	-	-	-	-	-	-	-	-	-	-
chr2-225100303-225101244	UP	2.94685e-36	0.141585	0.054	0.016	4.04634e-31	chr2	225100303	225101244	942	undefined	distalIntergenic	intergenic	undefined	-	-	-	-	-	-	-	-	-	-	-
chr10-128056283-128056922	UP	1.74727e-25	0.141576	0.195	0.115	2.39919e-20	chr10	128056283	128056922	640	undefined	geneBody	intron	undefined	X19052	ENSG00000132334	127907061	128085855	178795	+	0	inside	0	ENSG00000132334	PTPRE
chr17-81613745-81615006	UP	4.12549e-28	0.141367	0.129	0.064	5.66475e-23	chr17	81613745	81615006	1262	undefined	geneBody	exon	otherExon	X54457	ENSG00000182446	81556887	81648465	91579	-	0	inside	0	ENSG00000182446	NPLOC4
chr6-159427526-159428218	UP	4.09577e-26	0.141228	0.096	0.043	5.62395e-21	chr6	159427526	159428218	693	undefined	distalIntergenic	intergenic	undefined	-	-	-	-	-	-	-	-	-	-	-
chr7-4665699-4666119	UP	1.3995e-23	0.141185	0.225	0.134	1.92167e-18	chr7	4665699	4666119	421	undefined	distalIntergenic	intergenic	undefined	-	-	-	-	-	-	-	-	-	-	-
chrX-39720831-39722209	UP	1.24786e-24	0.141107	0.194	0.11	1.71344e-19	chrX	39720831	39722209	1379	undefined	distalIntergenic	intergenic	undefined	-	-	-	-	-	-	-	-	-	-	-
chr7-29488676-29489545	UP	1.3259e-22	0.141079	0.15	0.077	1.8206e-17	chr7	29488676	29489545	870	undefined	geneBody	intron	undefined	X115971	ENSG00000106069	29146569	29514328	367760	+	0	inside	0	ENSG00000106069	CHN2
chr2-84806785-84807983	UP	1.20284e-35	0.141071	0.078	0.029	1.65163e-30	chr2	84806785	84807983	1199	undefined	geneBody	intron	undefined	X65677	ENSG00000115423	84516455	84819589	303135	+	0	inside	0	ENSG00000115423	DNAH6
chr9-87375471-87376030	UP	2.30565e-30	0.14104	0.067	0.024	3.16592e-25	chr9	87375471	87376030	560	undefined	distalIntergenic	intergenic	undefined	-	-	-	-	-	-	-	-	-	-	-
chr3-125051796-125052487	UP	5.57919e-27	0.141021	0.206	0.116	7.66085e-22	chr3	125051796	125052487	692	undefined	geneBody	intron	undefined	X86608	ENSG00000173706	124965710	125055997	90288	-	0	inside	0	ENSG00000173706	HEG1
chr2-213643932-213645237	UP	4.11669e-26	0.140969	0.097	0.044	5.65267e-21	chr2	213643932	213645237	1306	undefined	geneBody	intron	undefined	X71030	ENSG00000144451	213284379	214410501	1126123	+	0	inside	0	ENSG00000144451	SPAG16
chr10-123270073-123270625	UP	1.82281e-30	0.140881	0.068	0.025	2.50291e-25	chr10	123270073	123270625	553	undefined	distalIntergenic	intergenic	undefined	-	-	-	-	-	-	-	-	-	-	-
chr7-47475013-47475537	UP	4.97703e-26	0.140839	0.216	0.124	6.83401e-21	chr7	47475013	47475537	525	undefined	geneBody	intron	undefined	X117046	ENSG00000136205	47275154	47582558	307405	-	0	inside	0	ENSG00000136205	TNS3
chr17-82216447-82217093	UP	7.7551e-27	0.140743	0.172	0.094	1.06486e-21	chr17	82216447	82217093	647	undefined	geneBody	exon	otherExon	X54505	ENSG00000264548	82214227	82217352	3126	+	0	inside	0	ENSG00000264548	AC132872.2
chr3-14324082-14325002	UP	3.95782e-22	0.140714	0.141	0.073	5.43452e-17	chr3	14324082	14325002	921	undefined	distalIntergenic	intergenic	undefined	-	-	-	-	-	-	-	-	-	-	-
chr7-4667744-4668662	UP	1.754e-23	0.140698	0.231	0.138	2.40844e-18	chr7	4667744	4668662	919	undefined	distalIntergenic	intergenic	undefined	-	-	-	-	-	-	-	-	-	-	-
chr5-150469462-150469919	UP	9.53417e-28	0.140698	0.087	0.037	1.30915e-22	chr5	150469462	150469919	458	undefined	distalIntergenic	intergenic	undefined	-	-	-	-	-	-	-	-	-	-	-
chr10-73906385-73907320	UP	1.03343e-30	0.140632	0.26	0.151	1.41902e-25	chr10	73906385	73907320	936	promoter1	promoter	intergenic	undefined	X15954	ENSG00000122861	73909177	73917496	8320	+	1856	upstream	1856	ENSG00000122861	PLAU
chr15-40776530-40777066	UP	8.4838e-34	0.140564	0.066	0.022	1.16492e-28	chr15	40776530	40777066	537	undefined	geneBody	exon	utr3	X41458	ENSG00000104129	40765161	40807478	42318	-	0	inside	0	ENSG00000104129	DNAJC17
chr17-46984230-46984673	UP	2.14648e-30	0.14056	0.066	0.024	2.94735e-25	chr17	46984230	46984673	444	undefined	geneBody	intron	undefined	X52345	ENSG00000262879	46983287	47100323	117037	-	0	inside	0	ENSG00000262879	AC005670.3
chr15-39165012-39165714	UP	2.76361e-30	0.140457	0.064	0.022	3.79474e-25	chr15	39165012	39165714	703	promoter1	promoter	intron	undefined	X41333	ENSG00000259423	39167676	39180048	12373	+	1961	upstream	1961	ENSG00000259423	AC113146.1
chr9-8261939-8263328	UP	8.76035e-29	0.140441	0.109	0.051	1.20289e-23	chr9	8261939	8263328	1390	undefined	distalIntergenic	intergenic	undefined	-	-	-	-	-	-	-	-	-	-	-
chr12-67434639-67435338	UP	3.36596e-27	0.140413	0.126	0.062	4.62183e-22	chr12	67434639	67435338	700	undefined	distalIntergenic	intergenic	undefined	-	-	-	-	-	-	-	-	-	-	-
chr5-82413452-82414114	UP	3.12589e-41	0.140343	0.059	0.017	4.29219e-36	chr5	82413452	82414114	663	undefined	distalIntergenic	intergenic	undefined	-	-	-	-	-	-	-	-	-	-	-
chr9-91546123-91547161	UP	4.03255e-29	0.140343	0.071	0.026	5.53713e-24	chr9	91546123	91547161	1039	undefined	distalIntergenic	intergenic	undefined	-	-	-	-	-	-	-	-	-	-	-
chr2-120559447-120559757	UP	1.37232e-35	0.140288	0.054	0.016	1.88435e-30	chr2	120559447	120559757	311	promoter1	promoter	intergenic	undefined	X67149	ENSG00000232140	120552481	120558119	5639	-	1327	upstream	1327	ENSG00000232140	AC073257.1
chr17-8674203-8675525	UP	1.5029e-41	0.140182	0.471	0.322	2.06365e-36	chr17	8674203	8675525	1323	undefined	distalIntergenic	intergenic	undefined	-	-	-	-	-	-	-	-	-	-	-
chr3-156388372-156388889	UP	6.56564e-30	0.140159	0.079	0.032	9.01535e-25	chr3	156388372	156388889	518	undefined	geneBody	intron	undefined	X88396	ENSG00000287916	156143570	156540627	397058	+	0	inside	0	ENSG00000287916	AC091607.2
chr1-205372036-205372575	UP	4.96099e-21	0.140067	0.146	0.076	6.81199e-16	chr1	205372036	205372575	540	promoter2	promoter	intergenic	undefined	X9755	ENSG00000226235	205373252	205387440	14189	+	676	upstream	676	ENSG00000226235	LEMD1-AS1
chr7-10802407-10802924	UP	1.59049e-33	0.139994	0.061	0.02	2.18392e-28	chr7	10802407	10802924	518	undefined	distalIntergenic	intergenic	undefined	-	-	-	-	-	-	-	-	-	-	-
chr19-1512883-1514111	UP	4.78138e-30	0.139987	0.331	0.209	6.56537e-25	chr19	1512883	1514111	1229	promoter4	promoter	exon	utr5	X57944	ENSG00000185761	1505022	1513604	8583	-	0	overlapStart	0	ENSG00000185761	ADAMTSL5
chr11-57071896-57073093	UP	1.31199e-26	0.139853	0.099	0.044	1.80151e-21	chr11	57071896	57073093	1198	undefined	distalIntergenic	intergenic	undefined	-	-	-	-	-	-	-	-	-	-	-
chr3-32620631-32621330	UP	1.0133e-25	0.139801	0.079	0.031	1.39138e-20	chr3	32620631	32621330	700	undefined	distalIntergenic	intergenic	undefined	-	-	-	-	-	-	-	-	-	-	-
chr2-17934225-17935446	UP	6.06443e-24	0.139774	0.218	0.132	8.32714e-19	chr2	17934225	17935446	1222	undefined	geneBody	intron	undefined	X62336	ENSG00000170745	17877847	18361616	483770	+	0	inside	0	ENSG00000170745	KCNS3
chr12-98474990-98475705	UP	2.6922e-28	0.139709	0.123	0.059	3.69669e-23	chr12	98474990	98475705	716	undefined	distalIntergenic	intergenic	undefined	-	-	-	-	-	-	-	-	-	-	-
chr10-12959949-12961599	UP	6.19521e-28	0.139647	0.288	0.177	8.50671e-23	chr10	12959949	12961599	1651	undefined	geneBody	intron	undefined	X12748	ENSG00000285520	12877459	12965275	87817	+	0	inside	0	ENSG00000285520	AL353586.1
chr5-122163008-122164629	UP	3.8785e-22	0.139621	0.165	0.087	5.32561e-17	chr5	122163008	122164629	1622	undefined	geneBody	exon	otherExon	X102504	ENSG00000250803	122129622	122183949	54328	+	0	inside	0	ENSG00000250803	AC010255.3
chr5-172659125-172660670	UP	2.237e-28	0.139599	0.275	0.169	3.07165e-23	chr5	172659125	172660670	1546	undefined	geneBody	intron	undefined	X105281	ENSG00000214357	172641263	172691540	50278	+	0	inside	0	ENSG00000214357	NEURL1B
chr10-78335560-78336681	UP	1.87981e-26	0.139598	0.247	0.147	2.58118e-21	chr10	78335560	78336681	1122	undefined	geneBody	intron	undefined	X16332	ENSG00000230417	78179185	78551355	372171	+	0	inside	0	ENSG00000230417	LINC00595
chr5-66454139-66455076	UP	6.46376e-24	0.139594	0.133	0.067	8.87545e-19	chr5	66454139	66455076	938	undefined	distalIntergenic	intergenic	undefined	-	-	-	-	-	-	-	-	-	-	-
chr14-74571732-74572155	UP	2.40517e-23	0.139529	0.261	0.153	3.30257e-18	chr14	74571732	74572155	424	undefined	geneBody	intron	undefined	X38931	ENSG00000119681	74498183	74612378	114196	-	0	inside	0	ENSG00000119681	LTBP2
chr11-130403136-130403833	UP	7.37575e-24	0.139527	0.263	0.16	1.01277e-18	chr11	130403136	130403833	698	undefined	geneDownstream	exon	otherExon	X25710	ENSG00000175773	130314993	130403657	88665	+	0	overlapEnd	0	ENSG00000175773	ZBTB44-DT
chr8-95800157-95801099	UP	1.7236e-27	0.139513	0.086	0.037	2.36669e-22	chr8	95800157	95801099	943	undefined	geneBody	exon	otherExon	X125194	ENSG00000253773	95204456	95811254	606799	+	0	inside	0	ENSG00000253773	C8orf37-AS1
chr18-12750022-12751045	UP	1.55164e-19	0.13941	0.098	0.045	2.13057e-14	chr18	12750022	12751045	1024	promoter4	promoter	exon	otherExon	X55305	ENSG00000266961	12738965	12750068	11104	-	0	overlapStart	0	ENSG00000266961	AP005482.2
chr2-176668576-176669994	UP	1.77727e-20	0.139405	0.206	0.117	2.44038e-15	chr2	176668576	176669994	1419	undefined	geneBody	intron	undefined	X69288	ENSG00000224577	176495255	176819180	323926	+	0	inside	0	ENSG00000224577	LINC01117
chr6-160237526-160238014	UP	4.27517e-22	0.139401	0.133	0.069	5.87028e-17	chr6	160237526	160238014	489	undefined	geneBody	intron	undefined	X113758	ENSG00000112499	160171061	160277638	106578	-	0	inside	0	ENSG00000112499	SLC22A2
chr14-35378396-35379026	UP	5.66068e-27	0.139311	0.08	0.033	7.77273e-22	chr14	35378396	35379026	631	undefined	distalIntergenic	intergenic	undefined	-	-	-	-	-	-	-	-	-	-	-
chr3-194639788-194641044	UP	1.04644e-25	0.139282	0.209	0.119	1.43688e-20	chr3	194639788	194641044	1257	undefined	geneDownstream	exon	utr3	X90211	ENSG00000041802	194640791	194672463	31673	-	0	overlapEnd	0	ENSG00000041802	LSG1
chr5-175287425-175288622	UP	5.34175e-29	0.139258	0.086	0.037	7.3348e-24	chr5	175287425	175288622	1198	undefined	distalIntergenic	intergenic	undefined	-	-	-	-	-	-	-	-	-	-	-
chr17-38980247-38981564	UP	3.07739e-24	0.139211	0.165	0.091	4.22559e-19	chr17	38980247	38981564	1318	undefined	distalIntergenic	intergenic	undefined	-	-	-	-	-	-	-	-	-	-	-
chr12-26647919-26648951	UP	1.92104e-26	0.139188	0.1	0.045	2.63779e-21	chr12	26647919	26648951	1033	undefined	geneBody	exon	otherExon	X27592	ENSG00000234428	26623369	26649479	26111	+	0	inside	0	ENSG00000234428	AC023051.1
chr13-21971445-21972645	UP	3.78705e-38	0.139133	0.069	0.023	5.20003e-33	chr13	21971445	21972645	1201	undefined	distalIntergenic	intergenic	undefined	-	-	-	-	-	-	-	-	-	-	-
chr15-62515751-62516455	UP	8.38527e-26	0.139114	0.081	0.033	1.15139e-20	chr15	62515751	62516455	705	undefined	geneBody	intron	undefined	X42710	ENSG00000171914	62390526	62844631	454106	+	0	inside	0	ENSG00000171914	TLN2
chr10-12418804-12419721	UP	2.20996e-23	0.139111	0.13	0.065	3.03451e-18	chr10	12418804	12419721	918	undefined	geneBody	intron	undefined	X12701	ENSG00000183049	12349482	12835545	486064	+	0	inside	0	ENSG00000183049	CAMK1D
chr21-35208921-35209549	UP	7.32881e-24	0.139084	0.11	0.051	1.00633e-18	chr21	35208921	35209549	629	undefined	geneBody	intron	undefined	X77405	ENSG00000159216	34787801	36004667	1216867	-	0	inside	0	ENSG00000159216	RUNX1
chr12-8242187-8244225	UP	8.9588e-84	0.13908	0.689	0.498	1.23014e-78	chr12	8242187	8244225	2039	promoter4	promoter	exon	otherExon	X26564	ENSG00000286895	8243147	8342048	98902	+	0	overlapStart	0	ENSG00000286895	AC092745.5
chr1-110243142-110244215	UP	1.41104e-27	0.139075	0.089	0.04	1.93751e-22	chr1	110243142	110244215	1074	undefined	geneBody	exon	utr3	X6114	ENSG00000116396	110211343	110283100	71758	+	0	inside	0	ENSG00000116396	KCNC4
chr1-164369545-164370247	UP	3.67231e-30	0.13905	0.063	0.022	5.04249e-25	chr1	164369545	164370247	703	undefined	distalIntergenic	intergenic	undefined	-	-	-	-	-	-	-	-	-	-	-
chr3-112653196-112654325	UP	1.81131e-42	0.138998	0.07	0.022	2.48712e-37	chr3	112653196	112654325	1130	undefined	upstream	intergenic	undefined	X85946	ENSG00000091986	112596794	112649530	52737	-	3665	upstream	3665	ENSG00000091986	CCDC80
chr4-106032414-106033445	UP	1.92234e-25	0.138891	0.148	0.08	2.63959e-20	chr4	106032414	106033445	1032	undefined	distalIntergenic	intergenic	undefined	-	-	-	-	-	-	-	-	-	-	-
chr19-35153557-35155411	UP	3.50644e-29	0.138718	0.23	0.128	4.81473e-24	chr19	35153557	35155411	1855	promoter4	promoter	exon	utr5	X59818	ENSG00000089327	35154730	35169881	15152	+	0	overlapStart	0	ENSG00000089327	FXYD5
chr18-478489-478958	UP	2.49911e-29	0.138659	0.075	0.03	3.43155e-24	chr18	478489	478958	470	undefined	geneBody	intron	undefined	X54658	ENSG00000158270	316737	500722	183986	-	0	inside	0	ENSG00000158270	COLEC12
chr7-40221862-40222225	UP	4.23095e-31	0.138512	0.061	0.02	5.80957e-26	chr7	40221862	40222225	364	undefined	geneBody	intron	undefined	X116555	ENSG00000175600	40134977	40860763	725787	+	0	inside	0	ENSG00000175600	SUGCT
chr11-68269454-68269983	UP	1.9569e-23	0.138475	0.131	0.068	2.68704e-18	chr11	68269454	68269983	530	undefined	geneBody	intron	undefined	X22557	ENSG00000171067	68261338	68272001	10664	-	0	inside	0	ENSG00000171067	C11orf24
chr5-143554054-143554554	UP	1.29031e-30	0.13844	0.062	0.022	1.77174e-25	chr5	143554054	143554554	501	undefined	geneBody	intron	undefined	X103855	ENSG00000251205	143531331	143598434	67104	+	0	inside	0	ENSG00000251205	AC016598.2
chr21-34881566-34882097	UP	3.56442e-35	0.138384	0.055	0.017	4.89434e-30	chr21	34881566	34882097	532	undefined	geneBody	intron	undefined	X77385	ENSG00000286153	34836286	34884882	48597	+	0	inside	0	ENSG00000286153	AP000331.1
chr20-22795493-22796310	UP	7.1265e-27	0.138383	0.148	0.075	9.78547e-22	chr20	22795493	22796310	818	undefined	distalIntergenic	intergenic	undefined	-	-	-	-	-	-	-	-	-	-	-
chr1-174968682-174968972	UP	4.36019e-38	0.138322	0.05	0.013	5.98703e-33	chr1	174968682	174968972	291	undefined	geneBody	intron	undefined	X8377	ENSG00000152061	174159410	174995308	835899	+	0	inside	0	ENSG00000152061	RABGAP1L
chr17-77864970-77865668	UP	3.83719e-29	0.138234	0.122	0.06	5.26889e-24	chr17	77864970	77865668	699	undefined	distalIntergenic	intergenic	undefined	-	-	-	-	-	-	-	-	-	-	-
chr4-155578522-155579437	UP	1.74491e-23	0.13822	0.129	0.065	2.39595e-18	chr4	155578522	155579437	916	undefined	distalIntergenic	intergenic	undefined	-	-	-	-	-	-	-	-	-	-	-
chr8-29874648-29875593	UP	8.48379e-25	0.138169	0.1	0.047	1.16492e-19	chr8	29874648	29875593	946	undefined	distalIntergenic	intergenic	undefined	-	-	-	-	-	-	-	-	-	-	-
chr20-17910524-17911265	UP	1.63054e-35	0.138152	0.086	0.033	2.2389e-30	chr20	17910524	17911265	742	undefined	distalIntergenic	intergenic	undefined	-	-	-	-	-	-	-	-	-	-	-
chr11-69420467-69420963	UP	1.87818e-20	0.138051	0.21	0.123	2.57895e-15	chr11	69420467	69420963	497	undefined	upstream	intergenic	undefined	X22662	ENSG00000255980	69425690	69429621	3932	+	4726	upstream	4726	ENSG00000255980	AP000439.2
chr7-1537801-1538445	UP	1.02734e-48	0.138033	0.504	0.348	1.41065e-43	chr7	1537801	1538445	645	undefined	geneBody	exon	utr5	X114676	ENSG00000198517	1530702	1543043	12342	+	0	inside	0	ENSG00000198517	MAFK
chr4-26014669-26015775	UP	6.93559e-29	0.137903	0.31	0.199	9.52333e-24	chr4	26014669	26015775	1107	undefined	distalIntergenic	intergenic	undefined	-	-	-	-	-	-	-	-	-	-	-
chr20-45337393-45338092	UP	2.99772e-24	0.13785	0.257	0.154	4.11619e-19	chr20	45337393	45338092	700	undefined	geneBody	intron	undefined	X75431	ENSG00000124145	45325288	45348424	23137	-	0	inside	0	ENSG00000124145	SDC4
chr15-69548484-69549326	UP	1.78952e-21	0.137849	0.111	0.057	2.4572e-16	chr15	69548484	69549326	843	undefined	geneBody	exon	otherExon	X43242	ENSG00000245750	69462921	69843120	380200	+	0	inside	0	ENSG00000245750	DRAIC
chr2-20584197-20585158	UP	3.05443e-26	0.13784	0.253	0.156	4.19407e-21	chr2	20584197	20585158	962	undefined	geneDownstream	intron	undefined	X62554	ENSG00000269976	20586248	20586686	439	-	1089	downstream	1089	ENSG00000269976	AC012065.3
chr11-111327820-111328290	UP	2.42847e-22	0.137737	0.216	0.13	3.33456e-17	chr11	111327820	111328290	471	undefined	distalIntergenic	intergenic	undefined	-	-	-	-	-	-	-	-	-	-	-
chr14-77050878-77051587	UP	4.9549e-28	0.137669	0.271	0.168	6.80363e-23	chr14	77050878	77051587	710	undefined	geneBody	intron	undefined	X39155	ENSG00000246548	77041064	77069503	28440	+	0	inside	0	ENSG00000246548	LINC02288
chr15-89845318-89845850	UP	9.52295e-28	0.137668	0.072	0.027	1.30761e-22	chr15	89845318	89845850	533	undefined	geneBody	exon	otherExon	X44594	ENSG00000157823	89830599	89894638	64040	-	0	inside	0	ENSG00000157823	AP3S2
chr6-52728154-52729018	UP	3.65927e-22	0.137588	0.175	0.097	5.02459e-17	chr6	52728154	52729018	865	undefined	distalIntergenic	intergenic	undefined	-	-	-	-	-	-	-	-	-	-	-
chr20-51428072-51429324	UP	1.09806e-25	0.137569	0.3	0.191	1.50776e-20	chr20	51428072	51429324	1253	undefined	geneBody	intron	undefined	X75928	ENSG00000101096	51386957	51562831	175875	-	0	inside	0	ENSG00000101096	NFATC2
chr2-7307757-7308703	UP	8.74153e-23	0.13754	0.112	0.055	1.20031e-17	chr2	7307757	7308703	947	undefined	distalIntergenic	intergenic	undefined	-	-	-	-	-	-	-	-	-	-	-
chr1-3531110-3531828	UP	7.93925e-37	0.137177	0.403	0.269	1.09015e-31	chr1	3531110	3531828	719	undefined	geneBody	exon	utr5	X278	ENSG00000162591	3487951	3611508	123558	-	0	inside	0	ENSG00000162591	MEGF6
chr3-171966835-171968262	UP	3.30782e-30	0.137162	0.138	0.07	4.54199e-25	chr3	171966835	171968262	1428	undefined	geneBody	exon	otherExon	X88997	ENSG00000287899	171941607	171996871	55265	+	0	inside	0	ENSG00000287899	AC055714.1
chr10-113958213-113958990	UP	1.99073e-20	0.137148	0.169	0.092	2.73349e-15	chr10	113958213	113958990	778	undefined	distalIntergenic	intergenic	undefined	-	-	-	-	-	-	-	-	-	-	-
chr7-47940715-47941770	UP	4.62268e-25	0.137077	0.221	0.131	6.34745e-20	chr7	47940715	47941770	1056	undefined	geneBody	intron	undefined	X117107	ENSG00000158683	47740202	47948491	208290	-	0	inside	0	ENSG00000158683	PKD1L1
chr16-66223147-66223634	UP	3.91845e-34	0.137075	0.055	0.017	5.38046e-29	chr16	66223147	66223634	488	undefined	distalIntergenic	intergenic	undefined	-	-	-	-	-	-	-	-	-	-	-
chr16-64710738-64711315	UP	1.02626e-33	0.137073	0.051	0.015	1.40917e-28	chr16	64710738	64711315	578	undefined	distalIntergenic	intergenic	undefined	-	-	-	-	-	-	-	-	-	-	-
chr2-74566588-74567109	UP	2.87819e-24	0.137053	0.114	0.054	3.95208e-19	chr2	74566588	74567109	522	undefined	geneBody	intron	undefined	X65582	ENSG00000159374	74557883	74648338	90456	-	0	inside	0	ENSG00000159374	M1AP
chr2-109647476-109648496	UP	1.30512e-23	0.137028	0.298	0.186	1.79208e-18	chr2	109647476	109648496	1021	undefined	distalIntergenic	intergenic	undefined	-	-	-	-	-	-	-	-	-	-	-
chr2-66300514-66302038	UP	1.22709e-32	0.137002	0.381	0.256	1.68493e-27	chr2	66300514	66302038	1525	undefined	distalIntergenic	intergenic	undefined	-	-	-	-	-	-	-	-	-	-	-
chr14-61103276-61104286	UP	4.14283e-25	0.137001	0.211	0.121	5.68857e-20	chr14	61103276	61104286	1011	undefined	distalIntergenic	intergenic	undefined	-	-	-	-	-	-	-	-	-	-	-
chr15-62927900-62929266	UP	9.33117e-23	0.136967	0.251	0.15	1.28127e-17	chr15	62927900	62929266	1367	undefined	distalIntergenic	intergenic	undefined	-	-	-	-	-	-	-	-	-	-	-
chr9-114175052-114175747	UP	1.12251e-23	0.136945	0.242	0.148	1.54133e-18	chr9	114175052	114175747	696	undefined	geneBody	intron	undefined	X131939	ENSG00000196739	114155537	114312511	156975	+	0	inside	0	ENSG00000196739	COL27A1
chr16-53080232-53081052	UP	2.31781e-22	0.136919	0.18	0.098	3.18261e-17	chr16	53080232	53081052	821	undefined	geneBody	intron	undefined	X47332	ENSG00000177200	53055033	53329150	274118	+	0	inside	0	ENSG00000177200	CHD9
chr11-64687097-64687971	UP	5.78333e-26	0.136918	0.234	0.145	7.94115e-21	chr11	64687097	64687971	875	undefined	geneBody	intron	undefined	X22253	ENSG00000110076	64606174	64723188	117015	-	0	inside	0	ENSG00000110076	NRXN2
chr5-54063624-54064177	UP	2.00906e-30	0.136906	0.06	0.021	2.75866e-25	chr5	54063624	54064177	554	undefined	geneBody	intron	undefined	X99500	ENSG00000185305	53883942	54310582	426641	-	0	inside	0	ENSG00000185305	ARL15
chr11-44707779-44708426	UP	4.34669e-30	0.136822	0.066	0.024	5.96849e-25	chr11	44707779	44708426	648	undefined	distalIntergenic	intergenic	undefined	-	-	-	-	-	-	-	-	-	-	-
chr21-33841406-33841967	UP	6.45559e-20	0.136713	0.141	0.076	8.86423e-15	chr21	33841406	33841967	562	undefined	geneBody	intron	undefined	X77288	ENSG00000205726	33642400	33899861	257462	+	0	inside	0	ENSG00000205726	ITSN1
chr5-179287683-179288746	UP	6.9396e-22	0.1367	0.171	0.097	9.52883e-17	chr5	179287683	179288746	1064	undefined	geneBody	intron	undefined	X105693	ENSG00000087116	179110853	179345461	234609	-	0	inside	0	ENSG00000087116	ADAMTS2
chr7-127983764-127984290	UP	2.51779e-26	0.136671	0.073	0.029	3.45721e-21	chr7	127983764	127984290	527	undefined	geneBody	intron	undefined	X119949	ENSG00000197157	127652194	128092609	440416	+	0	inside	0	ENSG00000197157	SND1
chr3-14793216-14793909	UP	5.23681e-48	0.136646	0.058	0.014	7.19072e-43	chr3	14793216	14793909	694	undefined	geneDownstream	exon	otherExon	X81299	ENSG00000285969	14791534	14793504	1971	+	0	overlapEnd	0	ENSG00000285969	AC087591.1
chr2-99662508-99663326	UP	3.60922e-22	0.136498	0.193	0.107	4.95586e-17	chr2	99662508	99663326	819	undefined	geneBody	intron	undefined	X66214	ENSG00000144218	99545419	100192428	647010	-	0	inside	0	ENSG00000144218	AFF3
chr1-164227936-164228462	UP	1.06816e-33	0.136459	0.05	0.014	1.4667e-28	chr1	164227936	164228462	527	undefined	distalIntergenic	intergenic	undefined	-	-	-	-	-	-	-	-	-	-	-
chr16-22397493-22397842	UP	2.10528e-33	0.136286	0.05	0.015	2.89078e-28	chr16	22397493	22397842	350	undefined	geneBody	intron	undefined	X46553	ENSG00000140743	22345936	22437165	91230	-	0	inside	0	ENSG00000140743	CDR2
chr2-40280848-40281706	UP	1.29731e-20	0.136272	0.238	0.144	1.78134e-15	chr2	40280848	40281706	859	undefined	geneBody	intron	undefined	X63722	ENSG00000183023	40097270	40611053	513784	-	0	inside	0	ENSG00000183023	SLC8A1
chr8-127907828-127908206	UP	1.45754e-36	0.136243	0.05	0.014	2.00137e-31	chr8	127907828	127908206	379	undefined	geneBody	intron	undefined	X126915	ENSG00000249859	127794526	128187101	392576	+	0	inside	0	ENSG00000249859	PVT1
chr16-3023361-3023579	UP	1.19378e-22	0.136239	0.198	0.117	1.63919e-17	chr16	3023361	3023579	219	promoter3	promoter	exon	utr5	X45642	ENSG00000131652	3024027	3027755	3729	+	447	upstream	447	ENSG00000131652	THOC6
chr1-218479513-218481045	UP	5.90329e-27	0.136231	0.297	0.185	8.10587e-22	chr1	218479513	218481045	1533	undefined	geneBody	intron	undefined	X10399	ENSG00000228208	218459265	218525978	66714	+	0	inside	0	ENSG00000228208	C1orf143
chr15-98075883-98077507	UP	2.30114e-29	0.136231	0.084	0.035	3.15971e-24	chr15	98075883	98077507	1625	undefined	geneBody	intron	undefined	X45044	ENSG00000258483	98003038	98087384	84347	+	0	inside	0	ENSG00000258483	LINC02251
chr20-35395174-35396206	UP	8.46346e-20	0.13615	0.188	0.106	1.16213e-14	chr20	35395174	35396206	1033	undefined	geneBody	intron	undefined	X74791	ENSG00000101019	35302566	35412031	109466	-	0	inside	0	ENSG00000101019	UQCC1
chr5-121969024-121969612	UP	2.97205e-22	0.1361	0.114	0.055	4.08095e-17	chr5	121969024	121969612	589	undefined	geneBody	intron	undefined	X102485	ENSG00000151304	121961975	122075570	113596	+	0	inside	0	ENSG00000151304	SRFBP1
chr10-71232253-71232692	UP	7.29962e-22	0.136095	0.174	0.1	1.00232e-16	chr10	71232253	71232692	440	undefined	geneBody	intron	undefined	X15775	ENSG00000107731	71212570	71302864	90295	+	0	inside	0	ENSG00000107731	UNC5B
chr17-4953368-4953623	UP	1.31837e-19	0.13609	0.143	0.076	1.81026e-14	chr17	4953368	4953623	256	undefined	geneBody	intron	undefined	X49908	ENSG00000108515	4948092	4957131	9040	+	0	inside	0	ENSG00000108515	ENO3
chr7-101613864-101615475	UP	2.98656e-27	0.136062	0.359	0.236	4.10087e-22	chr7	101613864	101615475	1612	undefined	geneBody	intron	undefined	X118983	ENSG00000106436	101613330	101629296	15967	-	0	inside	0	ENSG00000106436	MYL10
chr3-31277240-31278122	UP	3.25959e-21	0.136058	0.173	0.096	4.47577e-16	chr3	31277240	31278122	883	undefined	distalIntergenic	intergenic	undefined	-	-	-	-	-	-	-	-	-	-	-
chr12-69405411-69405787	UP	3.64527e-26	0.135986	0.073	0.028	5.00535e-21	chr12	69405411	69405787	377	undefined	distalIntergenic	intergenic	undefined	-	-	-	-	-	-	-	-	-	-	-
chr7-101602288-101603156	UP	7.76472e-23	0.135842	0.205	0.12	1.06618e-17	chr7	101602288	101603156	869	undefined	distalIntergenic	intergenic	undefined	-	-	-	-	-	-	-	-	-	-	-
chr17-38450921-38451236	UP	7.64375e-22	0.135819	0.145	0.077	1.04957e-16	chr17	38450921	38451236	316	undefined	geneBody	exon	otherExon	X51632	ENSG00000276170	38450394	38452444	2051	-	0	inside	0	ENSG00000276170	AC244153.1
chr15-88382375-88382934	UP	4.15945e-30	0.135817	0.062	0.023	5.71138e-25	chr15	88382375	88382934	560	undefined	distalIntergenic	intergenic	undefined	-	-	-	-	-	-	-	-	-	-	-
chr3-5275337-5275943	UP	5.92205e-36	0.135741	0.051	0.014	8.13163e-31	chr3	5275337	5275943	607	undefined	distalIntergenic	intergenic	undefined	-	-	-	-	-	-	-	-	-	-	-
chr7-104967640-104967923	UP	7.12746e-24	0.135718	0.094	0.042	9.78679e-19	chr7	104967640	104967923	284	undefined	geneBody	intron	undefined	X119133	ENSG00000237513	104940943	105000713	59771	+	0	inside	0	ENSG00000237513	AC007384.1
chr20-51354157-51355204	UP	7.56908e-22	0.135678	0.116	0.058	1.03932e-16	chr20	51354157	51355204	1048	undefined	distalIntergenic	intergenic	undefined	-	-	-	-	-	-	-	-	-	-	-
chr1-230084155-230085017	UP	9.70287e-24	0.135669	0.288	0.182	1.33231e-18	chr1	230084155	230085017	863	undefined	geneBody	intron	undefined	X11129	ENSG00000143641	230057990	230282122	224133	+	0	inside	0	ENSG00000143641	GALNT2
chr11-118910338-118910745	UP	3.16533e-25	0.135586	0.272	0.165	4.34635e-20	chr11	118910338	118910745	408	undefined	geneBody	exon	utr5	X24978	ENSG00000186174	118893875	118925608	31734	-	0	inside	0	ENSG00000186174	BCL9L
chr19-16315947-16316607	UP	6.31153e-26	0.135573	0.227	0.135	8.66642e-21	chr19	16315947	16316607	661	undefined	geneBody	intron	undefined	X59118	ENSG00000267275	16283359	16324514	41156	-	0	inside	0	ENSG00000267275	AC020911.2
chr9-2809478-2810405	UP	1.39579e-19	0.135523	0.176	0.096	1.91657e-14	chr9	2809478	2810405	928	undefined	geneBody	exon	CDS	X127868	ENSG00000080608	2720469	2844095	123627	-	0	inside	0	ENSG00000080608	PUM3
chr1-39646225-39647117	UP	2.25722e-28	0.135451	0.236	0.143	3.09941e-23	chr1	39646225	39647117	893	undefined	distalIntergenic	intergenic	undefined	-	-	-	-	-	-	-	-	-	-	-
chr11-34250956-34251637	UP	3.1668e-20	0.135274	0.156	0.083	4.34837e-15	chr11	34250956	34251637	682	undefined	geneBody	intron	undefined	X21177	ENSG00000166016	34150987	34358010	207024	-	0	inside	0	ENSG00000166016	ABTB2
chr9-27094391-27095056	UP	1.75691e-33	0.135181	0.05	0.014	2.41243e-28	chr9	27094391	27095056	666	undefined	distalIntergenic	intergenic	undefined	-	-	-	-	-	-	-	-	-	-	-
chr1-234772133-234772740	UP	1.48175e-20	0.135095	0.214	0.127	2.03461e-15	chr1	234772133	234772740	608	undefined	distalIntergenic	intergenic	undefined	-	-	-	-	-	-	-	-	-	-	-
chr11-11430339-11430709	UP	5.15087e-28	0.134959	0.065	0.025	7.07271e-23	chr11	11430339	11430709	371	undefined	geneBody	intron	undefined	X20170	ENSG00000110328	11270877	11622005	351129	-	0	inside	0	ENSG00000110328	GALNT18
chr5-76689347-76689810	UP	1.80913e-32	0.134903	0.055	0.017	2.48413e-27	chr5	76689347	76689810	464	undefined	geneDownstream	intron	undefined	X100756	ENSG00000225407	76691439	76716215	24777	-	1628	downstream	1628	ENSG00000225407	AC025188.1
chr14-95389450-95390164	UP	6.60407e-28	0.1349	0.133	0.067	9.06812e-23	chr14	95389450	95390164	715	undefined	distalIntergenic	intergenic	undefined	-	-	-	-	-	-	-	-	-	-	-
chr2-217223340-217223827	UP	3.46476e-24	0.13481	0.094	0.044	4.7575e-19	chr2	217223340	217223827	488	undefined	distalIntergenic	intergenic	undefined	-	-	-	-	-	-	-	-	-	-	-
chr7-34354695-34355597	UP	1.99353e-20	0.134768	0.122	0.064	2.73734e-15	chr7	34354695	34355597	903	undefined	geneBody	intron	undefined	X116227	ENSG00000197085	34346512	34871582	525071	-	0	inside	0	ENSG00000197085	NPSR1-AS1
chr16-73213972-73215645	UP	1.0962e-27	0.134762	0.092	0.04	1.50521e-22	chr16	73213972	73215645	1674	undefined	geneBody	intron	undefined	X48309	ENSG00000140836	72782885	73891871	1108987	-	0	inside	0	ENSG00000140836	ZFHX3
chr11-71286759-71287678	UP	4.59618e-31	0.134741	0.061	0.021	6.31106e-26	chr11	71286759	71287678	920	undefined	distalIntergenic	intergenic	undefined	-	-	-	-	-	-	-	-	-	-	-
chr12-25828916-25829753	UP	2.57453e-21	0.134709	0.121	0.062	3.53511e-16	chr12	25828916	25829753	838	undefined	geneDownstream	intergenic	undefined	X27530	ENSG00000256440	25831416	25834182	2767	-	1662	downstream	1662	ENSG00000256440	AC019209.2
chr17-2406638-2407581	UP	3.82291e-24	0.134677	0.214	0.123	5.24928e-19	chr17	2406638	2407581	944	undefined	geneBody	exon	otherExon	X49713	ENSG00000127804	2405562	2511891	106330	-	0	inside	0	ENSG00000127804	METTL16
chr11-72789371-72790077	UP	2.53761e-22	0.134669	0.217	0.132	3.48441e-17	chr11	72789371	72790077	707	undefined	geneBody	intron	undefined	X22870	ENSG00000214530	72754729	72793681	38953	-	0	inside	0	ENSG00000214530	STARD10
chr2-160207799-160208428	UP	8.73566e-19	0.134669	0.204	0.121	1.1995e-13	chr2	160207799	160208428	630	undefined	geneBody	intron	undefined	X68516	ENSG00000285155	160141981	160271888	129908	-	0	inside	0	ENSG00000285155	AC092153.1
chr21-41648059-41649028	UP	1.32915e-21	0.134664	0.12	0.061	1.82507e-16	chr21	41648059	41649028	970	undefined	distalIntergenic	intergenic	undefined	-	-	-	-	-	-	-	-	-	-	-
chr16-11297315-11298108	UP	2.87708e-21	0.134639	0.209	0.123	3.95054e-16	chr16	11297315	11298108	794	undefined	geneBody	intron	undefined	X45984	ENSG00000175643	11249619	11381662	132044	+	0	inside	0	ENSG00000175643	RMI2
chr5-149886810-149888138	UP	3.45469e-24	0.134529	0.078	0.033	4.74367e-19	chr5	149886810	149888138	1329	undefined	geneBody	intron	undefined	X104222	ENSG00000132915	149857953	149944793	86841	-	0	inside	0	ENSG00000132915	PDE6A
chr2-209431519-209432088	UP	4.70008e-33	0.134516	0.05	0.014	6.45372e-28	chr2	209431519	209432088	570	undefined	geneBody	intron	undefined	X70871	ENSG00000078018	209424058	209734118	310061	+	0	inside	0	ENSG00000078018	MAP2
chr3-62607282-62608064	UP	6.3326e-26	0.134495	0.074	0.03	8.69536e-21	chr3	62607282	62608064	783	undefined	geneBody	intron	undefined	X84049	ENSG00000163618	62398346	62875416	477071	-	0	inside	0	ENSG00000163618	CADPS
chr8-273823-274678	UP	1.47582e-22	0.13449	0.12	0.057	2.02647e-17	chr8	273823	274678	856	undefined	distalIntergenic	intergenic	undefined	-	-	-	-	-	-	-	-	-	-	-
chr1-116508783-116509644	UP	3.85534e-19	0.134472	0.209	0.124	5.2938e-14	chr1	116508783	116509644	862	undefined	distalIntergenic	intergenic	undefined	-	-	-	-	-	-	-	-	-	-	-
chrX-2324908-2326034	UP	1.86492e-20	0.13447	0.116	0.055	2.56074e-15	chrX	2324908	2326034	1127	undefined	geneBody	intron	undefined	X133729	ENSG00000169084	2219506	2502805	283300	-	0	inside	0	ENSG00000169084	DHRSX
chr15-80890408-80891268	UP	9.9581e-34	0.134418	0.059	0.019	1.36736e-28	chr15	80890408	80891268	861	undefined	geneBody	intron	undefined	X44058	ENSG00000103888	80779343	80951776	172434	+	0	inside	0	ENSG00000103888	CEMIP
chr16-89192866-89193477	UP	2.0305e-34	0.134367	0.114	0.051	2.7881e-29	chr16	89192866	89193477	612	undefined	geneBody	exon	CDS	X49344	ENSG00000129910	89171748	89195492	23745	+	0	inside	0	ENSG00000129910	CDH15
chr4-53715904-53717417	UP	1.45396e-21	0.134359	0.2	0.114	1.99644e-16	chr4	53715904	53717417	1514	undefined	geneBody	exon	otherExon	X92604	ENSG00000249341	53659208	53737156	77949	+	0	inside	0	ENSG00000249341	AC124017.1
chr17-48564182-48564771	UP	1.91065e-23	0.134282	0.11	0.05	2.62354e-18	chr17	48564182	48564771	590	undefined	geneBody	intron	undefined	X52466	ENSG00000120093	48548870	48604912	56043	-	0	inside	0	ENSG00000120093	HOXB3
chr14-75711115-75712368	UP	4.40636e-21	0.13425	0.231	0.139	6.05042e-16	chr14	75711115	75712368	1254	undefined	geneBody	exon	otherExon	X39050	ENSG00000119685	75633625	75955079	321455	+	0	inside	0	ENSG00000119685	TTLL5
chr2-739755-741016	UP	2.85418e-26	0.134247	0.103	0.044	3.9191e-21	chr2	739755	741016	1262	promoter4	promoter	exon	otherExon	X61554	ENSG00000272342	739588	740164	577	-	0	overlapStart	0	ENSG00000272342	AC116609.3
chr8-102788104-102789484	UP	6.46715e-37	0.134232	0.404	0.269	8.88011e-32	chr8	102788104	102789484	1381	undefined	distalIntergenic	intergenic	undefined	-	-	-	-	-	-	-	-	-	-	-
chr15-98051556-98052392	UP	5.33573e-22	0.134214	0.091	0.041	7.32654e-17	chr15	98051556	98052392	837	undefined	geneBody	intron	undefined	X45040	ENSG00000258483	98003038	98087384	84347	+	0	inside	0	ENSG00000258483	LINC02251
chr5-83567738-83568463	UP	1.7728e-18	0.13419	0.171	0.094	2.43424e-13	chr5	83567738	83568463	726	undefined	geneBody	intron	undefined	X101184	ENSG00000249835	83531352	83581320	49969	-	0	inside	0	ENSG00000249835	VCAN-AS1
chr10-86410127-86410744	UP	2.15705e-22	0.134075	0.119	0.064	2.96187e-17	chr10	86410127	86410744	618	undefined	distalIntergenic	intergenic	undefined	-	-	-	-	-	-	-	-	-	-	-
chr6-17417411-17419123	UP	4.51595e-21	0.134044	0.24	0.141	6.2009e-16	chr6	17417411	17419123	1713	undefined	geneBody	intron	undefined	X107078	ENSG00000112186	17393505	17557790	164286	+	0	inside	0	ENSG00000112186	CAP2
chr16-88388048-88388592	UP	8.47967e-19	0.134017	0.198	0.116	1.16435e-13	chr16	88388048	88388592	545	undefined	geneBody	intron	undefined	X49270	ENSG00000225614	88382989	88440757	57769	+	0	inside	0	ENSG00000225614	ZNF469
chr1-108502698-108503422	UP	8.31583e-36	0.134014	0.061	0.02	1.14185e-30	chr1	108502698	108503422	725	undefined	distalIntergenic	intergenic	undefined	-	-	-	-	-	-	-	-	-	-	-
chr1-234961949-234962946	UP	4.23161e-24	0.133969	0.218	0.128	5.81047e-19	chr1	234961949	234962946	998	undefined	geneDownstream	exon	otherExon	X11411	ENSG00000237520	234957231	234959989	2759	+	1959	downstream	1959	ENSG00000237520	AL391832.1
chr5-168698689-168699515	UP	9.61786e-24	0.133967	0.107	0.052	1.32064e-18	chr5	168698689	168699515	827	undefined	geneBody	intron	undefined	X105019	ENSG00000184347	168661733	169301129	639397	-	0	inside	0	ENSG00000184347	SLIT3
chr1-109821195-109821565	UP	2.15891e-20	0.133898	0.2	0.116	2.96442e-15	chr1	109821195	109821565	371	undefined	distalIntergenic	intergenic	undefined	-	-	-	-	-	-	-	-	-	-	-
chr1-85612537-85613322	UP	6.57835e-20	0.133874	0.139	0.074	9.0328e-15	chr1	85612537	85613322	786	undefined	distalIntergenic	intergenic	undefined	-	-	-	-	-	-	-	-	-	-	-
chr4-53932536-53933477	UP	2.74263e-20	0.13387	0.183	0.105	3.76593e-15	chr4	53932536	53933477	942	undefined	distalIntergenic	intergenic	undefined	-	-	-	-	-	-	-	-	-	-	-
chr4-3904313-3905169	UP	1.79443e-37	0.133858	0.051	0.014	2.46395e-32	chr4	3904313	3905169	857	undefined	distalIntergenic	intergenic	undefined	-	-	-	-	-	-	-	-	-	-	-
chr17-44607857-44608830	UP	1.61743e-24	0.133841	0.127	0.068	2.22091e-19	chr17	44607857	44608830	974	undefined	distalIntergenic	intergenic	undefined	-	-	-	-	-	-	-	-	-	-	-
chr12-112977574-112979501	UP	8.3726e-29	0.133837	0.144	0.07	1.14965e-23	chr12	112977574	112979501	1928	promoter4	promoter	exon	utr5	X31502	ENSG00000111335	112978395	113011723	33329	+	0	overlapStart	0	ENSG00000111335	OAS2
chr16-13856203-13856873	UP	6.38996e-25	0.133836	0.072	0.028	8.77412e-20	chr16	13856203	13856873	671	undefined	distalIntergenic	intergenic	undefined	-	-	-	-	-	-	-	-	-	-	-
chr6-170146516-170147490	UP	3.77622e-23	0.133767	0.099	0.045	5.18517e-18	chr6	170146516	170147490	975	undefined	distalIntergenic	intergenic	undefined	-	-	-	-	-	-	-	-	-	-	-
chr11-12138315-12138673	UP	1.77203e-28	0.133763	0.092	0.044	2.43319e-23	chr11	12138315	12138673	359	undefined	geneBody	exon	utr5	X20243	ENSG00000133816	12094008	12359144	265137	+	0	inside	0	ENSG00000133816	MICAL2
chr8-7354769-7355486	UP	2.11824e-25	0.133744	0.208	0.121	2.90857e-20	chr8	7354769	7355486	718	promoter4	promoter	exon	otherExon	X121629	ENSG00000215374	7298744	7355359	56616	-	0	overlapStart	0	ENSG00000215374	FAM66B
chr10-42488253-42488879	UP	1.00485e-26	0.133671	0.066	0.023	1.37977e-21	chr10	42488253	42488879	627	undefined	geneBody	intron	undefined	X14325	ENSG00000185904	42475480	42495337	19858	+	0	inside	0	ENSG00000185904	LINC00839
chr4-151806163-151807481	UP	4.29654e-20	0.13367	0.117	0.059	5.89962e-15	chr4	151806163	151807481	1319	undefined	geneBody	intron	undefined	X96225	ENSG00000249184	151798917	151833097	34181	+	0	inside	0	ENSG00000249184	AC107074.1
chr6-30751606-30753006	UP	7.26388e-51	0.133609	0.584	0.417	9.9741e-46	chr6	30751606	30753006	1401	undefined	geneBody	intron	undefined	X107873	ENSG00000228022	30743790	30792250	48461	+	0	inside	0	ENSG00000228022	HCG20
chr12-52307838-52308866	UP	1.05425e-19	0.133528	0.227	0.137	1.4476e-14	chr12	52307838	52308866	1029	promoter4	promoter	exon	utr3	X28707	ENSG00000257829	52306616	52308371	1756	-	0	overlapStart	0	ENSG00000257829	AC121757.1
chr4-56048436-56049970	UP	4.39988e-22	0.133467	0.172	0.094	6.04152e-17	chr4	56048436	56049970	1535	promoter4	promoter	exon	utr5	X92728	ENSG00000109265	56049073	56328625	279553	+	0	overlapStart	0	ENSG00000109265	KIAA1211
chr11-11407015-11407895	UP	2.03288e-22	0.133436	0.178	0.103	2.79137e-17	chr11	11407015	11407895	881	undefined	geneBody	intron	undefined	X20167	ENSG00000110328	11270877	11622005	351129	-	0	inside	0	ENSG00000110328	GALNT18
chr2-47076787-47077178	UP	2.15433e-20	0.133416	0.226	0.136	2.95813e-15	chr2	47076787	47077178	392	undefined	geneDownstream	intron	undefined	X64268	ENSG00000068724	46916157	47076137	159981	+	649	downstream	649	ENSG00000068724	TTC7A
chr3-177526085-177526627	UP	1.81017e-34	0.133357	0.051	0.015	2.48556e-29	chr3	177526085	177526627	543	undefined	geneBody	intron	undefined	X89263	ENSG00000228221	177441910	177767379	325470	+	0	inside	0	ENSG00000228221	LINC00578
chr15-94230752-94232053	UP	3.08654e-23	0.13335	0.125	0.06	4.23816e-18	chr15	94230752	94232053	1302	promoter4	promoter	exon	utr5	X44879	ENSG00000140563	94231538	94483952	252415	+	0	overlapStart	0	ENSG00000140563	MCTP2
chr4-56655207-56656597	UP	5.91401e-27	0.133326	0.097	0.042	8.12059e-22	chr4	56655207	56656597	1391	undefined	geneBody	exon	utr5	X92746	ENSG00000171476	56647988	56681899	33912	-	0	inside	0	ENSG00000171476	HOPX
chr16-13834986-13835674	UP	9.21742e-23	0.133284	0.082	0.037	1.26565e-17	chr16	13834986	13835674	689	undefined	distalIntergenic	intergenic	undefined	-	-	-	-	-	-	-	-	-	-	-
chr12-105748442-105749436	UP	1.82251e-20	0.133176	0.268	0.169	2.50251e-15	chr12	105748442	105749436	995	undefined	distalIntergenic	intergenic	undefined	-	-	-	-	-	-	-	-	-	-	-
chr6-52423610-52424601	UP	3.64963e-19	0.133166	0.183	0.103	5.01135e-14	chr6	52423610	52424601	992	undefined	geneBody	exon	utr5	X109150	ENSG00000096093	52362123	52529886	167764	+	0	inside	0	ENSG00000096093	EFHC1
chr10-114366945-114367817	UP	2.45992e-30	0.133038	0.066	0.024	3.37774e-25	chr10	114366945	114367817	873	undefined	geneBody	intron	undefined	X18294	ENSG00000169129	114294824	114404756	109933	-	0	inside	0	ENSG00000169129	AFAP1L2
chr5-151717983-151719460	UP	3.27473e-25	0.132975	0.303	0.191	4.49656e-20	chr5	151717983	151719460	1478	undefined	geneBody	intron	undefined	X104388	ENSG00000249035	151676945	151725473	48529	+	0	inside	0	ENSG00000249035	CLMAT3
chr1-39642755-39643105	UP	1.44037e-19	0.132959	0.207	0.123	1.97779e-14	chr1	39642755	39643105	351	undefined	upstream	intergenic	undefined	X2726	ENSG00000163909	39623435	39639643	16209	-	3111	upstream	3111	ENSG00000163909	HEYL
chr11-100876687-100877185	UP	3.31976e-33	0.132866	0.059	0.019	4.5584e-28	chr11	100876687	100877185	499	undefined	geneBody	intron	undefined	X24154	ENSG00000165895	100687288	100993941	306654	+	0	inside	0	ENSG00000165895	ARHGAP42
chr5-140709914-140711535	UP	2.68891e-35	0.132849	0.384	0.251	3.69218e-30	chr5	140709914	140711535	1622	undefined	distalIntergenic	intergenic	undefined	-	-	-	-	-	-	-	-	-	-	-
chr11-69415906-69417016	UP	3.57402e-22	0.132746	0.147	0.078	4.90752e-17	chr11	69415906	69417016	1111	undefined	geneDownstream	exon	otherExon	X22661	ENSG00000259854	69414307	69416832	2526	+	0	overlapEnd	0	ENSG00000259854	AP005233.1
chr1-210291892-210293665	UP	1.10148e-29	0.132734	0.398	0.26	1.51245e-24	chr1	210291892	210293665	1774	undefined	distalIntergenic	intergenic	undefined	-	-	-	-	-	-	-	-	-	-	-
chr5-113487300-113489730	UP	1.07649e-23	0.132701	0.279	0.171	1.47814e-18	chr5	113487300	113489730	2431	promoter4	promoter	exon	utr5	X102218	ENSG00000171444	113022099	113488823	466725	-	0	overlapStart	0	ENSG00000171444	MCC
chr5-6765512-6767135	UP	1.35503e-28	0.1327	0.401	0.27	1.86061e-23	chr5	6765512	6767135	1624	promoter4	promoter	exon	otherExon	X98058	ENSG00000251365	6765891	6833120	67230	+	0	overlapStart	0	ENSG00000251365	LINC02236
chr2-72989503-72990476	UP	3.97247e-20	0.132687	0.215	0.126	5.45463e-15	chr2	72989503	72990476	974	undefined	geneBody	intron	undefined	X65469	ENSG00000144040	72942036	73075619	133584	-	0	inside	0	ENSG00000144040	SFXN5
chr15-52093141-52094511	UP	9.88547e-21	0.132583	0.198	0.113	1.35738e-15	chr15	52093141	52094511	1371	undefined	geneBody	intron	undefined	X42162	ENSG00000259712	52056675	52100523	43849	-	0	inside	0	ENSG00000259712	AC023906.5
chr5-38432954-38433862	UP	1.27291e-23	0.132537	0.111	0.055	1.74785e-18	chr5	38432954	38433862	909	undefined	geneBody	intron	undefined	X99015	ENSG00000164318	38258409	38465480	207072	+	0	inside	0	ENSG00000164318	EGFLAM
chr9-79799798-79800770	UP	1.37738e-27	0.132487	0.065	0.024	1.8913e-22	chr9	79799798	79800770	973	undefined	distalIntergenic	intergenic	undefined	-	-	-	-	-	-	-	-	-	-	-
chr9-98957967-98958873	UP	2.47692e-23	0.132457	0.292	0.183	3.40108e-18	chr9	98957967	98958873	907	undefined	geneBody	intron	undefined	X131158	ENSG00000204291	98943179	99070792	127614	+	0	inside	0	ENSG00000204291	COL15A1
chr10-46282364-46283368	UP	7.24638e-27	0.132432	0.296	0.184	9.95008e-22	chr10	46282364	46283368	1005	undefined	upstream	intergenic	undefined	X14575	ENSG00000274209	46286345	46330207	43863	+	2976	upstream	2976	ENSG00000274209	ANTXRL
chr6-43116132-43116715	UP	1.5967e-21	0.132373	0.127	0.064	2.19245e-16	chr6	43116132	43116715	584	undefined	geneBody	intron	undefined	X108802	ENSG00000112655	43076307	43161719	85413	+	0	inside	0	ENSG00000112655	PTK7
chr11-88174483-88175867	UP	3.4767e-23	0.132343	0.126	0.063	4.77389e-18	chr11	88174483	88175867	1385	promoter4	promoter	exon	utr5	X23684	ENSG00000123892	88113251	88175443	62193	-	0	overlapStart	0	ENSG00000123892	RAB38
chr2-5914725-5916263	UP	1.03774e-23	0.132307	0.09	0.042	1.42493e-18	chr2	5914725	5916263	1539	undefined	distalIntergenic	intergenic	undefined	-	-	-	-	-	-	-	-	-	-	-
chr12-52230393-52231155	UP	8.64171e-19	0.132039	0.255	0.156	1.1866e-13	chr12	52230393	52231155	763	promoter1	promoter	intergenic	undefined	X28692	ENSG00000135480	52232520	52252186	19667	+	1364	upstream	1364	ENSG00000135480	KRT7
chr9-87606842-87607559	UP	6.5639e-29	0.132014	0.055	0.018	9.01295e-24	chr9	87606842	87607559	718	undefined	geneBody	intron	undefined	X130375	ENSG00000196730	87497228	87708634	211407	+	0	inside	0	ENSG00000196730	DAPK1
chr12-57889453-57889923	UP	3.96024e-27	0.132003	0.343	0.22	5.43785e-22	chr12	57889453	57889923	471	undefined	geneBody	intron	undefined	X29091	ENSG00000245651	57869834	57896482	26649	-	0	inside	0	ENSG00000245651	AC083805.1
chr8-7912901-7913342	UP	3.58762e-24	0.131961	0.068	0.025	4.9262e-19	chr8	7912901	7913342	442	undefined	distalIntergenic	intergenic	undefined	-	-	-	-	-	-	-	-	-	-	-
chr13-24074744-24075662	UP	3.543e-21	0.131942	0.108	0.052	4.86492e-16	chr13	24074744	24075662	919	undefined	geneBody	intron	undefined	X32859	ENSG00000182957	23979805	24307074	327270	+	0	inside	0	ENSG00000182957	SPATA13
chr17-73762075-73762773	UP	1.13212e-21	0.131927	0.113	0.058	1.55453e-16	chr17	73762075	73762773	699	undefined	geneBody	intron	undefined	X53820	ENSG00000177338	73749270	73828520	79251	-	0	inside	0	ENSG00000177338	LINC00469
chr3-177468311-177468716	UP	5.53307e-29	0.131908	0.067	0.025	7.59751e-24	chr3	177468311	177468716	406	undefined	geneBody	intron	undefined	X89255	ENSG00000228221	177441910	177767379	325470	+	0	inside	0	ENSG00000228221	LINC00578
chr4-168789568-168790313	UP	1.04267e-21	0.131815	0.105	0.052	1.43169e-16	chr4	168789568	168790313	746	undefined	geneBody	intron	undefined	X96861	ENSG00000129116	168497052	168928457	431406	+	0	inside	0	ENSG00000129116	PALLD
chr5-137142318-137143241	UP	2.79797e-18	0.131813	0.154	0.083	3.84192e-13	chr5	137142318	137143241	924	undefined	geneBody	intron	undefined	X103295	ENSG00000152377	136975298	137598379	623082	-	0	inside	0	ENSG00000152377	SPOCK1
chr5-82387753-82388713	UP	4.21322e-28	0.131801	0.073	0.029	5.78522e-23	chr5	82387753	82388713	961	undefined	geneDownstream	intergenic	undefined	X101095	ENSG00000205464	82279462	82386977	107516	+	775	downstream	775	ENSG00000205464	ATP6AP1L
chr11-3049438-3050251	UP	9.58216e-22	0.131728	0.187	0.107	1.31574e-16	chr11	3049438	3050251	814	undefined	geneBody	intron	undefined	X19685	ENSG00000110619	3000922	3057613	56692	-	0	inside	0	ENSG00000110619	CARS
chr3-36649980-36650857	UP	1.32068e-17	0.13168	0.175	0.101	1.81344e-12	chr3	36649980	36650857	878	undefined	distalIntergenic	intergenic	undefined	-	-	-	-	-	-	-	-	-	-	-
chr9-119963163-119964205	UP	1.62691e-19	0.131657	0.206	0.121	2.23392e-14	chr9	119963163	119964205	1043	undefined	distalIntergenic	intergenic	undefined	-	-	-	-	-	-	-	-	-	-	-
chr1-19398211-19398714	UP	1.13505e-20	0.131632	0.126	0.069	1.55855e-15	chr1	19398211	19398714	504	undefined	geneBody	intron	undefined	X1340	ENSG00000077549	19338775	19485539	146765	-	0	inside	0	ENSG00000077549	CAPZB
chr8-102738146-102738905	UP	2.47623e-20	0.131617	0.177	0.102	3.40013e-15	chr8	102738146	102738905	760	undefined	distalIntergenic	intergenic	undefined	-	-	-	-	-	-	-	-	-	-	-
chr9-114278434-114279290	UP	2.7033e-18	0.131585	0.145	0.08	3.71192e-13	chr9	114278434	114279290	857	undefined	geneBody	intron	undefined	X131952	ENSG00000196739	114155537	114312511	156975	+	0	inside	0	ENSG00000196739	COL27A1
chr2-100742181-100743249	UP	2.01148e-24	0.131454	0.104	0.047	2.76198e-19	chr2	100742181	100743249	1069	undefined	geneBody	intron	undefined	X66279	ENSG00000286737	100739958	100747391	7434	+	0	inside	0	ENSG00000286737	AC092168.3
chr17-43341350-43342144	UP	2.71799e-20	0.131429	0.099	0.048	3.7321e-15	chr17	43341350	43342144	795	undefined	geneBody	exon	otherExon	X52042	ENSG00000188825	43338741	43389199	50459	-	0	inside	0	ENSG00000188825	LINC00910
chr11-130882016-130882815	UP	1.81719e-21	0.13141	0.269	0.171	2.4952e-16	chr11	130882016	130882815	800	undefined	geneBody	intron	undefined	X25767	ENSG00000120451	130875436	130916509	41074	-	0	inside	0	ENSG00000120451	SNX19
chr3-158725014-158725878	UP	1.42756e-21	0.13141	0.203	0.117	1.9602e-16	chr3	158725014	158725878	865	undefined	geneBody	intron	undefined	X88522	ENSG00000118849	158696892	158732489	35598	-	0	inside	0	ENSG00000118849	RARRES1
chr12-49222240-49223080	UP	1.20784e-22	0.131397	0.133	0.067	1.6585e-17	chr12	49222240	49223080	841	undefined	geneBody	intron	undefined	X28474	ENSG00000167553	49188736	49274603	85868	+	0	inside	0	ENSG00000167553	TUBA1C
chr9-37953671-37954483	UP	9.34602e-22	0.131352	0.144	0.079	1.28331e-16	chr9	37953671	37954483	813	undefined	geneBody	intron	undefined	X129299	ENSG00000107338	37915898	38069227	153330	-	0	inside	0	ENSG00000107338	SHB
chr8-128108759-128109605	UP	1.28123e-19	0.131345	0.155	0.085	1.75928e-14	chr8	128108759	128109605	847	undefined	geneBody	intron	undefined	X126936	ENSG00000249859	127794526	128187101	392576	+	0	inside	0	ENSG00000249859	PVT1
chr10-62794218-62794937	UP	1.31784e-26	0.131213	0.065	0.025	1.80954e-21	chr10	62794218	62794937	720	undefined	geneBody	exon	otherExon	X15393	ENSG00000238280	62682652	62805887	123236	-	0	inside	0	ENSG00000238280	AC067751.1
chr5-57441579-57442423	UP	1.26149e-22	0.131129	0.103	0.051	1.73217e-17	chr5	57441579	57442423	845	undefined	geneBody	intron	undefined	X99787	ENSG00000250961	57395060	57534504	139445	+	0	inside	0	ENSG00000250961	AC025470.2
chr19-8367078-8367720	UP	9.57691e-27	0.131079	0.169	0.092	1.31501e-21	chr19	8367078	8367720	643	undefined	geneBody	intron	undefined	X58555	ENSG00000167772	8363289	8374370	11082	+	0	inside	0	ENSG00000167772	ANGPTL4
chr7-74012783-74013244	UP	1.65105e-21	0.131066	0.277	0.18	2.26707e-16	chr7	74012783	74013244	462	undefined	distalIntergenic	intergenic	undefined	-	-	-	-	-	-	-	-	-	-	-
chr4-14718572-14719669	UP	3.32601e-16	0.131059	0.149	0.081	4.56697e-11	chr4	14718572	14719669	1098	undefined	geneBody	intron	undefined	X91335	ENSG00000248360	14470465	14888169	417705	-	0	inside	0	ENSG00000248360	LINC00504
chr7-41820119-41820553	UP	2.15957e-19	0.131011	0.114	0.058	2.96533e-14	chr7	41820119	41820553	435	undefined	distalIntergenic	intergenic	undefined	-	-	-	-	-	-	-	-	-	-	-
chr1-18948493-18948700	UP	1.48323e-20	0.130922	0.115	0.059	2.03664e-15	chr1	18948493	18948700	208	undefined	geneBody	intron	undefined	X1310	ENSG00000169991	18904280	18956676	52397	-	0	inside	0	ENSG00000169991	IFFO2
chr3-123816086-123817182	UP	4.72227e-20	0.13084	0.257	0.159	6.4842e-15	chr3	123816086	123817182	1097	undefined	geneBody	intron	undefined	X86474	ENSG00000065534	123610049	123884331	274283	-	0	inside	0	ENSG00000065534	MYLK
chr1-59007675-59008484	UP	7.44918e-25	0.130834	0.086	0.038	1.02285e-19	chr1	59007675	59008484	810	undefined	geneBody	intron	undefined	X3894	ENSG00000237352	58933643	59240555	306913	+	0	inside	0	ENSG00000237352	LINC01358
chr3-178845643-178846167	UP	6.23624e-19	0.130721	0.095	0.045	8.56305e-14	chr3	178845643	178846167	525	undefined	geneDownstream	intron	undefined	X89387	ENSG00000197584	178272932	178844429	571498	+	1213	downstream	1213	ENSG00000197584	KCNMB2
chr1-230850601-230851739	UP	1.30328e-23	0.130703	0.259	0.164	1.78955e-18	chr1	230850601	230851739	1139	undefined	geneBody	intron	undefined	X11190	ENSG00000119280	230837119	230869589	32471	-	0	inside	0	ENSG00000119280	C1orf198
chr14-94341720-94342721	UP	3.04151e-21	0.130672	0.149	0.081	4.17633e-16	chr14	94341720	94342721	1002	undefined	distalIntergenic	intergenic	undefined	-	-	-	-	-	-	-	-	-	-	-
chr2-63827441-63828454	UP	1.62739e-19	0.130587	0.208	0.125	2.23458e-14	chr2	63827441	63828454	1014	promoter4	promoter	exon	otherExon	X64831	ENSG00000143951	63119559	63827843	708285	-	0	overlapStart	0	ENSG00000143951	WDPCP
chr9-128634988-128635942	UP	2.17281e-28	0.130535	0.405	0.272	2.98351e-23	chr9	128634988	128635942	955	undefined	geneDownstream	exon	utr3	X132839	ENSG00000197694	128552558	128633662	81105	+	1325	downstream	1325	ENSG00000197694	SPTAN1
chr8-37515282-37515677	UP	4.92603e-22	0.130501	0.089	0.041	6.76398e-17	chr8	37515282	37515677	396	undefined	geneDownstream	intron	undefined	X123032	ENSG00000253414	37516399	37521447	5049	-	721	downstream	721	ENSG00000253414	AC124067.2
chr3-115518148-115518833	UP	2.0442e-22	0.130373	0.091	0.041	2.80691e-17	chr3	115518148	115518833	686	undefined	geneBody	intron	undefined	X86124	ENSG00000242880	115147605	115564389	416785	+	0	inside	0	ENSG00000242880	AC026341.1
chr14-69259574-69261536	UP	3.73921e-26	0.130364	0.277	0.175	5.13435e-21	chr14	69259574	69261536	1963	promoter4	promoter	exon	utr5	X38591	ENSG00000258520	69239166	69260567	21402	-	0	overlapStart	0	ENSG00000258520	AL359317.1
chr2-98560299-98560653	UP	1.13755e-22	0.130342	0.067	0.026	1.56199e-17	chr2	98560299	98560653	355	undefined	geneBody	intron	undefined	X66145	ENSG00000040933	98444854	98594390	149537	+	0	inside	0	ENSG00000040933	INPP4A
chr4-182643536-182644601	UP	2.43004e-16	0.130303	0.182	0.106	3.33671e-11	chr4	182643536	182644601	1066	undefined	geneBody	intron	undefined	X97226	ENSG00000218336	182143987	182803024	659038	+	0	inside	0	ENSG00000218336	TENM3
chr6-123802368-123804199	UP	2.90846e-20	0.130298	0.14	0.074	3.99364e-15	chr6	123802368	123804199	1832	promoter4	promoter	exon	utr5	X111549	ENSG00000188580	123803865	124825640	1021776	+	0	overlapStart	0	ENSG00000188580	NKAIN2
chr6-44221209-44222017	UP	1.11086e-43	0.130282	0.531	0.378	1.52534e-38	chr6	44221209	44222017	809	undefined	geneBody	exon	utr5	X108895	ENSG00000112759	44219505	44234151	14647	+	0	inside	0	ENSG00000112759	SLC29A1
chr7-74272346-74272979	UP	1.41214e-21	0.130255	0.135	0.071	1.93902e-16	chr7	74272346	74272979	634	undefined	distalIntergenic	intergenic	undefined	-	-	-	-	-	-	-	-	-	-	-
chr6-35370138-35371024	UP	5.4051e-25	0.130197	0.097	0.044	7.4218e-20	chr6	35370138	35371024	887	undefined	geneBody	intron	undefined	X108269	ENSG00000112033	35342558	35428191	85634	+	0	inside	0	ENSG00000112033	PPARD
chr11-27209376-27209961	UP	3.78584e-18	0.130171	0.125	0.065	5.19837e-13	chr11	27209376	27209961	586	undefined	geneBody	intron	undefined	X20900	ENSG00000254560	27047186	27220113	172928	-	0	inside	0	ENSG00000254560	BBOX1-AS1
chr17-27553821-27554434	UP	3.54523e-21	0.130141	0.092	0.043	4.86799e-16	chr17	27553821	27554434	614	undefined	geneBody	intron	undefined	X51011	ENSG00000141068	27456470	27626438	169969	+	0	inside	0	ENSG00000141068	KSR1
chr8-23570751-23571637	UP	8.53208e-18	0.13002	0.111	0.056	1.17155e-12	chr8	23570751	23571637	887	undefined	geneBody	exon	utr3	X122422	ENSG00000147454	23528956	23575463	46508	+	0	inside	0	ENSG00000147454	SLC25A37
chr9-81493105-81493395	UP	1.81159e-29	0.129984	0.054	0.019	2.48751e-24	chr9	81493105	81493395	291	undefined	distalIntergenic	intergenic	undefined	-	-	-	-	-	-	-	-	-	-	-
chr10-11875691-11876220	UP	7.03345e-28	0.129951	0.084	0.035	9.6577e-23	chr10	11875691	11876220	530	undefined	geneBody	intron	undefined	X12666	ENSG00000225778	11849608	11894700	45093	-	0	inside	0	ENSG00000225778	PROSER2-AS1
chr10-30151705-30152505	UP	1.76486e-29	0.129944	0.071	0.027	2.42335e-24	chr10	30151705	30152505	801	undefined	distalIntergenic	intergenic	undefined	-	-	-	-	-	-	-	-	-	-	-
chr7-4669248-4669700	UP	6.34078e-21	0.12994	0.116	0.059	8.70659e-16	chr7	4669248	4669700	453	undefined	distalIntergenic	intergenic	undefined	-	-	-	-	-	-	-	-	-	-	-
chr22-23245011-23245712	UP	3.26967e-19	0.129929	0.12	0.061	4.48962e-14	chr22	23245011	23245712	702	undefined	geneBody	intron	undefined	X78771	ENSG00000186716	23179704	23318037	138334	+	0	inside	0	ENSG00000186716	BCR
chr2-203783666-203784124	UP	5.6817e-29	0.129928	0.059	0.021	7.8016e-24	chr2	203783666	203784124	459	undefined	distalIntergenic	intergenic	undefined	-	-	-	-	-	-	-	-	-	-	-
chr20-45336300-45337076	UP	1.3046e-19	0.129922	0.15	0.086	1.79136e-14	chr20	45336300	45337076	777	undefined	geneBody	intron	undefined	X75430	ENSG00000124145	45325288	45348424	23137	-	0	inside	0	ENSG00000124145	SDC4
chr1-210294906-210295323	UP	2.14924e-23	0.129849	0.081	0.036	2.95114e-18	chr1	210294906	210295323	418	undefined	distalIntergenic	intergenic	undefined	-	-	-	-	-	-	-	-	-	-	-
chr11-130719301-130720239	UP	4.12409e-25	0.12976	0.084	0.038	5.66283e-20	chr11	130719301	130720239	939	undefined	geneDownstream	intergenic	undefined	X25751	ENSG00000175728	130672956	130717352	44397	+	1948	downstream	1948	ENSG00000175728	C11orf44
chr10-79151691-79151901	UP	1.07323e-19	0.129745	0.151	0.085	1.47367e-14	chr10	79151691	79151901	211	undefined	geneBody	intron	undefined	X16405	ENSG00000108175	79068966	79316528	247563	+	0	inside	0	ENSG00000108175	ZMIZ1
chr12-108046650-108047600	UP	2.65313e-21	0.129725	0.099	0.045	3.64303e-16	chr12	108046650	108047600	951	undefined	distalIntergenic	intergenic	undefined	-	-	-	-	-	-	-	-	-	-	-
chr11-119432109-119433377	UP	1.57838e-29	0.129639	0.078	0.031	2.16729e-24	chr11	119432109	119433377	1269	undefined	geneBody	intron	undefined	X25027	ENSG00000245248	119364359	119526664	162306	+	0	inside	0	ENSG00000245248	USP2-AS1
chr6-138863164-138863756	UP	1.3094e-23	0.129627	0.096	0.046	1.79795e-18	chr6	138863164	138863756	593	undefined	geneBody	intron	undefined	X112323	ENSG00000203734	138795926	138904070	108145	+	0	inside	0	ENSG00000203734	ECT2L
chr7-107220107-107221198	UP	1.55161e-24	0.129572	0.075	0.033	2.13053e-19	chr7	107220107	107221198	1092	undefined	geneBody	intron	undefined	X119279	ENSG00000164597	107201555	107564514	362960	-	0	inside	0	ENSG00000164597	COG5
chr3-112676543-112677166	UP	5.13233e-24	0.12956	0.078	0.033	7.04726e-19	chr3	112676543	112677166	624	undefined	distalIntergenic	intergenic	undefined	-	-	-	-	-	-	-	-	-	-	-
chr1-25922348-25923514	UP	2.2653e-20	0.129538	0.211	0.126	3.1105e-15	chr1	25922348	25923514	1167	undefined	distalIntergenic	intergenic	undefined	-	-	-	-	-	-	-	-	-	-	-
chr6-157962394-157963740	UP	7.93464e-26	0.129531	0.088	0.041	1.08951e-20	chr6	157962394	157963740	1347	undefined	distalIntergenic	intergenic	undefined	-	-	-	-	-	-	-	-	-	-	-
chr8-94090953-94091341	UP	4.11747e-17	0.129525	0.152	0.084	5.65374e-12	chr8	94090953	94091341	389	undefined	distalIntergenic	intergenic	undefined	-	-	-	-	-	-	-	-	-	-	-
chr3-127074781-127075311	UP	1.37254e-23	0.129446	0.121	0.065	1.88464e-18	chr3	127074781	127075311	531	undefined	distalIntergenic	intergenic	undefined	-	-	-	-	-	-	-	-	-	-	-
chr20-6122116-6123613	UP	7.95034e-20	0.129439	0.12	0.059	1.09167e-14	chr20	6122116	6123613	1498	promoter4	promoter	exon	utr5	X73452	ENSG00000101311	6074845	6123544	48700	-	0	overlapStart	0	ENSG00000101311	FERMT1
chr11-46272457-46273299	UP	5.21977e-22	0.129402	0.122	0.061	7.16731e-17	chr11	46272457	46273299	843	undefined	geneBody	intron	undefined	X21641	ENSG00000255007	46256355	46274547	18193	-	0	inside	0	ENSG00000255007	LINC02489
chr1-51660749-51661612	UP	9.4064e-19	0.129402	0.242	0.149	1.2916e-13	chr1	51660749	51661612	864	undefined	geneBody	intron	undefined	X3460	ENSG00000117859	51577179	51798427	221249	+	0	inside	0	ENSG00000117859	OSBPL9
chr5-9013913-9014736	UP	1.15315e-21	0.12939	0.077	0.033	1.5834e-16	chr5	9013913	9014736	824	undefined	geneBody	intron	undefined	X98133	ENSG00000250619	9001774	9045940	44167	+	0	inside	0	ENSG00000250619	AC021088.1
chr3-134357509-134358210	UP	7.78856e-21	0.129358	0.235	0.141	1.06945e-15	chr3	134357509	134358210	702	undefined	geneBody	exon	utr3	X87256	ENSG00000114019	134355874	134375479	19606	-	0	inside	0	ENSG00000114019	AMOTL2
chr10-71712803-71713911	UP	5.47353e-26	0.12932	0.336	0.21	7.51576e-21	chr10	71712803	71713911	1109	undefined	geneBody	exon	utr3	X15801	ENSG00000214688	71711701	71737824	26124	-	0	inside	0	ENSG00000214688	C10orf105
chr7-546823-547175	UP	1.40466e-22	0.129299	0.076	0.033	1.92876e-17	chr7	546823	547175	353	undefined	distalIntergenic	intergenic	undefined	-	-	-	-	-	-	-	-	-	-	-
chr1-7298717-7299994	UP	1.04131e-16	0.129205	0.168	0.096	1.42984e-11	chr1	7298717	7299994	1278	undefined	geneBody	intron	undefined	X462	ENSG00000171735	6785454	7769706	984253	+	0	inside	0	ENSG00000171735	CAMTA1
chr5-134555551-134556295	UP	2.19284e-20	0.129146	0.132	0.072	3.01102e-15	chr5	134555551	134556295	745	undefined	geneBody	intron	undefined	X103154	ENSG00000043143	134524312	134583230	58919	+	0	inside	0	ENSG00000043143	JADE2
chr3-31165267-31166924	UP	9.11195e-21	0.129096	0.22	0.136	1.25117e-15	chr3	31165267	31166924	1658	undefined	distalIntergenic	intergenic	undefined	-	-	-	-	-	-	-	-	-	-	-
chr1-203571647-203572808	UP	1.92866e-18	0.129092	0.234	0.145	2.64826e-13	chr1	203571647	203572808	1162	undefined	distalIntergenic	intergenic	undefined	-	-	-	-	-	-	-	-	-	-	-
chr11-120060944-120061666	UP	8.76498e-21	0.129011	0.099	0.05	1.20353e-15	chr11	120060944	120061666	723	undefined	distalIntergenic	intergenic	undefined	-	-	-	-	-	-	-	-	-	-	-
chr13-112722250-112723393	UP	1.71918e-17	0.128911	0.15	0.08	2.36063e-12	chr13	112722250	112723393	1144	undefined	geneBody	intron	undefined	X36302	ENSG00000068650	112690329	112887168	196840	+	0	inside	0	ENSG00000068650	ATP11A
chr2-64857673-64858434	UP	2.22852e-21	0.12891	0.238	0.149	3.06e-16	chr2	64857673	64858434	762	undefined	geneBody	intron	undefined	X64917	ENSG00000234572	64846130	64863626	17497	-	0	inside	0	ENSG00000234572	LINC01800
chr13-110644702-110645503	UP	1.7525e-20	0.128863	0.198	0.119	2.40638e-15	chr13	110644702	110645503	802	undefined	geneBody	exon	otherExon	X36172	ENSG00000134905	110641412	110713603	72192	-	0	inside	0	ENSG00000134905	CARS2
chr21-28375467-28376254	UP	4.01369e-18	0.128832	0.106	0.053	5.51124e-13	chr21	28375467	28376254	788	undefined	geneBody	intron	undefined	X76977	ENSG00000232855	28328738	28674848	346111	-	0	inside	0	ENSG00000232855	AF165147.1
chr9-77514808-77515773	UP	6.56436e-31	0.128775	0.077	0.03	9.01359e-26	chr9	77514808	77515773	966	undefined	geneBody	intron	undefined	X129918	ENSG00000231373	77456295	77526697	70403	+	0	inside	0	ENSG00000231373	GNA14-AS1
chr9-113675223-113675944	UP	4.40022e-23	0.128765	0.134	0.069	6.04199e-18	chr9	113675223	113675944	722	undefined	geneBody	intron	undefined	X131883	ENSG00000227482	113650956	113682855	31900	+	0	inside	0	ENSG00000227482	AL157702.2
chr3-45551510-45551876	UP	6.1294e-29	0.128757	0.075	0.029	8.41634e-24	chr3	45551510	45551876	367	undefined	geneBody	exon	utr3	X83131	ENSG00000011376	45388561	45554726	166166	+	0	inside	0	ENSG00000011376	LARS2
chr10-3494016-3495124	UP	1.16499e-20	0.128742	0.125	0.066	1.59966e-15	chr10	3494016	3495124	1109	undefined	geneBody	exon	otherExon	X12155	ENSG00000233321	3433508	3502915	69408	-	0	inside	0	ENSG00000233321	LINC02669
chr9-131019494-131020846	UP	1.33263e-24	0.128705	0.289	0.188	1.82985e-19	chr9	131019494	131020846	1353	undefined	geneBody	intron	undefined	X133056	ENSG00000050555	131009174	131094473	85300	+	0	inside	0	ENSG00000050555	LAMC3
chr17-81527778-81528104	UP	2.93528e-19	0.128657	0.107	0.054	4.03046e-14	chr17	81527778	81528104	327	promoter3	promoter	intergenic	undefined	X54449	ENSG00000186765	81528396	81537130	8735	+	291	upstream	291	ENSG00000186765	FSCN2
chr15-62933491-62934717	UP	2.11936e-18	0.128518	0.155	0.086	2.91012e-13	chr15	62933491	62934717	1227	undefined	distalIntergenic	intergenic	undefined	-	-	-	-	-	-	-	-	-	-	-
chr8-95801433-95802222	UP	2.30805e-27	0.128502	0.055	0.019	3.16921e-22	chr8	95801433	95802222	790	undefined	geneBody	exon	otherExon	X125195	ENSG00000253773	95204456	95811254	606799	+	0	inside	0	ENSG00000253773	C8orf37-AS1
chr13-31765262-31765769	UP	1.30598e-24	0.128461	0.061	0.024	1.79326e-19	chr13	31765262	31765769	508	undefined	geneBody	intron	undefined	X33339	ENSG00000133105	31739526	31803389	63864	+	0	inside	0	ENSG00000133105	RXFP2
chr1-55726317-55727321	UP	6.82448e-24	0.128449	0.077	0.033	9.37076e-19	chr1	55726317	55727321	1005	undefined	geneBody	intron	undefined	X3730	ENSG00000234810	55329288	56070513	741226	+	0	inside	0	ENSG00000234810	AL603840.1
chr6-56046517-56046925	UP	1.32205e-17	0.12844	0.127	0.068	1.81532e-12	chr6	56046517	56046925	409	undefined	distalIntergenic	intergenic	undefined	-	-	-	-	-	-	-	-	-	-	-
chr10-93746833-93747289	UP	3.61321e-21	0.1284	0.099	0.046	4.96133e-16	chr10	93746833	93747289	457	undefined	distalIntergenic	intergenic	undefined	-	-	-	-	-	-	-	-	-	-	-
chr17-80389535-80389922	UP	6.93772e-23	0.128281	0.077	0.034	9.52625e-18	chr17	80389535	80389922	388	undefined	geneBody	exon	CDS	X54340	ENSG00000263069	80351828	80415168	63341	-	0	inside	0	ENSG00000263069	RNF213-AS1
chr1-207279578-207280030	UP	5.18999e-27	0.128269	0.053	0.018	7.12643e-22	chr1	207279578	207280030	453	undefined	geneBody	intron	undefined	X9894	ENSG00000237074	207240122	207309292	69171	+	0	inside	0	ENSG00000237074	AL596218.1
chr1-198153150-198153544	UP	6.74963e-17	0.128254	0.144	0.078	9.26799e-12	chr1	198153150	198153544	395	undefined	upstream	intergenic	undefined	X9252	ENSG00000151414	198156994	198322420	165427	+	3449	upstream	3449	ENSG00000151414	NEK7
chr11-16793002-16793812	UP	1.10415e-18	0.128218	0.195	0.118	1.51612e-13	chr11	16793002	16793812	811	undefined	geneBody	intron	undefined	X20518	ENSG00000166689	16777297	17014414	237118	-	0	inside	0	ENSG00000166689	PLEKHA7
chr1-115134274-115134517	UP	1.2634e-19	0.128203	0.119	0.066	1.73478e-14	chr1	115134274	115134517	244	undefined	distalIntergenic	intergenic	undefined	-	-	-	-	-	-	-	-	-	-	-
chr2-217105421-217106308	UP	3.81998e-18	0.128184	0.226	0.14	5.24525e-13	chr2	217105421	217106308	888	undefined	distalIntergenic	intergenic	undefined	-	-	-	-	-	-	-	-	-	-	-
chr18-45771462-45771873	UP	8.66932e-23	0.128173	0.08	0.037	1.19039e-17	chr18	45771462	45771873	412	undefined	distalIntergenic	intergenic	undefined	-	-	-	-	-	-	-	-	-	-	-
chr17-5499597-5501368	UP	7.67685e-22	0.128118	0.276	0.169	1.05412e-16	chr17	5499597	5501368	1772	promoter4	promoter	exon	utr5	X49940	ENSG00000286190	5499439	5501145	1707	-	0	overlapStart	0	ENSG00000286190	AC055839.2
chr4-168587067-168588185	UP	2.12206e-18	0.128075	0.205	0.123	2.91382e-13	chr4	168587067	168588185	1119	undefined	geneBody	intron	undefined	X96827	ENSG00000129116	168497052	168928457	431406	+	0	inside	0	ENSG00000129116	PALLD
chr6-132152959-132153856	UP	2.19415e-20	0.128054	0.104	0.051	3.01282e-15	chr6	132152959	132153856	898	undefined	geneBody	intron	undefined	X111970	ENSG00000228495	132131888	132169374	37487	+	0	inside	0	ENSG00000228495	LINC01013
chrX-131740827-131742287	UP	1.29122e-17	0.127985	0.138	0.075	1.77298e-12	chrX	131740827	131742287	1461	undefined	geneBody	intron	undefined	X136693	ENSG00000213468	131688779	131830862	142084	-	0	inside	0	ENSG00000213468	FIRRE
chr16-64821970-64823121	UP	4.45011e-18	0.127972	0.182	0.105	6.11049e-13	chr16	64821970	64823121	1152	undefined	distalIntergenic	intergenic	undefined	-	-	-	-	-	-	-	-	-	-	-
chr17-6752171-6753427	UP	4.1417e-28	0.127856	0.148	0.079	5.687e-23	chr17	6752171	6753427	1257	undefined	upstream	intergenic	undefined	X49994	ENSG00000132530	6755447	6775647	20201	+	2019	upstream	2019	ENSG00000132530	XAF1
chr1-115330034-115330844	UP	8.58463e-20	0.127827	0.175	0.1	1.17876e-14	chr1	115330034	115330844	811	undefined	geneBody	intron	undefined	X6401	ENSG00000134259	115285918	115338236	52319	-	0	inside	0	ENSG00000134259	NGF
chr8-97292875-97294409	UP	5.13142e-20	0.127697	0.11	0.055	7.046e-15	chr8	97292875	97294409	1535	undefined	distalIntergenic	intergenic	undefined	-	-	-	-	-	-	-	-	-	-	-
chr10-89515235-89515880	UP	5.26832e-19	0.127695	0.129	0.071	7.23398e-14	chr10	89515235	89515880	646	undefined	geneBody	intron	undefined	X16872	ENSG00000152779	89430299	89556641	126343	-	0	inside	0	ENSG00000152779	SLC16A12
chr2-215297062-215298079	UP	1.3646e-23	0.127688	0.065	0.026	1.87375e-18	chr2	215297062	215298079	1018	undefined	geneBody	intron	undefined	X71066	ENSG00000286836	215178791	215310947	132157	-	0	inside	0	ENSG00000286836	AC092844.1
chr6-134795089-134796095	UP	2.73157e-26	0.127629	0.062	0.024	3.75075e-21	chr6	134795089	134796095	1007	undefined	distalIntergenic	intergenic	undefined	-	-	-	-	-	-	-	-	-	-	-
chr9-121692564-121693002	UP	3.78196e-17	0.127625	0.123	0.065	5.19305e-12	chr9	121692564	121693002	439	undefined	geneBody	intron	undefined	X132366	ENSG00000136848	121567057	121785530	218474	+	0	inside	0	ENSG00000136848	DAB2IP
chr2-203626933-203627917	UP	1.01696e-22	0.127618	0.099	0.046	1.39639e-17	chr2	203626933	203627917	985	undefined	distalIntergenic	intergenic	undefined	-	-	-	-	-	-	-	-	-	-	-
chr1-87225864-87226782	UP	4.69684e-26	0.12759	0.115	0.056	6.44928e-21	chr1	87225864	87226782	919	undefined	geneBody	intron	undefined	X5218	ENSG00000284240	87212669	87264741	52073	+	0	inside	0	ENSG00000284240	LINC02801
chr9-127128331-127128794	UP	2.19494e-17	0.127559	0.158	0.086	3.0139e-12	chr9	127128331	127128794	464	undefined	geneBody	intron	undefined	X132693	ENSG00000136828	126914774	127223166	308393	+	0	inside	0	ENSG00000136828	RALGPS1
chr3-177482130-177482595	UP	4.86068e-20	0.127547	0.101	0.05	6.67424e-15	chr3	177482130	177482595	466	undefined	geneBody	intron	undefined	X89257	ENSG00000228221	177441910	177767379	325470	+	0	inside	0	ENSG00000228221	LINC00578
chr19-782017-782873	UP	2.70517e-24	0.127473	0.095	0.043	3.7145e-19	chr19	782017	782873	857	promoter4	promoter	exon	otherExon	X57862	ENSG00000267530	782755	786092	3338	+	0	overlapStart	0	ENSG00000267530	LINC01836
chr7-47416778-47417468	UP	7.00533e-21	0.127472	0.091	0.043	9.61909e-16	chr7	47416778	47417468	691	undefined	geneBody	intron	undefined	X117039	ENSG00000136205	47275154	47582558	307405	-	0	inside	0	ENSG00000136205	TNS3
chr7-92872435-92873082	UP	2.17111e-24	0.127453	0.061	0.024	2.98118e-19	chr7	92872435	92873082	648	undefined	geneBody	intron	undefined	X118517	ENSG00000237819	92836483	92917187	80705	+	0	inside	0	ENSG00000237819	AC002454.1
chr3-14391043-14391432	UP	3.4354e-20	0.127429	0.08	0.034	4.71718e-15	chr3	14391043	14391432	390	undefined	distalIntergenic	intergenic	undefined	-	-	-	-	-	-	-	-	-	-	-
chr4-53899526-53900550	UP	2.2195e-19	0.127404	0.12	0.061	3.04762e-14	chr4	53899526	53900550	1025	promoter4	promoter	exon	otherExon	X92614	ENSG00000249706	53899871	53916835	16965	+	0	overlapStart	0	ENSG00000249706	AC105384.1
chr20-17842908-17844155	UP	1.90003e-22	0.127344	0.32	0.21	2.60895e-17	chr20	17842908	17844155	1248	undefined	distalIntergenic	intergenic	undefined	-	-	-	-	-	-	-	-	-	-	-
chr21-34544755-34545822	UP	7.46734e-19	0.127337	0.163	0.091	1.02535e-13	chr21	34544755	34545822	1068	undefined	geneBody	intron	undefined	X77352	ENSG00000159200	34513142	34615113	101972	-	0	inside	0	ENSG00000159200	RCAN1
chr9-69324440-69325870	UP	2.09691e-19	0.127331	0.272	0.17	2.87929e-14	chr9	69324440	69325870	1431	promoter4	promoter	exon	utr5	X129506	ENSG00000135063	69324567	69392558	67992	+	0	overlapStart	0	ENSG00000135063	FAM189A2
chr1-97383617-97385193	UP	1.77285e-19	0.127311	0.115	0.059	2.43431e-14	chr1	97383617	97385193	1577	undefined	geneBody	intron	undefined	X5746	ENSG00000188641	97077743	97995000	917258	-	0	inside	0	ENSG00000188641	DPYD
chrX-131821627-131822833	UP	2.14148e-19	0.127308	0.117	0.059	2.94049e-14	chrX	131821627	131822833	1207	undefined	geneBody	intron	undefined	X136705	ENSG00000213468	131688779	131830862	142084	-	0	inside	0	ENSG00000213468	FIRRE
chr10-31656417-31657852	UP	8.38797e-22	0.127307	0.164	0.089	1.15176e-16	chr10	31656417	31657852	1436	undefined	distalIntergenic	intergenic	undefined	-	-	-	-	-	-	-	-	-	-	-
chr17-41301813-41302893	UP	7.82081e-20	0.127289	0.121	0.065	1.07388e-14	chr17	41301813	41302893	1081	promoter4	promoter	exon	CDS	X51873	ENSG00000212658	41301826	41302851	1026	-	0	includeFeature	0	ENSG00000212658	KRTAP29-1
chr1-210262031-210263280	UP	1.70769e-25	0.127279	0.369	0.243	2.34484e-20	chr1	210262031	210263280	1250	undefined	distalIntergenic	intergenic	undefined	-	-	-	-	-	-	-	-	-	-	-
chr8-23345254-23345644	UP	1.01675e-17	0.127236	0.151	0.088	1.39611e-12	chr8	23345254	23345644	391	undefined	geneBody	intron	undefined	X122400	ENSG00000253837	23336171	23366125	29955	+	0	inside	0	ENSG00000253837	AC090197.1
chr4-1043601-1043922	UP	1.39886e-22	0.127173	0.327	0.212	1.92079e-17	chr4	1043601	1043922	322	undefined	distalIntergenic	intergenic	undefined	-	-	-	-	-	-	-	-	-	-	-
chr4-122765650-122766167	UP	3.85684e-17	0.12715	0.126	0.067	5.29586e-12	chr4	122765650	122766167	518	undefined	distalIntergenic	intergenic	undefined	-	-	-	-	-	-	-	-	-	-	-
chr11-43830626-43831390	UP	1.65551e-16	0.127124	0.132	0.071	2.2732e-11	chr11	43830626	43831390	765	undefined	geneBody	exon	utr3	X21446	ENSG00000246250	43827517	43880726	53210	-	0	inside	0	ENSG00000246250	AC087521.2
chr18-456132-457553	UP	9.09207e-23	0.127116	0.174	0.097	1.24844e-17	chr18	456132	457553	1422	undefined	geneBody	intron	undefined	X54655	ENSG00000158270	316737	500722	183986	-	0	inside	0	ENSG00000158270	COLEC12
chr3-99011800-99012474	UP	5.29454e-23	0.127088	0.087	0.043	7.26999e-18	chr3	99011800	99012474	675	undefined	geneBody	intron	undefined	X85210	ENSG00000239462	98902424	99018562	116139	+	0	inside	0	ENSG00000239462	AC091212.1
chr3-5023290-5023566	UP	1.60847e-22	0.127083	0.072	0.031	2.2086e-17	chr3	5023290	5023566	277	undefined	distalIntergenic	intergenic	undefined	-	-	-	-	-	-	-	-	-	-	-
chr1-179142853-179143613	UP	1.37648e-21	0.127066	0.098	0.047	1.89005e-16	chr1	179142853	179143613	761	undefined	geneBody	exon	utr5	X8591	ENSG00000143322	179099330	179229684	130355	-	0	inside	0	ENSG00000143322	ABL2
chr22-25478235-25479002	UP	1.42858e-18	0.127033	0.099	0.049	1.9616e-13	chr22	25478235	25479002	768	undefined	geneBody	exon	otherExon	X78991	ENSG00000272977	25476218	25479971	3754	+	0	inside	0	ENSG00000272977	AL008721.2
chr3-170689137-170690639	UP	9.50375e-18	0.126997	0.203	0.12	1.30497e-12	chr3	170689137	170690639	1503	undefined	geneDownstream	intron	undefined	X88893	ENSG00000286695	170691997	170736061	44065	-	1357	downstream	1357	ENSG00000286695	AC026316.5
chr3-120438726-120439300	UP	5.69787e-18	0.12699	0.221	0.136	7.8238e-13	chr3	120438726	120439300	575	undefined	geneBody	intron	undefined	X86286	ENSG00000163430	120392293	120450993	58701	-	0	inside	0	ENSG00000163430	FSTL1
chr1-5937926-5938650	UP	2.35325e-24	0.126969	0.073	0.03	3.23127e-19	chr1	5937926	5938650	725	undefined	geneBody	intron	undefined	X347	ENSG00000131697	5862811	5992473	129663	-	0	inside	0	ENSG00000131697	NPHP4
chr16-2035565-2035947	UP	1.70721e-20	0.126962	0.292	0.188	2.34419e-15	chr16	2035565	2035947	383	undefined	geneBody	exon	otherExon	X45541	ENSG00000065054	2025356	2039026	13671	+	0	inside	0	ENSG00000065054	SLC9A3R2
chr11-76577055-76577575	UP	7.88502e-16	0.126959	0.141	0.077	1.0827e-10	chr11	76577055	76577575	521	undefined	distalIntergenic	intergenic	undefined	-	-	-	-	-	-	-	-	-	-	-
chr12-118307074-118308284	UP	8.52091e-20	0.126938	0.099	0.048	1.17001e-14	chr12	118307074	118308284	1211	undefined	geneBody	intron	undefined	X31786	ENSG00000135090	118149801	118372907	223107	-	0	inside	0	ENSG00000135090	TAOK3
chr10-114684216-114685207	UP	1.77577e-20	0.126881	0.164	0.091	2.43833e-15	chr10	114684216	114685207	992	undefined	geneBody	exon	utr5	X18327	ENSG00000099204	114431113	114768061	336949	-	0	inside	0	ENSG00000099204	ABLIM1
chr6-106591005-106591913	UP	7.62428e-25	0.126868	0.065	0.025	1.0469e-19	chr6	106591005	106591913	909	undefined	geneBody	intron	undefined	X110738	ENSG00000130347	106570771	106629498	58728	-	0	inside	0	ENSG00000130347	RTN4IP1
chr16-74724522-74725270	UP	2.92016e-18	0.126831	0.101	0.051	4.0097e-13	chr16	74724522	74725270	749	undefined	geneBody	intron	undefined	X48371	ENSG00000103089	74712955	74774831	61877	-	0	inside	0	ENSG00000103089	FA2H
chr1-152047487-152048718	UP	1.04527e-34	0.126829	0.487	0.333	1.43528e-29	chr1	152047487	152048718	1232	promoter4	promoter	exon	otherExon	X7025	ENSG00000163191	152032506	152047907	15402	-	0	overlapStart	0	ENSG00000163191	S100A11
chr3-101036011-101036768	UP	2.08547e-17	0.126796	0.132	0.07	2.86358e-12	chr3	101036011	101036768	758	undefined	distalIntergenic	intergenic	undefined	-	-	-	-	-	-	-	-	-	-	-
chr12-121742599-121743354	UP	6.20047e-17	0.126736	0.175	0.106	8.51393e-12	chr12	121742599	121743354	756	undefined	geneBody	intron	undefined	X31978	ENSG00000188735	121712752	121783001	70250	+	0	inside	0	ENSG00000188735	TMEM120B
chr5-143243688-143244669	UP	7.85964e-19	0.126735	0.216	0.13	1.07922e-13	chr5	143243688	143244669	982	undefined	distalIntergenic	intergenic	undefined	-	-	-	-	-	-	-	-	-	-	-
chr3-5026105-5027198	UP	2.61431e-32	0.12667	0.453	0.312	3.58974e-27	chr3	5026105	5027198	1094	undefined	distalIntergenic	intergenic	undefined	-	-	-	-	-	-	-	-	-	-	-
chr12-8628478-8630169	UP	6.76456e-16	0.12666	0.206	0.124	9.28849e-11	chr12	8628478	8630169	1692	undefined	distalIntergenic	intergenic	undefined	-	-	-	-	-	-	-	-	-	-	-
chr1-208029367-208031041	UP	1.92581e-22	0.126614	0.275	0.173	2.64434e-17	chr1	208029367	208031041	1675	undefined	geneBody	exon	otherExon	X9956	ENSG00000076356	208022242	208244384	222143	-	0	inside	0	ENSG00000076356	PLXNA2
chr13-32211562-32212163	UP	5.14785e-21	0.126578	0.081	0.037	7.06856e-16	chr13	32211562	32212163	602	undefined	geneBody	intron	undefined	X33387	ENSG00000073910	31846713	32299125	452413	+	0	inside	0	ENSG00000073910	FRY
chr3-15645936-15646385	UP	2.0923e-24	0.126546	0.069	0.029	2.87296e-19	chr3	15645936	15646385	450	undefined	geneBody	exon	utr3	X81371	ENSG00000169814	15601341	15722311	120971	+	0	inside	0	ENSG00000169814	BTD
chr7-134741893-134743298	UP	4.02995e-20	0.126526	0.199	0.117	5.53357e-15	chr7	134741893	134743298	1406	promoter2	promoter	intergenic	undefined	X120355	ENSG00000122786	134744252	134970729	226478	+	953	upstream	953	ENSG00000122786	CALD1
chr6-89297343-89298455	UP	9.27203e-17	0.126521	0.168	0.096	1.27315e-11	chr6	89297343	89298455	1113	undefined	geneBody	intron	undefined	X110357	ENSG00000111886	89254464	89315299	60836	-	0	inside	0	ENSG00000111886	GABRR2
chr11-2933246-2933729	UP	6.55469e-19	0.126505	0.245	0.151	9.00031e-14	chr11	2933246	2933729	484	undefined	upstream	intergenic	undefined	X19673	ENSG00000181649	2928273	2929420	1148	-	3825	upstream	3825	ENSG00000181649	PHLDA2
chr9-72433540-72434208	UP	7.00524e-20	0.126467	0.078	0.035	9.61897e-15	chr9	72433540	72434208	669	undefined	distalIntergenic	intergenic	undefined	-	-	-	-	-	-	-	-	-	-	-
chr15-66802103-66803680	UP	2.50909e-26	0.126426	0.343	0.226	3.44525e-21	chr15	66802103	66803680	1578	undefined	distalIntergenic	intergenic	undefined	-	-	-	-	-	-	-	-	-	-	-
chr17-5516149-5516510	UP	9.83391e-25	0.126419	0.057	0.02	1.3503e-19	chr17	5516149	5516510	362	undefined	geneBody	intron	undefined	X49942	ENSG00000091592	5499427	5619424	119998	-	0	inside	0	ENSG00000091592	NLRP1
chrX-7926814-7928062	UP	5.30382e-19	0.126417	0.233	0.142	7.28273e-14	chrX	7926814	7928062	1249	promoter4	promoter	exon	utr5	X133815	ENSG00000006757	7898247	7927739	29493	-	0	overlapStart	0	ENSG00000006757	PNPLA4
chr9-87599883-87600436	UP	1.02102e-25	0.126379	0.06	0.023	1.40197e-20	chr9	87599883	87600436	554	undefined	geneBody	intron	undefined	X130374	ENSG00000196730	87497228	87708634	211407	+	0	inside	0	ENSG00000196730	DAPK1
chr5-89877809-89878551	UP	1.81088e-24	0.126351	0.057	0.021	2.48654e-19	chr5	89877809	89878551	743	undefined	distalIntergenic	intergenic	undefined	-	-	-	-	-	-	-	-	-	-	-
chr4-185358524-185359321	UP	1.63277e-17	0.126294	0.226	0.142	2.24197e-12	chr4	185358524	185359321	798	undefined	geneBody	intron	undefined	X97452	ENSG00000109762	185204237	185370185	165949	+	0	inside	0	ENSG00000109762	SNX25
chr15-73940888-73941475	UP	5.61794e-22	0.126257	0.33	0.22	7.71405e-17	chr15	73940888	73941475	588	undefined	geneBody	intron	undefined	X43603	ENSG00000129038	73925989	73952137	26149	+	0	inside	0	ENSG00000129038	LOXL1
chr6-21371408-21372108	UP	5.31133e-20	0.126238	0.091	0.042	7.29304e-15	chr6	21371408	21372108	701	undefined	geneBody	intron	undefined	X107333	ENSG00000286368	21369690	21383200	13511	-	0	inside	0	ENSG00000286368	AL031767.2
chr1-16145101-16146559	UP	1.07146e-29	0.126148	0.418	0.284	1.47123e-24	chr1	16145101	16146559	1459	undefined	geneBody	exon	otherExon	X1133	ENSG00000142627	16124337	16156069	31733	-	0	inside	0	ENSG00000142627	EPHA2
chr1-2330703-2331429	UP	5.59039e-20	0.12602	0.159	0.091	7.67622e-15	chr1	2330703	2331429	727	undefined	geneBody	intron	undefined	X187	ENSG00000116151	2321253	2391707	70455	-	0	inside	0	ENSG00000116151	MORN1
chr17-27559609-27560954	UP	1.45088e-23	0.126001	0.157	0.083	1.99222e-18	chr17	27559609	27560954	1346	undefined	geneBody	exon	otherExon	X51012	ENSG00000141068	27456470	27626438	169969	+	0	inside	0	ENSG00000141068	KSR1
chr20-59011156-59011652	UP	4.35844e-18	0.125999	0.185	0.107	5.98461e-13	chr20	59011156	59011652	497	undefined	upstream	intergenic	undefined	X76273	ENSG00000101160	58995185	59007254	12070	-	3901	upstream	3901	ENSG00000101160	CTSZ
chr17-83195087-83196224	UP	5.47319e-28	0.125949	0.416	0.281	7.51529e-23	chr17	83195087	83196224	1138	undefined	geneBody	exon	otherExon	X54624	ENSG00000262898	83135734	83221442	85709	+	0	inside	0	ENSG00000262898	AC139099.2
chr16-945331-947471	UP	9.61779e-24	0.125932	0.066	0.025	1.32063e-18	chr16	945331	947471	2141	undefined	geneBody	exon	utr5	X45447	ENSG00000103227	853634	981318	127685	-	0	inside	0	ENSG00000103227	LMF1
chr12-47799397-47799990	UP	6.65355e-17	0.125919	0.223	0.139	9.13606e-12	chr12	47799397	47799990	594	undefined	geneBody	intron	undefined	X28379	ENSG00000061273	47782722	47833132	50411	-	0	inside	0	ENSG00000061273	HDAC7
chr21-35849293-35851328	UP	4.07706e-18	0.125908	0.216	0.127	5.59826e-13	chr21	35849293	35851328	2036	undefined	geneBody	intron	undefined	X77454	ENSG00000159216	34787801	36004667	1216867	-	0	inside	0	ENSG00000159216	RUNX1
chr17-50177833-50178683	UP	1.74173e-37	0.125858	0.558	0.403	2.39158e-32	chr17	50177833	50178683	851	undefined	geneDownstream	intergenic	undefined	X52614	ENSG00000108823	50164214	50175928	11715	+	1904	downstream	1904	ENSG00000108823	SGCA
chr16-56981055-56981542	UP	3.76556e-25	0.125814	0.066	0.027	5.17053e-20	chr16	56981055	56981542	488	undefined	geneBody	exon	CDS	X47557	ENSG00000087237	56961923	56983845	21923	+	0	inside	0	ENSG00000087237	CETP
chr11-20087112-20087506	UP	2.12824e-18	0.12581	0.088	0.042	2.92231e-13	chr11	20087112	20087506	395	undefined	geneBody	intron	undefined	X20749	ENSG00000166833	19350724	20121601	770878	+	0	inside	0	ENSG00000166833	NAV2
chr1-155961761-155962381	UP	1.28676e-17	0.125744	0.148	0.084	1.76686e-12	chr1	155961761	155962381	621	undefined	geneBody	exon	CDS	X7276	ENSG00000116584	155946851	156007070	60220	-	0	inside	0	ENSG00000116584	ARHGEF2
chr10-99341189-99342506	UP	1.55318e-17	0.125687	0.133	0.072	2.13269e-12	chr10	99341189	99342506	1318	undefined	geneBody	intron	undefined	X17533	ENSG00000119946	99329356	99394330	64975	+	0	inside	0	ENSG00000119946	CNNM1
chr10-44384057-44385260	UP	6.36213e-21	0.125673	0.192	0.107	8.73591e-16	chr10	44384057	44385260	1204	undefined	geneBody	exon	utr5	X14470	ENSG00000107562	44370165	44386493	16329	-	0	inside	0	ENSG00000107562	CXCL12
chr11-126317567-126319282	UP	1.55324e-22	0.125661	0.22	0.13	2.13277e-17	chr11	126317567	126319282	1716	undefined	geneBody	intron	undefined	X25488	ENSG00000110063	126304060	126350005	45946	+	0	inside	0	ENSG00000110063	DCPS
chr15-88920597-88921336	UP	1.49614e-20	0.125654	0.08	0.037	2.05437e-15	chr15	88920597	88921336	740	undefined	distalIntergenic	intergenic	undefined	-	-	-	-	-	-	-	-	-	-	-
chr5-150593786-150593987	UP	6.6746e-17	0.125532	0.125	0.068	9.16497e-12	chr5	150593786	150593987	202	undefined	distalIntergenic	intergenic	undefined	-	-	-	-	-	-	-	-	-	-	-
chr11-86748040-86748681	UP	2.16384e-24	0.125512	0.063	0.025	2.97119e-19	chr11	86748040	86748681	642	undefined	geneBody	intron	undefined	X23599	ENSG00000255250	86727355	86765467	38113	+	0	inside	0	ENSG00000255250	AP003059.2
chr15-66997060-66997587	UP	5.27999e-17	0.125493	0.1	0.049	7.25e-12	chr15	66997060	66997587	528	undefined	geneBody	intron	undefined	X43056	ENSG00000259347	66984103	67065268	81166	-	0	inside	0	ENSG00000259347	AC087482.1
chr17-41547389-41549464	UP	3.36961e-26	0.125486	0.431	0.297	4.62684e-21	chr17	41547389	41549464	2076	undefined	geneDownstream	intergenic	undefined	X51885	ENSG00000226629	41549606	41554495	4890	-	141	downstream	141	ENSG00000226629	LINC00974
chr11-83257538-83258178	UP	4.02033e-27	0.12547	0.059	0.022	5.52036e-22	chr11	83257538	83258178	641	undefined	geneDownstream	intron	undefined	X23442	ENSG00000137500	83259097	83286407	27311	-	918	downstream	918	ENSG00000137500	CCDC90B
chr21-38675331-38675566	UP	3.61671e-24	0.125447	0.061	0.024	4.96614e-19	chr21	38675331	38675566	236	undefined	distalIntergenic	intergenic	undefined	-	-	-	-	-	-	-	-	-	-	-
chr1-22447419-22448110	UP	7.58588e-17	0.125444	0.114	0.059	1.04163e-11	chr1	22447419	22448110	692	undefined	geneBody	intron	undefined	X1548	ENSG00000184677	22428838	22531157	102320	+	0	inside	0	ENSG00000184677	ZBTB40
chr11-44861754-44862666	UP	2.69971e-20	0.125351	0.317	0.208	3.707e-15	chr11	44861754	44862666	913	undefined	geneBody	intron	undefined	X21534	ENSG00000157570	44726465	44932423	205959	+	0	inside	0	ENSG00000157570	TSPAN18
chr15-29988092-29989058	UP	9.57711e-19	0.125345	0.083	0.038	1.31504e-13	chr15	29988092	29989058	967	undefined	distalIntergenic	intergenic	undefined	-	-	-	-	-	-	-	-	-	-	-
chr19-17125200-17126408	UP	6.54267e-19	0.125319	0.225	0.142	8.9838e-14	chr19	17125200	17126408	1209	undefined	geneBody	intron	undefined	X59180	ENSG00000099331	17075781	17214537	138757	+	0	inside	0	ENSG00000099331	MYO9B
chr16-2590022-2590699	UP	5.86066e-17	0.125227	0.114	0.058	8.04734e-12	chr16	2590022	2590699	678	undefined	geneBody	intron	undefined	X45592	ENSG00000140992	2537979	2603188	65210	+	0	inside	0	ENSG00000140992	PDPK1
chr10-77290806-77291119	UP	3.60247e-23	0.125211	0.058	0.022	4.94659e-18	chr10	77290806	77291119	314	undefined	geneBody	intron	undefined	X16233	ENSG00000156113	76869601	77638369	768769	-	0	inside	0	ENSG00000156113	KCNMA1
chr11-75558001-75558385	UP	2.42189e-20	0.125202	0.3	0.196	3.32553e-15	chr11	75558001	75558385	385	undefined	upstream	intergenic	undefined	X23085	ENSG00000149257	75562056	75572783	10728	+	3670	upstream	3670	ENSG00000149257	SERPINH1
chr8-128323955-128324879	UP	2.14153e-21	0.125185	0.088	0.041	2.94056e-16	chr8	128323955	128324879	925	undefined	geneBody	exon	otherExon	X126950	ENSG00000286034	128323131	128388636	65506	+	0	inside	0	ENSG00000286034	AC100822.1
chr11-1760406-1760738	UP	9.72873e-22	0.125162	0.159	0.091	1.33586e-16	chr11	1760406	1760738	333	promoter4	promoter	exon	otherExon	X19597	ENSG00000235027	1760348	1762486	2139	+	0	inside	57	ENSG00000235027	AC068580.3
chr1-110634241-110635110	UP	3.17674e-17	0.125155	0.194	0.116	4.36202e-12	chr1	110634241	110635110	870	undefined	upstream	intergenic	undefined	X6140	ENSG00000177301	110519837	110631474	111638	-	2766	upstream	2766	ENSG00000177301	KCNA2
chr22-27241613-27242323	UP	1.11741e-17	0.125151	0.196	0.12	1.53433e-12	chr22	27241613	27242323	711	undefined	distalIntergenic	intergenic	undefined	-	-	-	-	-	-	-	-	-	-	-
chr9-133955855-133956977	UP	4.90859e-18	0.125145	0.129	0.069	6.74004e-13	chr9	133955855	133956977	1123	undefined	geneBody	intron	undefined	X133273	ENSG00000160293	133761894	133992604	230711	-	0	inside	0	ENSG00000160293	VAV2
chr16-85612170-85612422	UP	5.40992e-19	0.125111	0.227	0.142	7.42842e-14	chr16	85612170	85612422	253	undefined	geneBody	intron	undefined	X49025	ENSG00000131149	85169525	85676204	506680	+	0	inside	0	ENSG00000131149	GSE1
chr9-103364254-103365118	UP	1.16786e-22	0.125093	0.062	0.023	1.6036e-17	chr9	103364254	103365118	865	undefined	geneBody	exon	otherExon	X131278	ENSG00000226566	103361952	103429892	67941	-	0	inside	0	ENSG00000226566	AL390962.1
chrX-131791745-131793819	UP	3.7183e-16	0.125073	0.16	0.088	5.10564e-11	chrX	131791745	131793819	2075	undefined	geneBody	exon	otherExon	X136700	ENSG00000213468	131688779	131830862	142084	-	0	inside	0	ENSG00000213468	FIRRE
chr13-44132553-44133133	UP	7.78277e-16	0.125072	0.165	0.094	1.06866e-10	chr13	44132553	44133133	581	undefined	geneBody	intron	undefined	X34075	ENSG00000226519	44094822	44147762	52941	-	0	inside	0	ENSG00000226519	LINC00390
chr10-125084201-125085391	UP	3.00358e-27	0.125048	0.4	0.274	4.12424e-22	chr10	125084201	125085391	1191	undefined	geneBody	intron	undefined	X18921	ENSG00000175029	124984317	125161170	176854	-	0	inside	0	ENSG00000175029	CTBP2
chr14-99746300-99747087	UP	4.6429e-19	0.125038	0.159	0.091	6.37521e-14	chr14	99746300	99747087	788	undefined	geneBody	intron	undefined	X40085	ENSG00000066629	99737693	99942060	204368	+	0	inside	0	ENSG00000066629	EML1
chr7-22583150-22583631	UP	9.78851e-18	0.124966	0.131	0.073	1.34407e-12	chr7	22583150	22583631	482	undefined	geneBody	intron	undefined	X115566	ENSG00000105889	22419444	22727613	308170	-	0	inside	0	ENSG00000105889	STEAP1B
chr3-128006077-128007369	UP	1.21764e-17	0.124957	0.222	0.138	1.67195e-12	chr3	128006077	128007369	1293	undefined	geneBody	intron	undefined	X86858	ENSG00000074416	127689062	128052190	363129	-	0	inside	0	ENSG00000074416	MGLL
chr1-100785518-100786191	UP	9.50872e-21	0.124856	0.078	0.033	1.30565e-15	chr1	100785518	100786191	674	undefined	distalIntergenic	intergenic	undefined	-	-	-	-	-	-	-	-	-	-	-
chr10-124162871-124163463	UP	1.0741e-14	0.124855	0.155	0.09	1.47486e-09	chr10	124162871	124163463	593	undefined	distalIntergenic	intergenic	undefined	-	-	-	-	-	-	-	-	-	-	-
chr2-102033048-102033785	UP	1.68475e-20	0.124838	0.109	0.053	2.31335e-15	chr2	102033048	102033785	738	undefined	upstream	intergenic	undefined	X66390	ENSG00000287771	102037963	102058190	20228	+	4177	upstream	4177	ENSG00000287771	AC007271.1
chr17-59791970-59792418	UP	1.23682e-22	0.124786	0.06	0.022	1.69829e-17	chr17	59791970	59792418	449	undefined	geneBody	intron	undefined	X53025	ENSG00000062716	59707192	59842255	135064	+	0	inside	0	ENSG00000062716	VMP1
chr16-78392259-78393198	UP	6.9358e-20	0.124763	0.094	0.044	9.52362e-15	chr16	78392259	78393198	940	undefined	geneBody	intron	undefined	X48534	ENSG00000186153	78099430	79212667	1113238	+	0	inside	0	ENSG00000186153	WWOX
chr18-12287223-12288570	UP	1.51448e-26	0.124722	0.371	0.251	2.07955e-21	chr18	12287223	12288570	1348	promoter4	promoter	exon	otherExon	X55267	ENSG00000267069	12288308	12291488	3181	+	0	overlapStart	0	ENSG00000267069	AP005264.1
chr10-113473599-113474131	UP	5.39742e-17	0.124722	0.155	0.087	7.41125e-12	chr10	113473599	113474131	533	undefined	distalIntergenic	intergenic	undefined	-	-	-	-	-	-	-	-	-	-	-
chr20-57963926-57964818	UP	1.12155e-17	0.124661	0.166	0.097	1.54001e-12	chr20	57963926	57964818	893	undefined	upstream	intergenic	undefined	X76188	ENSG00000203971	57957126	57960176	3051	-	3749	upstream	3749	ENSG00000203971	AL354984.1
chr3-127768337-127768849	UP	9.03339e-18	0.12465	0.123	0.065	1.24038e-12	chr3	127768337	127768849	513	undefined	geneBody	intron	undefined	X86837	ENSG00000074416	127689062	128052190	363129	-	0	inside	0	ENSG00000074416	MGLL
chr19-18561666-18562419	UP	2.46696e-18	0.124643	0.249	0.158	3.3874e-13	chr19	18561666	18562419	754	promoter3	promoter	exon	utr5	X59333	ENSG00000268030	18557775	18561560	3786	-	105	upstream	105	ENSG00000268030	AC005253.1
chr6-52503995-52504710	UP	5.75084e-27	0.124587	0.4	0.273	7.89653e-22	chr6	52503995	52504710	716	undefined	geneBody	exon	CDS	X109153	ENSG00000065308	52497408	52577060	79653	-	0	inside	0	ENSG00000065308	TRAM2
chr1-220000695-220001603	UP	7.1765e-17	0.124575	0.115	0.062	9.85413e-12	chr1	220000695	220001603	909	undefined	geneBody	exon	utr3	X10478	ENSG00000136628	219968600	220046530	77931	-	0	inside	0	ENSG00000136628	EPRS
chr7-1537216-1537519	UP	1.05452e-32	0.124571	0.466	0.324	1.44797e-27	chr7	1537216	1537519	304	undefined	geneBody	exon	utr5	X114675	ENSG00000198517	1530702	1543043	12342	+	0	inside	0	ENSG00000198517	MAFK
chr2-149069042-149070221	UP	6.12721e-17	0.124571	0.121	0.065	8.41333e-12	chr2	149069042	149070221	1180	undefined	geneBody	intron	undefined	X68051	ENSG00000150556	149038107	149215262	177156	+	0	inside	0	ENSG00000150556	LYPD6B
chr11-128057749-128058293	UP	1.1932e-16	0.12453	0.111	0.058	1.6384e-11	chr11	128057749	128058293	545	undefined	distalIntergenic	intergenic	undefined	-	-	-	-	-	-	-	-	-	-	-
chr2-201971300-201971825	UP	9.41857e-18	0.124501	0.083	0.04	1.29327e-12	chr2	201971300	201971825	526	undefined	distalIntergenic	intergenic	undefined	-	-	-	-	-	-	-	-	-	-	-
chr6-169162779-169163285	UP	2.65817e-17	0.124477	0.243	0.15	3.64996e-12	chr6	169162779	169163285	507	promoter4	promoter	exon	otherExon	X114325	ENSG00000223485	169157162	169162992	5831	-	0	overlapStart	0	ENSG00000223485	LINC01615
chr15-50884970-50886124	UP	1.34477e-17	0.124448	0.161	0.091	1.84652e-12	chr15	50884970	50886124	1155	undefined	geneBody	intron	undefined	X42070	ENSG00000273674	50839875	50908603	68729	-	0	inside	0	ENSG00000273674	AC021752.1
chr10-79139008-79139667	UP	5.10906e-18	0.124413	0.141	0.079	7.0153e-13	chr10	79139008	79139667	660	undefined	geneBody	intron	undefined	X16403	ENSG00000108175	79068966	79316528	247563	+	0	inside	0	ENSG00000108175	ZMIZ1
chr2-20590993-20591228	UP	8.40479e-23	0.124391	0.07	0.031	1.15407e-17	chr2	20590993	20591228	236	undefined	geneBody	exon	otherExon	X62555	ENSG00000231948	20590775	20592548	1774	-	0	inside	0	ENSG00000231948	HS1BP3-IT1
chr19-45455536-45456528	UP	2.32668e-33	0.124382	0.489	0.348	3.19479e-28	chr19	45455536	45456528	993	undefined	geneBody	intron	undefined	X60499	ENSG00000012061	45407333	45478828	71496	-	0	inside	0	ENSG00000012061	ERCC1
chr1-44881071-44881586	UP	3.33286e-13	0.124359	0.127	0.069	4.57639e-08	chr1	44881071	44881586	516	undefined	geneBody	intron	undefined	X3096	ENSG00000070785	44850522	44986722	136201	-	0	inside	0	ENSG00000070785	EIF2B3
chr20-17835159-17836879	UP	9.41222e-23	0.124316	0.253	0.157	1.2924e-17	chr20	17835159	17836879	1721	undefined	distalIntergenic	intergenic	undefined	-	-	-	-	-	-	-	-	-	-	-
chr22-25064875-25065148	UP	5.82297e-16	0.124313	0.084	0.04	7.99558e-11	chr22	25064875	25065148	274	promoter4	promoter	exon	otherExon	X78949	ENSG00000279110	25052122	25065241	13120	-	0	inside	92	ENSG00000279110	AL022323.4
chr5-170491206-170491956	UP	1.01482e-20	0.12429	0.138	0.075	1.39346e-15	chr5	170491206	170491956	751	undefined	geneBody	intron	undefined	X105142	ENSG00000182132	170353487	170736632	383146	+	0	inside	0	ENSG00000182132	KCNIP1
chr10-60299967-60300787	UP	5.5657e-19	0.12426	0.097	0.047	7.64231e-14	chr10	60299967	60300787	821	undefined	geneBody	exon	utr5	X15234	ENSG00000151150	60026298	60733490	707193	-	0	inside	0	ENSG00000151150	ANK3
chr2-21289706-21290481	UP	5.58933e-18	0.124241	0.165	0.098	7.67476e-13	chr2	21289706	21290481	776	undefined	geneBody	intron	undefined	X62619	ENSG00000233005	21221169	21970959	749791	+	0	inside	0	ENSG00000233005	AC018742.1
chr5-73938107-73938900	UP	1.03581e-16	0.12424	0.124	0.066	1.42229e-11	chr5	73938107	73938900	794	undefined	geneBody	intron	undefined	X100630	ENSG00000214944	73626158	73941993	315836	+	0	inside	0	ENSG00000214944	ARHGEF28
chr11-114366401-114367466	UP	3.04466e-21	0.124186	0.091	0.044	4.18065e-16	chr11	114366401	114367466	1066	undefined	geneBody	intron	undefined	X24767	ENSG00000256195	114343052	114396219	53168	-	0	inside	0	ENSG00000256195	AP002518.1
chr3-66052829-66053904	UP	1.1343e-18	0.124176	0.149	0.083	1.55752e-13	chr3	66052829	66053904	1076	undefined	distalIntergenic	intergenic	undefined	-	-	-	-	-	-	-	-	-	-	-
chr8-102560880-102561534	UP	1.28792e-25	0.124173	0.059	0.022	1.76845e-20	chr8	102560880	102561534	655	undefined	geneDownstream	exon	utr3	X125698	ENSG00000155087	102551589	102561018	9430	+	0	overlapEnd	0	ENSG00000155087	ODF1
chr16-66188629-66190626	UP	6.24325e-17	0.124132	0.139	0.075	8.57267e-12	chr16	66188629	66190626	1998	undefined	distalIntergenic	intergenic	undefined	-	-	-	-	-	-	-	-	-	-	-
chr22-27667095-27667641	UP	1.01225e-17	0.124113	0.191	0.113	1.38993e-12	chr22	27667095	27667641	547	undefined	distalIntergenic	intergenic	undefined	-	-	-	-	-	-	-	-	-	-	-
chr3-112689691-112690351	UP	4.44726e-24	0.12411	0.063	0.025	6.10658e-19	chr3	112689691	112690351	661	undefined	distalIntergenic	intergenic	undefined	-	-	-	-	-	-	-	-	-	-	-
chr11-2817002-2817361	UP	6.87034e-20	0.124101	0.079	0.035	9.43373e-15	chr11	2817002	2817361	360	undefined	geneBody	intron	undefined	X19662	ENSG00000053918	2444684	2848991	404308	+	0	inside	0	ENSG00000053918	KCNQ1
chr19-35138635-35139321	UP	2.57925e-28	0.124066	0.413	0.281	3.5416e-23	chr19	35138635	35139321	687	promoter4	promoter	exon	utr5	X59816	ENSG00000266964	35138808	35143109	4302	+	0	overlapStart	0	ENSG00000266964	FXYD1
chr6-37242466-37242766	UP	9.36567e-20	0.124043	0.11	0.058	1.28601e-14	chr6	37242466	37242766	301	undefined	geneBody	intron	undefined	X108423	ENSG00000286105	37212181	37257637	45457	-	0	inside	0	ENSG00000286105	AL353579.1
chr10-43806919-43808435	UP	3.67325e-16	0.123983	0.189	0.113	5.04378e-11	chr10	43806919	43808435	1517	undefined	geneBody	intron	undefined	X14401	ENSG00000226808	43778946	43901004	122059	+	0	inside	0	ENSG00000226808	LINC00840
chr11-66970501-66971520	UP	4.35133e-18	0.123966	0.23	0.139	5.97486e-13	chr11	66970501	66971520	1020	undefined	upstream	intergenic	undefined	X22462	ENSG00000173237	66975277	66977004	1728	+	3756	upstream	3756	ENSG00000173237	C11orf86
chr2-43737002-43737914	UP	1.30045e-13	0.123939	0.153	0.086	1.78567e-08	chr2	43737002	43737914	913	undefined	geneBody	intron	undefined	X63987	ENSG00000152527	43637260	43767987	130728	+	0	inside	0	ENSG00000152527	PLEKHH2
chr7-47571294-47572208	UP	7.14575e-21	0.123892	0.223	0.14	9.8119e-16	chr7	47571294	47572208	915	undefined	geneBody	intron	undefined	X117061	ENSG00000136205	47275154	47582558	307405	-	0	inside	0	ENSG00000136205	TNS3
chr16-69917563-69918175	UP	2.59186e-17	0.12388	0.224	0.138	3.55892e-12	chr16	69917563	69918175	613	undefined	geneBody	exon	CDS	X48123	ENSG00000198373	69762306	69941741	179436	+	0	inside	0	ENSG00000198373	WWP2
chr10-63552862-63553489	UP	5.8602e-27	0.123878	0.051	0.017	8.0467e-22	chr10	63552862	63553489	628	undefined	geneBody	intron	undefined	X15439	ENSG00000165476	63521401	63625128	103728	+	0	inside	0	ENSG00000165476	REEP3
chr11-45859412-45860102	UP	2.38304e-19	0.123874	0.265	0.166	3.27217e-14	chr11	45859412	45860102	691	undefined	geneBody	intron	undefined	X21615	ENSG00000121671	45847118	45883248	36131	+	0	inside	0	ENSG00000121671	CRY2
chr7-41916031-41917018	UP	2.50124e-17	0.123854	0.162	0.091	3.43448e-12	chr7	41916031	41917018	988	undefined	distalIntergenic	intergenic	undefined	-	-	-	-	-	-	-	-	-	-	-
chr10-78856316-78856827	UP	7.90632e-24	0.123832	0.068	0.029	1.08563e-18	chr10	78856316	78856827	512	undefined	distalIntergenic	intergenic	undefined	-	-	-	-	-	-	-	-	-	-	-
chr6-85464176-85465078	UP	1.51049e-16	0.123826	0.153	0.084	2.07407e-11	chr6	85464176	85465078	903	undefined	geneBody	intron	undefined	X110220	ENSG00000135318	85449584	85495791	46208	+	0	inside	0	ENSG00000135318	NT5E
chr9-127519346-127519632	UP	9.5322e-27	0.123811	0.057	0.02	1.30888e-21	chr9	127519346	127519632	287	undefined	geneBody	intron	undefined	X132731	ENSG00000136830	127505339	127578989	73651	-	0	inside	0	ENSG00000136830	NIBAN2
chr15-73930414-73930690	UP	6.76662e-19	0.123798	0.152	0.089	9.29131e-14	chr15	73930414	73930690	277	undefined	geneBody	intron	undefined	X43602	ENSG00000129038	73925989	73952137	26149	+	0	inside	0	ENSG00000129038	LOXL1
chr13-94168850-94170595	UP	4.05924e-17	0.123778	0.142	0.076	5.57379e-12	chr13	94168850	94170595	1746	undefined	geneBody	intron	undefined	X35417	ENSG00000236520	94154193	94187991	33799	-	0	inside	0	ENSG00000236520	GPC6-AS1
chr6-141326278-141326817	UP	5.81006e-23	0.123739	0.066	0.027	7.97784e-18	chr6	141326278	141326817	540	undefined	distalIntergenic	intergenic	undefined	-	-	-	-	-	-	-	-	-	-	-
chr11-69297162-69297779	UP	1.71083e-21	0.123724	0.309	0.199	2.34915e-16	chr11	69297162	69297779	618	undefined	geneBody	exon	utr3	X22651	ENSG00000172927	69294151	69367726	73576	+	0	inside	0	ENSG00000172927	MYEOV
chr10-93999261-93999989	UP	2.48412e-14	0.123709	0.164	0.094	3.41097e-09	chr10	93999261	93999989	729	undefined	distalIntergenic	intergenic	undefined	-	-	-	-	-	-	-	-	-	-	-
chr3-134463624-134465069	UP	5.41361e-29	0.123708	0.411	0.278	7.43349e-24	chr3	134463624	134465069	1446	undefined	distalIntergenic	intergenic	undefined	-	-	-	-	-	-	-	-	-	-	-
chr12-108609468-108609997	UP	4.80534e-29	0.123702	0.071	0.028	6.59827e-24	chr12	108609468	108609997	530	undefined	distalIntergenic	intergenic	undefined	-	-	-	-	-	-	-	-	-	-	-
chr18-48470315-48470928	UP	2.12813e-28	0.123681	0.06	0.021	2.92215e-23	chr18	48470315	48470928	614	undefined	distalIntergenic	intergenic	undefined	-	-	-	-	-	-	-	-	-	-	-
chr2-11389544-11389986	UP	6.52935e-18	0.123677	0.097	0.05	8.96551e-13	chr2	11389544	11389986	443	promoter4	promoter	intron	undefined	X62087	ENSG00000231403	11388023	11390367	2345	-	0	inside	380	ENSG00000231403	AC099344.2
chr2-127575828-127577107	UP	2.86252e-19	0.123657	0.304	0.197	3.93055e-14	chr2	127575828	127577107	1280	undefined	geneBody	exon	CDS	X67372	ENSG00000169994	127535802	127637729	101928	+	0	inside	0	ENSG00000169994	MYO7B
chr15-78840662-78841000	UP	1.93978e-19	0.123582	0.074	0.033	2.66353e-14	chr15	78840662	78841000	339	undefined	geneBody	exon	CDS	X43949	ENSG00000185787	78810487	78898139	87653	+	0	inside	0	ENSG00000185787	MORF4L1
chr17-66579472-66580658	UP	1.37223e-21	0.123574	0.137	0.078	1.88422e-16	chr17	66579472	66580658	1187	undefined	geneBody	intron	undefined	X53470	ENSG00000154229	66302613	66810743	508131	+	0	inside	0	ENSG00000154229	PRKCA
chr2-223576679-223577266	UP	2.5535e-24	0.123573	0.063	0.025	3.50624e-19	chr2	223576679	223577266	588	undefined	distalIntergenic	intergenic	undefined	-	-	-	-	-	-	-	-	-	-	-
chr12-105418350-105419614	UP	9.2026e-17	0.123456	0.135	0.075	1.26362e-11	chr12	105418350	105419614	1265	undefined	distalIntergenic	intergenic	undefined	-	-	-	-	-	-	-	-	-	-	-
chr6-168007150-168008011	UP	4.1043e-30	0.123454	0.05	0.015	5.63566e-25	chr6	168007150	168008011	862	undefined	geneBody	intron	undefined	X114172	ENSG00000125337	167996241	168045095	48855	+	0	inside	0	ENSG00000125337	KIF25
chr20-32559617-32560136	UP	1.38555e-21	0.12342	0.088	0.044	1.90251e-16	chr20	32559617	32560136	520	promoter2	promoter	intron	undefined	X74599	ENSG00000233293	32561093	32573888	12796	+	956	upstream	956	ENSG00000233293	AL133343.2
chr9-94772173-94773265	UP	3.26224e-16	0.123392	0.196	0.119	4.47941e-11	chr9	94772173	94773265	1093	undefined	geneBody	exon	CDS	X130844	ENSG00000148120	94726701	95087218	360518	+	0	inside	0	ENSG00000148120	AOPEP
chr22-23919532-23920188	UP	4.45946e-17	0.123323	0.108	0.056	6.12334e-12	chr22	23919532	23920188	657	undefined	distalIntergenic	intergenic	undefined	-	-	-	-	-	-	-	-	-	-	-
chr1-31703782-31704317	UP	5.43432e-18	0.123304	0.248	0.156	7.46193e-13	chr1	31703782	31704317	536	promoter4	promoter	exon	utr5	X2234	ENSG00000084636	31652263	31704319	52057	-	0	inside	1	ENSG00000084636	COL16A1
chr19-41325663-41326188	UP	7.81571e-17	0.1233	0.213	0.133	1.07318e-11	chr19	41325663	41326188	526	undefined	geneDownstream	intron	undefined	X60227	ENSG00000142039	41310172	41324873	14702	+	789	downstream	789	ENSG00000142039	CCDC97
chr9-98943132-98944703	UP	1.19233e-18	0.123287	0.266	0.167	1.6372e-13	chr9	98943132	98944703	1572	promoter4	promoter	exon	utr5	X131157	ENSG00000270412	98943337	98943775	439	-	0	includeFeature	0	ENSG00000270412	AL136084.3
chr2-113235123-113235783	UP	1.44416e-21	0.12322	0.102	0.049	1.98299e-16	chr2	113235123	113235783	661	undefined	geneBody	exon	utr5	X66958	ENSG00000125618	113215997	113278921	62925	-	0	inside	0	ENSG00000125618	PAX8
chr14-104966999-104968392	UP	2.24008e-22	0.123218	0.315	0.203	3.07588e-17	chr14	104966999	104968392	1394	undefined	geneBody	intron	undefined	X40468	ENSG00000185567	104937244	104978374	41131	-	0	inside	0	ENSG00000185567	AHNAK2
chr6-36917255-36918213	UP	3.42013e-18	0.123196	0.158	0.087	4.69622e-13	chr6	36917255	36918213	959	undefined	geneBody	intron	undefined	X108387	ENSG00000198663	36871870	36928964	57095	+	0	inside	0	ENSG00000198663	C6orf89
chr3-37493815-37494644	UP	1.31083e-15	0.123194	0.155	0.088	1.79992e-10	chr3	37493815	37494644	830	undefined	geneBody	exon	CDS	X82604	ENSG00000144668	37452115	37823507	371393	+	0	inside	0	ENSG00000144668	ITGA9
chr15-100114632-100114911	UP	3.57717e-16	0.12317	0.134	0.074	4.91185e-11	chr15	100114632	100114911	280	undefined	geneBody	intron	undefined	X45216	ENSG00000140470	99971437	100342005	370569	-	0	inside	0	ENSG00000140470	ADAMTS17
chr3-66047318-66048040	UP	3.46526e-15	0.123159	0.149	0.082	4.75818e-10	chr3	66047318	66048040	723	undefined	distalIntergenic	intergenic	undefined	-	-	-	-	-	-	-	-	-	-	-
chr11-119422589-119423395	UP	4.14187e-24	0.123137	0.072	0.029	5.68724e-19	chr11	119422589	119423395	807	undefined	geneBody	exon	utr5	X25026	ENSG00000154096	119417378	119424985	7608	-	0	inside	0	ENSG00000154096	THY1
chr8-72928963-72929710	UP	4.24401e-20	0.12313	0.075	0.034	5.82749e-15	chr8	72928963	72929710	748	undefined	geneBody	intron	undefined	X124404	ENSG00000182674	72537225	72938349	401125	+	0	inside	0	ENSG00000182674	KCNB2
chr19-40687484-40687757	UP	4.33779e-19	0.12313	0.146	0.084	5.95626e-14	chr19	40687484	40687757	274	undefined	geneBody	intron	undefined	X60182	ENSG00000105245	40665905	40690972	25068	-	0	inside	0	ENSG00000105245	NUMBL
chr2-37776356-37776907	UP	5.36995e-15	0.123113	0.14	0.079	7.37353e-10	chr2	37776356	37776907	552	undefined	distalIntergenic	intergenic	undefined	-	-	-	-	-	-	-	-	-	-	-
chr7-151039033-151039538	UP	3.93027e-21	0.123105	0.095	0.045	5.39669e-16	chr7	151039033	151039538	506	undefined	geneBody	exon	otherExon	X121000	ENSG00000197150	151028422	151047782	19361	+	0	inside	0	ENSG00000197150	ABCB8
chr14-101073174-101073624	UP	2.3679e-17	0.123065	0.09	0.044	3.25139e-12	chr14	101073174	101073624	451	undefined	geneDownstream	exon	otherExon	X40183	ENSG00000223403	101068283	101072937	4655	+	236	downstream	236	ENSG00000223403	MEG9
chr21-42039467-42040865	UP	4.44574e-21	0.123049	0.12	0.065	6.10449e-16	chr21	42039467	42040865	1399	undefined	geneBody	intron	undefined	X77908	ENSG00000237232	42009194	42055130	45937	+	0	inside	0	ENSG00000237232	ZNF295-AS1
chr10-12333009-12334422	UP	8.67614e-25	0.123043	0.401	0.273	1.19133e-19	chr10	12333009	12334422	1414	undefined	distalIntergenic	intergenic	undefined	-	-	-	-	-	-	-	-	-	-	-
chr3-36648391-36649030	UP	2.16825e-16	0.12298	0.105	0.054	2.97724e-11	chr3	36648391	36649030	640	undefined	distalIntergenic	intergenic	undefined	-	-	-	-	-	-	-	-	-	-	-
chr16-70646177-70647764	UP	7.91406e-20	0.122954	0.266	0.169	1.08669e-14	chr16	70646177	70647764	1588	undefined	geneBody	exon	utr5	X48178	ENSG00000157368	70579895	70660682	80788	+	0	inside	0	ENSG00000157368	IL34
chr7-44090334-44090537	UP	6.09381e-19	0.122924	0.102	0.053	8.36747e-14	chr7	44090334	44090537	204	undefined	distalIntergenic	intergenic	undefined	-	-	-	-	-	-	-	-	-	-	-
chr16-56294393-56294951	UP	4.79044e-19	0.122909	0.1	0.054	6.57781e-14	chr16	56294393	56294951	559	undefined	geneBody	intron	undefined	X47494	ENSG00000287866	56282886	56299351	16466	-	0	inside	0	ENSG00000287866	AC009102.4
chr15-26051826-26052969	UP	1.98556e-15	0.122893	0.162	0.095	2.72639e-10	chr15	26051826	26052969	1144	promoter4	promoter	exon	otherExon	X40784	ENSG00000258931	26050538	26052276	1739	-	0	overlapStart	0	ENSG00000258931	AC100836.1
chr11-69462756-69463835	UP	2.7603e-20	0.122892	0.208	0.125	3.79019e-15	chr11	69462756	69463835	1080	undefined	upstream	intergenic	undefined	X22667	ENSG00000261347	69467598	69469705	2108	+	3762	upstream	3762	ENSG00000261347	AP000439.3
chr5-42991668-42993500	UP	1.38664e-24	0.122871	0.23	0.137	1.90401e-19	chr5	42991668	42993500	1833	promoter4	promoter	exon	otherExon	X99269	ENSG00000287263	42983636	42993276	9641	-	0	overlapStart	0	ENSG00000287263	AC008875.3
chr2-55155734-55156562	UP	1.63647e-14	0.122859	0.15	0.085	2.24705e-09	chr2	55155734	55156562	829	undefined	distalIntergenic	intergenic	undefined	-	-	-	-	-	-	-	-	-	-	-
chr1-20792179-20792562	UP	1.54407e-21	0.122837	0.076	0.034	2.12018e-16	chr1	20792179	20792562	384	undefined	upstream	intergenic	undefined	X1433	ENSG00000127483	20742679	20787323	44645	-	4855	upstream	4855	ENSG00000127483	HP1BP3
chr21-39014677-39015028	UP	3.98969e-22	0.122814	0.062	0.024	5.47829e-17	chr21	39014677	39015028	352	undefined	geneBody	intron	undefined	X77736	ENSG00000235888	38988569	39062894	74326	-	0	inside	0	ENSG00000235888	AF064858.1
chr11-86743324-86743996	UP	1.80467e-15	0.12274	0.2	0.122	2.47801e-10	chr11	86743324	86743996	673	undefined	geneBody	intron	undefined	X23598	ENSG00000255250	86727355	86765467	38113	+	0	inside	0	ENSG00000255250	AP003059.2
chr6-106511529-106513047	UP	1.74958e-19	0.122729	0.206	0.119	2.40236e-14	chr6	106511529	106513047	1519	undefined	geneBody	exon	utr5	X110730	ENSG00000112297	106360808	106571978	211171	+	0	inside	0	ENSG00000112297	CRYBG1
chr12-130127590-130128946	UP	4.46406e-21	0.122712	0.246	0.152	6.12964e-16	chr12	130127590	130128946	1357	undefined	distalIntergenic	intergenic	undefined	-	-	-	-	-	-	-	-	-	-	-
chr10-50417517-50418751	UP	4.45664e-18	0.122705	0.241	0.147	6.11945e-13	chr10	50417517	50418751	1235	undefined	geneBody	exon	otherExon	X14779	ENSG00000198964	50305586	50625163	319578	-	0	inside	0	ENSG00000198964	SGMS1
chr10-48464759-48465683	UP	1.55387e-16	0.122648	0.15	0.084	2.13363e-11	chr10	48464759	48465683	925	undefined	geneBody	intron	undefined	X14655	ENSG00000128805	48446034	48656265	210232	-	0	inside	0	ENSG00000128805	ARHGAP22
chr13-46359499-46360245	UP	1.89147e-20	0.122634	0.073	0.032	2.59719e-15	chr13	46359499	46360245	747	undefined	geneBody	exon	utr3	X34242	ENSG00000102445	46342000	46438190	96191	-	0	inside	0	ENSG00000102445	RUBCNL
chr17-47204469-47205916	UP	1.30884e-20	0.122631	0.14	0.077	1.79718e-15	chr17	47204469	47205916	1448	undefined	geneBody	intron	undefined	X52361	ENSG00000198336	47200446	47223679	23234	+	0	inside	0	ENSG00000198336	MYL4
chr8-71832674-71833328	UP	1.49235e-14	0.122592	0.193	0.115	2.04916e-09	chr8	71832674	71833328	655	undefined	geneBody	intron	undefined	X124366	ENSG00000235531	71828167	72118393	290227	+	0	inside	0	ENSG00000235531	MSC-AS1
chr3-11600223-11601092	UP	3.00681e-18	0.122585	0.305	0.197	4.12868e-13	chr3	11600223	11601092	870	undefined	geneBody	intron	undefined	X81087	ENSG00000144560	11556069	11771350	215282	-	0	inside	0	ENSG00000144560	VGLL4
chr22-40238526-40239477	UP	1.9363e-19	0.122579	0.088	0.041	2.65875e-14	chr22	40238526	40239477	952	undefined	geneBody	intron	undefined	X79949	ENSG00000100354	40044817	40335808	290992	+	0	inside	0	ENSG00000100354	TNRC6B
chr7-80941973-80942766	UP	1.4357e-15	0.12255	0.166	0.096	1.97138e-10	chr7	80941973	80942766	794	undefined	distalIntergenic	intergenic	undefined	-	-	-	-	-	-	-	-	-	-	-
chr4-127143153-127144118	UP	5.93963e-17	0.12255	0.098	0.049	8.15577e-12	chr4	127143153	127144118	966	undefined	geneBody	intron	undefined	X95234	ENSG00000248491	127094410	127470569	376160	-	0	inside	0	ENSG00000248491	AC093772.1
chr3-72591344-72591893	UP	5.30089e-18	0.122519	0.101	0.05	7.2787e-13	chr3	72591344	72591893	550	undefined	distalIntergenic	intergenic	undefined	-	-	-	-	-	-	-	-	-	-	-
chr17-59845680-59846781	UP	6.08694e-17	0.122482	0.175	0.102	8.35804e-12	chr17	59845680	59846781	1102	undefined	distalIntergenic	intergenic	undefined	-	-	-	-	-	-	-	-	-	-	-
chr10-99235590-99236306	UP	5.26991e-18	0.122466	0.144	0.087	7.23617e-13	chr10	99235590	99236306	717	promoter4	promoter	exon	utr5	X17524	ENSG00000172987	98457077	99235862	778786	-	0	overlapStart	0	ENSG00000172987	HPSE2
chr15-57536809-57537377	UP	5.21558e-17	0.122447	0.278	0.182	7.16156e-12	chr15	57536809	57537377	569	undefined	geneBody	intron	undefined	X42421	ENSG00000128849	57375967	57550727	174761	+	0	inside	0	ENSG00000128849	CGNL1
chr2-237687712-237687985	UP	7.83651e-19	0.122384	0.147	0.08	1.07604e-13	chr2	237687712	237687985	274	undefined	geneBody	intron	undefined	X72609	ENSG00000124831	237627587	237813682	186096	+	0	inside	0	ENSG00000124831	LRRFIP1
chr1-2874561-2875191	UP	4.25485e-19	0.122375	0.107	0.059	5.84238e-14	chr1	2874561	2875191	631	undefined	distalIntergenic	intergenic	undefined	-	-	-	-	-	-	-	-	-	-	-
chr6-108971105-108972123	UP	8.18664e-18	0.12236	0.078	0.034	1.12412e-12	chr6	108971105	108972123	1019	undefined	geneBody	intron	undefined	X110886	ENSG00000118690	108848416	108974476	126061	+	0	inside	0	ENSG00000118690	ARMC2
chr2-40303811-40304789	UP	5.70115e-19	0.122319	0.083	0.038	7.8283e-14	chr2	40303811	40304789	979	undefined	geneBody	intron	undefined	X63724	ENSG00000183023	40097270	40611053	513784	-	0	inside	0	ENSG00000183023	SLC8A1
chr3-128385301-128385822	UP	1.12833e-16	0.122314	0.211	0.133	1.54933e-11	chr3	128385301	128385822	522	undefined	geneBody	intron	undefined	X86898	ENSG00000132394	128153481	128408646	255166	+	0	inside	0	ENSG00000132394	EEFSEC
chr2-55992118-55993037	UP	9.36076e-16	0.122306	0.249	0.158	1.28533e-10	chr2	55992118	55993037	920	undefined	geneBody	intron	undefined	X64616	ENSG00000226702	55963191	56047326	84136	-	0	inside	0	ENSG00000226702	MIR217HG
chr6-31143009-31143562	UP	1.54602e-15	0.122302	0.111	0.057	2.12286e-10	chr6	31143009	31143562	554	undefined	geneBody	exon	utr3	X107916	ENSG00000204536	31142439	31158238	15800	-	0	inside	0	ENSG00000204536	CCHCR1
chr7-1101366-1102347	UP	3.8141e-16	0.122297	0.206	0.128	5.23718e-11	chr7	1101366	1102347	982	undefined	geneBody	intron	undefined	X114632	ENSG00000146540	996986	1138260	141275	-	0	inside	0	ENSG00000146540	C7orf50
chr19-768448-768772	UP	2.5695e-17	0.122274	0.1	0.051	3.52821e-12	chr19	768448	768772	325	undefined	distalIntergenic	intergenic	undefined	-	-	-	-	-	-	-	-	-	-	-
chr8-13096050-13096667	UP	7.85332e-16	0.122181	0.136	0.073	1.07835e-10	chr8	13096050	13096667	618	undefined	geneBody	exon	otherExon	X121918	ENSG00000164741	13083361	13604610	521250	-	0	inside	0	ENSG00000164741	DLC1
chr9-124309078-124310012	UP	7.50797e-18	0.122165	0.233	0.153	1.03093e-12	chr9	124309078	124310012	935	undefined	geneBody	intron	undefined	X132528	ENSG00000119408	124257606	124353307	95702	+	0	inside	0	ENSG00000119408	NEK6
chr16-11328330-11328881	UP	9.53826e-18	0.122141	0.099	0.048	1.30971e-12	chr16	11328330	11328881	552	undefined	geneBody	intron	undefined	X45987	ENSG00000175643	11249619	11381662	132044	+	0	inside	0	ENSG00000175643	RMI2
chr5-123700433-123701176	UP	7.32448e-18	0.122133	0.095	0.046	1.00573e-12	chr5	123700433	123701176	744	undefined	distalIntergenic	intergenic	undefined	-	-	-	-	-	-	-	-	-	-	-
chr22-27724361-27725108	UP	1.71583e-20	0.12213	0.094	0.049	2.35602e-15	chr22	27724361	27725108	748	undefined	distalIntergenic	intergenic	undefined	-	-	-	-	-	-	-	-	-	-	-
chr8-120396877-120398200	UP	7.72452e-16	0.122124	0.163	0.097	1.06066e-10	chr8	120396877	120398200	1324	undefined	geneBody	intron	undefined	X126503	ENSG00000172172	120380761	120445402	64642	-	0	inside	0	ENSG00000172172	MRPL13
chr13-24148724-24149184	UP	2.2701e-25	0.12211	0.052	0.017	3.1171e-20	chr13	24148724	24149184	461	undefined	geneBody	intron	undefined	X32862	ENSG00000182957	23979805	24307074	327270	+	0	inside	0	ENSG00000182957	SPATA13
chr16-65249348-65250244	UP	5.38224e-16	0.122017	0.156	0.087	7.39041e-11	chr16	65249348	65250244	897	undefined	geneBody	intron	undefined	X47778	ENSG00000260364	65233056	65432820	199765	+	0	inside	0	ENSG00000260364	AC009055.1
chr18-22667283-22668830	UP	3.92313e-19	0.121997	0.072	0.031	5.38688e-14	chr18	22667283	22668830	1548	undefined	distalIntergenic	intergenic	undefined	-	-	-	-	-	-	-	-	-	-	-
chr3-143241232-143242010	UP	1.11386e-17	0.121988	0.105	0.053	1.52945e-12	chr3	143241232	143242010	779	undefined	distalIntergenic	intergenic	undefined	-	-	-	-	-	-	-	-	-	-	-
chr7-47635805-47637179	UP	1.43765e-18	0.121988	0.275	0.18	1.97406e-13	chr7	47635805	47637179	1375	undefined	distalIntergenic	intergenic	undefined	-	-	-	-	-	-	-	-	-	-	-
chr17-81419281-81419692	UP	5.10199e-29	0.121945	0.439	0.309	7.0056e-24	chr17	81419281	81419692	412	undefined	geneBody	intron	undefined	X54436	ENSG00000266074	81395475	81466332	70858	+	0	inside	0	ENSG00000266074	BAHCC1
chr12-49243926-49244842	UP	6.07128e-15	0.121888	0.124	0.067	8.33654e-10	chr12	49243926	49244842	917	undefined	geneBody	intron	undefined	X28477	ENSG00000258101	49232790	49264756	31967	-	0	inside	0	ENSG00000258101	AC010173.1
chr11-83033971-83034776	UP	2.35798e-17	0.121882	0.19	0.114	3.23776e-12	chr11	83033971	83034776	806	undefined	geneBody	exon	utr5	X23424	ENSG00000254698	82963681	83039115	75435	-	0	inside	0	ENSG00000254698	AP000893.2
chr10-44801879-44802356	UP	3.17867e-18	0.121858	0.104	0.052	4.36466e-13	chr10	44801879	44802356	478	undefined	geneBody	intron	undefined	X14503	ENSG00000224812	44793119	44959709	166591	-	0	inside	0	ENSG00000224812	TMEM72-AS1
chr22-46753857-46755004	UP	2.02526e-23	0.121847	0.407	0.273	2.78091e-18	chr22	46753857	46755004	1148	undefined	distalIntergenic	intergenic	undefined	-	-	-	-	-	-	-	-	-	-	-
chr10-69695899-69696487	UP	1.2914e-17	0.121833	0.114	0.061	1.77324e-12	chr10	69695899	69696487	589	undefined	distalIntergenic	intergenic	undefined	-	-	-	-	-	-	-	-	-	-	-
chr9-79686135-79686934	UP	5.07412e-16	0.121827	0.138	0.077	6.96733e-11	chr9	79686135	79686934	800	undefined	geneBody	intron	undefined	X130009	ENSG00000106829	79571773	79726882	155110	+	0	inside	0	ENSG00000106829	TLE4
chr12-1927669-1928476	UP	2.2334e-18	0.121818	0.258	0.169	3.0667e-13	chr12	1927669	1928476	808	undefined	geneDownstream	intergenic	undefined	X26084	ENSG00000235049	1929202	1936574	7373	-	725	downstream	725	ENSG00000235049	LINC00940
chr6-75205199-75205468	UP	3.63907e-17	0.121788	0.12	0.064	4.99684e-12	chr6	75205199	75205468	270	undefined	geneBody	intron	undefined	X109796	ENSG00000111799	75084326	75206053	121728	-	0	inside	0	ENSG00000111799	COL12A1
chr9-84170445-84171186	UP	1.41824e-16	0.121786	0.152	0.086	1.9474e-11	chr9	84170445	84171186	742	undefined	distalIntergenic	intergenic	undefined	-	-	-	-	-	-	-	-	-	-	-
chr12-22227920-22228733	UP	6.44735e-19	0.121785	0.084	0.039	8.85292e-14	chr12	22227920	22228733	814	undefined	geneBody	intron	undefined	X27337	ENSG00000111728	22063773	22437041	373269	-	0	inside	0	ENSG00000111728	ST8SIA1
chr5-38765238-38765965	UP	1.09558e-20	0.121779	0.076	0.034	1.50435e-15	chr5	38765238	38765965	728	undefined	geneBody	intron	undefined	X99052	ENSG00000249740	38682581	38845829	163249	-	0	inside	0	ENSG00000249740	OSMR-AS1
chr1-85330067-85331257	UP	1.59877e-15	0.121762	0.205	0.126	2.19529e-10	chr1	85330067	85331257	1191	undefined	geneBody	intron	undefined	X5116	ENSG00000223653	85276388	85448124	171737	+	0	inside	0	ENSG00000223653	AL078459.1
chr21-29155196-29155902	UP	5.00193e-16	0.121759	0.138	0.076	6.8682e-11	chr21	29155196	29155902	707	undefined	geneBody	intron	undefined	X77055	ENSG00000156265	29077471	29175889	98419	+	0	inside	0	ENSG00000156265	MAP3K7CL
chr9-127578785-127579901	UP	9.86557e-22	0.12175	0.359	0.237	1.35465e-16	chr9	127578785	127579901	1117	promoter4	promoter	exon	utr5	X132739	ENSG00000136854	127579370	127696027	116658	+	0	overlapStart	0	ENSG00000136854	STXBP1
chr1-202364918-202365472	UP	2.47209e-17	0.121707	0.088	0.043	3.39445e-12	chr1	202364918	202365472	555	undefined	geneBody	intron	undefined	X9498	ENSG00000077157	202348699	202592706	244008	+	0	inside	0	ENSG00000077157	PPP1R12B
chr3-124784623-124785125	UP	9.81682e-16	0.121703	0.196	0.117	1.34796e-10	chr3	124784623	124785125	503	undefined	geneBody	intron	undefined	X86574	ENSG00000244286	124781155	124787757	6603	+	0	inside	0	ENSG00000244286	ITGB5-AS1
chr1-218496527-218496894	UP	7.86904e-16	0.1217	0.133	0.076	1.08051e-10	chr1	218496527	218496894	368	undefined	geneBody	intron	undefined	X10403	ENSG00000228208	218459265	218525978	66714	+	0	inside	0	ENSG00000228208	C1orf143
chr1-212605417-212605753	UP	4.14002e-18	0.121646	0.123	0.067	5.6847e-13	chr1	212605417	212605753	337	undefined	geneBody	intron	undefined	X10206	ENSG00000162772	212565334	212620777	55444	+	0	inside	0	ENSG00000162772	ATF3
chr5-54744016-54744644	UP	2.89285e-24	0.121632	0.072	0.03	3.9722e-19	chr5	54744016	54744644	629	undefined	distalIntergenic	intergenic	undefined	-	-	-	-	-	-	-	-	-	-	-
chr16-89246820-89247915	UP	1.31663e-24	0.121515	0.297	0.187	1.80788e-19	chr16	89246820	89247915	1096	undefined	distalIntergenic	intergenic	undefined	-	-	-	-	-	-	-	-	-	-	-
chr17-75087427-75088247	UP	1.00662e-22	0.121513	0.146	0.078	1.3822e-17	chr17	75087427	75088247	821	promoter4	promoter	exon	utr5	X53918	ENSG00000170190	75087727	75106162	18436	+	0	overlapStart	0	ENSG00000170190	SLC16A5
chr19-41220140-41220555	UP	8.5839e-19	0.121496	0.137	0.078	1.17866e-13	chr19	41220140	41220555	416	undefined	geneDownstream	exon	otherExon	X60215	ENSG00000269652	41221426	41222051	626	-	870	downstream	870	ENSG00000269652	AC011510.1
chr10-36171591-36172923	UP	7.49568e-15	0.121489	0.113	0.059	1.02924e-09	chr10	36171591	36172923	1333	undefined	distalIntergenic	intergenic	undefined	-	-	-	-	-	-	-	-	-	-	-
chrX-8504123-8504788	UP	8.809e-18	0.121453	0.072	0.032	1.20957e-12	chrX	8504123	8504788	666	promoter4	promoter	exon	otherExon	X133827	ENSG00000287171	8487165	8504564	17400	-	0	overlapStart	0	ENSG00000287171	AC006062.1
chr15-39357958-39358845	UP	9.33074e-17	0.121449	0.096	0.047	1.28121e-11	chr15	39357958	39358845	888	undefined	geneBody	intron	undefined	X41347	ENSG00000259345	38865322	39427195	561874	-	0	inside	0	ENSG00000259345	AC013652.1
chr1-53145836-53146767	UP	2.51932e-28	0.121448	0.078	0.031	3.4593e-23	chr1	53145836	53146767	932	undefined	upstream	intergenic	undefined	X3534	ENSG00000162383	53087179	53142632	55454	-	3203	upstream	3203	ENSG00000162383	SLC1A7
chr1-153490209-153490585	UP	2.81999e-17	0.121392	0.134	0.076	3.87215e-12	chr1	153490209	153490585	377	undefined	distalIntergenic	intergenic	undefined	-	-	-	-	-	-	-	-	-	-	-
chr7-47391898-47392773	UP	2.22709e-15	0.121345	0.173	0.102	3.05803e-10	chr7	47391898	47392773	876	undefined	geneBody	intron	undefined	X117037	ENSG00000136205	47275154	47582558	307405	-	0	inside	0	ENSG00000136205	TNS3
chr5-159981764-159981963	UP	2.10333e-23	0.121313	0.052	0.019	2.8881e-18	chr5	159981764	159981963	200	undefined	distalIntergenic	intergenic	undefined	-	-	-	-	-	-	-	-	-	-	-
chr19-57161731-57163202	UP	1.9802e-18	0.121276	0.145	0.082	2.71903e-13	chr19	57161731	57163202	1472	undefined	geneBody	intron	undefined	X61404	ENSG00000258873	57154021	57167443	13423	-	0	inside	0	ENSG00000258873	DUXA
chr7-74093549-74094977	UP	1.54279e-18	0.121256	0.232	0.145	2.11841e-13	chr7	74093549	74094977	1429	undefined	geneBody	exon	otherExon	X117817	ENSG00000106683	74082933	74122525	39593	+	0	inside	0	ENSG00000106683	LIMK1
chr4-186624800-186625326	UP	3.73614e-16	0.121229	0.11	0.058	5.13014e-11	chr4	186624800	186625326	527	undefined	geneBody	intron	undefined	X97569	ENSG00000083857	186587794	186726722	138929	-	0	inside	0	ENSG00000083857	FAT1
chr10-78944615-78945285	UP	3.81088e-25	0.121194	0.073	0.03	5.23276e-20	chr10	78944615	78945285	671	undefined	geneBody	exon	otherExon	X16383	ENSG00000224596	78943328	79067895	124568	-	0	inside	0	ENSG00000224596	ZMIZ1-AS1
chr12-15837037-15837956	UP	6.13003e-17	0.121162	0.101	0.052	8.4172e-12	chr12	15837037	15837956	920	undefined	geneBody	exon	utr5	X27034	ENSG00000151491	15620134	15882329	262196	-	0	inside	0	ENSG00000151491	EPS8
chr11-47142920-47143655	UP	4.01696e-19	0.121157	0.074	0.034	5.51573e-14	chr11	47142920	47143655	736	undefined	geneBody	intron	undefined	X21703	ENSG00000149179	46936689	47164385	227697	+	0	inside	0	ENSG00000149179	C11orf49
chr16-1014280-1015224	UP	5.70354e-19	0.121123	0.359	0.245	7.83159e-14	chr16	1014280	1015224	945	undefined	distalIntergenic	intergenic	undefined	-	-	-	-	-	-	-	-	-	-	-
chr10-13977940-13978976	UP	2.78211e-15	0.121101	0.176	0.105	3.82014e-10	chr10	13977940	13978976	1037	undefined	geneBody	intron	undefined	X12832	ENSG00000151474	13643706	14462142	818437	-	0	inside	0	ENSG00000151474	FRMD4A
chr5-159975145-159976177	UP	1.42983e-19	0.121099	0.335	0.222	1.96331e-14	chr5	159975145	159976177	1033	undefined	distalIntergenic	intergenic	undefined	-	-	-	-	-	-	-	-	-	-	-
chr3-127015827-127016296	UP	6.18438e-18	0.121024	0.26	0.172	8.49184e-13	chr3	127015827	127016296	470	undefined	geneBody	intron	undefined	X86762	ENSG00000114554	126988594	127037392	48799	+	0	inside	0	ENSG00000114554	PLXNA1
chr2-113257280-113258189	UP	2.32209e-14	0.121013	0.105	0.055	3.18848e-09	chr2	113257280	113258189	910	undefined	geneBody	exon	otherExon	X66961	ENSG00000125618	113215997	113278921	62925	-	0	inside	0	ENSG00000125618	PAX8
chr15-48411889-48412665	UP	2.00836e-14	0.121011	0.194	0.12	2.7577e-09	chr15	48411889	48412665	777	undefined	geneBody	exon	utr3	X41897	ENSG00000166147	48408306	48645849	237544	-	0	inside	0	ENSG00000166147	FBN1
chr7-1460791-1461088	UP	2.31637e-16	0.120999	0.173	0.101	3.18064e-11	chr7	1460791	1461088	298	promoter1	promoter	intron	undefined	X114668	ENSG00000164877	1428465	1459470	31006	-	1320	upstream	1320	ENSG00000164877	MICALL2
chr16-3020847-3021286	UP	1.11007e-30	0.120983	0.48	0.338	1.52425e-25	chr16	3020847	3021286	440	promoter2	promoter	exon	utr5	X45641	ENSG00000184697	3014712	3020071	5360	-	775	upstream	775	ENSG00000184697	CLDN6
chr3-194554377-194555733	UP	5.20679e-14	0.120949	0.226	0.14	7.14949e-09	chr3	194554377	194555733	1357	undefined	distalIntergenic	intergenic	undefined	-	-	-	-	-	-	-	-	-	-	-
chr6-42338475-42339060	UP	9.34484e-23	0.120939	0.057	0.023	1.28315e-17	chr6	42338475	42339060	586	undefined	geneBody	intron	undefined	X108747	ENSG00000124496	42224931	42452051	227121	-	0	inside	0	ENSG00000124496	TRERF1
chr4-123587869-123589216	UP	8.62399e-15	0.12093	0.243	0.155	1.18417e-09	chr4	123587869	123589216	1348	undefined	geneBody	intron	undefined	X95051	ENSG00000249464	123539026	123962698	423673	+	0	inside	0	ENSG00000249464	LINC01091
chr22-37859689-37860153	UP	3.93136e-17	0.120926	0.077	0.037	5.3982e-12	chr22	37859689	37860153	465	undefined	geneBody	intron	undefined	X79773	ENSG00000100129	37848868	37889407	40540	+	0	inside	0	ENSG00000100129	EIF3L
chr5-41526904-41527803	UP	3.19639e-15	0.120921	0.102	0.053	4.389e-10	chr5	41526904	41527803	900	undefined	distalIntergenic	intergenic	undefined	-	-	-	-	-	-	-	-	-	-	-
chr13-76383379-76384411	UP	2.48435e-18	0.120915	0.087	0.039	3.41129e-13	chr13	76383379	76384411	1033	undefined	distalIntergenic	intergenic	undefined	-	-	-	-	-	-	-	-	-	-	-
chr3-129481626-129482168	UP	3.48317e-26	0.120907	0.08	0.035	4.78277e-21	chr3	129481626	129482168	543	undefined	geneBody	exon	utr3	X86993	ENSG00000163913	129440036	129520507	80472	+	0	inside	0	ENSG00000163913	IFT122
chr3-172749201-172749579	UP	6.37525e-18	0.120899	0.101	0.05	8.75392e-13	chr3	172749201	172749579	379	promoter1	promoter	intergenic	undefined	X89068	ENSG00000114346	172750682	172821474	70793	+	1102	upstream	1102	ENSG00000114346	ECT2
chr4-8157438-8157882	UP	3.01409e-19	0.120882	0.156	0.092	4.13868e-14	chr4	8157438	8157882	445	undefined	geneBody	intron	undefined	X91106	ENSG00000163995	7965310	8158832	193523	-	0	inside	0	ENSG00000163995	ABLIM2
chr5-150214218-150214576	UP	1.19914e-15	0.120863	0.153	0.088	1.64655e-10	chr5	150214218	150214576	359	undefined	geneBody	intron	undefined	X104257	ENSG00000011083	150190062	150222788	32727	+	0	inside	0	ENSG00000011083	SLC6A7
chr9-114180698-114181005	UP	5.77407e-16	0.120832	0.113	0.063	7.92844e-11	chr9	114180698	114181005	308	undefined	geneBody	intron	undefined	X131941	ENSG00000196739	114155537	114312511	156975	+	0	inside	0	ENSG00000196739	COL27A1
chr22-19995326-19996017	UP	5.98098e-21	0.120808	0.406	0.275	8.21254e-16	chr22	19995326	19996017	692	undefined	geneBody	intron	undefined	X78556	ENSG00000099889	19969896	20016823	46928	-	0	inside	0	ENSG00000099889	ARVCF
chr1-206002839-206004151	UP	4.06513e-17	0.120793	0.133	0.072	5.58186e-12	chr1	206002839	206004151	1313	promoter4	promoter	exon	utr5	X9815	ENSG00000276600	205976740	206003461	26722	-	0	overlapStart	0	ENSG00000276600	RAB7B
chr2-69167117-69167484	UP	4.30307e-17	0.120792	0.109	0.059	5.90859e-12	chr2	69167117	69167484	368	undefined	geneBody	intron	undefined	X65207	ENSG00000169604	69013178	69249327	236150	+	0	inside	0	ENSG00000169604	ANTXR1
chr1-5503652-5504685	UP	4.49443e-18	0.120774	0.115	0.065	6.17135e-13	chr1	5503652	5504685	1034	undefined	distalIntergenic	intergenic	undefined	-	-	-	-	-	-	-	-	-	-	-
chr4-140071694-140072239	UP	5.03843e-21	0.12076	0.074	0.033	6.91831e-16	chr4	140071694	140072239	546	undefined	geneBody	intron	undefined	X95626	ENSG00000196782	139716753	140154184	437432	-	0	inside	0	ENSG00000196782	MAML3
chr21-34333015-34333335	UP	2.65542e-15	0.120733	0.103	0.055	3.64619e-10	chr21	34333015	34333335	321	undefined	distalIntergenic	intergenic	undefined	-	-	-	-	-	-	-	-	-	-	-
chr10-29658706-29659752	UP	1.7811e-15	0.120723	0.225	0.14	2.44565e-10	chr10	29658706	29659752	1047	undefined	geneBody	intron	undefined	X13710	ENSG00000197321	29457338	29736781	279444	-	0	inside	0	ENSG00000197321	SVIL
chr1-115134713-115135515	UP	2.57864e-26	0.120713	0.439	0.309	3.54076e-21	chr1	115134713	115135515	803	undefined	distalIntergenic	intergenic	undefined	-	-	-	-	-	-	-	-	-	-	-
chr22-25759771-25760248	UP	1.73716e-14	0.120708	0.15	0.086	2.38531e-09	chr22	25759771	25760248	478	undefined	geneBody	intron	undefined	X79005	ENSG00000133454	25742144	26031041	288898	+	0	inside	0	ENSG00000133454	MYO18B
chr1-14942788-14943231	UP	1.08623e-15	0.120683	0.187	0.112	1.49151e-10	chr1	14942788	14943231	444	undefined	geneBody	intron	undefined	X1031	ENSG00000189337	13892792	15118043	1225252	+	0	inside	0	ENSG00000189337	KAZN
chr10-109895145-109895722	UP	1.13052e-18	0.120652	0.337	0.226	1.55233e-13	chr10	109895145	109895722	578	undefined	geneBody	intron	undefined	X17957	ENSG00000108039	109864766	109923553	58788	-	0	inside	0	ENSG00000108039	XPNPEP1
chr17-18157933-18158503	UP	6.48336e-20	0.120637	0.262	0.168	8.90236e-15	chr17	18157933	18158503	571	undefined	geneBody	exon	utr5	X50701	ENSG00000091536	18108706	18179802	71097	+	0	inside	0	ENSG00000091536	MYO15A
chr9-121736033-121736681	UP	1.41069e-19	0.12058	0.311	0.205	1.93703e-14	chr9	121736033	121736681	649	undefined	geneBody	intron	undefined	X132370	ENSG00000136848	121567057	121785530	218474	+	0	inside	0	ENSG00000136848	DAB2IP
chr1-31591784-31592059	UP	3.20511e-15	0.120553	0.162	0.099	4.40097e-10	chr1	31591784	31592059	276	undefined	distalIntergenic	intergenic	undefined	-	-	-	-	-	-	-	-	-	-	-
chr4-185792314-185793210	UP	8.16769e-19	0.12054	0.082	0.038	1.12151e-13	chr4	185792314	185793210	897	undefined	geneBody	intron	undefined	X97507	ENSG00000154556	185585444	185956652	371209	-	0	inside	0	ENSG00000154556	SORBS2
chr16-86929012-86929858	UP	4.67362e-17	0.120494	0.244	0.16	6.4174e-12	chr16	86929012	86929858	847	undefined	geneBody	intron	undefined	X49122	ENSG00000287161	86899356	86961268	61913	+	0	inside	0	ENSG00000287161	AC093519.2
chr13-110527273-110527999	UP	1.3182e-16	0.120493	0.176	0.106	1.81003e-11	chr13	110527273	110527999	727	undefined	geneBody	intron	undefined	X36161	ENSG00000139832	110523066	110561722	38657	-	0	inside	0	ENSG00000139832	RAB20
chr10-42475117-42476487	UP	1.78989e-19	0.120477	0.083	0.039	2.45771e-14	chr10	42475117	42476487	1371	promoter4	promoter	exon	otherExon	X14324	ENSG00000185904	42475480	42495337	19858	+	0	overlapStart	0	ENSG00000185904	LINC00839
chr6-37244498-37245344	UP	1.67745e-28	0.120467	0.399	0.275	2.30332e-23	chr6	37244498	37245344	847	undefined	geneBody	intron	undefined	X108424	ENSG00000286105	37212181	37257637	45457	-	0	inside	0	ENSG00000286105	AL353579.1
chr1-153649711-153650181	UP	6.29561e-18	0.120407	0.123	0.07	8.64456e-13	chr1	153649711	153650181	471	undefined	distalIntergenic	intergenic	undefined	-	-	-	-	-	-	-	-	-	-	-
chr19-28882805-28883882	UP	4.34202e-21	0.120399	0.075	0.031	5.96207e-16	chr19	28882805	28883882	1078	promoter4	promoter	exon	otherExon	X59564	ENSG00000267339	28883430	28970874	87445	+	0	overlapStart	0	ENSG00000267339	LINC00906
chr3-64209943-64210606	UP	1.17463e-15	0.120394	0.224	0.137	1.6129e-10	chr3	64209943	64210606	664	undefined	geneBody	intron	undefined	X84095	ENSG00000163637	64092236	64445476	353241	-	0	inside	0	ENSG00000163637	PRICKLE2
chr17-15434232-15434680	UP	1.09209e-17	0.12039	0.089	0.043	1.49956e-12	chr17	15434232	15434680	449	undefined	geneDownstream	intergenic	undefined	X50497	ENSG00000239704	15436015	15503608	67594	-	1334	downstream	1334	ENSG00000239704	CDRT4
chr4-106716760-106717509	UP	7.58548e-16	0.120378	0.089	0.044	1.04157e-10	chr4	106716760	106717509	750	undefined	geneBody	intron	undefined	X94447	ENSG00000286147	106525401	106938640	413240	+	0	inside	0	ENSG00000286147	AC092445.1
chr7-108824446-108825440	UP	2.8612e-19	0.120356	0.071	0.031	3.92875e-14	chr7	108824446	108825440	995	undefined	distalIntergenic	intergenic	undefined	-	-	-	-	-	-	-	-	-	-	-
chr7-29865215-29865907	UP	4.46772e-18	0.120338	0.098	0.048	6.13467e-13	chr7	29865215	29865907	693	undefined	geneBody	intron	undefined	X115993	ENSG00000122574	29806486	29917066	110581	+	0	inside	0	ENSG00000122574	WIPF3
chr9-81737416-81738472	UP	8.94903e-16	0.120331	0.119	0.065	1.2288e-10	chr9	81737416	81738472	1057	undefined	geneBody	intron	undefined	X130086	ENSG00000233926	81689713	81776900	87188	+	0	inside	0	ENSG00000233926	AL591368.1
chr2-233210926-233211633	UP	1.21319e-15	0.120323	0.179	0.104	1.66584e-10	chr2	233210926	233211633	708	undefined	geneBody	intron	undefined	X72287	ENSG00000085978	233210051	233295674	85624	+	0	inside	0	ENSG00000085978	ATG16L1
chr6-22877537-22878157	UP	1.56537e-17	0.120301	0.089	0.044	2.14942e-12	chr6	22877537	22878157	621	undefined	geneBody	intron	undefined	X107432	ENSG00000233358	22744395	23031780	287386	-	0	inside	0	ENSG00000233358	AL035401.1
chr10-133259244-133259538	UP	3.20972e-25	0.120299	0.085	0.038	4.4073e-20	chr10	133259244	133259538	295	promoter1	promoter	intergenic	undefined	X19376	ENSG00000273980	133257144	133257551	408	-	1692	upstream	1692	ENSG00000273980	AL592071.1
chr3-185548810-185550087	UP	3.30453e-15	0.120269	0.174	0.1	4.53749e-10	chr3	185548810	185550087	1278	undefined	geneBody	intron	undefined	X89652	ENSG00000163898	185506262	185552588	46327	-	0	inside	0	ENSG00000163898	LIPH
chr3-104359184-104360244	UP	4.69618e-12	0.120237	0.179	0.106	6.44837e-07	chr3	104359184	104360244	1061	undefined	distalIntergenic	intergenic	undefined	-	-	-	-	-	-	-	-	-	-	-
chr3-134396532-134397407	UP	2.05571e-17	0.12013	0.166	0.101	2.82272e-12	chr3	134396532	134397407	876	undefined	distalIntergenic	intergenic	undefined	-	-	-	-	-	-	-	-	-	-	-
chr8-140645680-140646180	UP	8.7276e-16	0.120115	0.1	0.05	1.1984e-10	chr8	140645680	140646180	501	undefined	distalIntergenic	intergenic	undefined	-	-	-	-	-	-	-	-	-	-	-
chr1-207320721-207322385	UP	1.88338e-27	0.120088	0.396	0.259	2.58609e-22	chr1	207320721	207322385	1665	promoter4	promoter	exon	utr5	X9901	ENSG00000196352	207321376	207386804	65429	+	0	overlapStart	0	ENSG00000196352	CD55
chr20-856162-856784	UP	4.77554e-17	0.120081	0.085	0.041	6.55735e-12	chr20	856162	856784	623	undefined	geneBody	exon	utr3	X73092	ENSG00000125898	833715	857463	23749	+	0	inside	0	ENSG00000125898	FAM110A
chr19-18995798-18996143	UP	4.8344e-23	0.120019	0.067	0.028	6.63816e-18	chr19	18995798	18996143	346	undefined	geneBody	intron	undefined	X59375	ENSG00000064607	18990888	19034023	43136	-	0	inside	0	ENSG00000064607	SUGP2
chr7-2174926-2175859	UP	4.49342e-13	0.120016	0.218	0.136	6.16996e-08	chr7	2174926	2175859	934	undefined	geneBody	exon	otherExon	X114724	ENSG00000002822	1815793	2233243	417451	-	0	inside	0	ENSG00000002822	MAD1L1
chr5-177671816-177672330	UP	4.80371e-23	0.119989	0.074	0.033	6.59603e-18	chr5	177671816	177672330	515	undefined	distalIntergenic	intergenic	undefined	-	-	-	-	-	-	-	-	-	-	-
chr5-38417522-38417954	UP	2.76662e-17	0.119956	0.095	0.047	3.79887e-12	chr5	38417522	38417954	433	undefined	geneBody	intron	undefined	X99013	ENSG00000164318	38258409	38465480	207072	+	0	inside	0	ENSG00000164318	EGFLAM
chr11-36452383-36452751	UP	3.0553e-18	0.119924	0.089	0.044	4.19526e-13	chr11	36452383	36452751	369	undefined	geneBody	intron	undefined	X21352	ENSG00000135362	36296288	36465204	168917	+	0	inside	0	ENSG00000135362	PRR5L
chr17-8696903-8699100	UP	1.93651e-36	0.119863	0.569	0.416	2.65904e-31	chr17	8696903	8699100	2198	undefined	distalIntergenic	intergenic	undefined	-	-	-	-	-	-	-	-	-	-	-
chr1-119965866-119966361	UP	2.53747e-21	0.119843	0.069	0.029	3.48423e-16	chr1	119965866	119966361	496	undefined	geneBody	intron	undefined	X6659	ENSG00000134250	119911553	120100779	189227	-	0	inside	0	ENSG00000134250	NOTCH2
chr20-52179292-52180241	UP	4.093e-21	0.119803	0.061	0.024	5.62014e-16	chr20	52179292	52180241	950	undefined	geneBody	intron	undefined	X75977	ENSG00000020256	52051663	52204308	152646	-	0	inside	0	ENSG00000020256	ZFP64
chr8-30013454-30014221	UP	4.62854e-16	0.119802	0.095	0.047	6.35549e-11	chr8	30013454	30014221	768	undefined	distalIntergenic	intergenic	undefined	-	-	-	-	-	-	-	-	-	-	-
chr12-124379754-124380711	UP	1.36297e-28	0.119794	0.458	0.318	1.87151e-23	chr12	124379754	124380711	958	undefined	geneBody	intron	undefined	X32177	ENSG00000196498	124324415	124567589	243175	-	0	inside	0	ENSG00000196498	NCOR2
chr16-84836181-84836749	UP	1.70281e-16	0.119787	0.254	0.163	2.33815e-11	chr16	84836181	84836749	569	undefined	geneBody	exon	utr5	X48940	ENSG00000285848	84817182	84856665	39484	-	0	inside	0	ENSG00000285848	AC025280.3
chr11-86497297-86498082	UP	1.96071e-17	0.119787	0.076	0.034	2.69227e-12	chr11	86497297	86498082	786	undefined	geneBody	exon	CDS	X23559	ENSG00000254733	86431590	86622867	191278	+	0	inside	0	ENSG00000254733	AP001831.1
chr17-27363463-27364537	UP	1.91549e-15	0.119772	0.143	0.083	2.63018e-10	chr17	27363463	27364537	1075	undefined	distalIntergenic	intergenic	undefined	-	-	-	-	-	-	-	-	-	-	-
chr20-57211999-57213239	UP	2.3624e-18	0.119757	0.143	0.082	3.24383e-13	chr20	57211999	57213239	1241	promoter1	promoter	intron	undefined	X76129	ENSG00000235032	57214872	57215866	995	+	1632	upstream	1632	ENSG00000235032	BMP7-AS1
chr3-187567572-187568534	UP	4.20961e-19	0.119731	0.081	0.038	5.78026e-14	chr3	187567572	187568534	963	undefined	distalIntergenic	intergenic	undefined	-	-	-	-	-	-	-	-	-	-	-
chr11-460281-461097	UP	1.31987e-21	0.119716	0.077	0.033	1.81233e-16	chr11	460281	461097	817	undefined	geneDownstream	exon	utr3	X19458	ENSG00000255237	462930	463899	970	-	1832	downstream	1832	ENSG00000255237	AC138230.1
chr8-126374737-126375800	UP	1.92481e-15	0.119683	0.129	0.069	2.64297e-10	chr8	126374737	126375800	1064	undefined	distalIntergenic	intergenic	undefined	-	-	-	-	-	-	-	-	-	-	-
chr9-91489120-91489834	UP	4.64649e-21	0.11968	0.063	0.025	6.38014e-16	chr9	91489120	91489834	715	undefined	distalIntergenic	intergenic	undefined	-	-	-	-	-	-	-	-	-	-	-
chr8-102655329-102656523	UP	4.52776e-40	0.119671	0.532	0.38	6.21712e-35	chr8	102655329	102656523	1195	promoter4	promoter	exon	utr5	X125708	ENSG00000155090	102648784	102655725	6942	-	0	overlapStart	0	ENSG00000155090	KLF10
chr8-48589430-48590604	UP	8.77696e-21	0.119641	0.156	0.089	1.20517e-15	chr8	48589430	48590604	1175	promoter4	promoter	exon	otherExon	X123574	ENSG00000233858	48590401	48594621	4221	+	0	overlapStart	0	ENSG00000233858	LINC02599
chr5-134503298-134503823	UP	3.38006e-22	0.119608	0.09	0.041	4.6412e-17	chr5	134503298	134503823	526	undefined	upstream	intergenic	undefined	X103140	ENSG00000251169	134506552	134509229	2678	+	2728	upstream	2728	ENSG00000251169	LINC01843
chr7-101537167-101537477	UP	6.37752e-20	0.119555	0.078	0.038	8.75704e-15	chr7	101537167	101537477	311	undefined	geneBody	intron	undefined	X118975	ENSG00000160963	101362875	101559024	196150	+	0	inside	0	ENSG00000160963	COL26A1
chr18-3622294-3622715	UP	6.24843e-18	0.11955	0.202	0.124	8.57978e-13	chr18	3622294	3622715	422	undefined	geneBody	intron	undefined	X54799	ENSG00000170579	3496032	4455307	959276	-	0	inside	0	ENSG00000170579	DLGAP1
chr7-55132823-55133138	UP	3.96832e-19	0.119547	0.081	0.038	5.44894e-14	chr7	55132823	55133138	316	undefined	geneBody	intron	undefined	X117297	ENSG00000146648	55019017	55211628	192612	+	0	inside	0	ENSG00000146648	EGFR
chr1-115074831-115075407	UP	2.01947e-14	0.119529	0.118	0.066	2.77295e-09	chr1	115074831	115075407	577	undefined	geneBody	intron	undefined	X6363	ENSG00000134198	115048011	115089503	41493	-	0	inside	0	ENSG00000134198	TSPAN2
chr7-30116265-30117237	UP	1.10851e-14	0.119513	0.266	0.17	1.5221e-09	chr7	30116265	30117237	973	undefined	geneBody	intron	undefined	X116019	ENSG00000106086	30027404	30130483	103080	+	0	inside	0	ENSG00000106086	PLEKHA8
chr2-47236551-47237827	UP	7.84813e-16	0.119443	0.152	0.088	1.07763e-10	chr2	47236551	47237827	1277	undefined	geneBody	intron	undefined	X64284	ENSG00000226087	47225781	47240886	15106	+	0	inside	0	ENSG00000226087	AC073283.2
chr5-151686428-151687301	UP	2.60232e-24	0.119435	0.374	0.255	3.57328e-19	chr5	151686428	151687301	874	promoter4	promoter	exon	utr5	X104383	ENSG00000113140	151661096	151686975	25880	-	0	overlapStart	0	ENSG00000113140	SPARC
chr11-66981977-66982273	UP	2.38146e-23	0.119422	0.067	0.027	3.27e-18	chr11	66981977	66982273	297	undefined	distalIntergenic	intergenic	undefined	-	-	-	-	-	-	-	-	-	-	-
chr21-41664925-41665392	UP	5.824e-20	0.119416	0.081	0.038	7.99699e-15	chr21	41664925	41665392	468	undefined	distalIntergenic	intergenic	undefined	-	-	-	-	-	-	-	-	-	-	-
chr17-44587070-44587868	UP	1.45222e-16	0.119392	0.311	0.204	1.99406e-11	chr17	44587070	44587868	799	undefined	distalIntergenic	intergenic	undefined	-	-	-	-	-	-	-	-	-	-	-
chr1-201460925-201462244	UP	2.18632e-27	0.119374	0.396	0.28	3.00206e-22	chr1	201460925	201462244	1320	undefined	distalIntergenic	intergenic	undefined	-	-	-	-	-	-	-	-	-	-	-
chr12-86549903-86551874	UP	4.96121e-23	0.119372	0.43	0.303	6.81228e-18	chr12	86549903	86551874	1972	undefined	geneBody	intron	undefined	X30001	ENSG00000182050	85955666	86838904	883239	-	0	inside	0	ENSG00000182050	MGAT4C
chr20-17806333-17807269	UP	5.75433e-20	0.119327	0.142	0.078	7.90133e-15	chr20	17806333	17807269	937	undefined	distalIntergenic	intergenic	undefined	-	-	-	-	-	-	-	-	-	-	-
chr12-110844488-110845329	UP	1.96635e-13	0.119313	0.118	0.063	2.70002e-08	chr12	110844488	110845329	842	promoter1	promoter	intron	undefined	X31398	ENSG00000173093	110846769	110907535	60767	+	1439	upstream	1439	ENSG00000173093	CCDC63
chr4-7134598-7135453	UP	1.851e-19	0.119296	0.116	0.06	2.54163e-14	chr4	7134598	7135453	856	undefined	distalIntergenic	intergenic	undefined	-	-	-	-	-	-	-	-	-	-	-
chr10-86598969-86599283	UP	8.60992e-21	0.119289	0.057	0.023	1.18224e-15	chr10	86598969	86599283	315	undefined	distalIntergenic	intergenic	undefined	-	-	-	-	-	-	-	-	-	-	-
chr8-133190680-133191305	UP	8.87337e-17	0.119284	0.191	0.119	1.21841e-11	chr8	133190680	133191305	626	promoter4	promoter	exon	utr5	X127136	ENSG00000104415	133191039	133231690	40652	+	0	overlapStart	0	ENSG00000104415	CCN4
chr1-115098915-115099949	UP	8.98644e-15	0.119265	0.168	0.101	1.23394e-09	chr1	115098915	115099949	1035	promoter4	promoter	exon	otherExon	X6367	ENSG00000233730	115099672	115102658	2987	+	0	overlapStart	0	ENSG00000233730	LINC01765
chr1-88867512-88868076	UP	1.10702e-15	0.119163	0.102	0.054	1.52006e-10	chr1	88867512	88868076	565	undefined	geneBody	intron	undefined	X5288	ENSG00000137947	88852633	88891944	39312	-	0	inside	0	ENSG00000137947	GTF2B
chr15-92801489-92802021	UP	2.38257e-17	0.119129	0.109	0.057	3.27152e-12	chr15	92801489	92802021	533	undefined	geneBody	intron	undefined	X44790	ENSG00000185442	92617448	92809884	192437	-	0	inside	0	ENSG00000185442	FAM174B
chr1-59738583-59738976	UP	1.68855e-24	0.11912	0.053	0.02	2.31857e-19	chr1	59738583	59738976	394	undefined	geneBody	intron	undefined	X3986	ENSG00000172456	59296638	59810647	514010	+	0	inside	0	ENSG00000172456	FGGY
chr3-193974136-193974670	UP	2.07038e-20	0.119119	0.061	0.025	2.84286e-15	chr3	193974136	193974670	535	undefined	geneBody	intron	undefined	X90141	ENSG00000214146	193957372	194003760	46389	-	0	inside	0	ENSG00000214146	LINC02026
chr2-216692155-216692407	UP	4.97149e-16	0.119072	0.209	0.134	6.8264e-11	chr2	216692155	216692407	253	undefined	geneBody	intron	undefined	X71208	ENSG00000115461	216672105	216695549	23445	-	0	inside	0	ENSG00000115461	IGFBP5
chr11-79439832-79441266	UP	5.52226e-18	0.119068	0.335	0.224	7.58267e-13	chr11	79439832	79441266	1435	promoter4	promoter	exon	utr5	X23357	ENSG00000149256	78652829	79441030	788202	-	0	overlapStart	0	ENSG00000149256	TENM4
chr17-17928514-17929557	UP	6.94302e-14	0.119056	0.128	0.071	9.53353e-09	chr17	17928514	17929557	1044	undefined	geneBody	intron	undefined	X50688	ENSG00000175662	17843511	17972422	128912	-	0	inside	0	ENSG00000175662	TOM1L2
chr16-56945966-56946182	UP	6.12918e-23	0.119027	0.056	0.022	8.41603e-18	chr16	56945966	56946182	217	undefined	geneDownstream	intergenic	undefined	X47552	ENSG00000051108	56932142	56944864	12723	+	1101	downstream	1101	ENSG00000051108	HERPUD1
chr5-151739959-151741270	UP	2.27764e-21	0.118983	0.326	0.216	3.12745e-16	chr5	151739959	151741270	1312	undefined	geneDownstream	intergenic	undefined	X104391	ENSG00000177556	151742316	151772532	30217	-	1045	downstream	1045	ENSG00000177556	ATOX1
chrX-39758848-39759367	UP	5.34184e-19	0.118982	0.092	0.05	7.33493e-14	chrX	39758848	39759367	520	undefined	distalIntergenic	intergenic	undefined	-	-	-	-	-	-	-	-	-	-	-
chr7-610419-611433	UP	2.30655e-18	0.118971	0.115	0.06	3.16715e-13	chr7	610419	611433	1015	undefined	geneDownstream	intron	undefined	X114566	ENSG00000237181	603185	608482	5298	+	1936	downstream	1936	ENSG00000237181	AC147651.4
chr16-70577149-70577663	UP	1.58343e-14	0.118955	0.279	0.185	2.17423e-09	chr16	70577149	70577663	515	undefined	geneBody	exon	utr3	X48168	ENSG00000189091	70523791	70577670	53880	+	0	inside	0	ENSG00000189091	SF3B3
chr5-169626648-169627127	UP	2.16995e-18	0.118942	0.064	0.027	2.97957e-13	chr5	169626648	169627127	480	undefined	distalIntergenic	intergenic	undefined	-	-	-	-	-	-	-	-	-	-	-
chr6-31122696-31123283	UP	4.55413e-17	0.118923	0.24	0.15	6.25332e-12	chr6	31122696	31123283	588	undefined	geneBody	intron	undefined	X107913	ENSG00000204540	31114750	31140092	25343	+	0	inside	0	ENSG00000204540	PSORS1C1
chr2-36478255-36478734	UP	5.0455e-14	0.118909	0.125	0.067	6.92802e-09	chr2	36478255	36478734	480	undefined	geneBody	intron	undefined	X63414	ENSG00000150938	36355778	36551135	195358	+	0	inside	0	ENSG00000150938	CRIM1
chr9-125125352-125126641	UP	1.80729e-16	0.118849	0.183	0.109	2.48161e-11	chr9	125125352	125126641	1290	undefined	geneBody	intron	undefined	X132570	ENSG00000173611	124942608	125143506	200899	-	0	inside	0	ENSG00000173611	SCAI
chr3-58383985-58384260	UP	1.77803e-21	0.118836	0.055	0.019	2.44143e-16	chr3	58383985	58384260	276	undefined	geneBody	intron	undefined	X83891	ENSG00000168297	58332880	58426127	93248	+	0	inside	0	ENSG00000168297	PXK
chr16-79191731-79192335	UP	5.13779e-21	0.11882	0.054	0.02	7.05475e-16	chr16	79191731	79192335	605	undefined	geneBody	intron	undefined	X48582	ENSG00000186153	78099430	79212667	1113238	+	0	inside	0	ENSG00000186153	WWOX
chr1-206579773-206580191	UP	1.08399e-17	0.118805	0.111	0.059	1.48843e-12	chr1	206579773	206580191	419	undefined	geneBody	intron	undefined	X9846	ENSG00000143486	206571292	206612465	41174	-	0	inside	0	ENSG00000143486	EIF2D
chr13-27079141-27080190	UP	7.05205e-16	0.118784	0.087	0.042	9.68324e-11	chr13	27079141	27080190	1050	undefined	geneBody	intron	undefined	X33020	ENSG00000152484	27066156	27171811	105656	-	0	inside	0	ENSG00000152484	USP12
chr10-12220107-12220756	UP	5.71282e-13	0.118769	0.126	0.071	7.84434e-08	chr10	12220107	12220756	650	undefined	geneBody	intron	undefined	X12684	ENSG00000151465	12195965	12250589	54625	+	0	inside	0	ENSG00000151465	CDC123
chr9-91495203-91495861	UP	7.11339e-16	0.118741	0.109	0.056	9.76747e-11	chr9	91495203	91495861	659	undefined	distalIntergenic	intergenic	undefined	-	-	-	-	-	-	-	-	-	-	-
chr16-55502647-55503295	UP	5.79641e-18	0.118735	0.154	0.088	7.95911e-13	chr16	55502647	55503295	649	undefined	geneBody	exon	CDS	X47451	ENSG00000087245	55389700	55506691	116992	+	0	inside	0	ENSG00000087245	MMP2
chr20-50033690-50034149	UP	3.16353e-14	0.118725	0.166	0.098	4.34388e-09	chr20	50033690	50034149	460	undefined	distalIntergenic	intergenic	undefined	-	-	-	-	-	-	-	-	-	-	-
chr3-176766339-176767936	UP	1.13991e-15	0.11868	0.15	0.088	1.56522e-10	chr3	176766339	176767936	1598	undefined	geneBody	intron	undefined	X89207	ENSG00000223715	176415439	176867838	452400	-	0	inside	0	ENSG00000223715	LINC01208
chr11-120088623-120089394	UP	1.6128e-14	0.118637	0.204	0.125	2.21455e-09	chr11	120088623	120089394	772	undefined	distalIntergenic	intergenic	undefined	-	-	-	-	-	-	-	-	-	-	-
chr9-98022334-98022883	UP	1.41345e-13	0.11861	0.108	0.057	1.94082e-08	chr9	98022334	98022883	550	undefined	distalIntergenic	intergenic	undefined	-	-	-	-	-	-	-	-	-	-	-
chr19-2540396-2541202	UP	4.43578e-19	0.118591	0.334	0.22	6.09081e-14	chr19	2540396	2541202	807	undefined	geneBody	intron	undefined	X58038	ENSG00000176533	2511219	2702694	191476	-	0	inside	0	ENSG00000176533	GNG7
chr8-38405287-38405526	UP	2.39726e-14	0.118576	0.121	0.065	3.2917e-09	chr8	38405287	38405526	240	undefined	geneBody	intron	undefined	X123112	ENSG00000165046	38386207	38409527	23321	+	0	inside	0	ENSG00000165046	LETM2
chr7-47405646-47407122	UP	1.2699e-15	0.118539	0.252	0.157	1.74371e-10	chr7	47405646	47407122	1477	undefined	geneBody	intron	undefined	X117038	ENSG00000136205	47275154	47582558	307405	-	0	inside	0	ENSG00000136205	TNS3
chrX-115940543-115941391	UP	8.56275e-15	0.118533	0.106	0.057	1.17576e-09	chrX	115940543	115941391	849	undefined	geneBody	intron	undefined	X136374	ENSG00000235244	115694880	115969130	274251	-	0	inside	0	ENSG00000235244	DANT2
chr2-27798949-27799865	UP	7.36121e-19	0.118533	0.327	0.218	1.01077e-13	chr2	27798949	27799865	917	undefined	geneBody	intron	undefined	X63002	ENSG00000171174	27781379	27890681	109303	-	0	inside	0	ENSG00000171174	RBKS
chr17-17205343-17206918	UP	3.55275e-30	0.118508	0.439	0.308	4.87832e-25	chr17	17205343	17206918	1576	promoter4	promoter	exon	utr5	X50626	ENSG00000179598	17200995	17206333	5339	-	0	overlapStart	0	ENSG00000179598	PLD6
chr7-47651261-47652117	UP	1.34088e-14	0.118493	0.254	0.164	1.84117e-09	chr7	47651261	47652117	857	undefined	upstream	intergenic	undefined	X117076	ENSG00000221845	47655244	47661648	6405	+	3126	upstream	3126	ENSG00000221845	C7orf65
chr5-150138632-150139037	UP	1.25758e-18	0.118482	0.338	0.233	1.72679e-13	chr5	150138632	150139037	406	undefined	geneBody	intron	undefined	X104246	ENSG00000113721	150113839	150155872	42034	-	0	inside	0	ENSG00000113721	PDGFRB
chr14-89921992-89922671	UP	1.50313e-19	0.118481	0.056	0.022	2.06396e-14	chr14	89921992	89922671	680	undefined	geneBody	intron	undefined	X39545	ENSG00000140025	89794669	89954777	160109	-	0	inside	0	ENSG00000140025	EFCAB11
chr17-31570996-31571862	UP	1.37633e-15	0.118475	0.244	0.154	1.88985e-10	chr17	31570996	31571862	867	promoter4	promoter	exon	otherExon	X51263	ENSG00000228768	31571142	31575659	4518	+	0	overlapStart	0	ENSG00000228768	AC003101.1
chr11-112157209-112157721	UP	1.41413e-19	0.118456	0.072	0.032	1.94176e-14	chr11	112157209	112157721	513	undefined	geneBody	intron	undefined	X24618	ENSG00000150782	112143253	112164096	20844	-	0	inside	0	ENSG00000150782	IL18
chr12-112937868-112938884	UP	5.15281e-16	0.118445	0.178	0.103	7.07538e-11	chr12	112937868	112938884	1017	promoter4	promoter	exon	utr5	X31499	ENSG00000111331	112938444	112973251	34808	+	0	overlapStart	0	ENSG00000111331	OAS3
chr12-26124866-26126757	UP	2.36004e-36	0.118427	0.554	0.401	3.2406e-31	chr12	26124866	26126757	1892	promoter4	promoter	exon	utr5	X27554	ENSG00000256894	26125155	26126617	1463	-	0	includeFeature	0	ENSG00000256894	AC022509.3
chr3-184755852-184757655	UP	2.58627e-25	0.118349	0.073	0.028	3.55123e-20	chr3	184755852	184757655	1804	undefined	geneBody	exon	otherExon	X89608	ENSG00000229433	184725013	184773178	48166	-	0	inside	0	ENSG00000229433	LINC02069
chr17-59786221-59786991	UP	1.01131e-16	0.118338	0.177	0.101	1.38863e-11	chr17	59786221	59786991	771	undefined	geneDownstream	intron	undefined	X53024	ENSG00000267637	59784813	59785035	223	+	1185	downstream	1185	ENSG00000267637	AC040904.1
chr12-26150652-26151313	UP	7.38909e-15	0.118319	0.145	0.083	1.0146e-09	chr12	26150652	26151313	662	undefined	geneBody	intron	undefined	X27556	ENSG00000286752	26139249	26167741	28493	-	0	inside	0	ENSG00000286752	AC022509.5
chr3-13543250-13543569	UP	1.40666e-29	0.118312	0.058	0.02	1.9315e-24	chr3	13543250	13543569	320	undefined	distalIntergenic	intergenic	undefined	-	-	-	-	-	-	-	-	-	-	-
chr7-75715902-75716196	UP	2.29554e-18	0.118301	0.081	0.039	3.15203e-13	chr7	75715902	75716196	295	undefined	geneBody	intron	undefined	X117911	ENSG00000127946	75533298	75738962	205665	-	0	inside	0	ENSG00000127946	HIP1
chr11-79502694-79503521	UP	4.35233e-16	0.118287	0.125	0.068	5.97622e-11	chr11	79502694	79503521	828	undefined	distalIntergenic	intergenic	undefined	-	-	-	-	-	-	-	-	-	-	-
chr6-156425325-156425624	UP	4.68193e-20	0.118238	0.06	0.024	6.4288e-15	chr6	156425325	156425624	300	undefined	distalIntergenic	intergenic	undefined	-	-	-	-	-	-	-	-	-	-	-
chrX-131728057-131729878	UP	1.59972e-14	0.118226	0.138	0.077	2.19659e-09	chrX	131728057	131729878	1822	undefined	geneBody	intron	undefined	X136691	ENSG00000213468	131688779	131830862	142084	-	0	inside	0	ENSG00000213468	FIRRE
chr9-115422444-115423502	UP	2.1223e-11	0.118216	0.184	0.112	2.91416e-06	chr9	115422444	115423502	1059	undefined	geneBody	intron	undefined	X132055	ENSG00000228714	115324932	115744330	419399	-	0	inside	0	ENSG00000228714	AL691420.1
chr8-33522866-33523519	UP	5.69171e-16	0.118195	0.073	0.035	7.81534e-11	chr8	33522866	33523519	654	undefined	distalIntergenic	intergenic	undefined	-	-	-	-	-	-	-	-	-	-	-
chr18-3623602-3624646	UP	7.24734e-20	0.118184	0.343	0.23	9.95139e-15	chr18	3623602	3624646	1045	undefined	geneBody	intron	undefined	X54800	ENSG00000170579	3496032	4455307	959276	-	0	inside	0	ENSG00000170579	DLGAP1
chr14-99035377-99036508	UP	4.8994e-22	0.118176	0.409	0.279	6.72741e-17	chr14	99035377	99036508	1132	undefined	distalIntergenic	intergenic	undefined	-	-	-	-	-	-	-	-	-	-	-
chr11-113690159-113691182	UP	5.02963e-14	0.118052	0.162	0.095	6.90624e-09	chr11	113690159	113691182	1024	undefined	geneBody	exon	utr3	X24718	ENSG00000166682	113687547	113706373	18827	-	0	inside	0	ENSG00000166682	TMPRSS5
chr5-33049222-33050618	UP	4.30934e-12	0.118047	0.2	0.122	5.9172e-07	chr5	33049222	33050618	1397	undefined	geneBody	exon	otherExon	X98724	ENSG00000250697	32888236	33298066	409831	-	0	inside	0	ENSG00000250697	AC010343.3
chr18-12597616-12598099	UP	1.20251e-14	0.118041	0.088	0.043	1.65118e-09	chr18	12597616	12598099	484	undefined	geneBody	intron	undefined	X55295	ENSG00000134278	12446512	12658134	211623	-	0	inside	0	ENSG00000134278	SPIRE1
chr1-116556388-116556947	UP	1.26115e-20	0.118031	0.07	0.03	1.73169e-15	chr1	116556388	116556947	560	undefined	geneBody	intron	undefined	X6479	ENSG00000116815	116514534	116571039	56506	-	0	inside	0	ENSG00000116815	CD58
chr3-8370696-8372545	UP	1.23704e-19	0.118013	0.091	0.045	1.69859e-14	chr3	8370696	8372545	1850	undefined	geneBody	intron	undefined	X80858	ENSG00000227110	7951263	8611924	660662	-	0	inside	0	ENSG00000227110	LMCD1-AS1
chr6-155247522-155248671	UP	2.21998e-15	0.11798	0.173	0.108	3.04828e-10	chr6	155247522	155248671	1150	undefined	geneBody	exon	CDS	X113351	ENSG00000146426	154832697	155257723	425027	+	0	inside	0	ENSG00000146426	TIAM2
chr3-123122614-123123387	UP	4.94509e-19	0.117947	0.068	0.031	6.79015e-14	chr3	123122614	123123387	774	undefined	geneBody	intron	undefined	X86406	ENSG00000065485	123067025	123225227	158203	+	0	inside	0	ENSG00000065485	PDIA5
chr2-33135631-33136295	UP	4.82188e-14	0.117916	0.172	0.105	6.62097e-09	chr2	33135631	33136295	665	undefined	geneBody	intron	undefined	X63313	ENSG00000049323	32946953	33399509	452557	+	0	inside	0	ENSG00000049323	LTBP1
chr9-134477387-134478212	UP	5.23018e-17	0.117895	0.18	0.114	7.18161e-12	chr9	134477387	134478212	826	undefined	distalIntergenic	intergenic	undefined	-	-	-	-	-	-	-	-	-	-	-
chr2-234495972-234497773	UP	1.48544e-20	0.11789	0.301	0.192	2.03968e-15	chr2	234495972	234497773	1802	promoter4	promoter	exon	utr5	X72362	ENSG00000188042	234493041	234497081	4041	-	0	overlapStart	0	ENSG00000188042	ARL4C
chr10-323538-324448	UP	8.97098e-14	0.117871	0.189	0.112	1.23181e-08	chr10	323538	324448	911	undefined	geneBody	intron	undefined	X11959	ENSG00000151240	274190	689668	415479	-	0	inside	0	ENSG00000151240	DIP2C
chr19-2598765-2599564	UP	3.5835e-16	0.117849	0.155	0.091	4.92054e-11	chr19	2598765	2599564	800	undefined	geneBody	intron	undefined	X58048	ENSG00000176533	2511219	2702694	191476	-	0	inside	0	ENSG00000176533	GNG7
chrX-42095923-42096793	UP	1.59726e-19	0.117804	0.066	0.028	2.19321e-14	chrX	42095923	42096793	871	undefined	distalIntergenic	intergenic	undefined	-	-	-	-	-	-	-	-	-	-	-
chr13-24032011-24032901	UP	3.20993e-13	0.117779	0.148	0.083	4.40758e-08	chr13	24032011	24032901	891	undefined	geneBody	intron	undefined	X32852	ENSG00000228741	23979810	24035027	55218	+	0	inside	0	ENSG00000228741	AL445985.1
chr16-78683877-78685307	UP	1.1859e-19	0.11775	0.123	0.066	1.62837e-14	chr16	78683877	78685307	1431	undefined	geneBody	intron	undefined	X48552	ENSG00000186153	78099430	79212667	1113238	+	0	inside	0	ENSG00000186153	WWOX
chr15-74179199-74180024	UP	1.92475e-20	0.117739	0.41	0.283	2.64289e-15	chr15	74179199	74180024	826	promoter4	promoter	exon	utr3	X43633	ENSG00000261543	74152800	74179226	26427	-	0	overlapStart	0	ENSG00000261543	AC010931.3
chr3-72487281-72487782	UP	3.36262e-15	0.117734	0.115	0.065	4.61724e-10	chr3	72487281	72487782	502	undefined	distalIntergenic	intergenic	undefined	-	-	-	-	-	-	-	-	-	-	-
chr4-39501904-39502968	UP	2.66348e-20	0.117715	0.067	0.028	3.65725e-15	chr4	39501904	39502968	1065	undefined	geneBody	intron	undefined	X92068	ENSG00000109814	39498755	39528311	29557	-	0	inside	0	ENSG00000109814	UGDH
chr1-58618140-58618745	UP	3.4239e-20	0.117708	0.072	0.033	4.70139e-15	chr1	58618140	58618745	606	undefined	distalIntergenic	intergenic	undefined	-	-	-	-	-	-	-	-	-	-	-
chr12-5088772-5089268	UP	1.27288e-20	0.117675	0.057	0.023	1.7478e-15	chr12	5088772	5089268	497	undefined	geneBody	intron	undefined	X26337	ENSG00000285523	5088002	5092742	4741	+	0	inside	0	ENSG00000285523	AC005906.3
chr3-5053125-5053684	UP	2.54605e-23	0.117648	0.06	0.024	3.49601e-18	chr3	5053125	5053684	560	undefined	distalIntergenic	intergenic	undefined	-	-	-	-	-	-	-	-	-	-	-
chr16-50372909-50373451	UP	6.40486e-15	0.117631	0.209	0.132	8.79457e-10	chr16	50372909	50373451	543	undefined	geneDownstream	intergenic	undefined	X47274	ENSG00000261393	50368580	50371480	2901	+	1428	downstream	1428	ENSG00000261393	AC007493.2
chr11-91652654-91653491	UP	9.28293e-24	0.117629	0.053	0.022	1.27465e-18	chr11	91652654	91653491	838	undefined	distalIntergenic	intergenic	undefined	-	-	-	-	-	-	-	-	-	-	-
chr9-137318997-137319283	UP	2.56927e-24	0.117624	0.084	0.039	3.52789e-19	chr9	137318997	137319283	287	undefined	geneBody	intron	undefined	X133522	ENSG00000187609	137306896	137423211	116316	-	0	inside	0	ENSG00000187609	EXD3
chr2-240362950-240363440	UP	1.62121e-15	0.117565	0.101	0.054	2.22611e-10	chr2	240362950	240363440	491	undefined	distalIntergenic	intergenic	undefined	-	-	-	-	-	-	-	-	-	-	-
chr5-10551047-10551788	UP	1.18833e-14	0.117552	0.145	0.081	1.6317e-09	chr5	10551047	10551788	742	undefined	distalIntergenic	intergenic	undefined	-	-	-	-	-	-	-	-	-	-	-
chr4-39307969-39308920	UP	3.93743e-16	0.117543	0.101	0.053	5.40653e-11	chr4	39307969	39308920	952	undefined	geneBody	exon	CDS	X92058	ENSG00000035928	39287456	39366375	78920	-	0	inside	0	ENSG00000035928	RFC1
chr9-124832396-124833090	UP	3.69124e-26	0.117526	0.081	0.034	5.06847e-21	chr9	124832396	124833090	695	undefined	distalIntergenic	intergenic	undefined	-	-	-	-	-	-	-	-	-	-	-
chr4-168618382-168619579	UP	1.52145e-13	0.117525	0.229	0.146	2.08912e-08	chr4	168618382	168619579	1198	undefined	geneBody	intron	undefined	X96832	ENSG00000129116	168497052	168928457	431406	+	0	inside	0	ENSG00000129116	PALLD
chr10-103272807-103273662	UP	9.9861e-12	0.117517	0.198	0.123	1.3712e-06	chr10	103272807	103273662	856	undefined	upstream	intergenic	undefined	X17807	ENSG00000148798	103277138	103290346	13209	+	3475	upstream	3475	ENSG00000148798	INA
chr21-46054403-46054790	UP	3.0186e-16	0.117497	0.201	0.126	4.14487e-11	chr21	46054403	46054790	388	promoter1	promoter	intergenic	undefined	X78273	ENSG00000226115	46056516	46057567	1052	+	1725	upstream	1725	ENSG00000226115	AP001476.2
chr1-9163605-9164237	UP	1.23747e-19	0.117494	0.089	0.041	1.69918e-14	chr1	9163605	9164237	633	undefined	geneBody	intron	undefined	X648	ENSG00000228526	9148011	9198906	50896	-	0	inside	0	ENSG00000228526	MIR34AHG
chr2-223469178-223469674	UP	5.88262e-17	0.117489	0.105	0.058	8.07748e-12	chr2	223469178	223469674	497	undefined	distalIntergenic	intergenic	undefined	-	-	-	-	-	-	-	-	-	-	-
chr15-57922610-57924233	UP	1.27005e-17	0.117484	0.161	0.09	1.74392e-12	chr15	57922610	57924233	1624	undefined	distalIntergenic	intergenic	undefined	-	-	-	-	-	-	-	-	-	-	-
chr17-75864330-75864859	UP	8.35577e-21	0.117481	0.09	0.042	1.14734e-15	chr17	75864330	75864859	530	undefined	distalIntergenic	intergenic	undefined	-	-	-	-	-	-	-	-	-	-	-
chr9-75388793-75389542	UP	6.14111e-22	0.117416	0.065	0.027	8.43243e-17	chr9	75388793	75389542	750	undefined	distalIntergenic	intergenic	undefined	-	-	-	-	-	-	-	-	-	-	-
chr20-35865559-35866130	UP	1.1201e-16	0.117366	0.088	0.045	1.53802e-11	chr20	35865559	35866130	572	undefined	geneBody	intron	undefined	X74819	ENSG00000025293	35771974	35950370	178397	+	0	inside	0	ENSG00000025293	PHF20
chr15-70505400-70505815	UP	3.83202e-17	0.117355	0.079	0.037	5.26179e-12	chr15	70505400	70505815	416	promoter4	promoter	intron	undefined	X43317	ENSG00000259473	70503907	70505928	2022	-	0	inside	112	ENSG00000259473	LINC02205
chr5-169296472-169296776	UP	4.30324e-21	0.117352	0.071	0.032	5.90882e-16	chr5	169296472	169296776	305	undefined	geneBody	intron	undefined	X105080	ENSG00000184347	168661733	169301129	639397	-	0	inside	0	ENSG00000184347	SLIT3
chr15-29968128-29969227	UP	3.09615e-15	0.117327	0.106	0.054	4.25135e-10	chr15	29968128	29969227	1100	promoter4	promoter	exon	utr5	X40934	ENSG00000104067	29699367	29968865	269499	-	0	overlapStart	0	ENSG00000104067	TJP1
chr22-48795457-48796146	UP	4.22984e-18	0.11726	0.074	0.034	5.80804e-13	chr22	48795457	48796146	690	undefined	geneBody	intron	undefined	X80496	ENSG00000219438	48489460	48850912	361453	+	0	inside	0	ENSG00000219438	TAFA5
chr7-4612906-4614139	UP	1.64483e-15	0.117255	0.155	0.092	2.25853e-10	chr7	4612906	4614139	1234	undefined	distalIntergenic	intergenic	undefined	-	-	-	-	-	-	-	-	-	-	-
chr11-64856120-64856945	UP	8.09124e-19	0.117249	0.343	0.237	1.11102e-13	chr11	64856120	64856945	826	undefined	geneBody	exon	otherExon	X22270	ENSG00000110047	64851642	64888296	36655	-	0	inside	0	ENSG00000110047	EHD1
chr15-90680045-90681834	UP	6.76553e-16	0.11724	0.195	0.119	9.28981e-11	chr15	90680045	90681834	1790	undefined	geneBody	intron	undefined	X44676	ENSG00000259736	90620007	90717141	97135	-	0	inside	0	ENSG00000259736	CRTC3-AS1
chr7-113710253-113710981	UP	2.03107e-15	0.117224	0.086	0.042	2.78888e-10	chr7	113710253	113710981	729	undefined	distalIntergenic	intergenic	undefined	-	-	-	-	-	-	-	-	-	-	-
chr2-120546072-120546519	UP	7.76542e-16	0.117215	0.097	0.049	1.06628e-10	chr2	120546072	120546519	448	promoter2	promoter	intergenic	undefined	X67147	ENSG00000237614	120542905	120545249	2345	-	822	upstream	822	ENSG00000237614	AC073257.2
chr9-131036645-131037704	UP	1.39927e-16	0.117205	0.154	0.092	1.92135e-11	chr9	131036645	131037704	1060	undefined	geneBody	intron	undefined	X133057	ENSG00000050555	131009174	131094473	85300	+	0	inside	0	ENSG00000050555	LAMC3
chr1-210250624-210252013	UP	1.60021e-15	0.117169	0.226	0.145	2.19726e-10	chr1	210250624	210252013	1390	undefined	distalIntergenic	intergenic	undefined	-	-	-	-	-	-	-	-	-	-	-
chr5-149939038-149939311	UP	2.72371e-22	0.117157	0.051	0.02	3.73996e-17	chr5	149939038	149939311	274	undefined	geneBody	intron	undefined	X104231	ENSG00000132915	149857953	149944793	86841	-	0	inside	0	ENSG00000132915	PDE6A
chr14-22484199-22485024	UP	3.31602e-25	0.117139	0.056	0.021	4.55326e-20	chr14	22484199	22485024	826	promoter1	promoter	intergenic	undefined	X36638	ENSG00000211838	22486228	22486296	69	+	1203	upstream	1203	ENSG00000211838	TRAJ52
chr19-8649703-8650391	UP	1.17493e-17	0.117128	0.088	0.043	1.61331e-12	chr19	8649703	8650391	689	undefined	geneBody	intron	undefined	X58582	ENSG00000268480	8630635	8677708	47074	+	0	inside	0	ENSG00000268480	LINC01862
chr3-45985497-45986696	UP	3.23533e-15	0.11711	0.317	0.214	4.44247e-10	chr3	45985497	45986696	1200	undefined	geneBody	intron	undefined	X83175	ENSG00000163820	45917899	45995824	77926	-	0	inside	0	ENSG00000163820	FYCO1
chr11-129143142-129143704	UP	3.3822e-17	0.117107	0.073	0.033	4.64413e-12	chr11	129143142	129143704	563	undefined	geneBody	intron	undefined	X25651	ENSG00000134909	128965060	129279324	314265	-	0	inside	0	ENSG00000134909	ARHGAP32
chr1-192559232-192560022	UP	1.78845e-17	0.117071	0.088	0.042	2.45575e-12	chr1	192559232	192560022	791	undefined	geneBody	intron	undefined	X9121	ENSG00000285280	192167786	192957713	789928	-	0	inside	0	ENSG00000285280	AL390957.1
chr8-133033192-133033663	UP	7.19862e-25	0.117027	0.061	0.024	9.88449e-20	chr8	133033192	133033663	472	undefined	geneBody	intron	undefined	X127117	ENSG00000042832	132866958	133134903	267946	+	0	inside	0	ENSG00000042832	TG
chr15-70180027-70181556	UP	1.25318e-15	0.116991	0.227	0.148	1.72075e-10	chr15	70180027	70181556	1530	undefined	distalIntergenic	intergenic	undefined	-	-	-	-	-	-	-	-	-	-	-
chr2-234823116-234824399	UP	2.82246e-13	0.116978	0.166	0.096	3.87555e-08	chr2	234823116	234824399	1284	undefined	geneBody	intron	undefined	X72374	ENSG00000235726	234803808	234913384	109577	-	0	inside	0	ENSG00000235726	AC010148.1
chr20-58623686-58624267	UP	4.22573e-11	0.116972	0.177	0.106	5.80239e-06	chr20	58623686	58624267	582	undefined	distalIntergenic	intergenic	undefined	-	-	-	-	-	-	-	-	-	-	-
chr19-47289163-47289961	UP	3.49672e-14	0.11697	0.119	0.066	4.80138e-09	chr19	47289163	47289961	799	promoter3	promoter	intergenic	undefined	X60694	ENSG00000197405	47290023	47322066	32044	+	61	upstream	61	ENSG00000197405	C5AR1
chr9-87567451-87567892	UP	9.88857e-21	0.11697	0.054	0.021	1.35781e-15	chr9	87567451	87567892	442	undefined	geneBody	intron	undefined	X130370	ENSG00000196730	87497228	87708634	211407	+	0	inside	0	ENSG00000196730	DAPK1
chr6-169253770-169254193	UP	3.42495e-13	0.116951	0.182	0.111	4.70283e-08	chr6	169253770	169254193	424	promoter4	promoter	exon	utr5	X114341	ENSG00000186340	169215780	169254044	38265	-	0	overlapStart	0	ENSG00000186340	THBS2
chr20-60062374-60063412	UP	8.63665e-15	0.116944	0.149	0.085	1.18591e-09	chr20	60062374	60063412	1039	undefined	geneBody	intron	undefined	X76329	ENSG00000176659	60055853	60072956	17104	+	0	inside	0	ENSG00000176659	C20orf197
chr16-31214544-31216002	UP	4.19969e-16	0.11694	0.205	0.125	5.76664e-11	chr16	31214544	31216002	1459	promoter4	promoter	exon	utr5	X47019	ENSG00000177238	31214091	31231537	17447	+	0	inside	452	ENSG00000177238	TRIM72
chr9-134130856-134131396	UP	1.41514e-13	0.116937	0.209	0.13	1.94314e-08	chr9	134130856	134131396	541	undefined	geneDownstream	intergenic	undefined	X133290	ENSG00000273249	134132242	134135772	3531	-	845	downstream	845	ENSG00000273249	BX649632.1
chr18-59696398-59697868	UP	2.43035e-18	0.116916	0.088	0.043	3.33714e-13	chr18	59696398	59697868	1471	promoter4	promoter	exon	utr5	X57052	ENSG00000267774	59696459	59698111	1653	+	0	overlapStart	0	ENSG00000267774	AC010776.2
chr21-36429457-36430653	UP	2.97639e-15	0.116883	0.248	0.156	4.08691e-10	chr21	36429457	36430653	1197	promoter4	promoter	exon	otherExon	X77498	ENSG00000230479	36430360	36481070	50711	+	0	overlapStart	0	ENSG00000230479	AP000695.1
chr8-22560635-22561388	UP	1.37231e-21	0.11687	0.407	0.286	1.88433e-16	chr8	22560635	22561388	754	undefined	geneBody	exon	CDS	X122317	ENSG00000120896	22544986	22575788	30803	+	0	inside	0	ENSG00000120896	SORBS3
chr16-80230659-80232212	UP	7.29914e-15	0.116866	0.091	0.045	1.00225e-09	chr16	80230659	80232212	1554	undefined	geneBody	intron	undefined	X48655	ENSG00000259867	80154979	80563354	408376	-	0	inside	0	ENSG00000259867	AC105411.1
chr10-103086017-103086690	UP	1.20291e-15	0.116829	0.114	0.062	1.65173e-10	chr10	103086017	103086690	674	undefined	geneDownstream	exon	utr3	X17779	ENSG00000076685	103088017	103193306	105290	-	1326	downstream	1326	ENSG00000076685	NT5C2
chr1-108719680-108720170	UP	6.87154e-18	0.116799	0.065	0.028	9.43538e-13	chr1	108719680	108720170	491	undefined	geneBody	intron	undefined	X5986	ENSG00000143107	108712908	108742749	29842	+	0	inside	0	ENSG00000143107	FNDC7
chr21-27569836-27570941	UP	6.34658e-16	0.116759	0.148	0.085	8.71455e-11	chr21	27569836	27570941	1106	undefined	distalIntergenic	intergenic	undefined	-	-	-	-	-	-	-	-	-	-	-
chr15-88333991-88334945	UP	5.61992e-13	0.116755	0.129	0.073	7.71676e-08	chr15	88333991	88334945	955	undefined	distalIntergenic	intergenic	undefined	-	-	-	-	-	-	-	-	-	-	-
chr17-50201335-50201799	UP	4.1601e-18	0.116754	0.308	0.21	5.71227e-13	chr17	50201335	50201799	465	promoter4	promoter	exon	utr5	X52616	ENSG00000108821	50183289	50201632	18344	-	0	overlapStart	0	ENSG00000108821	COL1A1
chr12-108832677-108833709	UP	5.61071e-22	0.116742	0.42	0.288	7.70412e-17	chr12	108832677	108833709	1033	undefined	geneDownstream	intron	undefined	X31257	ENSG00000274598	108833721	108834384	664	-	11	downstream	11	ENSG00000274598	AC087893.2
chr19-13155656-13156150	UP	1.65613e-21	0.116739	0.155	0.089	2.27404e-16	chr19	13155656	13156150	495	promoter1	promoter	intergenic	undefined	X58886	ENSG00000267598	13153071	13154193	1123	-	1462	upstream	1462	ENSG00000267598	AC011446.2
chr9-121902418-121903113	UP	1.56697e-23	0.116673	0.058	0.021	2.15162e-18	chr9	121902418	121903113	696	undefined	geneBody	intron	undefined	X132392	ENSG00000237548	121884636	121963719	79084	-	0	inside	0	ENSG00000237548	TTLL11-IT1
chr6-34359770-34360202	UP	3.33657e-19	0.116659	0.062	0.027	4.58147e-14	chr6	34359770	34360202	433	undefined	geneBody	intron	undefined	X108185	ENSG00000272325	34279679	34392669	112991	-	0	inside	0	ENSG00000272325	NUDT3
chr8-1162786-1164564	UP	1.15885e-19	0.116641	0.092	0.047	1.59123e-14	chr8	1162786	1164564	1779	undefined	geneBody	intron	undefined	X121477	ENSG00000198010	737596	1708474	970879	+	0	inside	0	ENSG00000198010	DLGAP2
chr7-74635294-74636372	UP	1.34733e-14	0.116596	0.146	0.085	1.85003e-09	chr7	74635294	74636372	1079	undefined	distalIntergenic	intergenic	undefined	-	-	-	-	-	-	-	-	-	-	-
chr4-164536472-164537209	UP	2.37426e-15	0.11654	0.093	0.048	3.26012e-10	chr4	164536472	164537209	738	undefined	distalIntergenic	intergenic	undefined	-	-	-	-	-	-	-	-	-	-	-
chr21-41659663-41660580	UP	9.95597e-17	0.116524	0.333	0.225	1.36706e-11	chr21	41659663	41660580	918	undefined	distalIntergenic	intergenic	undefined	-	-	-	-	-	-	-	-	-	-	-
chr11-11604300-11604885	UP	1.59251e-17	0.116491	0.07	0.033	2.18668e-12	chr11	11604300	11604885	586	undefined	geneBody	intron	undefined	X20189	ENSG00000110328	11270877	11622005	351129	-	0	inside	0	ENSG00000110328	GALNT18
chr5-133734935-133735748	UP	5.68936e-14	0.116481	0.106	0.057	7.81212e-09	chr5	133734935	133735748	814	undefined	distalIntergenic	intergenic	undefined	-	-	-	-	-	-	-	-	-	-	-
chr7-461276-462097	UP	2.19484e-18	0.116472	0.091	0.047	3.01375e-13	chr7	461276	462097	822	undefined	distalIntergenic	intergenic	undefined	-	-	-	-	-	-	-	-	-	-	-
chr3-123383063-123383414	UP	1.79444e-15	0.11647	0.128	0.074	2.46396e-10	chr3	123383063	123383414	352	undefined	geneBody	intron	undefined	X86420	ENSG00000173175	123282296	123449758	167463	-	0	inside	0	ENSG00000173175	ADCY5
chr3-44885385-44886017	UP	2.86781e-12	0.116468	0.115	0.065	3.93782e-07	chr3	44885385	44886017	633	undefined	geneBody	exon	CDS	X83086	ENSG00000163810	44874608	44914990	40383	+	0	inside	0	ENSG00000163810	TGM4
chr16-70573453-70574089	UP	6.04069e-15	0.116446	0.231	0.144	8.29453e-10	chr16	70573453	70574089	637	undefined	geneBody	exon	utr3	X48167	ENSG00000189091	70523791	70577670	53880	+	0	inside	0	ENSG00000189091	SF3B3
chr1-24501824-24503543	UP	3.99183e-18	0.116413	0.213	0.125	5.48122e-13	chr1	24501824	24503543	1720	promoter4	promoter	exon	utr5	X1722	ENSG00000117602	24502351	24541040	38690	+	0	overlapStart	0	ENSG00000117602	RCAN3
chr19-9913340-9915029	UP	2.1167e-20	0.116402	0.271	0.178	2.90646e-15	chr19	9913340	9915029	1690	undefined	geneBody	exon	utr5	X58626	ENSG00000105088	9853718	9936552	82835	-	0	inside	0	ENSG00000105088	OLFM2
chr3-127043045-127043707	UP	2.75993e-14	0.116364	0.214	0.138	3.78969e-09	chr3	127043045	127043707	663	undefined	distalIntergenic	intergenic	undefined	-	-	-	-	-	-	-	-	-	-	-
chr16-65782620-65783263	UP	3.31463e-15	0.116357	0.09	0.044	4.55135e-10	chr16	65782620	65783263	644	undefined	distalIntergenic	intergenic	undefined	-	-	-	-	-	-	-	-	-	-	-
chr1-36868911-36869414	UP	5.32437e-24	0.116348	0.05	0.02	7.31095e-19	chr1	36868911	36869414	504	undefined	geneBody	intron	undefined	X2566	ENSG00000163873	36795527	37034515	238989	-	0	inside	0	ENSG00000163873	GRIK3
chr11-11611347-11611759	UP	3.87632e-14	0.116341	0.097	0.051	5.32262e-09	chr11	11611347	11611759	413	undefined	geneBody	intron	undefined	X20192	ENSG00000110328	11270877	11622005	351129	-	0	inside	0	ENSG00000110328	GALNT18
chr4-168634215-168634640	UP	1.73075e-14	0.116316	0.132	0.076	2.37651e-09	chr4	168634215	168634640	426	undefined	geneBody	intron	undefined	X96835	ENSG00000129116	168497052	168928457	431406	+	0	inside	0	ENSG00000129116	PALLD
chr19-15195076-15195894	UP	2.84325e-18	0.116293	0.312	0.208	3.9041e-13	chr19	15195076	15195894	819	undefined	geneBody	intron	undefined	X59037	ENSG00000074181	15159038	15200995	41958	-	0	inside	0	ENSG00000074181	NOTCH3
chr1-31568721-31569214	UP	6.5891e-18	0.116293	0.084	0.043	9.04756e-13	chr1	31568721	31569214	494	undefined	geneBody	intron	undefined	X2216	ENSG00000284543	31506226	31583306	77081	+	0	inside	0	ENSG00000284543	LINC01226
chr11-11501494-11502358	UP	3.52953e-14	0.116259	0.12	0.065	4.84644e-09	chr11	11501494	11502358	865	undefined	geneBody	intron	undefined	X20178	ENSG00000110328	11270877	11622005	351129	-	0	inside	0	ENSG00000110328	GALNT18
chr3-4980300-4980574	UP	3.89425e-18	0.116245	0.275	0.177	5.34723e-13	chr3	4980300	4980574	275	promoter4	promoter	exon	CDS	X80779	ENSG00000235831	4896809	4980414	83606	-	0	overlapStart	0	ENSG00000235831	BHLHE40-AS1
chr7-2641412-2641958	UP	3.88802e-24	0.116243	0.376	0.258	5.33868e-19	chr7	2641412	2641958	547	undefined	geneBody	intron	undefined	X114772	ENSG00000136295	2631986	2664802	32817	+	0	inside	0	ENSG00000136295	TTYH3
chr17-34176991-34178338	UP	2.17792e-16	0.11624	0.095	0.048	2.99052e-11	chr17	34176991	34178338	1348	promoter4	promoter	exon	otherExon	X51430	ENSG00000264990	34176538	34178166	1629	+	0	overlapEnd	452	ENSG00000264990	AC005549.1
chr3-161180855-161181867	UP	4.21354e-12	0.116227	0.142	0.081	5.78566e-07	chr3	161180855	161181867	1013	undefined	geneBody	intron	undefined	X88649	ENSG00000169251	161104696	161253532	148837	+	0	inside	0	ENSG00000169251	NMD3
chr3-8483043-8483650	UP	3.0614e-17	0.116204	0.265	0.175	4.20364e-12	chr3	8483043	8483650	608	undefined	geneBody	intron	undefined	X80872	ENSG00000227110	7951263	8611924	660662	-	0	inside	0	ENSG00000227110	LMCD1-AS1
chr6-129416382-129418033	UP	7.61365e-23	0.116201	0.065	0.028	1.04544e-17	chr6	129416382	129418033	1652	undefined	geneBody	intron	undefined	X111817	ENSG00000196569	128883141	129516569	633429	+	0	inside	0	ENSG00000196569	LAMA2
chr10-33154215-33154977	UP	9.9366e-15	0.116181	0.106	0.057	1.3644e-09	chr10	33154215	33154977	763	undefined	distalIntergenic	intergenic	undefined	-	-	-	-	-	-	-	-	-	-	-
chr2-69143841-69144288	UP	3.03738e-16	0.116171	0.076	0.035	4.17065e-11	chr2	69143841	69144288	448	undefined	geneBody	intron	undefined	X65201	ENSG00000169604	69013178	69249327	236150	+	0	inside	0	ENSG00000169604	ANTXR1
chr13-23979200-23980652	UP	1.32807e-17	0.116151	0.267	0.171	1.82359e-12	chr13	23979200	23980652	1453	promoter4	promoter	exon	utr5	X32848	ENSG00000228741	23979810	24035027	55218	+	0	overlapStart	0	ENSG00000228741	AL445985.1
chr4-100413540-100414300	UP	1.32856e-21	0.11615	0.055	0.021	1.82426e-16	chr4	100413540	100414300	761	undefined	geneBody	intron	undefined	X94222	ENSG00000164035	100395341	100880126	484786	-	0	inside	0	ENSG00000164035	EMCN
chr19-57803463-57805075	UP	2.30621e-13	0.116096	0.149	0.085	3.16668e-08	chr19	57803463	57805075	1613	undefined	geneDownstream	exon	utr3	X61442	ENSG00000178935	57803841	57814913	11073	-	0	overlapEnd	0	ENSG00000178935	ZNF552
chr2-207505714-207506074	UP	4.40138e-14	0.116095	0.085	0.042	6.04358e-09	chr2	207505714	207506074	361	undefined	geneBody	intron	undefined	X70805	ENSG00000223725	207239864	207529795	289932	-	0	inside	0	ENSG00000223725	AC009226.1
chr6-121932154-121933007	UP	1.41761e-14	0.116091	0.102	0.053	1.94653e-09	chr6	121932154	121933007	854	undefined	distalIntergenic	intergenic	undefined	-	-	-	-	-	-	-	-	-	-	-
chr11-130865099-130865995	UP	2.85557e-17	0.116054	0.291	0.195	3.92101e-12	chr11	130865099	130865995	897	promoter4	promoter	exon	otherExon	X25764	ENSG00000254842	130844191	130865561	21371	-	0	overlapStart	0	ENSG00000254842	LINC02551
chr5-142652529-142653055	UP	1.14857e-22	0.116026	0.053	0.021	1.57711e-17	chr5	142652529	142653055	527	undefined	geneBody	intron	undefined	X103753	ENSG00000113578	142592178	142698070	105893	-	0	inside	0	ENSG00000113578	FGF1
chr2-152097332-152099718	UP	6.77769e-16	0.116023	0.175	0.102	9.30651e-11	chr2	152097332	152099718	2387	promoter4	promoter	exon	utr5	X68200	ENSG00000225214	152098328	152109202	10875	+	0	overlapStart	0	ENSG00000225214	AC079790.1
chr1-2290473-2291095	UP	2.54795e-15	0.115986	0.192	0.116	3.49862e-10	chr1	2290473	2291095	623	undefined	geneBody	intron	undefined	X184	ENSG00000157933	2228319	2310213	81895	+	0	inside	0	ENSG00000157933	SKI
chr2-240369743-240370471	UP	2.17679e-15	0.115966	0.303	0.199	2.98897e-10	chr2	240369743	240370471	729	undefined	distalIntergenic	intergenic	undefined	-	-	-	-	-	-	-	-	-	-	-
chr2-111698732-111699339	UP	5.81403e-18	0.115946	0.092	0.046	7.9833e-13	chr2	111698732	111699339	608	promoter4	promoter	exon	otherExon	X66855	ENSG00000285016	111429324	111699033	269710	-	0	overlapStart	0	ENSG00000285016	AC017002.6
chr1-32062193-32063589	UP	8.29043e-16	0.115943	0.289	0.191	1.13837e-10	chr1	32062193	32063589	1397	undefined	geneDownstream	intron	undefined	X2268	ENSG00000121774	32013868	32060850	46983	+	1342	downstream	1342	ENSG00000121774	KHDRBS1
chr8-13366394-13367361	UP	7.50408e-15	0.115923	0.183	0.109	1.03039e-09	chr8	13366394	13367361	968	undefined	geneBody	intron	undefined	X121943	ENSG00000164741	13083361	13604610	521250	-	0	inside	0	ENSG00000164741	DLC1
chr11-126139126-126141177	UP	4.80957e-16	0.115906	0.144	0.083	6.60407e-11	chr11	126139126	126141177	2052	undefined	distalIntergenic	intergenic	undefined	-	-	-	-	-	-	-	-	-	-	-
chr1-16967286-16967526	UP	2.35355e-13	0.115897	0.161	0.097	3.23168e-08	chr1	16967286	16967526	241	undefined	geneBody	intron	undefined	X1209	ENSG00000058453	16740273	16972964	232692	+	0	inside	0	ENSG00000058453	CROCC
chr11-120316704-120317819	UP	3.03472e-15	0.115874	0.182	0.109	4.16701e-10	chr11	120316704	120317819	1116	undefined	geneBody	exon	utr3	X25091	ENSG00000137709	120236640	120319945	83306	+	0	inside	0	ENSG00000137709	POU2F3
chr7-30750415-30751351	UP	1.37293e-18	0.115868	0.234	0.146	1.88519e-13	chr7	30750415	30751351	937	undefined	geneBody	intron	undefined	X116069	ENSG00000241644	30697985	30757602	59618	+	0	inside	0	ENSG00000241644	INMT
chr16-65521458-65522329	UP	1.11629e-11	0.115867	0.128	0.071	1.53279e-06	chr16	65521458	65522329	872	undefined	geneBody	intron	undefined	X47798	ENSG00000261742	65284496	65576345	291850	-	0	inside	0	ENSG00000261742	LINC00922
chr17-41792631-41793707	UP	2.02254e-15	0.115834	0.113	0.06	2.77718e-10	chr17	41792631	41793707	1077	undefined	distalIntergenic	intergenic	undefined	-	-	-	-	-	-	-	-	-	-	-
chr6-1624074-1624413	UP	1.16606e-14	0.115768	0.173	0.107	1.60113e-09	chr6	1624074	1624413	340	undefined	geneBody	exon	utr3	X105927	ENSG00000112699	1623806	2245605	621800	-	0	inside	0	ENSG00000112699	GMDS
chr1-18926360-18926864	UP	2.16473e-14	0.115741	0.221	0.138	2.97241e-09	chr1	18926360	18926864	505	undefined	geneBody	intron	undefined	X1309	ENSG00000169991	18904280	18956676	52397	-	0	inside	0	ENSG00000169991	IFFO2
chr2-205685347-205685990	UP	3.79436e-14	0.11574	0.196	0.121	5.21007e-09	chr2	205685347	205685990	644	undefined	geneBody	exon	otherExon	X70714	ENSG00000118257	205681990	205798133	116144	+	0	inside	0	ENSG00000118257	NRP2
chr11-11578708-11579268	UP	6.02115e-17	0.115694	0.077	0.039	8.2677e-12	chr11	11578708	11579268	561	undefined	geneBody	intron	undefined	X20187	ENSG00000110328	11270877	11622005	351129	-	0	inside	0	ENSG00000110328	GALNT18
chr15-77993433-77994551	UP	1.94084e-20	0.115688	0.388	0.266	2.66498e-15	chr15	77993433	77994551	1119	promoter4	promoter	exon	otherExon	X43875	ENSG00000259792	77993405	77995289	1885	+	0	inside	27	ENSG00000259792	AC104758.2
chr3-64461739-64462884	UP	1.20438e-19	0.115668	0.061	0.026	1.65375e-14	chr3	64461739	64462884	1146	undefined	distalIntergenic	intergenic	undefined	-	-	-	-	-	-	-	-	-	-	-
chr4-8472656-8473483	UP	1.62474e-14	0.115662	0.188	0.116	2.23095e-09	chr4	8472656	8473483	828	undefined	geneBody	exon	otherExon	X91140	ENSG00000155275	8436140	8493531	57392	+	0	inside	0	ENSG00000155275	TRMT44
chr1-151855475-151855855	UP	5.42952e-18	0.115644	0.068	0.03	7.45533e-13	chr1	151855475	151855855	381	promoter1	promoter	intergenic	undefined	X7005	ENSG00000196407	151847101	151853712	6612	-	1762	upstream	1762	ENSG00000196407	THEM5
chr9-2570508-2571029	UP	6.53062e-16	0.11564	0.098	0.05	8.96725e-11	chr9	2570508	2571029	522	undefined	geneBody	exon	otherExon	X127850	ENSG00000236404	2421597	2643359	221763	-	0	inside	0	ENSG00000236404	VLDLR-AS1
chr1-31573813-31574328	UP	1.50827e-18	0.115627	0.343	0.231	2.07101e-13	chr1	31573813	31574328	516	undefined	geneBody	intron	undefined	X2217	ENSG00000229167	31571585	31577898	6314	-	0	inside	0	ENSG00000229167	AC114488.1
chr9-128550866-128551242	UP	7.9388e-14	0.115627	0.129	0.073	1.09008e-08	chr9	128550866	128551242	377	promoter1	promoter	intron	undefined	X132833	ENSG00000197694	128552558	128633662	81105	+	1315	upstream	1315	ENSG00000197694	SPTAN1
chr15-70156683-70157037	UP	8.31019e-14	0.115601	0.13	0.075	1.14108e-08	chr15	70156683	70157037	355	undefined	distalIntergenic	intergenic	undefined	-	-	-	-	-	-	-	-	-	-	-
chr2-65639123-65640823	UP	1.3283e-13	0.115595	0.155	0.092	1.8239e-08	chr2	65639123	65640823	1701	promoter4	promoter	exon	otherExon	X64985	ENSG00000235725	65589566	65640177	50612	-	0	overlapStart	0	ENSG00000235725	AC007389.3
chr3-8554886-8555543	UP	1.21781e-13	0.115588	0.199	0.123	1.67218e-08	chr3	8554886	8555543	658	undefined	geneBody	intron	undefined	X80881	ENSG00000071282	8501807	8574668	72862	+	0	inside	0	ENSG00000071282	LMCD1
chr20-17785947-17786880	UP	1.5161e-14	0.11558	0.128	0.071	2.08178e-09	chr20	17785947	17786880	934	undefined	distalIntergenic	intergenic	undefined	-	-	-	-	-	-	-	-	-	-	-
chr3-112671377-112672408	UP	7.42338e-15	0.115552	0.114	0.062	1.01931e-09	chr3	112671377	112672408	1032	undefined	distalIntergenic	intergenic	undefined	-	-	-	-	-	-	-	-	-	-	-
chr8-108671498-108672289	UP	1.64843e-17	0.115548	0.066	0.029	2.26347e-12	chr8	108671498	108672289	792	undefined	geneBody	intron	undefined	X126062	ENSG00000164841	108606850	108787594	180745	-	0	inside	0	ENSG00000164841	TMEM74
chr3-13647797-13648586	UP	1.56348e-15	0.115539	0.136	0.075	2.14683e-10	chr3	13647797	13648586	790	undefined	upstream	intergenic	undefined	X81225	ENSG00000224514	13650696	13746638	95943	+	2109	upstream	2109	ENSG00000224514	LINC00620
chr20-21981238-21982311	UP	1.06864e-22	0.115522	0.052	0.019	1.46736e-17	chr20	21981238	21982311	1074	undefined	distalIntergenic	intergenic	undefined	-	-	-	-	-	-	-	-	-	-	-
chr9-136977932-136978654	UP	2.50205e-20	0.115509	0.163	0.092	3.43559e-15	chr9	136977932	136978654	723	undefined	geneBody	intron	undefined	X133495	ENSG00000107317	136975092	136981742	6651	+	0	inside	0	ENSG00000107317	PTGDS
chr2-234444689-234445281	UP	2.05553e-14	0.115477	0.094	0.047	2.82247e-09	chr2	234444689	234445281	593	undefined	geneBody	exon	otherExon	X72355	ENSG00000231682	234444590	234454595	10006	-	0	inside	0	ENSG00000231682	LINC01891
chr18-61606158-61607152	UP	2.4374e-15	0.115453	0.127	0.066	3.34682e-10	chr18	61606158	61607152	995	promoter4	promoter	exon	otherExon	X57086	ENSG00000267279	61585746	61607006	21261	-	0	overlapStart	0	ENSG00000267279	AC090409.1
chr10-48604491-48605282	UP	2.1025e-13	0.115443	0.188	0.112	2.88696e-08	chr10	48604491	48605282	792	undefined	geneBody	exon	utr5	X14666	ENSG00000128805	48446034	48656265	210232	-	0	inside	0	ENSG00000128805	ARHGAP22
chr17-72338471-72339419	UP	9.99507e-19	0.115426	0.075	0.035	1.37243e-13	chr17	72338471	72339419	949	undefined	geneBody	intron	undefined	X53743	ENSG00000227036	72290091	72640472	350382	-	0	inside	0	ENSG00000227036	LINC00511
chr3-194070210-194072248	UP	5.14631e-23	0.115415	0.425	0.296	7.06645e-18	chr3	194070210	194072248	2039	promoter4	promoter	exon	otherExon	X90148	ENSG00000230102	194005259	194071025	65767	-	0	overlapStart	0	ENSG00000230102	LINC02028
chr17-50062399-50062726	UP	2.32676e-12	0.115362	0.225	0.146	3.1949e-07	chr17	50062399	50062726	328	undefined	geneBody	intron	undefined	X52598	ENSG00000005884	50055968	50090481	34514	+	0	inside	0	ENSG00000005884	ITGA3
chr20-57937829-57938417	UP	1.886e-16	0.115337	0.08	0.038	2.58969e-11	chr20	57937829	57938417	589	undefined	distalIntergenic	intergenic	undefined	-	-	-	-	-	-	-	-	-	-	-
chr9-95640128-95640748	UP	8.00822e-20	0.115326	0.06	0.025	1.09962e-14	chr9	95640128	95640748	621	undefined	distalIntergenic	intergenic	undefined	-	-	-	-	-	-	-	-	-	-	-
chr10-126041105-126042564	UP	1.78666e-16	0.115319	0.257	0.164	2.45328e-11	chr10	126041105	126042564	1460	undefined	geneBody	exon	utr3	X18950	ENSG00000148848	126012381	126388455	376075	-	0	inside	0	ENSG00000148848	ADAM12
chrX-73850536-73851593	UP	1.42618e-09	0.115316	0.172	0.1	0.000195831	chrX	73850536	73851593	1058	undefined	geneBody	exon	otherExon	X135734	ENSG00000229807	73820649	73852723	32075	-	0	inside	0	ENSG00000229807	XIST
chr1-55428242-55429707	UP	4.12546e-20	0.115306	0.422	0.295	5.66472e-15	chr1	55428242	55429707	1466	undefined	geneBody	intron	undefined	X3695	ENSG00000234810	55329288	56070513	741226	+	0	inside	0	ENSG00000234810	AL603840.1
chr6-155228413-155229207	UP	4.84602e-11	0.115265	0.155	0.092	6.65412e-06	chr6	155228413	155229207	795	undefined	geneBody	intron	undefined	X113350	ENSG00000146426	154832697	155257723	425027	+	0	inside	0	ENSG00000146426	TIAM2
chr11-128463181-128463741	UP	1.67801e-14	0.115264	0.104	0.056	2.3041e-09	chr11	128463181	128463741	561	undefined	geneBody	exon	CDS	X25580	ENSG00000134954	128458761	128587558	128798	-	0	inside	0	ENSG00000134954	ETS1
chr9-91482706-91484195	UP	3.05589e-14	0.115251	0.285	0.183	4.19608e-09	chr9	91482706	91484195	1490	undefined	distalIntergenic	intergenic	undefined	-	-	-	-	-	-	-	-	-	-	-
chr16-64475726-64476348	UP	1.34172e-10	0.115239	0.137	0.078	1.84233e-05	chr16	64475726	64476348	623	undefined	geneBody	exon	otherExon	X47740	ENSG00000259846	64364781	64600247	235467	+	0	inside	0	ENSG00000259846	AC092131.1
chr1-85628456-85629695	UP	2.87127e-12	0.115223	0.3	0.2	3.94257e-07	chr1	85628456	85629695	1240	undefined	distalIntergenic	intergenic	undefined	-	-	-	-	-	-	-	-	-	-	-
chr1-115069139-115069530	UP	1.54811e-13	0.115222	0.114	0.064	2.12572e-08	chr1	115069139	115069530	392	undefined	geneBody	intron	undefined	X6360	ENSG00000134198	115048011	115089503	41493	-	0	inside	0	ENSG00000134198	TSPAN2
chr1-37476588-37476830	UP	3.13692e-14	0.115219	0.209	0.133	4.30733e-09	chr1	37476588	37476830	243	undefined	geneBody	intron	undefined	X2580	ENSG00000163874	37474580	37484377	9798	+	0	inside	0	ENSG00000163874	ZC3H12A
chr3-107884834-107885407	UP	1.72328e-19	0.115202	0.06	0.025	2.36626e-14	chr3	107884834	107885407	574	undefined	geneBody	intron	undefined	X85735	ENSG00000240423	107834586	107928907	94322	+	0	inside	0	ENSG00000240423	LINC00636
chr3-128584218-128584778	UP	9.94215e-15	0.115196	0.114	0.061	1.36517e-09	chr3	128584218	128584778	561	undefined	distalIntergenic	intergenic	undefined	-	-	-	-	-	-	-	-	-	-	-
chr11-119481010-119481811	UP	4.0134e-17	0.115192	0.131	0.073	5.51084e-12	chr11	119481010	119481811	802	undefined	geneBody	intron	undefined	X25033	ENSG00000245248	119364359	119526664	162306	+	0	inside	0	ENSG00000245248	USP2-AS1
chr6-16205122-16205836	UP	3.20145e-16	0.11518	0.127	0.073	4.39595e-11	chr6	16205122	16205836	715	undefined	distalIntergenic	intergenic	undefined	-	-	-	-	-	-	-	-	-	-	-
chr7-73894714-73895397	UP	8.54024e-27	0.115164	0.484	0.349	1.17267e-21	chr7	73894714	73895397	684	undefined	distalIntergenic	intergenic	undefined	-	-	-	-	-	-	-	-	-	-	-
chr2-1652954-1653374	UP	1.07302e-19	0.11516	0.354	0.245	1.47337e-14	chr2	1652954	1653374	421	undefined	geneBody	exon	utr3	X61613	ENSG00000130508	1631887	1744852	112966	-	0	inside	0	ENSG00000130508	PXDN
chr9-20315139-20316019	UP	1.90079e-16	0.115148	0.069	0.031	2.61e-11	chr9	20315139	20316019	881	undefined	distalIntergenic	intergenic	undefined	-	-	-	-	-	-	-	-	-	-	-
chr11-33690313-33691084	UP	1.91023e-18	0.115144	0.129	0.068	2.62296e-13	chr11	33690313	33691084	772	undefined	geneBody	intron	undefined	X21123	ENSG00000255202	33665220	33696701	31482	-	0	inside	0	ENSG00000255202	AL049629.1
chr1-59169572-59170154	UP	3.0076e-16	0.115115	0.067	0.029	4.12977e-11	chr1	59169572	59170154	583	undefined	geneBody	intron	undefined	X3916	ENSG00000224609	59131932	59296491	164560	-	0	inside	0	ENSG00000224609	AC093425.1
chr15-80955607-80956100	UP	1.38172e-17	0.115105	0.061	0.026	1.89726e-12	chr15	80955607	80956100	494	undefined	geneBody	intron	undefined	X44065	ENSG00000117899	80946289	80989828	43540	-	0	inside	0	ENSG00000117899	MESD
chr21-35205210-35205762	UP	1.81216e-14	0.11509	0.123	0.068	2.4883e-09	chr21	35205210	35205762	553	undefined	geneBody	intron	undefined	X77404	ENSG00000159216	34787801	36004667	1216867	-	0	inside	0	ENSG00000159216	RUNX1
chr7-74079180-74079545	UP	4.46085e-14	0.115083	0.127	0.073	6.12524e-09	chr7	74079180	74079545	366	undefined	upstream	intergenic	undefined	X117814	ENSG00000106683	74082933	74122525	39593	+	3387	upstream	3387	ENSG00000106683	LIMK1
chr10-97539716-97540120	UP	1.10944e-13	0.115081	0.185	0.115	1.52338e-08	chr10	97539716	97540120	405	undefined	geneBody	intron	undefined	X17413	ENSG00000165886	97498924	97571206	72283	+	0	inside	0	ENSG00000165886	UBTD1
chr10-30818882-30819234	UP	3.01712e-13	0.115072	0.182	0.112	4.14284e-08	chr10	30818882	30819234	353	undefined	geneDownstream	intergenic	undefined	X13836	ENSG00000183621	30820207	31031937	211731	-	972	downstream	972	ENSG00000183621	ZNF438
chr18-475191-475985	UP	9.5013e-14	0.115059	0.115	0.061	1.30463e-08	chr18	475191	475985	795	undefined	geneBody	intron	undefined	X54657	ENSG00000158270	316737	500722	183986	-	0	inside	0	ENSG00000158270	COLEC12
chr9-129252846-129254395	UP	3.36475e-16	0.115054	0.249	0.161	4.62017e-11	chr9	129252846	129254395	1550	undefined	upstream	intergenic	undefined	X132894	ENSG00000235007	129258354	129259846	1493	+	3958	upstream	3958	ENSG00000235007	AL161785.2
chr3-126994773-126995045	UP	1.22421e-15	0.115037	0.115	0.064	1.68098e-10	chr3	126994773	126995045	273	undefined	geneBody	intron	undefined	X86760	ENSG00000114554	126988594	127037392	48799	+	0	inside	0	ENSG00000114554	PLXNA1
chr5-142621049-142621794	UP	7.04059e-11	0.115036	0.148	0.087	9.66751e-06	chr5	142621049	142621794	746	undefined	geneBody	exon	utr5	X103747	ENSG00000113578	142592178	142698070	105893	-	0	inside	0	ENSG00000113578	FGF1
chr16-19594813-19595818	UP	5.13298e-11	0.115033	0.166	0.101	7.04815e-06	chr16	19594813	19595818	1006	undefined	geneBody	intron	undefined	X46388	ENSG00000103544	19555240	19706793	151554	+	0	inside	0	ENSG00000103544	VPS35L
chr22-17845687-17847043	UP	1.30686e-13	0.114999	0.191	0.116	1.79446e-08	chr22	17845687	17847043	1357	undefined	geneBody	intron	undefined	X78446	ENSG00000243156	17787649	18024561	236913	-	0	inside	0	ENSG00000243156	MICAL3
chr14-22848279-22849141	UP	1.73463e-20	0.114999	0.315	0.208	2.38183e-15	chr14	22848279	22849141	863	undefined	geneDownstream	exon	otherExon	X36667	ENSG00000157227	22836560	22849027	12468	+	0	overlapEnd	0	ENSG00000157227	MMP14
chr10-48533891-48534618	UP	1.03009e-14	0.114973	0.105	0.056	1.41443e-09	chr10	48533891	48534618	728	undefined	geneBody	intron	undefined	X14661	ENSG00000128805	48446034	48656265	210232	-	0	inside	0	ENSG00000128805	ARHGAP22
chr21-35838523-35839336	UP	1.38299e-16	0.114962	0.089	0.045	1.899e-11	chr21	35838523	35839336	814	undefined	geneBody	intron	undefined	X77452	ENSG00000159216	34787801	36004667	1216867	-	0	inside	0	ENSG00000159216	RUNX1
chr4-188387224-188387685	UP	4.21897e-18	0.114949	0.071	0.032	5.79311e-13	chr4	188387224	188387685	462	undefined	distalIntergenic	intergenic	undefined	-	-	-	-	-	-	-	-	-	-	-
chr17-45320788-45321197	UP	1.30332e-14	0.114946	0.124	0.069	1.7896e-09	chr17	45320788	45321197	410	undefined	upstream	intergenic	undefined	X52260	ENSG00000006062	45263119	45317029	53911	-	3758	upstream	3758	ENSG00000006062	MAP3K14
chr9-124267168-124267640	UP	3.0539e-13	0.114938	0.138	0.082	4.19334e-08	chr9	124267168	124267640	473	undefined	geneDownstream	intron	undefined	X132524	ENSG00000227200	124262876	124265809	2934	+	1358	downstream	1358	ENSG00000227200	AL162724.1
chr12-122946746-122947214	UP	4.34758e-17	0.114898	0.093	0.047	5.96971e-12	chr12	122946746	122947214	469	undefined	geneBody	intron	undefined	X32079	ENSG00000150967	122920951	122981649	60699	-	0	inside	0	ENSG00000150967	ABCB9
chr16-48535960-48536724	UP	2.20532e-15	0.114892	0.23	0.145	3.02815e-10	chr16	48535960	48536724	765	undefined	distalIntergenic	intergenic	undefined	-	-	-	-	-	-	-	-	-	-	-
chr18-10025467-10026096	UP	1.91114e-13	0.114889	0.109	0.059	2.62421e-08	chr18	10025467	10026096	630	undefined	distalIntergenic	intergenic	undefined	-	-	-	-	-	-	-	-	-	-	-
chr1-203344329-203344580	UP	1.09656e-14	0.114882	0.084	0.041	1.5057e-09	chr1	203344329	203344580	252	undefined	geneBody	intron	undefined	X9578	ENSG00000122176	203340628	203351758	11131	-	0	inside	0	ENSG00000122176	FMOD
chr3-177516034-177516947	UP	1.60478e-14	0.114827	0.106	0.057	2.20354e-09	chr3	177516034	177516947	914	undefined	geneBody	intron	undefined	X89262	ENSG00000228221	177441910	177767379	325470	+	0	inside	0	ENSG00000228221	LINC00578
chr1-202034206-202035585	UP	1.00033e-16	0.114816	0.301	0.205	1.37357e-11	chr1	202034206	202035585	1380	undefined	distalIntergenic	intergenic	undefined	-	-	-	-	-	-	-	-	-	-	-
chr3-155369842-155370710	UP	1.10147e-17	0.11476	0.088	0.043	1.51244e-12	chr3	155369842	155370710	869	undefined	distalIntergenic	intergenic	undefined	-	-	-	-	-	-	-	-	-	-	-
chr16-50251342-50251804	UP	1.44502e-20	0.114753	0.058	0.024	1.98417e-15	chr16	50251342	50251804	463	undefined	geneBody	intron	undefined	X47259	ENSG00000121281	50246137	50318135	71999	+	0	inside	0	ENSG00000121281	ADCY7
chr11-113552913-113553580	UP	1.9246e-15	0.114748	0.083	0.041	2.64269e-10	chr11	113552913	113553580	668	undefined	distalIntergenic	intergenic	undefined	-	-	-	-	-	-	-	-	-	-	-
chr15-96046794-96047850	UP	1.65429e-13	0.114747	0.124	0.069	2.27152e-08	chr15	96046794	96047850	1057	undefined	geneBody	exon	otherExon	X44985	ENSG00000259702	96045341	96064357	19017	-	0	inside	0	ENSG00000259702	AC024337.1
chr21-34745376-34746179	UP	1.74763e-16	0.114745	0.118	0.062	2.39969e-11	chr21	34745376	34746179	804	promoter4	promoter	exon	otherExon	X77376	ENSG00000234380	34745757	34784886	39130	+	0	overlapStart	0	ENSG00000234380	LINC01426
chr2-85277543-85278267	UP	6.10966e-15	0.114706	0.136	0.079	8.38923e-10	chr2	85277543	85278267	725	undefined	geneBody	intron	undefined	X65718	ENSG00000152284	85133392	85310387	176996	+	0	inside	0	ENSG00000152284	TCF7L1
chr11-12224382-12224836	UP	1.68622e-17	0.114703	0.131	0.078	2.31537e-12	chr11	12224382	12224836	455	undefined	geneBody	exon	CDS	X20257	ENSG00000133816	12094008	12359144	265137	+	0	inside	0	ENSG00000133816	MICAL2
chr18-77071598-77072242	UP	4.77111e-15	0.114647	0.158	0.093	6.55126e-10	chr18	77071598	77072242	645	undefined	geneBody	intron	undefined	X57593	ENSG00000197971	76978827	77133683	154857	-	0	inside	0	ENSG00000197971	MBP
chr2-10035826-10036946	UP	2.71193e-22	0.114606	0.395	0.272	3.72378e-17	chr2	10035826	10036946	1121	undefined	distalIntergenic	intergenic	undefined	-	-	-	-	-	-	-	-	-	-	-
chr7-101126178-101127256	UP	1.16522e-25	0.114597	0.481	0.342	1.59997e-20	chr7	101126178	101127256	1079	promoter4	promoter	exon	utr5	X118938	ENSG00000106366	101127089	101139266	12178	+	0	overlapStart	0	ENSG00000106366	SERPINE1
chr4-74108883-74109860	UP	1.35933e-13	0.11458	0.18	0.109	1.86651e-08	chr4	74108883	74109860	978	undefined	upstream	intergenic	undefined	X93111	ENSG00000163738	74114174	74303099	188926	+	4313	upstream	4313	ENSG00000163738	MTHFD2L
chrX-39817903-39818405	UP	2.81239e-16	0.114565	0.086	0.045	3.86172e-11	chrX	39817903	39818405	503	undefined	distalIntergenic	intergenic	undefined	-	-	-	-	-	-	-	-	-	-	-
chr10-103618734-103619265	UP	1.64776e-14	0.114562	0.253	0.162	2.26256e-09	chr10	103618734	103619265	532	undefined	geneBody	intron	undefined	X17836	ENSG00000107957	103594027	103855543	261517	-	0	inside	0	ENSG00000107957	SH3PXD2A
chr3-111809094-111809625	UP	8.4179e-18	0.114552	0.072	0.033	1.15587e-12	chr3	111809094	111809625	532	undefined	geneBody	intron	undefined	X85865	ENSG00000240891	111674676	111846447	171772	+	0	inside	0	ENSG00000240891	PLCXD2
chr7-101093679-101094236	UP	1.93699e-14	0.114506	0.09	0.046	2.6597e-09	chr7	101093679	101094236	558	undefined	geneBody	exon	utr3	X118931	ENSG00000169871	101085481	101097967	12487	+	0	inside	0	ENSG00000169871	TRIM56
chr11-130413236-130413672	UP	1.37122e-11	0.114459	0.164	0.102	1.88284e-06	chr11	130413236	130413672	437	undefined	geneBody	intron	undefined	X25711	ENSG00000134917	130404923	130428609	23687	-	0	inside	0	ENSG00000134917	ADAMTS8
chr11-73157149-73158079	UP	1.1609e-13	0.114456	0.32	0.213	1.59404e-08	chr11	73157149	73158079	931	promoter4	promoter	exon	otherExon	X22910	ENSG00000256568	73157946	73181724	23779	+	0	overlapStart	0	ENSG00000256568	AP002761.2
chr4-168408613-168409359	UP	8.26758e-18	0.114453	0.072	0.033	1.13523e-12	chr4	168408613	168409359	747	undefined	geneBody	intron	undefined	X96815	ENSG00000181381	168356735	168537786	181052	-	0	inside	0	ENSG00000181381	DDX60L
chr1-151992387-151992732	UP	9.08467e-17	0.114437	0.103	0.053	1.24743e-11	chr1	151992387	151992732	346	promoter1	promoter	exon	utr5	X7018	ENSG00000229021	151994531	152042774	48244	+	1798	upstream	1798	ENSG00000229021	AL450992.1
chr7-73879729-73881166	UP	6.71609e-19	0.114432	0.287	0.191	9.22194e-14	chr7	73879729	73881166	1438	undefined	distalIntergenic	intergenic	undefined	-	-	-	-	-	-	-	-	-	-	-
chr3-47266522-47267173	UP	2.95963e-16	0.11442	0.091	0.048	4.06389e-11	chr3	47266522	47267173	652	undefined	geneBody	exon	CDS	X83264	ENSG00000088727	47228026	47283451	55426	-	0	inside	0	ENSG00000088727	KIF9
chr10-78974592-78974831	UP	2.05619e-16	0.114397	0.11	0.059	2.82337e-11	chr10	78974592	78974831	240	undefined	geneBody	intron	undefined	X16387	ENSG00000224596	78943328	79067895	124568	-	0	inside	0	ENSG00000224596	ZMIZ1-AS1
chr2-151334004-151334723	UP	7.96879e-22	0.114374	0.058	0.022	1.0942e-16	chr2	151334004	151334723	720	undefined	distalIntergenic	intergenic	undefined	-	-	-	-	-	-	-	-	-	-	-
chr22-24474175-24474585	UP	1.20451e-20	0.114367	0.054	0.021	1.65392e-15	chr22	24474175	24474585	411	undefined	geneBody	intron	undefined	X78888	ENSG00000178803	24429206	24495074	65869	-	0	inside	0	ENSG00000178803	ADORA2A-AS1
chr2-218282633-218282866	UP	4.3758e-13	0.114352	0.152	0.093	6.00845e-08	chr2	218282633	218282866	234	undefined	geneBody	intron	undefined	X71376	ENSG00000135926	218274197	218292586	18390	-	0	inside	0	ENSG00000135926	TMBIM1
chr15-80550059-80550646	UP	1.30093e-18	0.114337	0.055	0.022	1.78632e-13	chr15	80550059	80550646	588	undefined	geneBody	intron	undefined	X44034	ENSG00000172379	80404350	80597933	193584	+	0	inside	0	ENSG00000172379	ARNT2
chr16-66872938-66874151	UP	2.80964e-17	0.11432	0.269	0.173	3.85795e-12	chr16	66872938	66874151	1214	promoter4	promoter	exon	utr5	X47898	ENSG00000159593	66802875	66873256	70382	-	0	overlapStart	0	ENSG00000159593	NAE1
chr4-1209749-1210134	UP	3.16479e-14	0.114258	0.171	0.099	4.3456e-09	chr4	1209749	1210134	386	promoter4	promoter	exon	otherExon	X90607	ENSG00000280927	1210120	1218591	8472	+	0	overlapStart	0	ENSG00000280927	CTBP1-AS
chr4-127138414-127138864	UP	4.13119e-18	0.114245	0.059	0.025	5.67258e-13	chr4	127138414	127138864	451	undefined	geneBody	intron	undefined	X95233	ENSG00000248491	127094410	127470569	376160	-	0	inside	0	ENSG00000248491	AC093772.1
chr22-17830537-17830953	UP	8.62811e-18	0.114212	0.087	0.045	1.18473e-12	chr22	17830537	17830953	417	undefined	geneBody	intron	undefined	X78443	ENSG00000243156	17787649	18024561	236913	-	0	inside	0	ENSG00000243156	MICAL3
chr3-45025944-45026454	UP	7.05742e-19	0.114199	0.107	0.055	9.69061e-14	chr3	45025944	45026454	511	undefined	geneBody	exon	utr5	X83094	ENSG00000163815	45001548	45036071	34524	+	0	inside	0	ENSG00000163815	CLEC3B
chr20-2236441-2237574	UP	3.34157e-14	0.114194	0.114	0.062	4.58834e-09	chr20	2236441	2237574	1134	undefined	distalIntergenic	intergenic	undefined	-	-	-	-	-	-	-	-	-	-	-
chr10-124091695-124093819	UP	2.80004e-21	0.114192	0.374	0.256	3.84476e-16	chr10	124091695	124093819	2125	promoter4	promoter	exon	utr5	X18821	ENSG00000182022	124007668	124093598	85931	-	0	overlapStart	0	ENSG00000182022	CHST15
chr10-7540909-7542158	UP	6.99643e-15	0.114128	0.273	0.182	9.60687e-10	chr10	7540909	7542158	1250	undefined	distalIntergenic	intergenic	undefined	-	-	-	-	-	-	-	-	-	-	-
chr11-118619066-118619712	UP	1.32735e-17	0.114118	0.36	0.243	1.8226e-12	chr11	118619066	118619712	647	undefined	geneBody	intron	undefined	X24957	ENSG00000019144	118606440	118658031	51592	+	0	inside	0	ENSG00000019144	PHLDB1
chr6-30781435-30782333	UP	1.14261e-24	0.114108	0.434	0.306	1.56893e-19	chr6	30781435	30782333	899	undefined	geneBody	exon	otherExon	X107879	ENSG00000228022	30743790	30792250	48461	+	0	inside	0	ENSG00000228022	HCG20
chr12-3199386-3200987	UP	3.84628e-14	0.114084	0.254	0.167	5.28136e-09	chr12	3199386	3200987	1602	undefined	geneBody	exon	utr5	X26224	ENSG00000011105	3077355	3286564	209210	+	0	inside	0	ENSG00000011105	TSPAN9
chr5-179314026-179315039	UP	2.71087e-15	0.114075	0.289	0.19	3.72232e-10	chr5	179314026	179315039	1014	undefined	geneBody	intron	undefined	X105697	ENSG00000087116	179110853	179345461	234609	-	0	inside	0	ENSG00000087116	ADAMTS2
chr10-121523338-121524757	UP	1.01194e-15	0.114068	0.077	0.036	1.38951e-10	chr10	121523338	121524757	1420	undefined	geneBody	intron	undefined	X18646	ENSG00000066468	121478334	121598458	120125	-	0	inside	0	ENSG00000066468	FGFR2
chr2-98909110-98909835	UP	2.30908e-12	0.114049	0.104	0.056	3.17062e-07	chr2	98909110	98909835	726	undefined	geneBody	intron	undefined	X66173	ENSG00000196872	98793846	98936259	142414	-	0	inside	0	ENSG00000196872	KIAA1211L
chr19-41218414-41219708	UP	1.39918e-26	0.114036	0.48	0.342	1.92123e-21	chr19	41218414	41219708	1295	promoter4	promoter	exon	utr5	X60214	ENSG00000167601	41219223	41261766	42544	+	0	overlapStart	0	ENSG00000167601	AXL
chr11-72703074-72703751	UP	1.16517e-14	0.113999	0.133	0.074	1.5999e-09	chr11	72703074	72703751	678	undefined	geneBody	exon	utr5	X22862	ENSG00000245148	72700474	72705607	5134	+	0	inside	0	ENSG00000245148	ARAP1-AS2
chr3-72339237-72339545	UP	4.21623e-16	0.113964	0.08	0.039	5.78935e-11	chr3	72339237	72339545	309	undefined	distalIntergenic	intergenic	undefined	-	-	-	-	-	-	-	-	-	-	-
chr15-88954237-88955243	UP	1.52491e-14	0.113952	0.301	0.203	2.09388e-09	chr15	88954237	88955243	1007	undefined	distalIntergenic	intergenic	undefined	-	-	-	-	-	-	-	-	-	-	-
chr3-46908212-46909893	UP	2.88834e-19	0.113948	0.34	0.229	3.966e-14	chr3	46908212	46909893	1682	undefined	distalIntergenic	intergenic	undefined	-	-	-	-	-	-	-	-	-	-	-
chr12-3236510-3237101	UP	5.1725e-16	0.113931	0.069	0.033	7.10241e-11	chr12	3236510	3237101	592	undefined	geneBody	intron	undefined	X26229	ENSG00000011105	3077355	3286564	209210	+	0	inside	0	ENSG00000011105	TSPAN9
chr1-172254513-172255493	UP	1.22311e-11	0.113922	0.107	0.057	1.67946e-06	chr1	172254513	172255493	981	undefined	geneBody	intron	undefined	X8262	ENSG00000197959	171841498	172418466	576969	+	0	inside	0	ENSG00000197959	DNM3
chr9-126952018-126953580	UP	2.13796e-16	0.113914	0.099	0.053	2.93566e-11	chr9	126952018	126953580	1563	undefined	geneBody	intron	undefined	X132668	ENSG00000136828	126914774	127223166	308393	+	0	inside	0	ENSG00000136828	RALGPS1
chr17-50209442-50210925	UP	1.56332e-27	0.113876	0.49	0.35	2.14661e-22	chr17	50209442	50210925	1484	undefined	geneBody	exon	otherExon	X52617	ENSG00000249406	50199876	50215922	16047	+	0	inside	0	ENSG00000249406	AC015909.1
chr7-101117329-101117725	UP	1.34311e-12	0.113854	0.154	0.094	1.84424e-07	chr7	101117329	101117725	397	undefined	distalIntergenic	intergenic	undefined	-	-	-	-	-	-	-	-	-	-	-
chr21-42107503-42108051	UP	7.68146e-16	0.113836	0.108	0.056	1.05475e-10	chr21	42107503	42108051	549	promoter4	promoter	intron	undefined	X77915	ENSG00000184385	42102134	42108534	6401	-	0	inside	482	ENSG00000184385	UMODL1-AS1
chr9-132213787-132214507	UP	2.29706e-13	0.113795	0.163	0.101	3.15411e-08	chr9	132213787	132214507	721	undefined	geneBody	intron	undefined	X133157	ENSG00000196358	132161676	132244526	82851	+	0	inside	0	ENSG00000196358	NTNG2
chr12-101127000-101127990	UP	2.44179e-19	0.113789	0.052	0.021	3.35284e-14	chr12	101127000	101127990	991	undefined	geneBody	exon	utr3	X30738	ENSG00000151572	100717526	101128641	411116	+	0	inside	0	ENSG00000151572	ANO4
chr5-17743410-17744343	UP	2.71005e-15	0.113786	0.07	0.032	3.7212e-10	chr5	17743410	17744343	934	undefined	geneBody	exon	otherExon	X98517	ENSG00000249937	17684584	17955857	271274	+	0	inside	0	ENSG00000249937	LINC02223
chr22-19663520-19664278	UP	1.55231e-15	0.113757	0.105	0.056	2.13149e-10	chr22	19663520	19664278	759	undefined	upstream	intergenic	undefined	X78531	ENSG00000225007	19667023	19667555	533	+	2744	upstream	2744	ENSG00000225007	AC000067.1
chr17-38464167-38465753	UP	3.82583e-56	0.113756	0.704	0.544	5.25328e-51	chr17	38464167	38465753	1587	undefined	geneBody	intron	undefined	X51636	ENSG00000275832	38419280	38512385	93106	+	0	inside	0	ENSG00000275832	ARHGAP23
chr6-53771684-53772883	UP	5.31223e-12	0.113723	0.12	0.067	7.29428e-07	chr6	53771684	53772883	1200	undefined	geneBody	intron	undefined	X109241	ENSG00000227885	53739266	53794904	55639	-	0	inside	0	ENSG00000227885	AL590652.1
chr20-23048376-23051229	UP	1.21784e-29	0.113712	0.495	0.351	1.67222e-24	chr20	23048376	23051229	2854	promoter4	promoter	exon	utr5	X74236	ENSG00000178726	23045633	23049741	4109	-	0	overlapStart	0	ENSG00000178726	THBD
chr7-121504336-121505349	UP	3.706e-14	0.113693	0.104	0.057	5.08875e-09	chr7	121504336	121505349	1014	undefined	distalIntergenic	intergenic	undefined	-	-	-	-	-	-	-	-	-	-	-
chr2-26704310-26704911	UP	5.44947e-16	0.113689	0.15	0.089	7.48272e-11	chr2	26704310	26704911	602	undefined	geneBody	intron	undefined	X62911	ENSG00000171303	26692690	26733420	40731	+	0	inside	0	ENSG00000171303	KCNK3
chr6-48826692-48827695	UP	4.05996e-14	0.113689	0.09	0.045	5.57477e-09	chr6	48826692	48827695	1004	undefined	distalIntergenic	intergenic	undefined	-	-	-	-	-	-	-	-	-	-	-
chr21-35779494-35780480	UP	3.02866e-15	0.113679	0.099	0.051	4.15868e-10	chr21	35779494	35780480	987	undefined	geneBody	intron	undefined	X77450	ENSG00000159216	34787801	36004667	1216867	-	0	inside	0	ENSG00000159216	RUNX1
chr1-98053097-98054526	UP	6.98205e-14	0.113647	0.167	0.098	9.58712e-09	chr1	98053097	98054526	1430	promoter4	promoter	exon	otherExon	X5762	ENSG00000285922	98052077	98054592	2516	-	0	inside	65	ENSG00000285922	AC104453.1
chr8-11703372-11704320	UP	2.76437e-13	0.113638	0.115	0.06	3.79578e-08	chr8	11703372	11704320	949	undefined	geneBody	exon	utr5	X121831	ENSG00000136574	11676959	11760002	83044	+	0	inside	0	ENSG00000136574	GATA4
chr13-44734172-44734786	UP	1.36155e-14	0.113636	0.091	0.047	1.86956e-09	chr13	44734172	44734786	615	undefined	distalIntergenic	intergenic	undefined	-	-	-	-	-	-	-	-	-	-	-
chr4-140308256-140309663	UP	1.60182e-15	0.113622	0.117	0.066	2.19948e-10	chr4	140308256	140309663	1408	undefined	geneBody	intron	undefined	X95646	ENSG00000196951	140283724	140373403	89680	-	0	inside	0	ENSG00000196951	SCOC-AS1
chr2-18345633-18346687	UP	1.72136e-13	0.113584	0.103	0.058	2.36362e-08	chr2	18345633	18346687	1055	undefined	geneBody	intron	undefined	X62367	ENSG00000170745	17877847	18361616	483770	+	0	inside	0	ENSG00000170745	KCNS3
chr5-145777555-145778846	UP	6.08994e-11	0.113568	0.128	0.073	8.36216e-06	chr5	145777555	145778846	1292	undefined	geneBody	intron	undefined	X103930	ENSG00000186314	145471799	145835369	363571	-	0	inside	0	ENSG00000186314	PRELID2
chr13-50580817-50582097	UP	3.11956e-13	0.113554	0.105	0.057	4.2835e-08	chr13	50580817	50582097	1281	undefined	geneBody	intron	undefined	X34520	ENSG00000186047	50519364	50843939	324576	-	0	inside	0	ENSG00000186047	DLEU7
chr21-36478811-36479712	UP	7.38896e-15	0.113546	0.091	0.047	1.01459e-09	chr21	36478811	36479712	902	undefined	geneBody	exon	utr5	X77502	ENSG00000230479	36430360	36481070	50711	+	0	inside	0	ENSG00000230479	AP000695.1
chr7-42972530-42973711	UP	6.55121e-18	0.113546	0.103	0.051	8.99554e-13	chr7	42972530	42973711	1182	undefined	geneBody	exon	otherExon	X116744	ENSG00000232006	42954135	43113931	159797	-	0	inside	0	ENSG00000232006	AC005537.1
chr22-20531018-20532195	UP	2.14247e-13	0.113538	0.303	0.2	2.94185e-08	chr22	20531018	20532195	1178	undefined	geneBody	intron	undefined	X78604	ENSG00000099917	20495913	20587632	91720	+	0	inside	0	ENSG00000099917	MED15
chr17-31051751-31052732	UP	2.85699e-13	0.113514	0.167	0.099	3.92296e-08	chr17	31051751	31052732	982	undefined	distalIntergenic	intergenic	undefined	-	-	-	-	-	-	-	-	-	-	-
chr1-230350229-230350923	UP	1.79188e-12	0.113479	0.134	0.079	2.46045e-07	chr1	230350229	230350923	695	undefined	geneBody	intron	undefined	X11163	ENSG00000177614	230314490	230426332	111843	-	0	inside	0	ENSG00000177614	PGBD5
chr7-40918348-40919201	UP	4.10179e-14	0.113478	0.102	0.055	5.63221e-09	chr7	40918348	40919201	854	undefined	distalIntergenic	intergenic	undefined	-	-	-	-	-	-	-	-	-	-	-
chr21-41726427-41728503	UP	1.13391e-16	0.113471	0.381	0.263	1.55699e-11	chr21	41726427	41728503	2077	undefined	distalIntergenic	intergenic	undefined	-	-	-	-	-	-	-	-	-	-	-
chr1-174799225-174800724	UP	8.82139e-14	0.113445	0.151	0.089	1.21127e-08	chr1	174799225	174800724	1500	undefined	geneBody	exon	utr5	X8370	ENSG00000152061	174159410	174995308	835899	+	0	inside	0	ENSG00000152061	RABGAP1L
chr1-228646434-228648544	UP	3.44031e-16	0.113415	0.243	0.154	4.72393e-11	chr1	228646434	228648544	2111	undefined	distalIntergenic	intergenic	undefined	-	-	-	-	-	-	-	-	-	-	-
chr8-71843320-71844658	UP	2.3235e-18	0.113398	0.397	0.277	3.19042e-13	chr8	71843320	71844658	1339	promoter4	promoter	exon	utr5	X124368	ENSG00000178860	71841549	71844468	2920	-	0	overlapStart	0	ENSG00000178860	MSC
chr6-146913657-146915152	UP	1.56439e-14	0.113394	0.274	0.175	2.14807e-09	chr6	146913657	146915152	1496	undefined	geneBody	intron	undefined	X112766	ENSG00000233452	146824539	147204614	380076	-	0	inside	0	ENSG00000233452	STXBP5-AS1
chr15-68334601-68335798	UP	9.99323e-18	0.113392	0.361	0.256	1.37218e-12	chr15	68334601	68335798	1198	undefined	geneBody	exon	CDS	X43145	ENSG00000137809	68296532	68432163	135632	-	0	inside	0	ENSG00000137809	ITGA11
chr5-132767593-132768038	UP	1.2673e-13	0.11339	0.182	0.113	1.74014e-08	chr5	132767593	132768038	446	undefined	geneBody	intron	undefined	X103042	ENSG00000164402	132750819	132807241	56423	-	0	inside	0	ENSG00000164402	SEPTIN8
chr19-8631117-8631886	UP	8.13149e-13	0.113354	0.169	0.103	1.11654e-07	chr19	8631117	8631886	770	promoter4	promoter	intron	undefined	X58579	ENSG00000268480	8630635	8677708	47074	+	0	inside	481	ENSG00000268480	LINC01862
chr8-95792545-95794023	UP	2.48859e-12	0.11335	0.112	0.059	3.41711e-07	chr8	95792545	95794023	1479	undefined	geneBody	intron	undefined	X125193	ENSG00000253773	95204456	95811254	606799	+	0	inside	0	ENSG00000253773	C8orf37-AS1
chr7-47314756-47315693	UP	1.70194e-11	0.113313	0.196	0.121	2.33696e-06	chr7	47314756	47315693	938	undefined	geneBody	intron	undefined	X117031	ENSG00000136205	47275154	47582558	307405	-	0	inside	0	ENSG00000136205	TNS3
chr1-210597337-210598687	UP	1.26688e-13	0.113302	0.136	0.077	1.73957e-08	chr1	210597337	210598687	1351	undefined	geneBody	intron	undefined	X10098	ENSG00000054392	210328252	210676296	348045	+	0	inside	0	ENSG00000054392	HHAT
chr15-66882054-66882617	UP	1.52696e-16	0.113301	0.122	0.069	2.09669e-11	chr15	66882054	66882617	564	undefined	distalIntergenic	intergenic	undefined	-	-	-	-	-	-	-	-	-	-	-
chr6-3808641-3809350	UP	8.21518e-13	0.113291	0.275	0.183	1.12803e-07	chr6	3808641	3809350	710	undefined	distalIntergenic	intergenic	undefined	-	-	-	-	-	-	-	-	-	-	-
chr19-10533466-10534235	UP	2.23506e-15	0.113278	0.076	0.036	3.06898e-10	chr19	10533466	10534235	770	undefined	distalIntergenic	intergenic	undefined	-	-	-	-	-	-	-	-	-	-	-
chr15-67178509-67178882	UP	1.11066e-14	0.11327	0.136	0.081	1.52506e-09	chr15	67178509	67178882	374	undefined	geneBody	intron	undefined	X43083	ENSG00000166949	67063763	67195169	131407	+	0	inside	0	ENSG00000166949	SMAD3
chr7-74013561-74014239	UP	1.03186e-21	0.113262	0.415	0.291	1.41686e-16	chr7	74013561	74014239	679	undefined	distalIntergenic	intergenic	undefined	-	-	-	-	-	-	-	-	-	-	-
chr11-95107927-95109293	UP	1.07569e-13	0.113256	0.143	0.083	1.47704e-08	chr11	95107927	95109293	1367	undefined	geneBody	intron	undefined	X23961	ENSG00000149218	95089846	95132645	42800	+	0	inside	0	ENSG00000149218	ENDOD1
chr12-71438719-71440713	UP	5.77758e-13	0.11324	0.218	0.142	7.93325e-08	chr12	71438719	71440713	1995	promoter4	promoter	exon	utr5	X29681	ENSG00000139292	71439798	71586310	146513	+	0	overlapStart	0	ENSG00000139292	LGR5
chr1-46607479-46607721	UP	4.83343e-13	0.113191	0.135	0.08	6.63683e-08	chr1	46607479	46607721	243	undefined	geneDownstream	exon	utr3	X3205	ENSG00000142961	46607715	46616891	9177	-	0	overlapEnd	0	ENSG00000142961	MOB3C
chr2-216774019-216775481	UP	5.39796e-16	0.11319	0.326	0.218	7.41199e-11	chr2	216774019	216775481	1463	undefined	geneBody	intron	undefined	X71217	ENSG00000236886	216694464	216994079	299616	+	0	inside	0	ENSG00000236886	AC007563.2
chr10-48606660-48607197	UP	1.3268e-16	0.113187	0.068	0.029	1.82184e-11	chr10	48606660	48607197	538	undefined	geneBody	intron	undefined	X14667	ENSG00000128805	48446034	48656265	210232	-	0	inside	0	ENSG00000128805	ARHGAP22
chr11-1502696-1503285	UP	1.1119e-10	0.11316	0.202	0.129	1.52676e-05	chr11	1502696	1503285	590	promoter1	promoter	intergenic	undefined	X19565	ENSG00000182208	1469457	1501247	31791	-	1448	upstream	1448	ENSG00000182208	MOB2
chr22-20552907-20553292	UP	6.00776e-14	0.113139	0.126	0.073	8.24932e-09	chr22	20552907	20553292	386	undefined	geneBody	exon	utr3	X78607	ENSG00000099917	20495913	20587632	91720	+	0	inside	0	ENSG00000099917	MED15
chrX-39730368-39731215	UP	3.68252e-14	0.11313	0.172	0.109	5.05651e-09	chrX	39730368	39731215	848	undefined	distalIntergenic	intergenic	undefined	-	-	-	-	-	-	-	-	-	-	-
chr5-132676910-132677509	UP	3.9348e-12	0.113113	0.215	0.138	5.40292e-07	chr5	132676910	132677509	600	undefined	geneBody	intron	undefined	X103036	ENSG00000113520	132673986	132682678	8693	+	0	inside	0	ENSG00000113520	IL4
chr7-32154609-32155204	UP	6.48307e-15	0.113109	0.087	0.045	8.90197e-10	chr7	32154609	32155204	596	undefined	geneBody	intron	undefined	X116126	ENSG00000154678	31751179	32428131	676953	-	0	inside	0	ENSG00000154678	PDE1C
chr5-36403143-36404586	UP	6.75141e-20	0.113108	0.092	0.045	9.27043e-15	chr5	36403143	36404586	1444	undefined	distalIntergenic	intergenic	undefined	-	-	-	-	-	-	-	-	-	-	-
chr14-87636335-87637298	UP	5.17594e-17	0.113103	0.073	0.034	7.10713e-12	chr14	87636335	87637298	964	undefined	geneBody	intron	undefined	X39408	ENSG00000258770	87634379	87655294	20916	-	0	inside	0	ENSG00000258770	LINC02330
chr17-50173399-50173787	UP	5.17116e-13	0.113092	0.151	0.091	7.10057e-08	chr17	50173399	50173787	389	undefined	geneBody	intron	undefined	X52613	ENSG00000108823	50164214	50175928	11715	+	0	inside	0	ENSG00000108823	SGCA
chr17-78341547-78343402	UP	4.18711e-36	0.11305	0.57	0.42	5.74936e-31	chr17	78341547	78343402	1856	undefined	geneBody	exon	otherExon	X54202	ENSG00000267737	78315729	78347798	32070	+	0	inside	0	ENSG00000267737	AC087645.2
chr11-2314588-2315614	UP	6.93528e-20	0.113041	0.412	0.287	9.5229e-15	chr11	2314588	2315614	1027	undefined	geneBody	exon	otherExon	X19631	ENSG00000064201	2301997	2318200	16204	+	0	inside	0	ENSG00000064201	TSPAN32
chr1-6368246-6369215	UP	3.96422e-12	0.113017	0.149	0.091	5.44331e-07	chr1	6368246	6369215	970	undefined	geneBody	intron	undefined	X388	ENSG00000097021	6264269	6394391	130123	-	0	inside	0	ENSG00000097021	ACOT7
chr21-35563841-35564361	UP	2.13863e-30	0.113016	0.05	0.016	2.93657e-25	chr21	35563841	35564361	521	undefined	geneBody	intron	undefined	X77436	ENSG00000159216	34787801	36004667	1216867	-	0	inside	0	ENSG00000159216	RUNX1
chr11-10351403-10352540	UP	1.90654e-15	0.113014	0.146	0.083	2.61789e-10	chr11	10351403	10352540	1138	undefined	geneBody	intron	undefined	X20076	ENSG00000133805	10308313	10507579	199267	+	0	inside	0	ENSG00000133805	AMPD3
chr3-64444509-64445759	UP	1.45548e-17	0.112986	0.092	0.046	1.99854e-12	chr3	64444509	64445759	1251	promoter4	promoter	exon	utr5	X84117	ENSG00000244564	64445231	64456070	10840	+	0	overlapStart	0	ENSG00000244564	PRICKLE2-DT
chr2-74843415-74844204	UP	4.27988e-18	0.112985	0.071	0.031	5.87675e-13	chr2	74843415	74844204	790	undefined	geneBody	intron	undefined	X65601	ENSG00000159399	74833981	74893359	59379	+	0	inside	0	ENSG00000159399	HK2
chr2-154143593-154144350	UP	2.13337e-16	0.112981	0.065	0.029	2.92935e-11	chr2	154143593	154144350	758	undefined	geneBody	intron	undefined	X68269	ENSG00000144278	153871922	154453979	582058	+	0	inside	0	ENSG00000144278	GALNT13
chr5-173234634-173235257	UP	4.32527e-16	0.112971	0.081	0.039	5.93908e-11	chr5	173234634	173235257	624	promoter4	promoter	exon	utr5	X105348	ENSG00000183072	173232109	173235311	3203	-	0	inside	53	ENSG00000183072	NKX2-5
chr19-13851082-13851543	UP	3.20669e-20	0.112957	0.368	0.255	4.40314e-15	chr19	13851082	13851543	462	undefined	distalIntergenic	intergenic	undefined	-	-	-	-	-	-	-	-	-	-	-
chr8-42466954-42467820	UP	2.66348e-11	0.112942	0.213	0.137	3.65725e-06	chr8	42466954	42467820	867	undefined	geneBody	intron	undefined	X123392	ENSG00000168575	42416475	42541926	125452	-	0	inside	0	ENSG00000168575	SLC20A2
chr13-31896353-31896802	UP	2.8467e-14	0.112938	0.092	0.046	3.90883e-09	chr13	31896353	31896802	450	undefined	geneBody	intron	undefined	X33355	ENSG00000073910	31846713	32299125	452413	+	0	inside	0	ENSG00000073910	FRY
chr6-1884057-1884706	UP	1.07936e-13	0.112936	0.307	0.209	1.48207e-08	chr6	1884057	1884706	650	undefined	geneBody	intron	undefined	X105973	ENSG00000112699	1623806	2245605	621800	-	0	inside	0	ENSG00000112699	GMDS
chr2-240373986-240374733	UP	7.04826e-14	0.112921	0.279	0.184	9.67803e-09	chr2	240373986	240374733	748	undefined	distalIntergenic	intergenic	undefined	-	-	-	-	-	-	-	-	-	-	-
chr19-28961068-28962088	UP	4.72336e-17	0.11292	0.062	0.026	6.48569e-12	chr19	28961068	28962088	1021	undefined	geneBody	intron	undefined	X59566	ENSG00000267240	28960506	28964943	4438	-	0	inside	0	ENSG00000267240	AC011524.2
chr3-115239516-115240139	UP	1.1461e-18	0.112898	0.086	0.041	1.57372e-13	chr3	115239516	115240139	624	undefined	geneBody	exon	otherExon	X86109	ENSG00000242880	115147605	115564389	416785	+	0	inside	0	ENSG00000242880	AC026341.1
chrX-39766509-39767760	UP	4.67629e-15	0.112875	0.269	0.179	6.42106e-10	chrX	39766509	39767760	1252	undefined	distalIntergenic	intergenic	undefined	-	-	-	-	-	-	-	-	-	-	-
chr22-37677072-37677454	UP	5.6504e-15	0.112865	0.238	0.154	7.75862e-10	chr22	37677072	37677454	383	undefined	geneBody	exon	otherExon	X79752	ENSG00000100097	37675636	37679802	4167	+	0	inside	0	ENSG00000100097	LGALS1
chr1-3529437-3529647	UP	1.74176e-12	0.112841	0.208	0.138	2.39163e-07	chr1	3529437	3529647	211	undefined	geneBody	intron	undefined	X276	ENSG00000162591	3487951	3611508	123558	-	0	inside	0	ENSG00000162591	MEGF6
chr3-149735965-149736711	UP	9.01672e-16	0.112829	0.08	0.038	1.23809e-10	chr3	149735965	149736711	747	promoter4	promoter	exon	otherExon	X87997	ENSG00000018408	149517235	149736714	219480	-	0	inside	2	ENSG00000018408	WWTR1
chr8-53944763-53945849	UP	6.80141e-16	0.112824	0.104	0.056	9.33909e-11	chr8	53944763	53945849	1087	undefined	geneBody	exon	otherExon	X123713	ENSG00000147509	53851795	53959303	107509	+	0	inside	0	ENSG00000147509	RGS20
chr11-120563990-120565326	UP	4.09885e-21	0.11282	0.087	0.044	5.62817e-16	chr11	120563990	120565326	1337	undefined	geneBody	exon	utr5	X25107	ENSG00000149403	120511700	120988904	477205	+	0	inside	0	ENSG00000149403	GRIK4
chr19-10008781-10009635	UP	7.07513e-17	0.112795	0.214	0.137	9.71494e-12	chr19	10008781	10009635	855	undefined	geneBody	intron	undefined	X58636	ENSG00000080573	9959561	10010504	50944	-	0	inside	0	ENSG00000080573	COL5A3
chr4-71261660-71262433	UP	6.34353e-21	0.112787	0.051	0.02	8.71037e-16	chr4	71261660	71262433	774	undefined	geneBody	intron	undefined	X92992	ENSG00000080493	71062667	71572087	509421	+	0	inside	0	ENSG00000080493	SLC4A4
chr10-77350418-77351000	UP	1.96749e-16	0.112778	0.076	0.037	2.70158e-11	chr10	77350418	77351000	583	undefined	geneBody	exon	otherExon	X16242	ENSG00000156113	76869601	77638369	768769	-	0	inside	0	ENSG00000156113	KCNMA1
chr2-223076453-223076999	UP	1.18172e-20	0.112776	0.053	0.021	1.62263e-15	chr2	223076453	223076999	547	undefined	geneBody	intron	undefined	X71655	ENSG00000152049	223051814	223198399	146586	+	0	inside	0	ENSG00000152049	KCNE4
chr4-48329884-48330267	UP	1.29177e-18	0.112763	0.059	0.025	1.77374e-13	chr4	48329884	48330267	384	undefined	distalIntergenic	intergenic	undefined	-	-	-	-	-	-	-	-	-	-	-
chr5-142279858-142281282	UP	2.06351e-16	0.112759	0.148	0.084	2.83342e-11	chr5	142279858	142281282	1425	undefined	distalIntergenic	intergenic	undefined	-	-	-	-	-	-	-	-	-	-	-
chr9-106892613-106893208	UP	4.57585e-14	0.11273	0.088	0.045	6.28315e-09	chr9	106892613	106893208	596	undefined	geneBody	intron	undefined	X131396	ENSG00000148143	106863166	107013634	150469	+	0	inside	0	ENSG00000148143	ZNF462
chr1-230401706-230402299	UP	3.24029e-18	0.112676	0.053	0.022	4.44928e-13	chr1	230401706	230402299	594	undefined	geneBody	intron	undefined	X11165	ENSG00000177614	230314490	230426332	111843	-	0	inside	0	ENSG00000177614	PGBD5
chr17-66466816-66467381	UP	3.30529e-14	0.112664	0.093	0.049	4.53853e-09	chr17	66466816	66467381	566	undefined	geneBody	intron	undefined	X53465	ENSG00000154229	66302613	66810743	508131	+	0	inside	0	ENSG00000154229	PRKCA
chr2-176419097-176420101	UP	1.0802e-12	0.11266	0.096	0.05	1.48324e-07	chr2	176419097	176420101	1005	undefined	distalIntergenic	intergenic	undefined	-	-	-	-	-	-	-	-	-	-	-
chr5-158382330-158382785	UP	1.13629e-18	0.112646	0.066	0.028	1.56025e-13	chr5	158382330	158382785	456	undefined	geneBody	intron	undefined	X104722	ENSG00000276778	158320683	158409773	89091	-	0	inside	0	ENSG00000276778	LINC02227
chr21-41768012-41768365	UP	1.81436e-14	0.112619	0.084	0.044	2.49131e-09	chr21	41768012	41768365	354	promoter2	promoter	intergenic	undefined	X77878	ENSG00000183421	41739369	41767089	27721	-	922	upstream	922	ENSG00000183421	RIPK4
chr2-109513918-109514507	UP	1.03199e-13	0.112611	0.269	0.179	1.41703e-08	chr2	109513918	109514507	590	undefined	distalIntergenic	intergenic	undefined	-	-	-	-	-	-	-	-	-	-	-
chr4-1200408-1200854	UP	3.05058e-22	0.112572	0.064	0.026	4.18879e-17	chr4	1200408	1200854	447	undefined	geneBody	intron	undefined	X90605	ENSG00000159674	1166932	1208962	42031	-	0	inside	0	ENSG00000159674	SPON2
chr10-123857736-123858287	UP	6.51736e-12	0.112572	0.143	0.086	8.94906e-07	chr10	123857736	123858287	552	undefined	geneBody	intron	undefined	X18800	ENSG00000121898	123706207	123940267	234061	-	0	inside	0	ENSG00000121898	CPXM2
chr10-93180023-93181178	UP	5.22325e-12	0.1125	0.176	0.109	7.17209e-07	chr10	93180023	93181178	1156	undefined	distalIntergenic	intergenic	undefined	-	-	-	-	-	-	-	-	-	-	-
chr5-52870342-52870878	UP	2.68859e-14	0.112491	0.11	0.061	3.69172e-09	chr5	52870342	52870878	537	undefined	geneBody	intron	undefined	X99426	ENSG00000213949	52787916	52959209	171294	+	0	inside	0	ENSG00000213949	ITGA1
chr9-84342941-84343526	UP	3.06874e-17	0.112437	0.053	0.02	4.21372e-12	chr9	84342941	84343526	586	undefined	geneBody	intron	undefined	X130191	ENSG00000285987	84316514	84657077	340564	+	0	inside	0	ENSG00000285987	AL157886.1
chr8-133074608-133075113	UP	2.77548e-20	0.112422	0.059	0.024	3.81105e-15	chr8	133074608	133075113	506	undefined	geneBody	exon	utr5	X127119	ENSG00000155926	133036728	133102912	66185	-	0	inside	0	ENSG00000155926	SLA
chr8-98183878-98184504	UP	1.22304e-16	0.112419	0.071	0.032	1.67937e-11	chr8	98183878	98184504	627	undefined	distalIntergenic	intergenic	undefined	-	-	-	-	-	-	-	-	-	-	-
chr16-57112146-57112719	UP	4.79075e-17	0.112403	0.074	0.036	6.57823e-12	chr16	57112146	57112719	574	undefined	geneBody	intron	undefined	X47567	ENSG00000140848	57092583	57148369	55787	+	0	inside	0	ENSG00000140848	CPNE2
chr18-9684673-9685496	UP	4.66624e-14	0.11236	0.115	0.062	6.40725e-09	chr18	9684673	9685496	824	undefined	distalIntergenic	intergenic	undefined	-	-	-	-	-	-	-	-	-	-	-
chr11-118688923-118690770	UP	5.05638e-25	0.112346	0.483	0.343	6.94297e-20	chr11	118688923	118690770	1848	undefined	distalIntergenic	intergenic	undefined	-	-	-	-	-	-	-	-	-	-	-
chr10-71244539-71245043	UP	3.16038e-14	0.112344	0.146	0.085	4.33955e-09	chr10	71244539	71245043	505	undefined	geneBody	intron	undefined	X15777	ENSG00000107731	71212570	71302864	90295	+	0	inside	0	ENSG00000107731	UNC5B
chr15-100019646-100020585	UP	3.01694e-11	0.112299	0.088	0.045	4.14259e-06	chr15	100019646	100020585	940	undefined	geneBody	intron	undefined	X45202	ENSG00000140470	99971437	100342005	370569	-	0	inside	0	ENSG00000140470	ADAMTS17
chr3-66722480-66723160	UP	1.03657e-17	0.112291	0.06	0.025	1.42332e-12	chr3	66722480	66723160	681	undefined	distalIntergenic	intergenic	undefined	-	-	-	-	-	-	-	-	-	-	-
chr12-101021870-101022445	UP	6.23235e-12	0.112261	0.1	0.053	8.55771e-07	chr12	101021870	101022445	576	undefined	geneBody	intron	undefined	X30731	ENSG00000151572	100717526	101128641	411116	+	0	inside	0	ENSG00000151572	ANO4
chr3-23035745-23037274	UP	7.16711e-16	0.112242	0.095	0.048	9.84123e-11	chr3	23035745	23037274	1530	undefined	distalIntergenic	intergenic	undefined	-	-	-	-	-	-	-	-	-	-	-
chr14-64644993-64645887	UP	1.38144e-12	0.112203	0.12	0.067	1.89686e-07	chr14	64644993	64645887	895	undefined	distalIntergenic	intergenic	undefined	-	-	-	-	-	-	-	-	-	-	-
chr19-17121479-17122215	UP	6.59586e-13	0.112198	0.217	0.143	9.05684e-08	chr19	17121479	17122215	737	undefined	geneBody	intron	undefined	X59179	ENSG00000099331	17075781	17214537	138757	+	0	inside	0	ENSG00000099331	MYO9B
chr6-30744000-30744742	UP	1.03737e-16	0.112179	0.232	0.145	1.42442e-11	chr6	30744000	30744742	743	promoter4	promoter	exon	utr5	X107872	ENSG00000137331	30743199	30744548	1350	-	0	overlapStart	0	ENSG00000137331	IER3
chr11-628615-628835	UP	1.40935e-18	0.112178	0.054	0.022	1.93519e-13	chr11	628615	628835	221	promoter1	promoter	intergenic	undefined	X19476	ENSG00000070031	626309	627181	873	-	1433	upstream	1433	ENSG00000070031	SCT
chr1-2925889-2926456	UP	7.01328e-13	0.112174	0.298	0.201	9.63e-08	chr1	2925889	2926456	568	undefined	distalIntergenic	intergenic	undefined	-	-	-	-	-	-	-	-	-	-	-
chr20-43137639-43138718	UP	5.8361e-12	0.112159	0.098	0.052	8.01361e-07	chr20	43137639	43138718	1080	undefined	geneBody	intron	undefined	X75262	ENSG00000196090	42072752	43189970	1117219	-	0	inside	0	ENSG00000196090	PTPRT
chr2-238684026-238685333	UP	1.06359e-15	0.11215	0.116	0.065	1.46042e-10	chr2	238684026	238685333	1308	undefined	geneBody	intron	undefined	X72702	ENSG00000234279	238554541	238740849	186309	+	0	inside	0	ENSG00000234279	LINC01937
chr14-64746259-64747067	UP	3.05742e-11	0.112133	0.213	0.137	4.19818e-06	chr14	64746259	64747067	809	undefined	geneDownstream	exon	utr3	X38310	ENSG00000070182	64746283	64879907	133625	-	0	overlapEnd	0	ENSG00000070182	SPTB
chr1-153260534-153261992	UP	1.92692e-13	0.11213	0.132	0.075	2.64588e-08	chr1	153260534	153261992	1459	undefined	geneBody	exon	utr5	X7057	ENSG00000203782	153259687	153262124	2438	+	0	inside	0	ENSG00000203782	LOR
chr7-74010444-74010724	UP	4.70959e-15	0.112104	0.288	0.2	6.46678e-10	chr7	74010444	74010724	281	undefined	distalIntergenic	intergenic	undefined	-	-	-	-	-	-	-	-	-	-	-
chr5-126353946-126354643	UP	2.84296e-12	0.112099	0.142	0.081	3.9037e-07	chr5	126353946	126354643	698	undefined	geneBody	intron	undefined	X102745	ENSG00000248752	125333369	126368755	1035387	-	0	inside	0	ENSG00000248752	AC116362.1
chr9-98998416-98999430	UP	6.67685e-16	0.112084	0.222	0.142	9.16805e-11	chr9	98998416	98999430	1015	undefined	geneBody	intron	undefined	X131167	ENSG00000204291	98943179	99070792	127614	+	0	inside	0	ENSG00000204291	COL15A1
chr11-36228625-36229419	UP	2.24447e-13	0.112038	0.094	0.047	3.08191e-08	chr11	36228625	36229419	795	undefined	geneBody	exon	utr3	X21327	ENSG00000179241	35943981	36232136	288156	+	0	inside	0	ENSG00000179241	LDLRAD3
chr8-26465186-26466539	UP	9.21285e-17	0.112036	0.357	0.244	1.26503e-11	chr8	26465186	26466539	1354	undefined	geneBody	intron	undefined	X122566	ENSG00000104765	26383054	26505636	122583	+	0	inside	0	ENSG00000104765	BNIP3L
chr10-93458450-93459240	UP	7.79289e-18	0.112032	0.367	0.254	1.07005e-12	chr10	93458450	93459240	791	undefined	geneBody	intron	undefined	X17144	ENSG00000138119	93306429	93482334	175906	-	0	inside	0	ENSG00000138119	MYOF
chr12-108339054-108340617	UP	8.29162e-21	0.112027	0.46	0.333	1.13853e-15	chr12	108339054	108340617	1564	promoter4	promoter	exon	utr5	X31202	ENSG00000174600	108288044	108339317	51274	-	0	overlapStart	0	ENSG00000174600	CMKLR1
chr10-13923862-13924763	UP	1.16015e-11	0.112018	0.149	0.086	1.59301e-06	chr10	13923862	13924763	902	undefined	geneBody	intron	undefined	X12823	ENSG00000151474	13643706	14462142	818437	-	0	inside	0	ENSG00000151474	FRMD4A
chr3-23043984-23044819	UP	6.49907e-19	0.112002	0.057	0.024	8.92394e-14	chr3	23043984	23044819	836	undefined	distalIntergenic	intergenic	undefined	-	-	-	-	-	-	-	-	-	-	-
chr8-68759767-68760422	UP	3.60816e-17	0.112001	0.064	0.027	4.95441e-12	chr8	68759767	68760422	656	undefined	geneBody	intron	undefined	X124201	ENSG00000165084	68330955	68819023	488069	+	0	inside	0	ENSG00000165084	C8orf34
chr1-36119451-36119699	UP	1.04636e-11	0.112001	0.116	0.065	1.43677e-06	chr1	36119451	36119699	249	undefined	geneBody	intron	undefined	X2518	ENSG00000171812	36095239	36125222	29984	-	0	inside	0	ENSG00000171812	COL8A2
chr9-103200667-103201929	UP	2.39325e-12	0.111995	0.105	0.056	3.28619e-07	chr9	103200667	103201929	1263	undefined	geneBody	intron	undefined	X131275	ENSG00000225564	103140523	103325034	184512	-	0	inside	0	ENSG00000225564	LINC01492
chr12-54125906-54127717	UP	2.62927e-19	0.111983	0.109	0.057	3.61028e-14	chr12	54125906	54127717	1812	promoter4	promoter	exon	otherExon	X28838	ENSG00000250742	54126082	54147485	21404	+	0	overlapStart	0	ENSG00000250742	LINC02381
chr12-26251390-26252301	UP	2.58344e-18	0.111945	0.079	0.036	3.54735e-13	chr12	26251390	26252301	912	undefined	geneBody	intron	undefined	X27565	ENSG00000255750	26229548	26319720	90173	-	0	inside	0	ENSG00000255750	AC022509.1
chr17-19110826-19111450	UP	2.60117e-17	0.111938	0.203	0.136	3.57169e-12	chr17	19110826	19111450	625	undefined	geneDownstream	intergenic	undefined	X50744	ENSG00000262202	19112000	19112636	637	-	549	downstream	549	ENSG00000262202	AC007952.4
chr11-66192203-66192749	UP	5.54882e-15	0.111938	0.071	0.033	7.61914e-10	chr11	66192203	66192749	547	undefined	geneBody	intron	undefined	X22404	ENSG00000175115	66070272	66244744	174473	+	0	inside	0	ENSG00000175115	PACS1
chr1-158999379-159000315	UP	5.25857e-20	0.11192	0.116	0.063	7.2206e-15	chr1	158999379	159000315	937	promoter4	promoter	exon	utr5	X7440	ENSG00000163565	158999968	159055155	55188	+	0	overlapStart	0	ENSG00000163565	IFI16
chr20-19483143-19483702	UP	3.31235e-17	0.111912	0.059	0.026	4.54822e-12	chr20	19483143	19483702	560	undefined	geneBody	intron	undefined	X74078	ENSG00000185052	19212642	19722926	510285	+	0	inside	0	ENSG00000185052	SLC24A3
chr3-45666692-45667424	UP	3.76381e-13	0.111908	0.194	0.123	5.16813e-08	chr3	45666692	45667424	733	undefined	geneBody	intron	undefined	X83152	ENSG00000144791	45555394	45686341	130948	+	0	inside	0	ENSG00000144791	LIMD1
chr6-53013684-53014477	UP	2.0368e-13	0.111885	0.155	0.093	2.79675e-08	chr6	53013684	53014477	794	undefined	geneBody	exon	CDS	X109192	ENSG00000112144	53001279	53061802	60524	-	0	inside	0	ENSG00000112144	ICK
chr2-196068099-196069442	UP	1.71e-14	0.111884	0.281	0.182	2.34802e-09	chr2	196068099	196069442	1344	promoter4	promoter	exon	utr5	X70109	ENSG00000118997	195737703	196068837	331135	-	0	overlapStart	0	ENSG00000118997	DNAH7
chr1-115073261-115073926	UP	1.62001e-11	0.11188	0.161	0.097	2.22445e-06	chr1	115073261	115073926	666	undefined	geneBody	intron	undefined	X6362	ENSG00000134198	115048011	115089503	41493	-	0	inside	0	ENSG00000134198	TSPAN2
chr14-68806515-68807680	UP	1.58409e-14	0.111875	0.152	0.089	2.17512e-09	chr14	68806515	68807680	1166	undefined	distalIntergenic	intergenic	undefined	-	-	-	-	-	-	-	-	-	-	-
chr3-127612759-127613682	UP	4.18545e-13	0.111874	0.107	0.061	5.74709e-08	chr3	127612759	127613682	924	undefined	geneBody	intron	undefined	X86817	ENSG00000073111	127598410	127622436	24027	+	0	inside	0	ENSG00000073111	MCM2
chr7-22610859-22611404	UP	2.06102e-14	0.111861	0.074	0.034	2.83001e-09	chr7	22610859	22611404	546	undefined	geneBody	intron	undefined	X115570	ENSG00000105889	22419444	22727613	308170	-	0	inside	0	ENSG00000105889	STEAP1B
chr10-21292651-21293233	UP	9.37313e-13	0.111853	0.13	0.072	1.28703e-07	chr10	21292651	21293233	583	undefined	distalIntergenic	intergenic	undefined	-	-	-	-	-	-	-	-	-	-	-
chr11-69496788-69497723	UP	2.05662e-18	0.111821	0.39	0.272	2.82397e-13	chr11	69496788	69497723	936	undefined	geneDownstream	intergenic	undefined	X22670	ENSG00000285094	69481662	69494952	13291	+	1835	downstream	1835	ENSG00000285094	LINC01488
chr2-120765419-120766343	UP	4.95742e-17	0.11178	0.116	0.06	6.80708e-12	chr2	120765419	120766343	925	undefined	geneBody	intron	undefined	X67176	ENSG00000074047	120735623	120992653	257031	+	0	inside	0	ENSG00000074047	GLI2
chr7-3861863-3862376	UP	8.98914e-17	0.11176	0.086	0.043	1.23431e-11	chr7	3861863	3862376	514	undefined	geneBody	intron	undefined	X114860	ENSG00000146555	3301252	4269000	967749	+	0	inside	0	ENSG00000146555	SDK1
chr15-39641942-39642603	UP	2.38488e-14	0.111757	0.081	0.041	3.2747e-09	chr15	39641942	39642603	662	undefined	geneBody	intron	undefined	X41369	ENSG00000150667	39588357	39782841	194485	-	0	inside	0	ENSG00000150667	FSIP1
chr7-55086184-55087240	UP	8.22731e-12	0.111752	0.184	0.112	1.1297e-06	chr7	55086184	55087240	1057	undefined	geneBody	intron	undefined	X117291	ENSG00000146648	55019017	55211628	192612	+	0	inside	0	ENSG00000146648	EGFR
chr15-63915956-63916741	UP	5.81135e-15	0.111743	0.085	0.044	7.97962e-10	chr15	63915956	63916741	786	undefined	geneBody	exon	utr3	X42834	ENSG00000035664	63907036	64072033	164998	-	0	inside	0	ENSG00000035664	DAPK2
chr19-44820349-44821777	UP	8.17421e-23	0.111739	0.463	0.338	1.12241e-17	chr19	44820349	44821777	1429	undefined	geneDownstream	exon	utr3	X60437	ENSG00000187244	44809059	44821421	12363	+	0	overlapEnd	0	ENSG00000187244	BCAM
chr4-38752414-38754266	UP	8.58512e-16	0.111734	0.35	0.237	1.17883e-10	chr4	38752414	38754266	1853	undefined	distalIntergenic	intergenic	undefined	-	-	-	-	-	-	-	-	-	-	-
chr10-98267764-98268569	UP	5.12117e-17	0.111721	0.346	0.239	7.03193e-12	chr10	98267764	98268569	806	promoter4	promoter	exon	utr5	X17468	ENSG00000138131	98247690	98268194	20505	-	0	overlapStart	0	ENSG00000138131	LOXL4
chr2-236674845-236675508	UP	9.54503e-13	0.111693	0.171	0.108	1.31064e-07	chr2	236674845	236675508	664	undefined	distalIntergenic	intergenic	undefined	-	-	-	-	-	-	-	-	-	-	-
chr2-238378779-238379879	UP	2.96472e-11	0.111688	0.165	0.102	4.07089e-06	chr2	238378779	238379879	1101	undefined	geneBody	intron	undefined	X72677	ENSG00000204104	238320441	238400897	80457	+	0	inside	0	ENSG00000204104	TRAF3IP1
chr11-16791386-16791950	UP	2.39908e-12	0.111685	0.195	0.122	3.2942e-07	chr11	16791386	16791950	565	undefined	geneBody	exon	otherExon	X20517	ENSG00000166689	16777297	17014414	237118	-	0	inside	0	ENSG00000166689	PLEKHA7
chr19-48399681-48400390	UP	3.51685e-18	0.111677	0.135	0.076	4.82903e-13	chr19	48399681	48400390	710	undefined	geneBody	intron	undefined	X60784	ENSG00000105464	48394875	48444931	50057	+	0	inside	0	ENSG00000105464	GRIN2D
chr6-159376071-159377545	UP	4.7562e-11	0.111668	0.205	0.129	6.53079e-06	chr6	159376071	159377545	1475	undefined	geneBody	exon	otherExon	X113666	ENSG00000231178	159353922	159383339	29418	-	0	inside	0	ENSG00000231178	AL357832.1
chr17-59756289-59756695	UP	8.78152e-17	0.111668	0.059	0.024	1.2058e-11	chr17	59756289	59756695	407	undefined	geneBody	intron	undefined	X53021	ENSG00000062716	59707192	59842255	135064	+	0	inside	0	ENSG00000062716	VMP1
chr5-42994522-42995208	UP	9.45084e-15	0.111651	0.189	0.115	1.2977e-09	chr5	42994522	42995208	687	promoter4	promoter	exon	otherExon	X99270	ENSG00000286656	42995134	42997480	2347	+	0	overlapStart	0	ENSG00000286656	AC008875.2
chr9-114200862-114201224	UP	2.70389e-15	0.11163	0.079	0.041	3.71274e-10	chr9	114200862	114201224	363	undefined	geneBody	intron	undefined	X131943	ENSG00000196739	114155537	114312511	156975	+	0	inside	0	ENSG00000196739	COL27A1
chr10-12905876-12906479	UP	3.45044e-13	0.111597	0.175	0.108	4.73783e-08	chr10	12905876	12906479	604	undefined	geneBody	intron	undefined	X12743	ENSG00000285520	12877459	12965275	87817	+	0	inside	0	ENSG00000285520	AL353586.1
chr10-3231765-3232560	UP	1.62276e-11	0.111595	0.251	0.165	2.22822e-06	chr10	3231765	3232560	796	undefined	geneBody	exon	otherExon	X12129	ENSG00000226762	3200829	3277649	76821	-	0	inside	0	ENSG00000226762	LINC02668
chr4-152032844-152033135	UP	1.79305e-17	0.111575	0.054	0.022	2.46205e-12	chr4	152032844	152033135	292	undefined	geneBody	intron	undefined	X96236	ENSG00000286720	151988526	152045275	56750	+	0	inside	0	ENSG00000286720	AC097375.5
chr6-170438120-170439113	UP	3.87201e-17	0.111553	0.079	0.036	5.31669e-12	chr6	170438120	170439113	994	undefined	distalIntergenic	intergenic	undefined	-	-	-	-	-	-	-	-	-	-	-
chr6-158040316-158040856	UP	1.41511e-13	0.111537	0.262	0.172	1.94311e-08	chr6	158040316	158040856	541	undefined	geneBody	intron	undefined	X113547	ENSG00000078269	157981863	158099176	117314	+	0	inside	0	ENSG00000078269	SYNJ2
chr11-33700041-33701275	UP	3.08683e-26	0.111513	0.357	0.233	4.23855e-21	chr11	33700041	33701275	1235	promoter4	promoter	exon	utr5	X21125	ENSG00000205177	33698261	33700801	2541	-	0	overlapStart	0	ENSG00000205177	C11orf91
chr8-17661391-17662023	UP	3.74631e-21	0.111487	0.129	0.071	5.1441e-16	chr8	17661391	17662023	633	undefined	geneBody	intron	undefined	X122030	ENSG00000129422	17643795	17800917	157123	-	0	inside	0	ENSG00000129422	MTUS1
chr19-8433917-8434868	UP	1.65942e-11	0.111486	0.193	0.118	2.27856e-06	chr19	8433917	8434868	952	undefined	geneBody	intron	undefined	X58561	ENSG00000099785	8413270	8439017	25748	+	0	inside	0	ENSG00000099785	2022-03-02
chr18-79560261-79561223	UP	6.4815e-16	0.111438	0.083	0.042	8.89981e-11	chr18	79560261	79561223	963	undefined	distalIntergenic	intergenic	undefined	-	-	-	-	-	-	-	-	-	-	-
chr21-36039791-36040713	UP	1.52847e-12	0.111433	0.121	0.069	2.09876e-07	chr21	36039791	36040713	923	undefined	geneBody	exon	CDS	X77466	ENSG00000185917	36034541	36079389	44849	-	0	inside	0	ENSG00000185917	SETD4
chr12-6053493-6054002	UP	2.03917e-10	0.11142	0.207	0.13	2.80001e-05	chr12	6053493	6054002	510	undefined	geneBody	intron	undefined	X26403	ENSG00000110799	5948874	6124770	175897	-	0	inside	0	ENSG00000110799	VWF
chr21-41678607-41679554	UP	2.87274e-13	0.111416	0.177	0.103	3.94459e-08	chr21	41678607	41679554	948	promoter4	promoter	exon	otherExon	X77872	ENSG00000227702	41679181	41697336	18156	+	0	overlapStart	0	ENSG00000227702	LINC00111
chr1-31627369-31628353	UP	1.96636e-21	0.111415	0.456	0.332	2.70002e-16	chr1	31627369	31628353	985	undefined	geneDownstream	exon	otherExon	X2226	ENSG00000162517	31629866	31644896	15031	-	1512	downstream	1512	ENSG00000162517	PEF1
chr12-50312117-50312531	UP	4.50414e-20	0.11141	0.052	0.021	6.18467e-15	chr12	50312117	50312531	415	undefined	distalIntergenic	intergenic	undefined	-	-	-	-	-	-	-	-	-	-	-
chr10-36023740-36024343	UP	3.5275e-14	0.111391	0.085	0.043	4.84364e-09	chr10	36023740	36024343	604	undefined	distalIntergenic	intergenic	undefined	-	-	-	-	-	-	-	-	-	-	-
chr11-70159164-70159989	UP	6.98672e-11	0.111388	0.247	0.164	9.59353e-06	chr11	70159164	70159989	826	undefined	geneBody	intron	undefined	X22727	ENSG00000131620	70078302	70189528	111227	+	0	inside	0	ENSG00000131620	ANO1
chr2-197097372-197098177	UP	2.59302e-12	0.111384	0.136	0.077	3.5605e-07	chr2	197097372	197098177	806	undefined	geneBody	intron	undefined	X70187	ENSG00000065413	196967017	197311173	344157	-	0	inside	0	ENSG00000065413	ANKRD44
chr3-56131987-56132571	UP	3.80025e-15	0.111372	0.069	0.033	5.21816e-10	chr3	56131987	56132571	585	undefined	geneBody	intron	undefined	X83752	ENSG00000187672	55508311	56468467	960157	-	0	inside	0	ENSG00000187672	ERC2
chr2-33411421-33412095	UP	2.62264e-14	0.111352	0.108	0.061	3.60118e-09	chr2	33411421	33412095	675	undefined	distalIntergenic	intergenic	undefined	-	-	-	-	-	-	-	-	-	-	-
chr9-4489405-4491377	UP	3.7751e-16	0.111345	0.354	0.245	5.18363e-11	chr9	4489405	4491377	1973	promoter4	promoter	exon	utr5	X127963	ENSG00000106688	4490468	4587469	97002	+	0	overlapStart	0	ENSG00000106688	SLC1A1
chr11-108561464-108562072	UP	3.26978e-12	0.111343	0.089	0.046	4.48977e-07	chr11	108561464	108562072	609	undefined	geneBody	intron	undefined	X24432	ENSG00000110723	108505435	108593768	88334	-	0	inside	0	ENSG00000110723	EXPH5
chr16-13861855-13862944	UP	2.05019e-11	0.111336	0.13	0.076	2.81513e-06	chr16	13861855	13862944	1090	undefined	distalIntergenic	intergenic	undefined	-	-	-	-	-	-	-	-	-	-	-
chr1-23995139-23995738	UP	5.92503e-15	0.111317	0.093	0.056	8.13572e-10	chr1	23995139	23995738	600	undefined	distalIntergenic	intergenic	undefined	-	-	-	-	-	-	-	-	-	-	-
chr16-67529738-67530599	UP	8.89239e-19	0.111309	0.387	0.269	1.22102e-13	chr16	67529738	67530599	862	promoter1	promoter	exon	utr5	X47963	ENSG00000276075	67517862	67528675	10814	-	1062	upstream	1062	ENSG00000276075	AC027682.6
chr3-124774098-124774583	UP	9.3777e-12	0.111284	0.176	0.109	1.28766e-06	chr3	124774098	124774583	486	undefined	geneBody	intron	undefined	X86572	ENSG00000082781	124761948	124901418	139471	-	0	inside	0	ENSG00000082781	ITGB5
chr9-83366303-83367493	UP	3.12681e-12	0.111281	0.114	0.065	4.29345e-07	chr9	83366303	83367493	1191	undefined	geneBody	intron	undefined	X130140	ENSG00000172159	83242990	83538546	295557	-	0	inside	0	ENSG00000172159	FRMD3
chr3-194579168-194579537	UP	1.24742e-09	0.111278	0.147	0.086	0.000171284	chr3	194579168	194579537	370	undefined	upstream	intergenic	undefined	X90204	ENSG00000231770	194584004	194590260	6257	+	4466	upstream	4466	ENSG00000231770	TMEM44-AS1
chr3-13022344-13022690	UP	5.2007e-12	0.11126	0.251	0.164	7.14114e-07	chr3	13022344	13022690	347	undefined	geneBody	exon	utr5	X81186	ENSG00000144711	12897043	13283281	386239	-	0	inside	0	ENSG00000144711	IQSEC1
chr22-30195739-30197103	UP	4.15354e-21	0.111232	0.1	0.051	5.70327e-16	chr22	30195739	30197103	1365	undefined	geneBody	intron	undefined	X79320	ENSG00000225676	30182818	30207195	24378	-	0	inside	0	ENSG00000225676	AC002378.1
chr17-43591515-43592623	UP	1.2398e-13	0.111178	0.229	0.141	1.70239e-08	chr17	43591515	43592623	1109	undefined	geneBody	intron	undefined	X52070	ENSG00000067596	43483865	43610338	126474	+	0	inside	0	ENSG00000067596	DHX8
chr14-52080542-52081114	UP	3.09741e-16	0.111177	0.067	0.031	4.25308e-11	chr14	52080542	52081114	573	undefined	distalIntergenic	intergenic	undefined	-	-	-	-	-	-	-	-	-	-	-
chr9-33101082-33102127	UP	1.57991e-14	0.111168	0.104	0.056	2.16939e-09	chr9	33101082	33102127	1046	undefined	geneDownstream	intergenic	undefined	X128967	ENSG00000086062	33104082	33167356	63275	-	1954	downstream	1954	ENSG00000086062	B4GALT1
chr16-84294229-84295224	UP	3.48982e-13	0.111163	0.108	0.061	4.7919e-08	chr16	84294229	84295224	996	promoter4	promoter	exon	utr5	X48883	ENSG00000103175	84294846	84329844	34999	+	0	overlapStart	0	ENSG00000103175	WFDC1
chr7-71307619-71308636	UP	4.77502e-16	0.111158	0.373	0.26	6.55663e-11	chr7	71307619	71308636	1018	undefined	geneBody	intron	undefined	X117683	ENSG00000185274	71132144	71713600	581457	+	0	inside	0	ENSG00000185274	GALNT17
chr17-15469156-15469735	UP	7.72364e-17	0.11115	0.08	0.041	1.06054e-11	chr17	15469156	15469735	580	undefined	geneBody	intron	undefined	X50502	ENSG00000239704	15436015	15503608	67594	-	0	inside	0	ENSG00000239704	CDRT4
chr2-9692466-9693669	UP	3.57823e-13	0.111148	0.288	0.191	4.9133e-08	chr2	9692466	9693669	1204	undefined	geneBody	exon	otherExon	X61975	ENSG00000244260	9671875	9708413	36539	+	0	inside	0	ENSG00000244260	AC082651.4
chr3-14431981-14432618	UP	6.40629e-12	0.11112	0.196	0.12	8.79654e-07	chr3	14431981	14432618	638	undefined	geneBody	intron	undefined	X81269	ENSG00000131389	14402576	14489349	86774	+	0	inside	0	ENSG00000131389	SLC6A6
chr10-44569085-44570349	UP	1.54687e-10	0.111119	0.257	0.165	2.12403e-05	chr10	44569085	44570349	1265	undefined	distalIntergenic	intergenic	undefined	-	-	-	-	-	-	-	-	-	-	-
chr17-78365539-78366161	UP	2.98503e-18	0.111117	0.076	0.035	4.09877e-13	chr17	78365539	78366161	623	undefined	geneBody	intron	undefined	X54206	ENSG00000266970	78360453	78373911	13459	+	0	inside	0	ENSG00000266970	AC061992.2
chr15-39976182-39977043	UP	5.68642e-15	0.111115	0.116	0.061	7.80808e-10	chr15	39976182	39977043	862	undefined	geneBody	exon	CDS	X41396	ENSG00000128829	39934115	40035591	101477	+	0	inside	0	ENSG00000128829	EIF2AK4
chr9-27412752-27414469	UP	2.93256e-14	0.111115	0.105	0.055	4.02672e-09	chr9	27412752	27414469	1718	undefined	geneBody	intron	undefined	X128906	ENSG00000120162	27325209	27529814	204606	-	0	inside	0	ENSG00000120162	MOB3B
chr1-8059072-8059610	UP	4.85994e-11	0.111109	0.156	0.098	6.67323e-06	chr1	8059072	8059610	539	undefined	geneBody	intron	undefined	X526	ENSG00000238290	8026738	8122702	95965	+	0	inside	0	ENSG00000238290	AL034417.2
chr1-24022726-24023020	UP	1.62544e-13	0.111094	0.088	0.046	2.23191e-08	chr1	24022726	24023020	295	undefined	distalIntergenic	intergenic	undefined	-	-	-	-	-	-	-	-	-	-	-
chr19-38719176-38719451	UP	3.27865e-14	0.111045	0.148	0.092	4.50195e-09	chr19	38719176	38719451	276	undefined	geneBody	intron	undefined	X60032	ENSG00000130402	38647649	38731589	83941	+	0	inside	0	ENSG00000130402	ACTN4
chr9-94922026-94922856	UP	6.22897e-15	0.111035	0.339	0.232	8.55307e-10	chr9	94922026	94922856	831	undefined	geneBody	intron	undefined	X130870	ENSG00000148120	94726701	95087218	360518	+	0	inside	0	ENSG00000148120	AOPEP
chr16-15013659-15015010	UP	5.88105e-22	0.111022	0.089	0.041	8.07533e-17	chr16	15013659	15015010	1352	undefined	geneDownstream	intron	undefined	X46191	ENSG00000275910	15015828	15016390	563	-	817	downstream	817	ENSG00000275910	AC138932.5
chr7-29805974-29807754	UP	2.98548e-13	0.111019	0.146	0.084	4.09939e-08	chr7	29805974	29807754	1781	promoter4	promoter	exon	utr5	X115989	ENSG00000122574	29806486	29917066	110581	+	0	overlapStart	0	ENSG00000122574	WIPF3
chr6-116251603-116252174	UP	7.73502e-15	0.111008	0.078	0.039	1.0621e-09	chr6	116251603	116252174	572	promoter1	promoter	exon	utr3	X111266	ENSG00000111817	116254173	116444860	190688	+	1998	upstream	1998	ENSG00000111817	DSE
chr12-52152062-52152442	UP	1.8471e-13	0.110964	0.216	0.139	2.53627e-08	chr12	52152062	52152442	381	undefined	distalIntergenic	intergenic	undefined	-	-	-	-	-	-	-	-	-	-	-
chr8-69071040-69071785	UP	2.88606e-12	0.110961	0.097	0.051	3.96288e-07	chr8	69071040	69071785	746	undefined	geneBody	intron	undefined	X124237	ENSG00000253658	68880139	69104242	224104	-	0	inside	0	ENSG00000253658	LINC01592
chr3-29186829-29187679	UP	1.35455e-18	0.110942	0.05	0.02	1.85995e-13	chr3	29186829	29187679	851	undefined	geneBody	intron	undefined	X82072	ENSG00000235904	29054570	29290726	236157	-	0	inside	0	ENSG00000235904	RBMS3-AS3
chr16-66174904-66175680	UP	5.03794e-17	0.11094	0.066	0.031	6.91764e-12	chr16	66174904	66175680	777	undefined	distalIntergenic	intergenic	undefined	-	-	-	-	-	-	-	-	-	-	-
chr8-101537949-101539492	UP	1.231e-12	0.110931	0.177	0.108	1.6903e-07	chr8	101537949	101539492	1544	undefined	geneBody	intron	undefined	X125611	ENSG00000083307	101492439	101669726	177288	+	0	inside	0	ENSG00000083307	GRHL2
chr3-77038360-77040551	UP	1.1148e-10	0.110847	0.226	0.144	1.53075e-05	chr3	77038360	77040551	2192	undefined	geneBody	exon	utr5	X84882	ENSG00000185008	75906695	77649964	1743270	+	0	inside	0	ENSG00000185008	ROBO2
chr4-187602287-187603353	UP	3.42072e-13	0.110832	0.102	0.056	4.69703e-08	chr4	187602287	187603353	1067	undefined	geneBody	intron	undefined	X97626	ENSG00000250590	187532873	187672755	139883	-	0	inside	0	ENSG00000250590	LINC02492
chr3-134326767-134327253	UP	4.16457e-13	0.110806	0.195	0.123	5.71842e-08	chr3	134326767	134327253	487	undefined	distalIntergenic	intergenic	undefined	-	-	-	-	-	-	-	-	-	-	-
chr12-114384471-114385351	UP	6.44951e-11	0.1108	0.106	0.058	8.85589e-06	chr12	114384471	114385351	881	undefined	geneBody	intron	undefined	X31572	ENSG00000089225	114353931	114408442	54512	-	0	inside	0	ENSG00000089225	TBX5
chr5-100595110-100596036	UP	2.24897e-12	0.110797	0.095	0.049	3.08808e-07	chr5	100595110	100596036	927	undefined	distalIntergenic	intergenic	undefined	-	-	-	-	-	-	-	-	-	-	-
chr10-76149223-76151147	UP	1.45029e-09	0.110788	0.184	0.114	0.000199141	chr10	76149223	76151147	1925	undefined	geneBody	intron	undefined	X16123	ENSG00000148655	75431624	76560168	1128545	+	0	inside	0	ENSG00000148655	LRMDA
chr13-60788134-60788810	UP	5.21254e-20	0.110764	0.06	0.025	7.15739e-15	chr13	60788134	60788810	677	undefined	geneBody	intron	undefined	X34762	ENSG00000225249	60618991	61176758	557768	+	0	inside	0	ENSG00000225249	LINC00378
chr2-9230921-9231755	UP	1.47361e-11	0.110763	0.198	0.126	2.02343e-06	chr2	9230921	9231755	835	undefined	geneBody	intron	undefined	X61931	ENSG00000151693	9206765	9405683	198919	+	0	inside	0	ENSG00000151693	ASAP2
chr8-119415806-119417283	UP	2.63561e-22	0.110742	0.478	0.349	3.61898e-17	chr8	119415806	119417283	1478	promoter4	promoter	exon	utr5	X126414	ENSG00000136999	119416446	119424434	7989	+	0	overlapStart	0	ENSG00000136999	CCN3
chr10-86249949-86250891	UP	2.19867e-10	0.110734	0.176	0.111	3.01902e-05	chr10	86249949	86250891	943	undefined	geneBody	intron	undefined	X16622	ENSG00000182771	85599552	86366795	767244	-	0	inside	0	ENSG00000182771	GRID1
chr16-11835321-11836392	UP	3.71442e-15	0.110729	0.104	0.058	5.10031e-10	chr16	11835321	11836392	1072	undefined	geneBody	exon	utr3	X46031	ENSG00000171490	11833850	11851580	17731	-	0	inside	0	ENSG00000171490	RSL1D1
chr7-134766691-134767760	UP	1.41748e-13	0.110652	0.272	0.178	1.94636e-08	chr7	134766691	134767760	1070	undefined	geneBody	intron	undefined	X120358	ENSG00000122786	134744252	134970729	226478	+	0	inside	0	ENSG00000122786	CALD1
chr6-130364981-130366889	UP	1.76636e-15	0.110634	0.117	0.06	2.4254e-10	chr6	130364981	130366889	1909	promoter4	promoter	exon	utr5	X111856	ENSG00000164484	130365734	130443063	77330	+	0	overlapStart	0	ENSG00000164484	TMEM200A
chr7-2687447-2688528	UP	2.27147e-15	0.11063	0.099	0.051	3.11898e-10	chr7	2687447	2688528	1082	undefined	geneBody	exon	utr5	X114777	ENSG00000174945	2679522	2775500	95979	+	0	inside	0	ENSG00000174945	AMZ1
chr18-48607140-48607420	UP	1.62185e-15	0.110625	0.071	0.033	2.22698e-10	chr18	48607140	48607420	281	undefined	geneBody	intron	undefined	X56527	ENSG00000134030	48539031	48863217	324187	+	0	inside	0	ENSG00000134030	CTIF
chr13-33520031-33520895	UP	2.71405e-16	0.110619	0.066	0.03	3.72668e-11	chr13	33520031	33520895	865	undefined	geneBody	exon	otherExon	X33502	ENSG00000230490	33355206	33676796	321591	-	0	inside	0	ENSG00000230490	AL139383.1
chr2-86071977-86073095	UP	3.79683e-16	0.110599	0.347	0.237	5.21347e-11	chr2	86071977	86073095	1119	undefined	geneBody	intron	undefined	X65807	ENSG00000068654	86020216	86106155	85940	-	0	inside	0	ENSG00000068654	POLR1A
chr3-126100993-126101303	UP	1.99613e-12	0.110574	0.159	0.1	2.74091e-07	chr3	126100993	126101303	311	promoter4	promoter	intron	undefined	X86680	ENSG00000114544	126006355	126101561	95207	-	0	inside	257	ENSG00000114544	SLC41A3
chr6-17962180-17962753	UP	5.70068e-13	0.110559	0.094	0.05	7.82767e-08	chr6	17962180	17962753	574	undefined	geneBody	intron	undefined	X107130	ENSG00000137177	17759183	17987635	228453	-	0	inside	0	ENSG00000137177	KIF13A
chr4-61199918-61203279	UP	1.81646e-14	0.110546	0.164	0.098	2.49419e-09	chr4	61199918	61203279	3362	promoter4	promoter	exon	utr5	X92858	ENSG00000150471	61201258	62078335	877078	+	0	overlapStart	0	ENSG00000150471	ADGRL3
chr11-27281694-27283105	UP	4.11275e-12	0.110544	0.162	0.098	5.64726e-07	chr11	27281694	27283105	1412	undefined	distalIntergenic	intergenic	undefined	-	-	-	-	-	-	-	-	-	-	-
chr10-91880208-91880722	UP	1.00544e-10	0.110518	0.127	0.074	1.38058e-05	chr10	91880208	91880722	515	undefined	distalIntergenic	intergenic	undefined	-	-	-	-	-	-	-	-	-	-	-
chr2-12818483-12819498	UP	2.20351e-12	0.110504	0.214	0.133	3.02566e-07	chr2	12818483	12819498	1016	undefined	geneBody	intron	undefined	X62209	ENSG00000225649	12780593	13007029	226437	-	0	inside	0	ENSG00000225649	AC064875.1
chr1-219120528-219121486	UP	1.22638e-15	0.11049	0.114	0.062	1.68395e-10	chr1	219120528	219121486	959	undefined	geneBody	intron	undefined	X10441	ENSG00000228063	218983023	219173961	190939	-	0	inside	0	ENSG00000228063	LYPLAL1-DT
chr8-30112679-30113751	UP	1.98739e-14	0.110483	0.102	0.053	2.72891e-09	chr8	30112679	30113751	1073	undefined	geneBody	intron	undefined	X122843	ENSG00000104660	30095408	30177208	81801	+	0	inside	0	ENSG00000104660	LEPROTL1
chr6-34360519-34360952	UP	2.6005e-16	0.110466	0.062	0.027	3.57077e-11	chr6	34360519	34360952	434	undefined	geneBody	intron	undefined	X108186	ENSG00000272325	34279679	34392669	112991	-	0	inside	0	ENSG00000272325	NUDT3
chr3-189359997-189360769	UP	1.82912e-13	0.110447	0.098	0.053	2.51159e-08	chr3	189359997	189360769	773	undefined	distalIntergenic	intergenic	undefined	-	-	-	-	-	-	-	-	-	-	-
chr19-5047756-5049210	UP	1.33688e-17	0.110422	0.391	0.276	1.83568e-12	chr19	5047756	5049210	1455	undefined	geneBody	intron	undefined	X58300	ENSG00000127663	4969113	5153598	184486	+	0	inside	0	ENSG00000127663	KDM4B
chr1-85544308-85545331	UP	4.07803e-10	0.110405	0.154	0.093	5.59958e-05	chr1	85544308	85545331	1024	undefined	geneBody	intron	undefined	X5136	ENSG00000282057	85482281	85578250	95970	-	0	inside	0	ENSG00000282057	AC092807.3
chr16-75245115-75245784	UP	1.7357e-24	0.110391	0.517	0.377	2.3833e-19	chr16	75245115	75245784	670	undefined	geneBody	intron	undefined	X48406	ENSG00000050820	75228181	75268053	39873	-	0	inside	0	ENSG00000050820	BCAR1
chr9-113343490-113344210	UP	4.67711e-15	0.11038	0.187	0.118	6.42219e-10	chr9	113343490	113344210	721	undefined	upstream	intergenic	undefined	X131840	ENSG00000148225	113313222	113340298	27077	-	3191	upstream	3191	ENSG00000148225	WDR31
chr19-2610772-2611482	UP	5.37403e-17	0.11038	0.357	0.244	7.37913e-12	chr19	2610772	2611482	711	promoter4	promoter	exon	otherExon	X58051	ENSG00000267412	2610155	2611862	1708	-	0	inside	379	ENSG00000267412	AC092068.2
chr17-1001762-1002056	UP	5.26207e-13	0.110354	0.14	0.086	7.2254e-08	chr17	1001762	1002056	295	undefined	geneDownstream	exon	utr3	X49543	ENSG00000159842	1003518	1229738	226221	-	1461	downstream	1461	ENSG00000159842	ABR
chr4-41505094-41505642	UP	7.986e-12	0.110335	0.213	0.138	1.09657e-06	chr4	41505094	41505642	549	undefined	geneBody	intron	undefined	X92206	ENSG00000064042	41359607	41700044	340438	+	0	inside	0	ENSG00000064042	LIMCH1
chr18-36482411-36483362	UP	4.19307e-16	0.110319	0.07	0.035	5.75754e-11	chr18	36482411	36483362	952	undefined	geneBody	intron	undefined	X56112	ENSG00000134775	36297714	36780055	482342	+	0	inside	0	ENSG00000134775	FHOD3
chr17-65924910-65926351	UP	1.98658e-11	0.110307	0.106	0.057	2.7278e-06	chr17	65924910	65926351	1442	undefined	geneBody	intron	undefined	X53441	ENSG00000154240	65635537	66192133	556597	-	0	inside	0	ENSG00000154240	CEP112
chr11-11450897-11451329	UP	4.89054e-15	0.110307	0.075	0.037	6.71525e-10	chr11	11450897	11451329	433	undefined	geneBody	intron	undefined	X20173	ENSG00000110328	11270877	11622005	351129	-	0	inside	0	ENSG00000110328	GALNT18
chr22-38283770-38284532	UP	4.56566e-11	0.110278	0.21	0.134	6.26915e-06	chr22	38283770	38284532	763	undefined	distalIntergenic	intergenic	undefined	-	-	-	-	-	-	-	-	-	-	-
chr16-15807549-15808067	UP	7.71026e-11	0.110277	0.256	0.173	1.0587e-05	chr16	15807549	15808067	519	undefined	geneBody	intron	undefined	X46248	ENSG00000133392	15703135	15857028	153894	-	0	inside	0	ENSG00000133392	MYH11
chr15-29533419-29534808	UP	4.07496e-09	0.110262	0.192	0.12	0.000559536	chr15	29533419	29534808	1390	undefined	geneBody	intron	undefined	X40893	ENSG00000104059	29120254	29570723	450470	-	0	inside	0	ENSG00000104059	FAM189A1
chr7-102671385-102671881	UP	2.39109e-10	0.11024	0.221	0.139	3.28324e-05	chr7	102671385	102671881	497	promoter4	promoter	exon	utr5	X119061	ENSG00000228049	102665368	102671629	6262	-	0	overlapStart	0	ENSG00000228049	POLR2J2
chr8-37502784-37503544	UP	4.66786e-20	0.110238	0.051	0.02	6.40948e-15	chr8	37502784	37503544	761	undefined	geneBody	intron	undefined	X123030	ENSG00000253161	37421341	37554183	132843	-	0	inside	0	ENSG00000253161	LINC01605
chr2-37282741-37283819	UP	9.51835e-10	0.110224	0.165	0.102	0.000130697	chr2	37282741	37283819	1079	undefined	geneBody	intron	undefined	X63462	ENSG00000115825	37250502	37324808	74307	-	0	inside	0	ENSG00000115825	PRKD3
chr5-172696315-172696920	UP	1.87652e-13	0.110213	0.226	0.146	2.57666e-08	chr5	172696315	172696920	606	undefined	geneBody	intron	undefined	X105285	ENSG00000253445	172690454	172697720	7267	-	0	inside	0	ENSG00000253445	AC027309.1
chr1-4944834-4945158	UP	2.29567e-16	0.110201	0.055	0.023	3.1522e-11	chr1	4944834	4945158	325	undefined	distalIntergenic	intergenic	undefined	-	-	-	-	-	-	-	-	-	-	-
chr3-58025802-58026659	UP	4.97829e-11	0.1102	0.147	0.089	6.83574e-06	chr3	58025802	58026659	858	undefined	geneBody	intron	undefined	X83857	ENSG00000136068	58008400	58172251	163852	+	0	inside	0	ENSG00000136068	FLNB
chr8-9134848-9135827	UP	7.104e-13	0.110157	0.259	0.171	9.75457e-08	chr8	9134848	9135827	980	undefined	geneDownstream	intergenic	undefined	X121717	ENSG00000173281	9136255	9151574	15320	-	427	downstream	427	ENSG00000173281	PPP1R3B
chr12-109462408-109462768	UP	4.94136e-13	0.110126	0.18	0.112	6.78503e-08	chr12	109462408	109462768	361	undefined	geneBody	intron	undefined	X31294	ENSG00000110906	109448655	109477359	28705	-	0	inside	0	ENSG00000110906	KCTD10
chr19-54472979-54473926	UP	3.02201e-14	0.110031	0.228	0.144	4.14955e-09	chr19	54472979	54473926	948	promoter4	promoter	exon	utr5	X61268	ENSG00000167617	54465026	54473296	8271	-	0	overlapStart	0	ENSG00000167617	CDC42EP5
chr17-62626785-62628532	UP	9.08252e-25	0.110029	0.483	0.35	1.24713e-19	chr17	62626785	62628532	1748	promoter4	promoter	exon	utr5	X53170	ENSG00000274565	62626437	62627590	1154	-	0	overlapStart	0	ENSG00000274565	AC080038.1
chr12-48985238-48985874	UP	2.55013e-12	0.110018	0.139	0.084	3.50161e-07	chr12	48985238	48985874	637	undefined	distalIntergenic	intergenic	undefined	-	-	-	-	-	-	-	-	-	-	-
chr10-77524194-77524764	UP	1.42282e-13	0.110008	0.086	0.045	1.95369e-08	chr10	77524194	77524764	571	undefined	geneBody	intron	undefined	X16262	ENSG00000156113	76869601	77638369	768769	-	0	inside	0	ENSG00000156113	KCNMA1
chr7-45761501-45762043	UP	1.95484e-15	0.109966	0.084	0.043	2.68421e-10	chr7	45761501	45762043	543	undefined	distalIntergenic	intergenic	undefined	-	-	-	-	-	-	-	-	-	-	-
chr7-104957148-104957489	UP	9.04974e-15	0.109959	0.074	0.037	1.24263e-09	chr7	104957148	104957489	342	undefined	geneBody	intron	undefined	X119130	ENSG00000237513	104940943	105000713	59771	+	0	inside	0	ENSG00000237513	AC007384.1
chr7-30799573-30799887	UP	5.76738e-13	0.109949	0.108	0.059	7.91925e-08	chr7	30799573	30799887	315	undefined	geneBody	intron	undefined	X116078	ENSG00000229263	30796691	30803410	6720	-	0	inside	0	ENSG00000229263	AC004691.1
chr9-27124788-27125524	UP	3.36549e-21	0.109935	0.057	0.021	4.62118e-16	chr9	27124788	27125524	737	undefined	geneBody	intron	undefined	X128878	ENSG00000120156	27109141	27230174	121034	+	0	inside	0	ENSG00000120156	TEK
chr2-18454376-18456262	UP	1.80798e-13	0.109934	0.319	0.221	2.48256e-08	chr2	18454376	18456262	1887	undefined	geneBody	intron	undefined	X62378	ENSG00000287881	18403967	18504484	100518	+	0	inside	0	ENSG00000287881	AC079148.3
chr8-80340874-80341924	UP	3.71055e-13	0.109928	0.091	0.049	5.095e-08	chr8	80340874	80341924	1051	undefined	geneBody	intron	undefined	X124641	ENSG00000253238	80265907	80484481	218575	+	0	inside	0	ENSG00000253238	AC034114.2
chr1-59272261-59272884	UP	9.86478e-18	0.109924	0.056	0.025	1.35454e-12	chr1	59272261	59272884	624	undefined	geneBody	intron	undefined	X3932	ENSG00000224609	59131932	59296491	164560	-	0	inside	0	ENSG00000224609	AC093425.1
chr16-75590816-75591646	UP	2.94291e-11	0.109911	0.212	0.136	4.04094e-06	chr16	75590816	75591646	831	undefined	distalIntergenic	intergenic	undefined	-	-	-	-	-	-	-	-	-	-	-
chr7-47379697-47380752	UP	3.43017e-11	0.10991	0.25	0.163	4.71e-06	chr7	47379697	47380752	1056	undefined	geneBody	intron	undefined	X117036	ENSG00000136205	47275154	47582558	307405	-	0	inside	0	ENSG00000136205	TNS3
chr3-11671337-11672053	UP	6.70057e-11	0.109886	0.14	0.082	9.20062e-06	chr3	11671337	11672053	717	undefined	geneBody	exon	utr5	X81095	ENSG00000144560	11556069	11771350	215282	-	0	inside	0	ENSG00000144560	VGLL4
chr4-173252143-173252844	UP	1.23339e-14	0.109882	0.094	0.05	1.69359e-09	chr4	173252143	173252844	702	undefined	geneBody	intron	undefined	X97024	ENSG00000109586	173168811	173323967	155157	+	0	inside	0	ENSG00000109586	GALNT7
chr10-69731028-69731810	UP	9.6591e-14	0.109877	0.267	0.181	1.3263e-08	chr10	69731028	69731810	783	undefined	distalIntergenic	intergenic	undefined	-	-	-	-	-	-	-	-	-	-	-
chr1-206001489-206001995	UP	3.81463e-14	0.109875	0.09	0.045	5.23791e-09	chr1	206001489	206001995	507	undefined	geneBody	intron	undefined	X9814	ENSG00000276600	205976740	206003461	26722	-	0	inside	0	ENSG00000276600	RAB7B
chr3-45026998-45027337	UP	1.4683e-17	0.10987	0.104	0.054	2.01614e-12	chr3	45026998	45027337	340	undefined	geneBody	intron	undefined	X83095	ENSG00000163815	45001548	45036071	34524	+	0	inside	0	ENSG00000163815	CLEC3B
chr11-70364688-70365808	UP	8.621e-12	0.109854	0.124	0.072	1.18376e-06	chr11	70364688	70365808	1121	promoter1	promoter	exon	utr3	X22749	ENSG00000254604	70282367	70363368	81002	-	1319	upstream	1319	ENSG00000254604	AP002336.2
chr10-69733916-69734157	UP	3.81732e-10	0.109837	0.17	0.106	5.24161e-05	chr10	69733916	69734157	242	undefined	distalIntergenic	intergenic	undefined	-	-	-	-	-	-	-	-	-	-	-
chr2-98912378-98912889	UP	2.27331e-11	0.109835	0.101	0.056	3.12151e-06	chr2	98912378	98912889	512	undefined	geneBody	exon	utr5	X66174	ENSG00000196872	98793846	98936259	142414	-	0	inside	0	ENSG00000196872	KIAA1211L
chr11-73185068-73186405	UP	2.62842e-13	0.109831	0.299	0.201	3.60911e-08	chr11	73185068	73186405	1338	undefined	distalIntergenic	intergenic	undefined	-	-	-	-	-	-	-	-	-	-	-
chr5-82388898-82389466	UP	1.0093e-13	0.109802	0.098	0.053	1.38587e-08	chr5	82388898	82389466	569	undefined	geneDownstream	intergenic	undefined	X101096	ENSG00000205464	82279462	82386977	107516	+	1920	downstream	1920	ENSG00000205464	ATP6AP1L
chr12-65695230-65695897	UP	5.19979e-14	0.109802	0.067	0.031	7.13988e-09	chr12	65695230	65695897	668	undefined	distalIntergenic	intergenic	undefined	-	-	-	-	-	-	-	-	-	-	-
chr2-47014431-47015122	UP	1.27422e-11	0.10978	0.189	0.123	1.74965e-06	chr2	47014431	47015122	692	undefined	geneBody	intron	undefined	X64259	ENSG00000068724	46916157	47076137	159981	+	0	inside	0	ENSG00000068724	TTC7A
chr5-150642443-150642768	UP	1.14888e-11	0.109774	0.185	0.116	1.57754e-06	chr5	150642443	150642768	326	undefined	geneBody	intron	undefined	X104306	ENSG00000171992	150601080	150659207	58128	+	0	inside	0	ENSG00000171992	SYNPO
chr1-235067334-235068344	UP	2.43558e-14	0.109746	0.288	0.191	3.34433e-09	chr1	235067334	235068344	1011	undefined	geneBody	exon	otherExon	X11424	ENSG00000280587	235065479	235074220	8742	-	0	inside	0	ENSG00000280587	LINC01348
chr8-122721170-122722325	UP	6.73323e-12	0.109731	0.223	0.142	9.24546e-07	chr8	122721170	122722325	1156	undefined	geneBody	intron	undefined	X126626	ENSG00000253819	122485194	122733804	248611	-	0	inside	0	ENSG00000253819	LINC01151
chr2-159202547-159203097	UP	8.99289e-11	0.10971	0.21	0.136	1.23482e-05	chr2	159202547	159203097	551	undefined	geneBody	intron	undefined	X68453	ENSG00000115183	158968640	159232659	264020	+	0	inside	0	ENSG00000115183	TANC1
chr16-12120296-12120978	UP	1.24029e-13	0.109705	0.103	0.056	1.70306e-08	chr16	12120296	12120978	683	undefined	geneBody	intron	undefined	X46050	ENSG00000048471	11976734	12574287	597554	+	0	inside	0	ENSG00000048471	SNX29
chr21-34575965-34576468	UP	1.93736e-14	0.109696	0.092	0.048	2.66021e-09	chr21	34575965	34576468	504	undefined	geneBody	intron	undefined	X77355	ENSG00000159200	34513142	34615113	101972	-	0	inside	0	ENSG00000159200	RCAN1
chr1-86774029-86774774	UP	1.53127e-16	0.109664	0.075	0.035	2.1026e-11	chr1	86774029	86774774	746	undefined	distalIntergenic	intergenic	undefined	-	-	-	-	-	-	-	-	-	-	-
chr10-86411001-86411900	UP	1.8859e-11	0.109652	0.141	0.083	2.58955e-06	chr10	86411001	86411900	900	undefined	distalIntergenic	intergenic	undefined	-	-	-	-	-	-	-	-	-	-	-
chr5-145494899-145496041	UP	1.84895e-12	0.10965	0.157	0.093	2.53881e-07	chr5	145494899	145496041	1143	undefined	geneBody	intron	undefined	X103915	ENSG00000186314	145471799	145835369	363571	-	0	inside	0	ENSG00000186314	PRELID2
chr15-57403019-57403971	UP	3.84883e-16	0.109628	0.079	0.038	5.28486e-11	chr15	57403019	57403971	953	undefined	geneBody	intron	undefined	X42401	ENSG00000128849	57375967	57550727	174761	+	0	inside	0	ENSG00000128849	CGNL1
chr10-96188011-96189284	UP	6.14816e-13	0.109619	0.091	0.049	8.44211e-08	chr10	96188011	96189284	1274	undefined	geneBody	intron	undefined	X17317	ENSG00000177853	96129715	96205288	75574	+	0	inside	0	ENSG00000177853	ZNF518A
chr3-186999689-187000301	UP	1.10147e-11	0.109615	0.111	0.063	1.51243e-06	chr3	186999689	187000301	613	undefined	geneBody	intron	undefined	X89760	ENSG00000073849	186930502	187078553	148052	+	0	inside	0	ENSG00000073849	ST6GAL1
chr2-176398324-176399061	UP	7.70712e-18	0.109613	0.052	0.021	1.05827e-12	chr2	176398324	176399061	738	undefined	distalIntergenic	intergenic	undefined	-	-	-	-	-	-	-	-	-	-	-
chr10-93288592-93289405	UP	2.0587e-10	0.109588	0.203	0.129	2.82682e-05	chr10	93288592	93289405	814	undefined	distalIntergenic	intergenic	undefined	-	-	-	-	-	-	-	-	-	-	-
chr5-175253570-175254985	UP	3.04947e-11	0.109575	0.158	0.093	4.18725e-06	chr5	175253570	175254985	1416	undefined	distalIntergenic	intergenic	undefined	-	-	-	-	-	-	-	-	-	-	-
chr15-87752274-87752935	UP	4.33426e-13	0.109562	0.1	0.056	5.95141e-08	chr15	87752274	87752935	662	undefined	distalIntergenic	intergenic	undefined	-	-	-	-	-	-	-	-	-	-	-
chr20-38152237-38153138	UP	2.73636e-13	0.10956	0.203	0.13	3.75732e-08	chr20	38152237	38153138	902	undefined	geneBody	intron	undefined	X74992	ENSG00000198959	38127385	38166578	39194	-	0	inside	0	ENSG00000198959	TGM2
chr12-108156526-108157103	UP	7.83172e-10	0.109537	0.138	0.083	0.000107538	chr12	108156526	108157103	578	undefined	geneBody	intron	undefined	X31185	ENSG00000075035	108129288	108250537	121250	+	0	inside	0	ENSG00000075035	WSCD2
chr10-126247154-126248188	UP	1.77907e-12	0.109533	0.297	0.197	2.44286e-07	chr10	126247154	126248188	1035	undefined	geneBody	intron	undefined	X18971	ENSG00000148848	126012381	126388455	376075	-	0	inside	0	ENSG00000148848	ADAM12
chr7-47513688-47514176	UP	6.1525e-13	0.10953	0.095	0.051	8.44805e-08	chr7	47513688	47514176	489	undefined	geneBody	intron	undefined	X117053	ENSG00000136205	47275154	47582558	307405	-	0	inside	0	ENSG00000136205	TNS3
chr6-75205705-75206316	UP	5.01845e-14	0.109524	0.281	0.186	6.89089e-09	chr6	75205705	75206316	612	promoter4	promoter	exon	utr5	X109797	ENSG00000111799	75084326	75206053	121728	-	0	overlapStart	0	ENSG00000111799	COL12A1
chr3-8887784-8888577	UP	1.13798e-16	0.109519	0.063	0.029	1.56257e-11	chr3	8887784	8888577	794	undefined	geneBody	intron	undefined	X80907	ENSG00000070950	8775402	8963773	188372	-	0	inside	0	ENSG00000070950	RAD18
chr10-368519-370633	UP	1.99724e-14	0.109513	0.37	0.257	2.74244e-09	chr10	368519	370633	2115	undefined	geneBody	exon	CDS	X11965	ENSG00000151240	274190	689668	415479	-	0	inside	0	ENSG00000151240	DIP2C
chr16-13823183-13824130	UP	6.51064e-14	0.109507	0.078	0.04	8.93983e-09	chr16	13823183	13824130	948	undefined	distalIntergenic	intergenic	undefined	-	-	-	-	-	-	-	-	-	-	-
chr6-140061730-140062978	UP	4.62617e-16	0.109465	0.086	0.042	6.35224e-11	chr6	140061730	140062978	1249	undefined	geneBody	intron	undefined	X112423	ENSG00000236013	139976352	140093721	117370	+	0	inside	0	ENSG00000236013	AL357146.1
chr14-76904085-76904642	UP	3.93726e-16	0.109456	0.145	0.087	5.40629e-11	chr14	76904085	76904642	558	undefined	distalIntergenic	intergenic	undefined	-	-	-	-	-	-	-	-	-	-	-
chr1-230858869-230859356	UP	7.94539e-14	0.109442	0.132	0.079	1.09099e-08	chr1	230858869	230859356	488	undefined	geneBody	intron	undefined	X11192	ENSG00000119280	230837119	230869589	32471	-	0	inside	0	ENSG00000119280	C1orf198
chr7-98284351-98284758	UP	6.38089e-14	0.109401	0.233	0.151	8.76166e-09	chr7	98284351	98284758	408	undefined	geneBody	intron	undefined	X118736	ENSG00000164713	98252379	98310441	58063	+	0	inside	0	ENSG00000164713	BRI3
chr17-43749473-43750039	UP	1.41687e-14	0.10939	0.087	0.048	1.94551e-09	chr17	43749473	43750039	567	undefined	distalIntergenic	intergenic	undefined	-	-	-	-	-	-	-	-	-	-	-
chr14-74604861-74605751	UP	3.1795e-11	0.109366	0.206	0.133	4.36581e-06	chr14	74604861	74605751	891	undefined	geneBody	intron	undefined	X38934	ENSG00000119681	74498183	74612378	114196	-	0	inside	0	ENSG00000119681	LTBP2
chr1-6384639-6386053	UP	4.74182e-10	0.109352	0.203	0.129	6.51105e-05	chr1	6384639	6386053	1415	undefined	geneBody	exon	utr5	X390	ENSG00000097021	6264269	6394391	130123	-	0	inside	0	ENSG00000097021	ACOT7
chr13-113187138-113187669	UP	5.5834e-20	0.109344	0.061	0.026	7.66662e-15	chr13	113187138	113187669	532	undefined	geneBody	exon	otherExon	X36360	ENSG00000126226	113177536	113208715	31180	-	0	inside	0	ENSG00000126226	PCID2
chr6-111564431-111565093	UP	1.15207e-10	0.109294	0.224	0.145	1.58192e-05	chr6	111564431	111565093	663	undefined	geneBody	intron	undefined	X111047	ENSG00000056972	111555381	111606906	51526	-	0	inside	0	ENSG00000056972	TRAF3IP2
chr11-11468725-11469383	UP	1.94522e-12	0.109282	0.098	0.054	2.671e-07	chr11	11468725	11469383	659	undefined	geneBody	intron	undefined	X20175	ENSG00000110328	11270877	11622005	351129	-	0	inside	0	ENSG00000110328	GALNT18
chr21-35277208-35278284	UP	1.06939e-10	0.109273	0.146	0.088	1.46839e-05	chr21	35277208	35278284	1077	undefined	geneBody	intron	undefined	X77410	ENSG00000159216	34787801	36004667	1216867	-	0	inside	0	ENSG00000159216	RUNX1
chr17-19384749-19385049	UP	1.41803e-15	0.109271	0.288	0.202	1.94711e-10	chr17	19384749	19385049	301	undefined	geneDownstream	intron	undefined	X50758	ENSG00000166484	19377721	19383544	5824	+	1204	downstream	1204	ENSG00000166484	MAPK7
chr3-63624934-63625612	UP	4.01606e-11	0.109263	0.087	0.047	5.51449e-06	chr3	63624934	63625612	679	undefined	distalIntergenic	intergenic	undefined	-	-	-	-	-	-	-	-	-	-	-
chr16-65305288-65305974	UP	3.71069e-11	0.109248	0.102	0.057	5.09518e-06	chr16	65305288	65305974	687	undefined	geneBody	intron	undefined	X47783	ENSG00000260364	65233056	65432820	199765	+	0	inside	0	ENSG00000260364	AC009055.1
chr10-12822190-12823188	UP	4.35952e-11	0.109242	0.12	0.069	5.98609e-06	chr10	12822190	12823188	999	undefined	geneBody	intron	undefined	X12732	ENSG00000183049	12349482	12835545	486064	+	0	inside	0	ENSG00000183049	CAMK1D
chr19-19423153-19423830	UP	2.0293e-11	0.109233	0.156	0.096	2.78645e-06	chr19	19423153	19423830	678	undefined	geneBody	intron	undefined	X59405	ENSG00000167491	19385826	19508931	123106	+	0	inside	0	ENSG00000167491	GATAD2A
chr11-33691980-33692451	UP	8.38436e-13	0.109229	0.148	0.088	1.15127e-07	chr11	33691980	33692451	472	undefined	geneBody	intron	undefined	X21124	ENSG00000255202	33665220	33696701	31482	-	0	inside	0	ENSG00000255202	AL049629.1
chr5-143205348-143205720	UP	1.06156e-12	0.109198	0.078	0.039	1.45764e-07	chr5	143205348	143205720	373	undefined	geneBody	intron	undefined	X103823	ENSG00000145819	142770377	143229011	458635	+	0	inside	0	ENSG00000145819	ARHGAP26
chr3-146313432-146314122	UP	3.06291e-11	0.109197	0.13	0.074	4.20571e-06	chr3	146313432	146314122	691	undefined	distalIntergenic	intergenic	undefined	-	-	-	-	-	-	-	-	-	-	-
chr19-18103807-18104764	UP	1.60202e-16	0.109195	0.369	0.258	2.19974e-11	chr19	18103807	18104764	958	undefined	geneBody	intron	undefined	X59281	ENSG00000099308	18097793	18151692	53900	+	0	inside	0	ENSG00000099308	MAST3
chr10-29895093-29896351	UP	2.04151e-14	0.109164	0.244	0.159	2.80321e-09	chr10	29895093	29896351	1259	undefined	distalIntergenic	intergenic	undefined	-	-	-	-	-	-	-	-	-	-	-
chr1-154154468-154155654	UP	5.78794e-12	0.109147	0.247	0.159	7.94748e-07	chr1	154154468	154155654	1187	promoter4	promoter	exon	utr5	X7124	ENSG00000143552	153992685	154155116	162432	-	0	overlapStart	0	ENSG00000143552	NUP210L
chr6-3171761-3172315	UP	2.22256e-12	0.10913	0.084	0.043	3.05182e-07	chr6	3171761	3172315	555	undefined	distalIntergenic	intergenic	undefined	-	-	-	-	-	-	-	-	-	-	-
chr6-101392670-101394228	UP	2.06254e-14	0.109067	0.07	0.033	2.83209e-09	chr6	101392670	101394228	1559	undefined	geneBody	intron	undefined	X110623	ENSG00000164418	101181257	102070083	888827	+	0	inside	0	ENSG00000164418	GRIK2
chrX-93672683-93674343	UP	4.35065e-11	0.109048	0.246	0.164	5.97392e-06	chrX	93672683	93674343	1661	promoter4	promoter	exon	utr5	X135941	ENSG00000186310	93670930	93673578	2649	-	0	overlapStart	0	ENSG00000186310	NAP1L3
chr15-88769163-88770030	UP	5.78224e-13	0.109048	0.093	0.049	7.93965e-08	chr15	88769163	88770030	868	undefined	distalIntergenic	intergenic	undefined	-	-	-	-	-	-	-	-	-	-	-
chr16-78461477-78461969	UP	1.58916e-16	0.109036	0.052	0.021	2.18208e-11	chr16	78461477	78461969	493	undefined	geneBody	intron	undefined	X48539	ENSG00000186153	78099430	79212667	1113238	+	0	inside	0	ENSG00000186153	WWOX
chr17-27379787-27380555	UP	1.04134e-12	0.109026	0.167	0.105	1.42988e-07	chr17	27379787	27380555	769	undefined	distalIntergenic	intergenic	undefined	-	-	-	-	-	-	-	-	-	-	-
chr1-228457112-228459453	UP	4.3192e-17	0.109018	0.252	0.158	5.93074e-12	chr1	228457112	228459453	2342	promoter4	promoter	exon	utr5	X10997	ENSG00000196890	228458107	228460470	2364	+	0	overlapStart	0	ENSG00000196890	HIST3H2BB
chr12-98418250-98419072	UP	1.58328e-13	0.108999	0.383	0.266	2.17401e-08	chr12	98418250	98419072	823	promoter1	promoter	intergenic	undefined	X30627	ENSG00000286056	98420448	98423721	3274	+	1375	upstream	1375	ENSG00000286056	AC008055.2
chr3-123750557-123751071	UP	5.07148e-10	0.108997	0.168	0.104	6.9637e-05	chr3	123750557	123751071	515	undefined	geneBody	intron	undefined	X86464	ENSG00000065534	123610049	123884331	274283	-	0	inside	0	ENSG00000065534	MYLK
chr11-26947255-26947908	UP	3.03265e-13	0.108977	0.139	0.081	4.16417e-08	chr11	26947255	26947908	654	undefined	distalIntergenic	intergenic	undefined	-	-	-	-	-	-	-	-	-	-	-
chr4-42397045-42398728	UP	6.88156e-11	0.108968	0.161	0.095	9.44914e-06	chr4	42397045	42398728	1684	promoter4	promoter	exon	utr5	X92259	ENSG00000178343	42397488	42402487	5000	+	0	overlapStart	0	ENSG00000178343	SHISA3
chr7-22589259-22590423	UP	2.02481e-14	0.108968	0.297	0.198	2.78029e-09	chr7	22589259	22590423	1165	promoter4	promoter	exon	otherExon	X115568	ENSG00000232949	22589698	22602536	12839	+	0	overlapStart	0	ENSG00000232949	AC002480.2
chr6-1685615-1686785	UP	4.66931e-12	0.108964	0.154	0.093	6.41148e-07	chr6	1685615	1686785	1171	undefined	geneBody	intron	undefined	X105935	ENSG00000112699	1623806	2245605	621800	-	0	inside	0	ENSG00000112699	GMDS
chr20-23187457-23188472	UP	3.43491e-12	0.108948	0.129	0.078	4.71651e-07	chr20	23187457	23188472	1016	undefined	geneBody	exon	otherExon	X74251	ENSG00000230387	23179272	23190419	11148	+	0	inside	0	ENSG00000230387	AL118508.1
chr3-66107480-66108226	UP	1.79013e-15	0.10893	0.066	0.031	2.45805e-10	chr3	66107480	66108226	747	undefined	distalIntergenic	intergenic	undefined	-	-	-	-	-	-	-	-	-	-	-
chr3-197306325-197306720	UP	1.69704e-14	0.108926	0.075	0.037	2.33022e-09	chr3	197306325	197306720	396	undefined	distalIntergenic	intergenic	undefined	-	-	-	-	-	-	-	-	-	-	-
chr13-46386529-46387581	UP	2.16296e-15	0.108877	0.077	0.038	2.96998e-10	chr13	46386529	46387581	1053	undefined	geneBody	exon	utr5	X34245	ENSG00000102445	46342000	46438190	96191	-	0	inside	0	ENSG00000102445	RUBCNL
chr18-35435950-35436425	UP	8.1581e-16	0.108872	0.059	0.026	1.1202e-10	chr18	35435950	35436425	476	undefined	distalIntergenic	intergenic	undefined	-	-	-	-	-	-	-	-	-	-	-
chr7-134691967-134692480	UP	2.10001e-12	0.108869	0.204	0.129	2.88355e-07	chr7	134691967	134692480	514	undefined	distalIntergenic	intergenic	undefined	-	-	-	-	-	-	-	-	-	-	-
chr8-23751233-23751610	UP	4.50099e-11	0.108856	0.097	0.052	6.18035e-06	chr8	23751233	23751610	378	undefined	geneBody	intron	undefined	X122431	ENSG00000253471	23707141	23789487	82347	+	0	inside	0	ENSG00000253471	AC012574.1
chr17-83109600-83110541	UP	2.64361e-20	0.108843	0.43	0.304	3.62997e-15	chr17	83109600	83110541	942	undefined	distalIntergenic	intergenic	undefined	-	-	-	-	-	-	-	-	-	-	-
chr5-61301366-61302195	UP	2.70826e-10	0.108837	0.262	0.176	3.71874e-05	chr5	61301366	61302195	830	undefined	geneBody	intron	undefined	X100024	ENSG00000249279	61201304	61304811	103508	-	0	inside	0	ENSG00000249279	LINC02057
chr11-75351089-75352517	UP	2.58838e-18	0.108835	0.22	0.136	3.55414e-13	chr11	75351089	75352517	1429	promoter4	promoter	exon	utr5	X23064	ENSG00000137486	75260122	75351705	91584	-	0	overlapStart	0	ENSG00000137486	ARRB1
chr6-52594941-52595993	UP	1.79959e-13	0.108833	0.119	0.066	2.47104e-08	chr6	52594941	52595993	1053	undefined	geneBody	intron	undefined	X109167	ENSG00000225791	52576787	52643058	66272	+	0	inside	0	ENSG00000225791	TRAM2-AS1
chr1-85360964-85361460	UP	2.70987e-11	0.108813	0.099	0.053	3.72095e-06	chr1	85360964	85361460	497	undefined	geneBody	intron	undefined	X5119	ENSG00000223653	85276388	85448124	171737	+	0	inside	0	ENSG00000223653	AL078459.1
chr21-39022634-39024052	UP	3.03737e-19	0.108807	0.386	0.271	4.17064e-14	chr21	39022634	39024052	1419	undefined	geneBody	intron	undefined	X77738	ENSG00000235888	38988569	39062894	74326	-	0	inside	0	ENSG00000235888	AF064858.1
chr1-151989286-151989805	UP	2.76758e-13	0.108797	0.096	0.051	3.80019e-08	chr1	151989286	151989805	520	undefined	geneBody	intron	undefined	X7017	ENSG00000197747	151982915	151993859	10945	-	0	inside	0	ENSG00000197747	S100A10
chr1-16903550-16905629	UP	2.083e-37	0.108787	0.59	0.431	2.86019e-32	chr1	16903550	16905629	2080	promoter4	promoter	exon	otherExon	X1199	ENSG00000272426	16904339	16904776	438	-	0	includeFeature	0	ENSG00000272426	BX284668.6
chr3-13548628-13549294	UP	5.26888e-19	0.108767	0.12	0.064	7.23475e-14	chr3	13548628	13549294	667	promoter4	promoter	exon	utr5	X81220	ENSG00000163520	13549125	13638422	89298	+	0	overlapStart	0	ENSG00000163520	FBLN2
chr4-121784915-121785783	UP	9.35665e-17	0.10873	0.059	0.026	1.28477e-11	chr4	121784915	121785783	869	undefined	distalIntergenic	intergenic	undefined	-	-	-	-	-	-	-	-	-	-	-
chr10-86970876-86971678	UP	3.67895e-32	0.108721	0.592	0.439	5.0516e-27	chr10	86970876	86971678	803	promoter4	promoter	exon	utr3	X16689	ENSG00000272734	86965345	86971311	5967	-	0	overlapStart	0	ENSG00000272734	ADIRF-AS1
chr1-3578004-3578332	UP	1.81443e-16	0.108705	0.065	0.031	2.49141e-11	chr1	3578004	3578332	329	undefined	geneBody	intron	undefined	X284	ENSG00000162591	3487951	3611508	123558	-	0	inside	0	ENSG00000162591	MEGF6
chr3-177888652-177890059	UP	3.93542e-10	0.108696	0.177	0.113	5.40376e-05	chr3	177888652	177890059	1408	undefined	geneBody	intron	undefined	X89313	ENSG00000231574	177816865	177899224	82360	+	0	inside	0	ENSG00000231574	LINC02015
chr13-106570354-106570816	UP	7.52893e-16	0.108675	0.102	0.055	1.0338e-10	chr13	106570354	106570816	463	undefined	geneBody	intron	undefined	X35948	ENSG00000272274	106568261	106716679	148419	+	0	inside	0	ENSG00000272274	LINC00551
chr20-6275166-6275982	UP	6.12152e-12	0.108673	0.091	0.048	8.40552e-07	chr20	6275166	6275982	817	undefined	distalIntergenic	intergenic	undefined	-	-	-	-	-	-	-	-	-	-	-
chr19-41262187-41262671	UP	2.1355e-18	0.108669	0.369	0.255	2.93227e-13	chr19	41262187	41262671	485	promoter4	promoter	exon	utr5	X60218	ENSG00000105323	41262496	41307787	45292	+	0	overlapStart	0	ENSG00000105323	HNRNPUL1
chr11-73173251-73174208	UP	9.55983e-18	0.108665	0.394	0.284	1.31267e-12	chr11	73173251	73174208	958	undefined	geneBody	intron	undefined	X22911	ENSG00000256568	73157946	73181724	23779	+	0	inside	0	ENSG00000256568	AP002761.2
chrX-2341945-2343214	UP	4.1656e-10	0.108645	0.098	0.052	5.71982e-05	chrX	2341945	2343214	1270	undefined	geneBody	intron	undefined	X133730	ENSG00000169084	2219506	2502805	283300	-	0	inside	0	ENSG00000169084	DHRSX
chr15-41578437-41579198	UP	3.05504e-21	0.108627	0.05	0.02	4.1949e-16	chr15	41578437	41579198	762	undefined	geneBody	exon	utr3	X41516	ENSG00000092445	41557675	41583589	25915	+	0	inside	0	ENSG00000092445	TYRO3
chr3-38031083-38031862	UP	1.08415e-12	0.108588	0.287	0.194	1.48865e-07	chr3	38031083	38031862	780	promoter1	promoter	intergenic	undefined	X82685	ENSG00000187091	38007496	38029762	22267	-	1320	upstream	1320	ENSG00000187091	PLCD1
chr10-24894028-24894606	UP	1.27605e-12	0.108587	0.081	0.04	1.75215e-07	chr10	24894028	24894606	579	undefined	geneBody	intron	undefined	X13450	ENSG00000099256	24848614	24952606	103993	-	0	inside	0	ENSG00000099256	PRTFDC1
chr19-5046401-5046854	UP	7.24776e-11	0.108565	0.1	0.054	9.95198e-06	chr19	5046401	5046854	454	undefined	geneBody	intron	undefined	X58299	ENSG00000127663	4969113	5153598	184486	+	0	inside	0	ENSG00000127663	KDM4B
chr9-98860684-98861291	UP	4.08447e-12	0.10856	0.126	0.07	5.60843e-07	chr9	98860684	98861291	608	undefined	geneBody	intron	undefined	X131148	ENSG00000267026	98847172	98872415	25244	-	0	inside	0	ENSG00000267026	AL136084.2
chr8-102767780-102768626	UP	7.2322e-14	0.108557	0.269	0.18	9.9306e-09	chr8	102767780	102768626	847	undefined	distalIntergenic	intergenic	undefined	-	-	-	-	-	-	-	-	-	-	-
chr7-668183-668564	UP	1.22814e-15	0.108553	0.077	0.035	1.68637e-10	chr7	668183	668564	382	undefined	geneBody	intron	undefined	X114574	ENSG00000188191	549197	727650	178454	-	0	inside	0	ENSG00000188191	PRKAR1B
chr13-21849342-21851014	UP	2.82087e-15	0.108539	0.073	0.035	3.87336e-10	chr13	21849342	21851014	1673	undefined	distalIntergenic	intergenic	undefined	-	-	-	-	-	-	-	-	-	-	-
chr1-11176164-11176728	UP	1.62926e-10	0.108529	0.13	0.076	2.23716e-05	chr1	11176164	11176728	565	undefined	geneBody	intron	undefined	X821	ENSG00000198793	11106535	11262551	156017	-	0	inside	0	ENSG00000198793	MTOR
chr10-98269110-98269894	UP	2.55128e-21	0.108518	0.48	0.351	3.50319e-16	chr10	98269110	98269894	785	promoter2	promoter	intergenic	undefined	X17469	ENSG00000138131	98247690	98268194	20505	-	915	upstream	915	ENSG00000138131	LOXL4
chr3-86937047-86937967	UP	3.68284e-13	0.108517	0.116	0.063	5.05694e-08	chr3	86937047	86937967	921	undefined	geneBody	intron	undefined	X85024	ENSG00000206538	86876388	86991149	114762	-	0	inside	0	ENSG00000206538	VGLL3
chr9-115158602-115159421	UP	7.88746e-14	0.108517	0.09	0.048	1.08304e-08	chr9	115158602	115159421	820	undefined	geneBody	intron	undefined	X132029	ENSG00000173077	114850968	115402644	551677	+	0	inside	0	ENSG00000173077	2022-12-01
chr2-18373361-18374084	UP	2.15744e-18	0.108436	0.051	0.02	2.96241e-13	chr2	18373361	18374084	724	undefined	distalIntergenic	intergenic	undefined	-	-	-	-	-	-	-	-	-	-	-
chr14-94400101-94400704	UP	6.08205e-16	0.108432	0.056	0.024	8.35132e-11	chr14	94400101	94400704	604	undefined	distalIntergenic	intergenic	undefined	-	-	-	-	-	-	-	-	-	-	-
chr11-11395894-11396878	UP	1.18431e-13	0.10842	0.101	0.053	1.62618e-08	chr11	11395894	11396878	985	undefined	geneBody	intron	undefined	X20164	ENSG00000110328	11270877	11622005	351129	-	0	inside	0	ENSG00000110328	GALNT18
chr18-377832-378352	UP	7.40868e-11	0.108403	0.113	0.062	1.01729e-05	chr18	377832	378352	521	undefined	geneBody	intron	undefined	X54646	ENSG00000158270	316737	500722	183986	-	0	inside	0	ENSG00000158270	COLEC12
chr1-3543057-3543621	UP	7.05154e-19	0.108355	0.465	0.34	9.68254e-14	chr1	3543057	3543621	565	undefined	geneBody	intron	undefined	X279	ENSG00000162591	3487951	3611508	123558	-	0	inside	0	ENSG00000162591	MEGF6
chr5-52988583-52990363	UP	2.14433e-11	0.108351	0.183	0.114	2.9444e-06	chr5	52988583	52990363	1781	promoter4	promoter	exon	utr5	X99444	ENSG00000249899	52930606	52990278	59673	-	0	overlapStart	0	ENSG00000249899	AC025180.1
chr12-2834503-2835350	UP	6.75424e-18	0.108345	0.076	0.038	9.27431e-13	chr12	2834503	2835350	848	promoter4	promoter	exon	utr5	X26188	ENSG00000053702	2825348	2835544	10197	-	0	inside	193	ENSG00000053702	NRIP2
chr17-38454317-38454844	UP	3.86233e-11	0.108319	0.211	0.138	5.3034e-06	chr17	38454317	38454844	528	promoter1	promoter	intron	undefined	X51634	ENSG00000276170	38450394	38452444	2051	-	1872	upstream	1872	ENSG00000276170	AC244153.1
chr7-44102199-44102572	UP	2.76975e-11	0.10831	0.277	0.187	3.80317e-06	chr7	44102199	44102572	374	promoter1	promoter	intergenic	undefined	X116822	ENSG00000106624	44104345	44114562	10218	+	1772	upstream	1772	ENSG00000106624	AEBP1
chr19-10617664-10618079	UP	9.04156e-15	0.108304	0.064	0.03	1.24151e-09	chr19	10617664	10618079	416	undefined	geneBody	intron	undefined	X58686	ENSG00000129353	10602457	10644557	42101	+	0	inside	0	ENSG00000129353	SLC44A2
chr12-105076939-105078367	UP	6.68589e-12	0.108304	0.268	0.182	9.18047e-07	chr12	105076939	105078367	1429	undefined	geneBody	intron	undefined	X30962	ENSG00000136010	105019784	105107643	87860	-	0	inside	0	ENSG00000136010	ALDH1L2
chr3-125151195-125151673	UP	9.24393e-17	0.1083	0.067	0.032	1.26929e-11	chr3	125151195	125151673	479	undefined	geneBody	exon	otherExon	X86621	ENSG00000221955	125082636	125212864	130229	-	0	inside	0	ENSG00000221955	SLC12A8
chr3-190533081-190533939	UP	5.97329e-18	0.108295	0.078	0.036	8.20199e-13	chr3	190533081	190533939	859	undefined	geneBody	intron	undefined	X90037	ENSG00000196083	190514051	190659750	145700	+	0	inside	0	ENSG00000196083	IL1RAP
chr8-23402974-23404483	UP	7.68281e-14	0.108295	0.273	0.178	1.05493e-08	chr8	23402974	23404483	1510	undefined	geneBody	exon	utr5	X122408	ENSG00000197217	23385783	23457695	71913	-	0	inside	0	ENSG00000197217	ENTPD4
chr4-53687796-53688750	UP	5.15199e-15	0.108287	0.075	0.036	7.07425e-10	chr4	53687796	53688750	955	undefined	geneBody	intron	undefined	X92599	ENSG00000249341	53659208	53737156	77949	+	0	inside	0	ENSG00000249341	AC124017.1
chr18-62017498-62018879	UP	3.5047e-11	0.108261	0.14	0.08	4.81234e-06	chr18	62017498	62018879	1382	undefined	geneBody	exon	utr3	X57132	ENSG00000197563	61905255	62187118	281864	-	0	inside	0	ENSG00000197563	PIGN
chr11-44125280-44125955	UP	1.03429e-11	0.108249	0.124	0.075	1.4202e-06	chr11	44125280	44125955	676	undefined	geneBody	intron	undefined	X21479	ENSG00000151348	44095673	44251981	156309	+	0	inside	0	ENSG00000151348	EXT2
chr12-124440964-124441775	UP	2.28887e-09	0.108231	0.162	0.096	0.000314286	chr12	124440964	124441775	812	undefined	geneBody	intron	undefined	X32187	ENSG00000196498	124324415	124567589	243175	-	0	inside	0	ENSG00000196498	NCOR2
chr15-39171857-39173204	UP	3.51664e-19	0.108207	0.062	0.026	4.82873e-14	chr15	39171857	39173204	1348	undefined	geneBody	exon	otherExon	X41335	ENSG00000259423	39167676	39180048	12373	+	0	inside	0	ENSG00000259423	AC113146.1
chr10-12337351-12337917	UP	2.46645e-12	0.108196	0.112	0.065	3.38671e-07	chr10	12337351	12337917	567	undefined	distalIntergenic	intergenic	undefined	-	-	-	-	-	-	-	-	-	-	-
chr5-157384663-157385471	UP	1.32268e-11	0.108195	0.323	0.222	1.81619e-06	chr5	157384663	157385471	809	promoter4	promoter	exon	otherExon	X104644	ENSG00000248544	157375741	157384950	9210	-	0	overlapStart	0	ENSG00000248544	AC008676.1
chr1-51666219-51666967	UP	5.55073e-12	0.108185	0.106	0.059	7.62177e-07	chr1	51666219	51666967	749	undefined	geneBody	intron	undefined	X3461	ENSG00000117859	51577179	51798427	221249	+	0	inside	0	ENSG00000117859	OSBPL9
chr3-184368546-184369206	UP	1.11184e-09	0.108165	0.188	0.118	0.000152668	chr3	184368546	184369206	661	undefined	geneDownstream	exon	utr3	X89575	ENSG00000163882	184361718	184368596	6879	+	0	overlapEnd	0	ENSG00000163882	POLR2H
chr19-6087868-6088414	UP	5.06001e-11	0.108165	0.18	0.112	6.94795e-06	chr19	6087868	6088414	547	undefined	geneBody	intron	undefined	X58380	ENSG00000087903	5993164	6199572	206409	-	0	inside	0	ENSG00000087903	RFX2
chr14-74551959-74552986	UP	6.4298e-12	0.108161	0.272	0.183	8.82883e-07	chr14	74551959	74552986	1028	promoter4	promoter	exon	CDS	X38929	ENSG00000258425	74552181	74560048	7868	+	0	overlapStart	0	ENSG00000258425	AC013451.1
chr2-64876033-64876669	UP	6.72663e-10	0.108159	0.24	0.158	9.2364e-05	chr2	64876033	64876669	637	undefined	distalIntergenic	intergenic	undefined	-	-	-	-	-	-	-	-	-	-	-
chr18-48922703-48923177	UP	1.49331e-10	0.108151	0.138	0.082	2.05049e-05	chr18	48922703	48923177	475	undefined	geneBody	intron	undefined	X56572	ENSG00000101665	48919853	48952052	32200	-	0	inside	0	ENSG00000101665	SMAD7
chr10-103739071-103739692	UP	1.44216e-11	0.108151	0.135	0.08	1.98024e-06	chr10	103739071	103739692	622	undefined	geneBody	intron	undefined	X17851	ENSG00000107957	103594027	103855543	261517	-	0	inside	0	ENSG00000107957	SH3PXD2A
chr7-40807714-40808935	UP	1.45584e-10	0.108141	0.123	0.07	1.99903e-05	chr7	40807714	40808935	1222	undefined	geneBody	exon	otherExon	X116607	ENSG00000175600	40134977	40860763	725787	+	0	inside	0	ENSG00000175600	SUGCT
chr2-128362529-128363238	UP	8.07583e-10	0.108129	0.195	0.124	0.00011089	chr2	128362529	128363238	710	undefined	distalIntergenic	intergenic	undefined	-	-	-	-	-	-	-	-	-	-	-
chrX-37370719-37372049	UP	1.23174e-11	0.108115	0.109	0.061	1.69132e-06	chrX	37370719	37372049	1331	undefined	geneBody	intron	undefined	X134708	ENSG00000130962	37349275	37457295	108021	+	0	inside	0	ENSG00000130962	PRRG1
chr10-114373753-114374839	UP	3.18376e-15	0.108113	0.084	0.042	4.37166e-10	chr10	114373753	114374839	1087	undefined	geneBody	intron	undefined	X18295	ENSG00000169129	114294824	114404756	109933	-	0	inside	0	ENSG00000169129	AFAP1L2
chr15-94924854-94925586	UP	1.9086e-14	0.108075	0.09	0.045	2.62072e-09	chr15	94924854	94925586	733	undefined	distalIntergenic	intergenic	undefined	-	-	-	-	-	-	-	-	-	-	-
chr10-124221510-124221952	UP	7.51509e-16	0.108047	0.067	0.032	1.0319e-10	chr10	124221510	124221952	443	undefined	distalIntergenic	intergenic	undefined	-	-	-	-	-	-	-	-	-	-	-
chr13-102011680-102013141	UP	6.16457e-11	0.108029	0.208	0.134	8.46463e-06	chr13	102011680	102013141	1462	undefined	geneBody	intron	undefined	X35828	ENSG00000102466	101710804	102402457	691654	-	0	inside	0	ENSG00000102466	FGF14
chr13-75635347-75637069	UP	2.5594e-15	0.108028	0.357	0.244	3.51434e-10	chr13	75635347	75637069	1723	promoter4	promoter	exon	utr5	X34979	ENSG00000261105	75604700	75635994	31295	-	0	overlapStart	0	ENSG00000261105	LMO7-AS1
chr16-12177866-12178629	UP	2.47204e-20	0.108002	0.06	0.025	3.39438e-15	chr16	12177866	12178629	764	undefined	geneBody	intron	undefined	X46054	ENSG00000048471	11976734	12574287	597554	+	0	inside	0	ENSG00000048471	SNX29
chr22-44089007-44089610	UP	7.26625e-12	0.107994	0.08	0.041	9.97737e-07	chr22	44089007	44089610	604	undefined	geneBody	exon	otherExon	X80235	ENSG00000188677	43999211	44172949	173739	+	0	inside	0	ENSG00000188677	PARVB
chr11-128715700-128717183	UP	1.4386e-14	0.107978	0.103	0.052	1.97536e-09	chr11	128715700	128717183	1484	undefined	geneBody	intron	undefined	X25618	ENSG00000151702	128686535	128813267	126733	+	0	inside	0	ENSG00000151702	FLI1
[truncated: 1,001 more rows]

## Sheet: FB
peak	state	p_val	avg_log2FC	pct.1	pct.2	p_val_adj	seqnames	start	end	width	feature	feature.ranges.start	feature.ranges.end	feature.ranges.width	feature.strand	distance	insideFeature	distanceToSite	gene_id	gene_name
[truncated: 703 more rows]

[truncated: 6 more sheets: VEC, Myeloid, Lymphoid, Mural, Adipocyte, LEC]
