# Supplementary material for: Single‐Nucleus Multiomic Analyses Identifies Gene Regulatory Dynamics of Phenotypic Modulation in Human Aneurysmal Aortic Root
Source: Adv Sci (Weinh). 2024 Mar 29;11(22):2400444. doi: 10.1002/advs.202400444 (PMC11165511; doi:10.1002/advs.202400444)
Supplement: Supplementary file 13 — Supplemental Table 12 [file ADVS-11-2400444-s013.xlsx]

## Sheet: Gene expression
Table S12. Genes/cCREs whose expression/accessibility changed as a function of pseudotime.
p_value	morans_test_statistic	morans_I	q_value	GeneID	Cluster	TF
0	227.033	0.379102	0	RYR2	g.I
0	156.257	0.260909	0	PDE4D	g.I
0	114.023	0.190366	0	SORBS1	g.I
0	97.1278	0.162166	0	PHACTR1	g.I
0	88.3895	0.147572	0	SDK1	g.I
0	85.6406	0.142976	0	ZNF385D	g.I	zinc finger protein 385D
0	84.2688	0.140688	0	SYNPO2	g.I
0	74.196	0.12387	0	SLC22A3	g.I
0	70.995	0.118519	0	MYH11	g.I
0	70.9862	0.11851	0	FILIP1	g.I
0	70.1204	0.117057	0	RBPMS	g.I
0	69.6398	0.116257	0	KCNMA1	g.I
0	65.7896	0.109832	0	PCDH11X	g.I
0	63.7499	0.106426	0	ST6GAL2	g.I
0	61.3041	0.102339	0	ACTA2	g.I
0	58.2639	0.0972633	0	SPARCL1	g.I
0	57.8183	0.0965201	0	THSD4	g.I
0	54.5268	0.0910235	0	LDB3	g.I
0	53.4313	0.0891896	0	CACNA2D3	g.I
0	51.7232	0.0863388	0	SOX5	g.I	SRY-box 5
0	47.8224	0.0798203	0	CACNA1C	g.I
0	47.5359	0.0793476	0	JAK2	g.I
0	46.5507	0.0777033	0	NLGN1	g.I
0	45.9964	0.0767725	0	ACTN2	g.I
0	45.8043	0.0764404	0	DMD	g.I
0	45.5435	0.0760188	0	NTN1	g.I
0	44.54	0.0743454	0	FREM1	g.I
0	42.8366	0.0715002	0	MARK1	g.I
0	42.5605	0.0710387	0	PPP1R9A	g.I
0	41.6026	0.0694388	0	MYLK	g.I
0	41.2591	0.0688637	0	PDZD2	g.I
0	40.9644	0.0683701	0	PCDH9	g.I
0	40.375	0.0673895	0	CACNB2	g.I
0	39.9523	0.0666761	0	DGKG	g.I
0	38.7352	0.0646464	0	SVIL	g.I
0	38.6035	0.0644308	0	GREB1L	g.I
1.8961e-279	35.7012	0.0595814	1.548e-277	SEMA3D	g.I
1.83748e-266	34.8542	0.0581685	1.46028e-264	AFF3	g.I	AF4/FMR2 family member 3
6.20683e-242	33.1957	0.0553939	4.62534e-240	KALRN	g.I
6.46684e-239	32.9859	0.0550493	4.77448e-237	LMOD1	g.I
6.58991e-238	32.9155	0.0549325	4.8355e-236	DTNA	g.I
4.27654e-236	32.7886	0.0547208	3.10939e-234	TBL1X	g.I
2.64997e-231	32.4507	0.0541561	1.9036e-229	ADCY5	g.I
6.43546e-231	32.4233	0.0541099	4.60906e-229	PPP1R12A	g.I
2.5437e-228	32.2386	0.0538008	1.81094e-226	PLXNA4	g.I
1.87279e-224	31.9615	0.0533381	1.32151e-222	RYR3	g.I
1.04782e-223	31.9076	0.0532486	7.37202e-222	DGKI	g.I
5.80941e-223	31.8539	0.0531598	4.06336e-221	FOXN3	g.I	forkhead box N3
6.47051e-223	31.8505	0.0531398	4.51256e-221	PRKCB	g.I
1.0001e-215	31.327	0.05228	6.83523e-214	BMPR1B	g.I
4.39967e-215	31.2797	0.0522009	2.9899e-213	LGR6	g.I
7.88513e-211	30.9654	0.0516756	5.22494e-209	HDAC9	g.I
5.99604e-202	30.2985	0.0505624	3.91889e-200	PPP2R2B	g.I
5.32759e-198	29.9973	0.0500593	3.43508e-196	SNED1	g.I
1.98195e-191	29.4892	0.0492107	1.23464e-189	CD44	g.I
8.24203e-190	29.3626	0.0489995	5.05532e-188	ARHGEF10L	g.I
1.16942e-185	29.0356	0.0484455	7.04627e-184	SLCO5A1	g.I
1.31832e-185	29.0315	0.0484445	7.92348e-184	PCDH11Y	g.I
2.47335e-184	28.9304	0.0482428	1.47913e-182	KLHL4	g.I
7.20629e-181	28.6537	0.0478151	4.26687e-179	HACD1	g.I
3.17155e-180	28.602	0.0477275	1.87325e-178	RNF150	g.I
8.95272e-175	28.1603	0.0469838	5.21066e-173	GRIN2A	g.I
2.77952e-170	27.7911	0.0463741	1.57184e-168	SMTN	g.I
2.10833e-168	27.6351	0.0461134	1.18667e-166	TTLL7	g.I
1.05531e-163	27.2412	0.0454528	5.80325e-162	PIP5K1B	g.I
2.79407e-161	27.0359	0.0451133	1.51902e-159	GALNT17	g.I
5.06094e-161	27.014	0.0450771	2.74519e-159	CNTN3	g.I
2.09993e-158	26.7902	0.0446988	1.12628e-156	ATP1A2	g.I
7.99899e-156	26.5678	0.0443321	4.20536e-154	FOXP2	g.I	forkhead box P2
1.55558e-152	26.2816	0.0438507	8.00239e-151	ASTN2	g.I
1.36937e-146	25.7563	0.042977	6.91071e-145	PTPRK	g.I
1.17571e-142	25.4028	0.0423864	5.84703e-141	SORBS2	g.I
6.60603e-142	25.3348	0.0422569	3.27848e-140	COL25A1	g.I
2.92046e-140	25.1851	0.042023	1.44042e-138	LARGE1	g.I
1.16292e-139	25.1302	0.0419302	5.71217e-138	FAT3	g.I
1.78966e-138	25.0214	0.041746	8.75467e-137	TOX2	g.I	TOX high mobility group box family member 2
7.6344e-138	24.9634	0.0416528	3.70431e-136	PRDM6	g.I	PR domain 6
4.87757e-135	24.7037	0.0412189	2.33352e-133	RASSF3	g.I
3.62464e-133	24.529	0.040927	1.72034e-131	MYOM1	g.I
3.62378e-131	24.3408	0.0406111	1.68975e-129	TAFA2	g.I
1.26127e-123	23.6179	0.039402	5.64996e-122	SPON1	g.I
1.42781e-121	23.4172	0.0390707	6.31326e-120	ITGA9	g.I
2.81246e-119	23.1909	0.0386911	1.23218e-117	CATSPERB	g.I
3.15776e-118	23.0866	0.0385186	1.37841e-116	PTPRD	g.I
4.08814e-118	23.0754	0.0384945	1.78128e-116	GPC5	g.I
4.28825e-118	23.0733	0.0384964	1.86508e-116	PLCB4	g.I
7.99766e-111	22.3374	0.0372675	3.36817e-109	CAMKMT	g.I
5.33206e-108	22.045	0.0367791	2.21823e-106	LAMC1	g.I
4.74865e-105	21.7354	0.0362562	1.94508e-103	EPHA6	g.I
1.94456e-104	21.6706	0.0361535	7.95144e-103	DSTN	g.I
1.22021e-102	21.4791	0.0358259	4.91393e-101	KCTD8	g.I
4.07028e-102	21.4231	0.0357402	1.63364e-100	TNS1	g.I
4.93148e-102	21.4141	0.0357245	1.97267e-100	CNTN1	g.I
1.77672e-101	21.3543	0.0356246	7.07172e-100	ITGA7	g.I
8.95453e-101	21.2786	0.0354993	3.54052e-99	NTRK3	g.I
3.40651e-100	21.2159	0.0353945	1.33805e-98	NCALD	g.I
9.14924e-100	21.1694	0.0353131	3.57613e-98	PREX2	g.I
4.82185e-97	20.8719	0.0348187	1.8544e-95	PDLIM5	g.I
2.10033e-94	20.5794	0.0343315	8.01307e-93	FLNA	g.I
2.59302e-90	20.1175	0.0335598	9.66163e-89	ACADL	g.I
3.11226e-89	19.9939	0.033353	1.14889e-87	LRMDA	g.I
9.82305e-88	19.8209	0.0330628	3.58744e-86	RGS3	g.I
7.63481e-83	19.2459	0.0321043	2.68577e-81	ARHGAP6	g.I
1.86137e-82	19.1997	0.0320268	6.51914e-81	JPH2	g.I
4.73475e-81	19.0309	0.0317352	1.63907e-79	VEGFA	g.I
2.02938e-80	18.9544	0.0316172	6.97481e-79	MCAM	g.I
4.7742e-78	18.6649	0.0311328	1.62221e-76	REEP1	g.I
8.65568e-78	18.6331	0.0310812	2.93275e-76	TACC2	g.I
1.21255e-76	18.4913	0.0308441	4.07952e-75	SPEG	g.I
1.4481e-76	18.4818	0.0308275	4.86517e-75	ENPP1	g.I
3.5228e-76	18.4337	0.0307435	1.17858e-74	ABCC9	g.I
2.29025e-75	18.3322	0.0305786	7.63023e-74	PDE8B	g.I
1.57045e-73	18.1008	0.0301848	5.17448e-72	PCLO	g.I
3.52566e-70	17.6707	0.0294732	1.13662e-68	SOX6	g.I	SRY-box 6
3.86202e-70	17.6656	0.0294647	1.24338e-68	MSRB3	g.I
5.49703e-70	17.6456	0.029432	1.7674e-68	ATP10A	g.I
3.88873e-68	17.4034	0.0290274	1.23372e-66	MAML3	g.I
6.44254e-67	17.2418	0.0287531	2.02779e-65	EDNRA	g.I
1.39166e-66	17.1973	0.0286829	4.36875e-65	LMO3	g.I
3.12045e-62	16.6066	0.0276868	9.4367e-61	DYSF	g.I
1.54516e-61	16.5104	0.0275362	4.62022e-60	LPAR1	g.I
2.517e-60	16.3411	0.0272535	7.43323e-59	SLC4A7	g.I
3.32354e-60	16.3241	0.0272252	9.803e-59	RUNX1T1	g.I	runt related transcription factor 1; translocated to, 1 (cyclin D related)
7.67264e-60	16.273	0.0271397	2.25753e-58	SPOP	g.I
6.0962e-59	16.1456	0.0269271	1.78273e-57	PPFIA2	g.I
1.92035e-58	16.0747	0.0268078	5.5884e-57	KIAA1217	g.I
5.05536e-58	16.0146	0.0267079	1.46226e-56	FRK	g.I
2.44624e-56	15.7714	0.0262759	6.95797e-55	DES	g.I
5.28893e-51	14.9757	0.0249734	1.44425e-49	CAMK2G	g.I
7.24748e-51	14.9548	0.0249375	1.97457e-49	HIF3A	g.I	hypoxia inducible factor 3, alpha subunit
1.0701e-50	14.9288	0.0248935	2.90884e-49	NOS1AP	g.I
4.27106e-50	14.8362	0.0247406	1.15444e-48	SYNE2	g.I
6.55633e-50	14.8074	0.0246913	1.76218e-48	NFIA	g.I	nuclear factor I/A
5.84589e-49	14.6596	0.0244421	1.54348e-47	CTTNBP2	g.I
2.66504e-48	14.5563	0.0242728	6.96726e-47	SUSD5	g.I
6.40139e-48	14.4962	0.0241677	1.66624e-46	SBSPON	g.I
4.48843e-46	14.2014	0.0236787	1.14832e-44	ENTPD1	g.I
4.86404e-45	14.0335	0.0233997	1.23124e-43	AUTS2	g.I
4.62466e-44	13.8729	0.0231315	1.15356e-42	NET1	g.I
9.12754e-44	13.824	0.0230502	2.26964e-42	PRDM16	g.I	PR domain 16
3.05138e-43	13.7369	0.0229047	7.50948e-42	SLC41A2	g.I
3.19584e-43	13.7336	0.0228988	7.85689e-42	A2M	g.I
7.50838e-43	13.6715	0.0227936	1.84213e-41	ST6GALNAC3	g.I
8.40681e-43	13.6633	0.0227817	2.05833e-41	ESYT2	g.I
1.9619e-39	13.0867	0.0218186	4.62371e-38	CCDC6	g.I
2.35349e-39	13.0728	0.0217851	5.53567e-38	ACTC1	g.I
2.34872e-38	12.8967	0.0215009	5.46003e-37	ALPK3	g.I
1.21116e-37	12.7697	0.0212877	2.78311e-36	NKD1	g.I
2.64713e-37	12.7086	0.0211767	6.06533e-36	GRIP1	g.I
9.74755e-37	12.6063	0.0210132	2.22917e-35	FAM160A1	g.I
1.16736e-36	12.5921	0.0209921	2.66367e-35	SNCAIP	g.I
1.38805e-36	12.5784	0.0209698	3.15622e-35	TASP1	g.I
2.18002e-36	12.5427	0.0209097	4.93828e-35	MITF	g.I	microphthalmia-associated transcription factor
3.71377e-35	12.316	0.0205311	8.24857e-34	IMMP2L	g.I
4.20464e-35	12.306	0.0205124	9.32153e-34	STOX2	g.I
3.4937e-33	11.9439	0.0199101	7.60443e-32	FRYL	g.I
3.67117e-33	11.9398	0.0198981	7.98345e-32	MAPK4	g.I
6.99269e-33	11.8861	0.0198136	1.50968e-31	ARHGAP10	g.I
1.24047e-32	11.8381	0.0197332	2.66607e-31	ANK2	g.I
1.87828e-32	11.8032	0.0196749	4.01521e-31	NSUN7	g.I
4.84733e-32	11.7232	0.0195417	1.03069e-30	INSR	g.I
5.52947e-32	11.712	0.0195225	1.17261e-30	SAMD12	g.I
6.20591e-32	11.7022	0.0195066	1.31489e-30	CARMIL1	g.I
1.66936e-31	11.618	0.0193659	3.5183e-30	WWOX	g.I
1.46166e-30	11.4311	0.0190538	3.01418e-29	RAMP1	g.I
3.85209e-30	11.3467	0.0189129	7.87572e-29	RAP1A	g.I
2.0746e-29	11.1985	0.0186653	4.17381e-28	TTLL11	g.I
5.48938e-29	11.1119	0.0185201	1.09244e-27	PLN	g.I
8.16082e-29	11.0765	0.0184581	1.61736e-27	BTC	g.I
1.17172e-28	11.044	0.0184075	2.3126e-27	RIMKLB	g.I
1.42944e-28	11.0261	0.0183774	2.81662e-27	FHIT	g.I
1.00483e-27	10.8493	0.0180811	1.95577e-26	AKAP1	g.I
2.27575e-27	10.7743	0.0179571	4.40083e-26	CLASP2	g.I
4.63643e-27	10.7086	0.0178465	8.91543e-26	NREP	g.I
4.80817e-27	10.7053	0.0178418	9.23084e-26	BACE2	g.I
7.51245e-27	10.6638	0.0177721	1.4411e-25	TWSG1	g.I
2.67107e-26	10.5453	0.0175739	5.09528e-25	CTNNA3	g.I
4.135e-26	10.5041	0.0175051	7.86901e-25	LBH	g.I
8.26348e-26	10.4386	0.0173963	1.56015e-24	MAGI2	g.I
1.9033e-25	10.3591	0.0172621	3.56529e-24	MTUS1	g.I
9.80046e-25	10.2011	0.0169989	1.80197e-23	OCA2	g.I
1.10609e-24	10.1894	0.0169803	2.03217e-23	SH3RF3	g.I
3.17504e-24	10.0863	0.0168066	5.78008e-23	RASL12	g.I
3.83223e-24	10.0678	0.0167767	6.96586e-23	VIPR2	g.I
4.86533e-24	10.0443	0.0167379	8.8036e-23	PGM5	g.I
5.00215e-24	10.0416	0.0167256	9.03749e-23	AGTR1	g.I
1.12073e-23	9.96172	0.0166002	2.01724e-22	FNIP1	g.I
1.56049e-23	9.92876	0.016544	2.80034e-22	NCAM1	g.I
2.88563e-23	9.86727	0.016442	5.15129e-22	PDE3B	g.I
5.53946e-23	9.80162	0.0163311	9.81551e-22	ABCA5	g.I
1.42917e-22	9.70544	0.0161721	2.49907e-21	GARNL3	g.I
1.8337e-22	9.67999	0.016129	3.19708e-21	IGSF9B	g.I
2.50627e-22	9.648	0.0160683	4.35701e-21	ADAM22	g.I
4.80918e-22	9.58092	0.01596	8.31216e-21	CCSER1	g.I
7.45167e-22	9.53559	0.0158681	1.27962e-20	SEMA3E	g.I
1.19873e-21	9.48614	0.0158053	2.04819e-20	GLDN	g.I
6.38018e-21	9.31019	0.0155114	1.07479e-19	FRZB	g.I
8.87808e-21	9.27503	0.0154534	1.49348e-19	MEF2C	g.I	myocyte enhancer factor 2C
2.09916e-20	9.18285	0.0152992	3.49923e-19	C15orf41	g.I
2.92931e-20	9.14691	0.0152394	4.85936e-19	SMOC2	g.I
3.593e-20	9.12481	0.0152022	5.93564e-19	RIN3	g.I
4.11934e-20	9.10999	0.0151566	6.79577e-19	SCN3A	g.I
5.2571e-20	9.0835	0.0151334	8.65487e-19	XPR1	g.I
9.84127e-20	9.01503	0.0150179	1.61463e-18	KBTBD12	g.I
1.89265e-19	8.94306	0.0148986	3.07151e-18	GASK1B	g.I
2.50994e-19	8.91183	0.014834	4.04856e-18	CYSLTR1	g.I
3.74574e-19	8.86734	0.0147598	6.01759e-18	FZD3	g.I
5.72162e-19	8.82003	0.0146883	9.13664e-18	ASB2	g.I
8.03594e-19	8.78191	0.0146298	1.27726e-17	MYL9	g.I
2.88288e-18	8.6371	0.0143874	4.51023e-17	ATL2	g.I
3.8437e-18	8.60417	0.0143186	5.9826e-17	JPH1	g.I
4.06878e-18	8.59763	0.0143171	6.32831e-17	SLC7A2	g.I
5.21627e-18	8.56907	0.0142638	8.0815e-17	ISM1	g.I
6.2471e-17	8.2783	0.0137878	9.45204e-16	ADAM33	g.I
1.66944e-16	8.16041	0.013586	2.50845e-15	SLC16A10	g.I
2.93224e-16	8.0921	0.0134778	4.37841e-15	MSI2	g.I
3.11414e-16	8.08477	0.0134652	4.64422e-15	USP31	g.I
5.11417e-16	8.02409	0.0133644	7.55627e-15	PIP4K2A	g.I
7.95246e-16	7.96971	0.0132735	1.16634e-14	SOS1	g.I
1.13592e-15	7.92553	0.0131992	1.65584e-14	SREBF2	g.I	sterol regulatory element binding transcription factor 2
1.35941e-15	7.90318	0.0131624	1.9744e-14	DIP2C	g.I
1.72173e-15	7.87368	0.0131111	2.49609e-14	TOX	g.I	thymocyte selection associated high mobility group box
1.92472e-15	7.85974	0.0130883	2.78532e-14	KCND3	g.I
2.68213e-15	7.81806	0.01302	3.86268e-14	ARHGAP32	g.I
3.68927e-15	7.77782	0.0129525	5.28133e-14	NOVA1	g.I
4.30442e-15	7.75828	0.0129174	6.13623e-14	SORL1	g.I
8.88604e-15	7.6658	0.0127652	1.25332e-13	AP1S2	g.I
1.10238e-14	7.63809	0.012718	1.54935e-13	GRIA3	g.I
2.74814e-14	7.51956	0.0125204	3.81534e-13	PPM1L	g.I
2.79322e-14	7.51743	0.0125177	3.87567e-13	MPP6	g.I
3.63796e-14	7.48279	0.0124596	5.02736e-13	HIF1A	g.I	hypoxia inducible factor 1, alpha subunit (basic helix-loop-helix transcription factor)
3.69851e-14	7.48062	0.0124465	5.10809e-13	FGF12	g.I
4.99282e-14	7.44109	0.0123908	6.8798e-13	TBC1D1	g.I
9.61812e-14	7.354	0.0122447	1.31246e-12	TRIQK	g.I
1.05979e-13	7.34103	0.0122236	1.44452e-12	MAP3K20	g.I
1.33628e-13	7.30994	0.0121717	1.81106e-12	SORT1	g.I
1.62121e-13	7.28393	0.0121278	2.18978e-12	AMOTL1	g.I
1.6996e-13	7.27756	0.0121136	2.29437e-12	SNAP91	g.I
1.71077e-13	7.27667	0.0121147	2.30815e-12	PIK3C2B	g.I
2.03585e-13	7.25316	0.0120765	2.74055e-12	GSE1	g.I
2.56993e-13	7.22155	0.0120238	3.44593e-12	ZNRF3	g.I
2.60241e-13	7.21984	0.0120187	3.48752e-12	MYBL1	g.I	v-myb avian myeloblastosis viral oncogene homolog-like 1
4.47588e-13	7.14573	0.0118973	5.96476e-12	PLCE1	g.I
4.59933e-13	7.14199	0.0118912	6.12586e-12	SESTD1	g.I
5.42204e-13	7.11935	0.0118499	7.19759e-12	DNER	g.I
5.59966e-13	7.1149	0.0118448	7.41691e-12	RIC3	g.I
9.7723e-13	7.03769	0.0117171	1.2767e-11	ARHGEF7	g.I
1.14032e-12	7.01615	0.0116809	1.48571e-11	TXNRD1	g.I
1.52972e-12	6.97497	0.0116114	1.98441e-11	XYLT1	g.I
1.60935e-12	6.96783	0.0116004	2.08431e-11	FAM13B	g.I
5.6718e-12	6.78833	0.0112955	7.18619e-11	TMEM51	g.I
8.02686e-12	6.73804	0.0112164	1.01271e-10	FBXL7	g.I
1.33128e-11	6.66412	0.0110931	1.66382e-10	ABCC1	g.I
1.40385e-11	6.65632	0.0110799	1.7536e-10	MXI1	g.I	MAX interactor 1, dimerization protein
2.61414e-11	6.56429	0.010926	3.23669e-10	ID4	g.I	inhibitor of DNA binding 4, dominant negative helix-loop-helix protein
2.65555e-11	6.56194	0.0109226	3.28626e-10	STAU2	g.I
3.33033e-11	6.52811	0.0108661	4.10432e-10	MPDZ	g.I
5.63798e-11	6.44877	0.0107315	6.87391e-10	GRID1	g.I
6.73396e-11	6.42179	0.0106885	8.18095e-10	UBE4B	g.I
8.25198e-11	6.39078	0.0106173	9.96948e-10	KCND2	g.I
1.05989e-10	6.3524	0.0105721	1.27341e-09	MN1	g.I
1.28833e-10	6.32232	0.0105109	1.54322e-09	CLSTN2	g.I
1.64623e-10	6.28434	0.0104586	1.96309e-09	MYL6	g.I
1.70657e-10	6.27875	0.0104493	2.032e-09	CDKL5	g.I
1.70938e-10	6.27849	0.0104492	2.03433e-09	VEZT	g.I
2.67183e-10	6.20866	0.0103326	3.16244e-09	PATJ	g.I
2.90954e-10	6.19525	0.0103102	3.43022e-09	EGFR	g.I
3.69606e-10	6.15746	0.0102409	4.33611e-09	ANGPTL1	g.I
4.54781e-10	6.12452	0.0101896	5.31452e-09	GADL1	g.I
4.67241e-10	6.12022	0.0101818	5.44947e-09	FBXL22	g.I
5.26599e-10	6.10113	0.0101521	6.1328e-09	TAFA5	g.I
5.60308e-10	6.09121	0.010127	6.50637e-09	LGI2	g.I
5.80488e-10	6.08554	0.00919248	6.72764e-09	FCRL5	g.I
8.45768e-10	6.02496	0.0100258	9.73481e-09	AEBP2	g.I	AE binding protein 2
9.91999e-10	5.99911	0.00998083	1.13757e-08	PLEKHO1	g.I
1.28551e-09	5.95688	0.00991025	1.46223e-08	ARHGEF3	g.I
1.41673e-09	5.94097	0.00988459	1.60614e-08	SLC38A1	g.I
1.43844e-09	5.93847	0.00988079	1.62922e-08	EPM2A	g.I
1.57568e-09	5.92351	0.00985597	1.78044e-08	SMAD9	g.I	SMAD family member 9
1.80249e-09	5.90137	0.00981945	2.02619e-08	PTBP2	g.I
3.3297e-09	5.7993	0.00918245	3.6892e-08	ARRDC5	g.I
3.36202e-09	5.79768	0.00964119	3.72328e-08	MAPT	g.I
3.56016e-09	5.78806	0.00963002	3.92997e-08	GK5	g.I
3.59477e-09	5.78644	0.00962634	3.96635e-08	ATP8A1	g.I
4.52586e-09	5.7476	0.00956207	4.95483e-08	MLLT3	g.I	myeloid/lymphoid or mixed-lineage leukemia; translocated to, 3
4.66841e-09	5.74236	0.00954955	5.10856e-08	LDLR	g.I
5.37393e-09	5.71848	0.00951128	5.86717e-08	EML5	g.I
5.80645e-09	5.70531	0.00945357	6.32785e-08	GREM2	g.I
7.53356e-09	5.6608	0.00941741	8.15431e-08	PPM1K	g.I
7.63826e-09	5.65843	0.00941366	8.2639e-08	STARD9	g.I
8.49495e-09	5.64015	0.00938143	9.16175e-08	LAMA5	g.I
8.93637e-09	5.63142	0.0093686	9.6248e-08	SMARCA2	g.I	SWI/SNF related, matrix associated, actin dependent regulator of chromatin, subfamily a, member 2
9.63294e-09	5.61847	0.00934694	1.03471e-07	PDK3	g.I
1.10197e-08	5.59518	0.00930794	1.18154e-07	ZNF827	g.I	zinc finger protein 827
1.11392e-08	5.59331	0.00929874	1.19382e-07	MLIP	g.I
1.14456e-08	5.5886	0.00929711	1.22556e-07	GPHN	g.I
1.1623e-08	5.58592	0.0092925	1.244e-07	HSDL2	g.I
1.16876e-08	5.58496	0.00928718	1.25035e-07	TENM1	g.I
1.35422e-08	5.55931	0.00922244	1.44424e-07	ADRA1A	g.I
1.43349e-08	5.54937	0.00923104	1.5247e-07	GPI	g.I
1.4626e-08	5.54586	0.00922509	1.55359e-07	SLC5A3	g.I
1.75242e-08	5.51414	0.00917247	1.84994e-07	CDS2	g.I
2.05404e-08	5.48614	0.0091256	2.15882e-07	ACOT11	g.I
2.90287e-08	5.42468	0.00902293	3.01406e-07	CAV2	g.I
3.66879e-08	5.3827	0.00894706	3.78934e-07	SCN9A	g.I
3.71838e-08	5.38029	0.00893934	3.8389e-07	KCNK3	g.I
4.47278e-08	5.34694	0.0088933	4.59791e-07	C12orf75	g.I
5.02291e-08	5.32589	0.0088514	5.14574e-07	CDK15	g.I
5.59114e-08	5.30638	0.00882582	5.70587e-07	ROCK1	g.I
6.10873e-08	5.29021	0.00879798	6.21816e-07	TRPM3	g.I
6.16979e-08	5.28839	0.00879523	6.27765e-07	MRPS6	g.I
6.62862e-08	5.27525	0.0087711	6.73019e-07	TMEM132B	g.I
7.67433e-08	5.24833	0.00872873	7.7459e-07	TNRC6A	g.I
8.04902e-08	5.23954	0.00870931	8.09675e-07	RAPGEF4	g.I
9.91005e-08	5.20102	0.00864949	9.89392e-07	TNIK	g.I
1.09223e-07	5.18291	0.0086191	1.08457e-06	BARD1	g.I
1.18987e-07	5.16693	0.00859092	1.17859e-06	CKMT2	g.I
1.26085e-07	5.15608	0.00857317	1.2458e-06	KIF21A	g.I
1.42204e-07	5.1335	0.008537	1.39928e-06	PPP1R21	g.I
1.63844e-07	5.10678	0.00849041	1.60562e-06	LRRN1	g.I
1.99092e-07	5.06982	0.00843073	1.93361e-06	COL6A2	g.I
2.02267e-07	5.06681	0.00842046	1.96365e-06	PTP4A3	g.I
2.08824e-07	5.06073	0.00840984	2.02566e-06	HS6ST3	g.I
2.36231e-07	5.03717	0.00818189	2.28043e-06	GIPR	g.I
2.47953e-07	5.02789	0.00835983	2.39165e-06	CSDC2	g.I
2.50287e-07	5.02609	0.00835634	2.41319e-06	LDOC1	g.I
2.57422e-07	5.0207	0.00834864	2.47898e-06	SUN1	g.I
4.07121e-07	4.93192	0.00819835	3.86151e-06	HOXB3	g.I	homeobox B3
5.29834e-07	4.88022	0.00811395	4.99376e-06	CAPZA2	g.I
5.37566e-07	4.87736	0.00810755	5.06464e-06	SDK2	g.I
5.78417e-07	4.86289	0.0080834	5.42175e-06	MGST1	g.I
6.19785e-07	4.84921	0.00806232	5.79362e-06	KIDINS220	g.I
6.39166e-07	4.84309	0.008052	5.96082e-06	NFIX	g.I	nuclear factor I/X (CCAAT-binding transcription factor)
8.12059e-07	4.79532	0.00786635	7.48277e-06	C1orf141	g.I
8.26461e-07	4.7918	0.0079631	7.60668e-06	DPF3	g.I	double PHD fingers 3
8.52136e-07	4.78566	0.00795582	7.83395e-06	PPM1H	g.I
8.71868e-07	4.78106	0.00794193	8.0092e-06	KIF5C	g.I
1.26385e-06	4.70588	0.00782263	1.14604e-05	PCNX2	g.I
1.28449e-06	4.70258	0.00781539	1.16387e-05	SLC16A1	g.I
1.44321e-06	4.67874	0.00777734	1.29884e-05	PRKAG2	g.I
1.62632e-06	4.65419	0.00773633	1.45541e-05	ACSS2	g.I
1.69289e-06	4.64591	0.00772263	1.51272e-05	RALY	g.I
1.78415e-06	4.63506	0.00770458	1.58893e-05	PTPN3	g.I
1.92545e-06	4.61927	0.0076189	1.70714e-05	SMPD3	g.I
1.98742e-06	4.61269	0.00765569	1.75883e-05	SLITRK5	g.I
2.00538e-06	4.61082	0.007652	1.77276e-05	FMN2	g.I
2.23249e-06	4.58847	0.00762372	1.9612e-05	KCNAB1	g.I
2.30373e-06	4.58191	0.00751438	2.01933e-05	CBLN2	g.I
2.6014e-06	4.55644	0.00756568	2.27276e-05	GPR20	g.I
2.71625e-06	4.54735	0.00755814	2.36877e-05	RAVER2	g.I
3.48978e-06	4.49431	0.00746693	3.00934e-05	FMN1	g.I
3.7169e-06	4.48087	0.00744721	3.19827e-05	NDFIP1	g.I
3.85297e-06	4.4732	0.00743408	3.31059e-05	ADGRA3	g.I
3.90266e-06	4.47046	0.00742976	3.34968e-05	HIPK3	g.I
4.02746e-06	4.46372	0.00741765	3.45431e-05	USP54	g.I
4.08945e-06	4.46045	0.0074106	3.50371e-05	EZR	g.I
4.17452e-06	4.45603	0.00740506	3.57276e-05	HAND2	g.I	heart and neural crest derivatives expressed 2
4.53489e-06	4.43824	0.00737214	3.86459e-05	PCBP3	g.I	poly(rC) binding protein 3
4.80634e-06	4.42571	0.00735119	4.08283e-05	VLDLR	g.I
4.93547e-06	4.41998	0.00733203	4.18658e-05	RADX	g.I
5.42883e-06	4.39935	0.00731031	4.57909e-05	ZSWIM5	g.I
6.25013e-06	4.36868	0.00725983	5.23859e-05	NT5DC1	g.I
6.49066e-06	4.36042	0.00724575	5.43638e-05	B4GALNT3	g.I
6.69949e-06	4.35349	0.00723243	5.60345e-05	GPD1L	g.I
7.14425e-06	4.33938	0.00717856	5.95462e-05	SERPINI2	g.I
7.5137e-06	4.32829	0.0071872	6.24948e-05	SLC7A11	g.I
8.42732e-06	4.30294	0.00715007	6.97301e-05	FBXO42	g.I
8.71468e-06	4.29551	0.00713709	7.19337e-05	LMO4	g.I
8.82982e-06	4.2926	0.0070804	7.28338e-05	MANEAL	g.I
9.4993e-06	4.27635	0.00710325	7.80869e-05	ALS2CL	g.I
9.62499e-06	4.27342	0.00709428	7.90386e-05	SCN2A	g.I
1.0167e-05	4.26119	0.00708016	8.34034e-05	LRIG1	g.I
1.01793e-05	4.26092	0.00707983	8.34757e-05	TFDP2	g.I	transcription factor Dp-2 (E2F dimerization partner 2)
1.03126e-05	4.25801	0.00707032	8.45404e-05	STAC2	g.I
1.1297e-05	4.23758	0.00704092	9.23885e-05	COL6A1	g.I
1.14174e-05	4.2352	0.00703556	9.33094e-05	CSRP2	g.I
1.27588e-05	4.21017	0.00695785	0.000103564	MRLN	g.I
1.44152e-05	4.18251	0.00694834	0.000116299	RPS6KA6	g.I
1.59044e-05	4.16011	0.00691149	0.000127925	BCKDHB	g.I
1.63556e-05	4.15372	0.00690058	0.000131377	TENT4B	g.I
1.67096e-05	4.14882	0.0068927	0.000133861	NCOA2	g.I	nuclear receptor coactivator 2
1.92718e-05	4.11604	0.0068374	0.000153055	DIPK1A	g.I
2.00468e-05	4.10694	0.00681879	0.000158841	NPTXR	g.I
2.04965e-05	4.10181	0.0067949	0.000162081	CIB4	g.I
2.09194e-05	4.09708	0.0067983	0.000165371	MYO3A	g.I
2.23273e-05	4.08198	0.00677753	0.000176093	PRKCQ	g.I
2.28898e-05	4.07619	0.00677082	0.000180232	ANO5	g.I
2.86386e-05	4.02376	0.00668384	0.000222858	ERC1	g.I
2.8833e-05	4.02216	0.00668117	0.0002242	TNRC6B	g.I
3.15819e-05	4.00067	0.00664423	0.000244252	ZNF33B	g.I	zinc finger protein 33B
3.50675e-05	3.97583	0.00660135	0.0002699	MRGPRF	g.I
3.67541e-05	3.96464	0.006585	0.000282427	EXOC6	g.I
3.87363e-05	3.95209	0.0065637	0.000296611	EHBP1L1	g.I
4.21923e-05	3.93159	0.00652916	0.000321734	ID2	g.I	inhibitor of DNA binding 2, dominant negative helix-loop-helix protein
4.37673e-05	3.92278	0.00651317	0.000332896	CCDC59	g.I
4.39748e-05	3.92164	0.00651325	0.000334262	DYNC1I2	g.I
4.58382e-05	3.91163	0.00649419	0.0003477	TPD52	g.I
4.58445e-05	3.91159	0.00649551	0.0003477	HS1BP3	g.I
5.02166e-05	3.88954	0.00645966	0.000378698	ETNK1	g.I
5.19954e-05	3.88109	0.00644516	0.000391127	ABTB2	g.I
5.2021e-05	3.88097	0.00643986	0.000391196	PPP4R4	g.I
5.22887e-05	3.87972	0.00644325	0.000392962	CCDC88A	g.I
5.34172e-05	3.87452	0.00643337	0.000400939	MGST2	g.I
5.34713e-05	3.87427	0.00643331	0.000401219	FGL2	g.I
5.56796e-05	3.86441	0.00641706	0.000416836	CRTAP	g.I
5.5692e-05	3.86435	0.00640986	0.000416836	SNCA	g.I
5.72689e-05	3.85753	0.00640492	0.000427893	PPP1R12C	g.I
6.00803e-05	3.8458	0.0063864	0.000447163	MAP3K8	g.I
6.31373e-05	3.83361	0.00636385	0.000468022	TSPAN12	g.I
6.42289e-05	3.8294	0.0063433	0.000475524	GLI1	g.I	GLI family zinc finger 1
6.56254e-05	3.8241	0.00634935	0.000485413	DACT3	g.I
6.60405e-05	3.82255	0.00632651	0.000488333	NEBL	g.I
6.69567e-05	3.81915	0.0063403	0.000494496	SCRG1	g.I
6.90093e-05	3.81169	0.00626357	0.000508399	ZNF556	g.I	zinc finger protein 556
6.9184e-05	3.81107	0.00632842	0.000509529	AHCYL2	g.I
6.93501e-05	3.81047	0.00632761	0.000510281	RAP1GDS1	g.I
6.97614e-05	3.80901	0.00632469	0.000512834	SUB1	g.I
8.38041e-05	3.76342	0.00624837	0.000610438	FAM174B	g.I
8.6241e-05	3.75624	0.00623671	0.000627424	PSMA1	g.I
8.94752e-05	3.74702	0.00621999	0.000649354	INKA2	g.I
8.97148e-05	3.74635	0.00601323	0.000650718	ODAPH	g.I
9.34336e-05	3.73614	0.00605936	0.00067687	C8orf89	g.I
9.51279e-05	3.73162	0.00619445	0.000687686	NEXMIF	g.I
0.000100151	3.71863	0.00617351	0.000720597	FGD6	g.I
0.000100459	3.71786	0.00617291	0.000722298	STAT3	g.I	signal transducer and activator of transcription 3 (acute-phase response factor)
0.000114733	3.68415	0.00584402	0.000819507	KCNJ2	g.I
0.000126517	3.65917	0.00604993	0.000898849	C10orf71	g.I
0.000127331	3.65753	0.0060721	0.000904089	ABR	g.I
0.000129438	3.65331	0.00605826	0.000918236	CXXC4	g.I
0.000136197	3.64023	0.00603614	0.000965037	RUNDC3B	g.I
0.000137386	3.63799	0.00603943	0.000972886	KLHL24	g.I
0.000158967	3.60023	0.00597633	0.00111711	HIBADH	g.I
0.000159825	3.59883	0.00595501	0.00112281	IGF2BP2	g.I
0.000161027	3.59688	0.00596819	0.00113059	CDKL2	g.I
0.000167328	3.58688	0.00595294	0.00117277	NCS1	g.I
0.000176668	3.57269	0.00593057	0.00123101	SMCHD1	g.I
0.000179884	3.56796	0.00592058	0.00125015	DMKN	g.I
0.000187507	3.55707	0.00590286	0.00129915	BCAM	g.I
0.000199294	3.54102	0.00587554	0.00137585	SERPINI1	g.I
0.000211597	3.52518	0.00585115	0.00145658	SNX1	g.I
0.000214404	3.52169	0.00584533	0.00147505	SHPRH	g.I
0.000214849	3.52114	0.00584432	0.00147726	DOCK11	g.I
0.00021495	3.52101	0.00584269	0.00147753	SRI	g.I
0.000221265	3.51333	0.00583141	0.00151702	POU2F1	g.I	POU class 2 homeobox 1
0.000221561	3.51297	0.00583076	0.00151862	SH3BGRL	g.I
0.000235956	3.49621	0.00579774	0.00160532	CCDC69	g.I
0.000242336	3.48909	0.00569449	0.00164685	KLF17	g.I	Kruppel-like factor 17
0.000242915	3.48845	0.00578988	0.00165032	FBXL17	g.I
0.000243013	3.48834	0.00578971	0.00165052	SCAPER	g.I	S-phase cyclin A-associated protein in the ER
0.000246972	3.48402	0.00577926	0.00167502	NFIL3	g.I	nuclear factor, interleukin 3 regulated
0.000266729	3.46337	0.00574798	0.00179629	HNRNPU	g.I
0.000272135	3.45797	0.00573888	0.00183012	TRAF5	g.I
0.000278042	3.45218	0.00572903	0.00186879	HLTF	g.I	helicase-like transcription factor
0.000308975	3.42361	0.00568117	0.00206049	TEAD3	g.I	TEA domain transcription factor 3
0.000315052	3.41831	0.00567145	0.00209985	MTHFD2	g.I
0.000357929	3.38343	0.00561402	0.00235999	ADHFE1	g.I
0.000392945	3.35772	0.00557152	0.00257807	ATP2A2	g.I
0.000414314	3.34305	0.00554617	0.0027027	TMBIM1	g.I
0.000453095	3.31814	0.00550526	0.00294044	PPP2R5A	g.I
0.00046394	3.31153	0.0054934	0.00300675	GNAL	g.I
0.000465618	3.31052	0.00549101	0.00301599	ARNT2	g.I	aryl hydrocarbon receptor nuclear translocator 2
0.000465793	3.31041	0.00549112	0.0030163	TEC	g.I
0.00051534	3.28202	0.00544436	0.00330948	HADH	g.I
0.000518549	3.28026	0.00544186	0.0033282	HDX	g.I	highly divergent homeobox
0.000529799	3.2742	0.0054321	0.00339676	KIFAP3	g.I
0.000535316	3.27128	0.0054263	0.00342846	ATOH8	g.I	atonal bHLH transcription factor 8
0.000552832	3.26216	0.00541178	0.00353118	EMP2	g.I
0.000555502	3.26079	0.00540965	0.00354635	UTY	g.I
0.000565358	3.2558	0.00539767	0.00360446	GRB14	g.I
0.000574164	3.25141	0.0053938	0.00365327	RCL1	g.I
0.000588023	3.24463	0.00538239	0.00373304	ZC3H12C	g.I
0.000594964	3.24128	0.00537712	0.0037721	ANKRD12	g.I
0.000603762	3.2371	0.00536961	0.0038218	LSS	g.I
0.000618365	3.23027	0.00535586	0.0039101	STARD4	g.I
0.000664835	3.2095	0.00532379	0.00417854	NDRG3	g.I
0.00073632	3.18002	0.00527457	0.00456072	TMEM144	g.I
0.000754159	3.17308	0.00524558	0.00465915	CDRT1	g.I
0.000832751	3.14418	0.00521146	0.00510252	FAM169B	g.I
0.000886227	3.12593	0.00518441	0.00540113	FAM13A	g.I
0.000903763	3.12016	0.00516601	0.0054968	ZNF334	g.I	zinc finger protein 334
0.000913892	3.11688	0.00516902	0.005557	MCCC2	g.I
0.000938538	3.10902	0.00515625	0.0056895	NCOA1	g.I	nuclear receptor coactivator 1
0.000967208	3.10012	0.00513973	0.00585429	RASGRP2	g.I
0.000982127	3.09558	0.00502983	0.00593419	GMNC	g.I
0.00103137	3.08105	0.00510928	0.00619883	TPK1	g.I
0.00103286	3.08062	0.00510882	0.00620469	PIAS1	g.I
0.00103697	3.07943	0.00503623	0.00622627	ZFP57	g.I	ZFP57 zinc finger protein
0.00107822	3.0678	0.00507733	0.00644962	MEGF11	g.I
0.00108556	3.06577	0.00488697	0.0064903	OR5K1	g.I
0.00109783	3.06241	0.00507766	0.00655546	DPY19L2	g.I
0.00110741	3.0598	0.00507342	0.00660442	ENO2	g.I
0.00111125	3.05877	0.00507229	0.0066257	MIPOL1	g.I
0.00114704	3.04926	0.00505601	0.00682035	LIN52	g.I
0.00125247	3.02274	0.00500593	0.00736668	RUBCNL	g.I
0.00127108	3.01828	0.00499578	0.00747245	LYPD6	g.I
0.00130371	3.01059	0.00498919	0.00764098	KCNQ3	g.I
0.00139517	2.98994	0.00495696	0.00813799	KDM5D	g.I	lysine demethylase 5D
0.00144139	2.97997	0.00493859	0.00837899	CADM1	g.I
0.00146811	2.97434	0.00478815	0.00851569	MTRNR2L4	g.I
0.0014739	2.97313	0.00492918	0.00854511	KAT2B	g.I
0.00150308	2.96711	0.00491897	0.00870794	KIAA1958	g.I
0.00151721	2.96423	0.00490699	0.00876858	NR2E3	g.I	nuclear receptor subfamily 2 group E member 3
0.00154771	2.9581	0.00490359	0.00892762	ITIH5	g.I
0.00157564	2.95258	0.00489432	0.0090734	STOM	g.I
0.00158461	2.95083	0.00487001	0.00912064	GRIK4	g.I
0.00161945	2.9441	0.00488069	0.00931002	HERC3	g.I
0.00168842	2.93117	0.00485704	0.00967161	ANK1	g.I
0.0017253	2.92446	0.00484802	0.00985455	ZNF148	g.I	zinc finger protein 148
0.00176762	2.9169	0.00482997	0.0100757	GRIP2	g.I
0.00179076	2.91285	0.00482286	0.0101847	HOXB4	g.I	homeobox B4
0.0018179	2.90814	0.00482078	0.0103243	DENND5B	g.I
0.00194648	2.88671	0.00473149	0.0109893	PLAAT5	g.I
0.0019897	2.87979	0.00477329	0.0112201	PFKFB3	g.I
0.00199834	2.87842	0.00477088	0.0112632	MANBA	g.I
0.00199844	2.87841	0.00475261	0.0112632	CFAP77	g.I
0.00207686	2.86625	0.00475082	0.0116765	KANSL1L	g.I
0.00211565	2.86038	0.00474029	0.0118771	FGF13	g.I
0.00211903	2.85988	0.00473994	0.0118877	CPSF7	g.I
0.00217603	2.85145	0.00472268	0.0121619	NPTX2	g.I
0.00230223	2.83348	0.00469606	0.0127895	R3HDM2	g.I
0.00240744	2.81916	0.00467081	0.0132999	PSTPIP2	g.I
0.00249465	2.80772	0.00464709	0.0137152	BDH1	g.I
0.00265862	2.78716	0.00461829	0.0145265	INTS6L	g.I
0.00267146	2.7856	0.00461603	0.0145866	UBE2E3	g.I
0.00270086	2.78205	0.00461011	0.0147404	MIA2	g.I
0.00273189	2.77834	0.00460396	0.0149032	CAPZB	g.I
0.00273394	2.77809	0.00458959	0.0149107	PCDH20	g.I
0.00285946	2.76348	0.00457916	0.015514	PITPNB	g.I
0.00286979	2.7623	0.0045772	0.015563	UBE3A	g.I
0.00298274	2.74967	0.00455612	0.0160626	TUT4	g.I
0.00318559	2.72804	0.00451698	0.0170133	SEMA3B	g.I
0.00319187	2.72739	0.00451893	0.0170287	ZNF292	g.I	zinc finger protein 292
0.00325217	2.72121	0.00447108	0.0173129	DHDH	g.I
0.00340051	2.70643	0.0044838	0.0180203	PIAS2	g.I
0.00354721	2.69238	0.0044577	0.0187189	TXK	g.I
0.00363421	2.68429	0.00444614	0.0191316	HSPB7	g.I
0.00369011	2.67918	0.00443837	0.0193891	SPEN	g.I
0.00369043	2.67915	0.00443785	0.0193891	DMXL2	g.I
0.0037003	2.67826	0.00443675	0.0194368	RSBN1L	g.I
0.00372789	2.67577	0.00442585	0.0195645	SPSB4	g.I
0.00377411	2.67164	0.00442539	0.0197593	GKAP1	g.I
0.00413439	2.64089	0.00437445	0.0214438	TMEM131	g.I
0.00434394	2.6241	0.00434528	0.0223828	MOB2	g.I
0.00437749	2.62148	0.00434078	0.0225316	NR6A1	g.I	nuclear receptor subfamily 6 group A member 1
0.00445072	2.61582	0.00430507	0.0228565	ANG	g.I
0.00445827	2.61524	0.0043309	0.0228795	C9orf72	g.I
0.00447487	2.61397	0.00432912	0.0229559	NACC2	g.I
0.00448662	2.61307	0.00432217	0.0230063	BLNK	g.I
0.00454106	2.60895	0.00431984	0.0232556	TPCN2	g.I
0.00458366	2.60575	0.00431575	0.0234386	ZFYVE9	g.I
0.00461107	2.60371	0.00431216	0.0235514	INPP5A	g.I
0.00461616	2.60333	0.00430301	0.0235695	STEAP3	g.I
0.00482102	2.58841	0.00428654	0.0244744	ZMPSTE24	g.I
0.00485292	2.58614	0.00428298	0.0246149	MICU3	g.I
0.00486523	2.58526	0.00427587	0.0246622	ADRA1D	g.I
0.00486628	2.58519	0.00428002	0.0246623	TAFA1	g.I
0.00495032	2.57928	0.0041784	0.0249718	LAMP3	g.I
0.00517089	2.56419	0.00423037	0.0259695	RNF165	g.I
0.00532926	2.5537	0.00421194	0.0266307	ABCD2	g.I
0.00543573	2.5468	0.00421692	0.0271005	CPNE3	g.I
0.00584044	2.52164	0.0041753	0.0288536	CHD6	g.I
0.00588824	2.51877	0.00416924	0.0290418	ALDH6A1	g.I
0.00608297	2.50729	0.00415137	0.0298422	CDKAL1	g.I
0.0060996	2.50633	0.00414692	0.0299054	MSH4	g.I
0.00637425	2.49072	0.00412362	0.0310357	N4BP2L2	g.I
0.00654292	2.48142	0.00410454	0.0317278	LGI1	g.I
0.00660281	2.47818	0.00410267	0.0319728	FAM135A	g.I
0.00678762	2.46831	0.00408507	0.0327352	ABCB4	g.I
0.00686435	2.46428	0.00407745	0.0330586	EGLN3	g.I
0.00688161	2.46338	0.00407782	0.0331234	RTTN	g.I
0.00702187	2.45614	0.00406417	0.0336951	HELB	g.I
0.00716297	2.44899	0.00405348	0.0342759	CYFIP2	g.I
0.00723227	2.44551	0.00404273	0.0345523	CCL28	g.I
0.00736648	2.43888	0.00403661	0.0350953	FBXO21	g.I
0.00738278	2.43808	0.00403218	0.0351589	LRRTM3	g.I
0.00755735	2.42962	0.00401684	0.0358761	COL19A1	g.I
0.00763732	2.4258	0.0040115	0.0361839	XK	g.I
0.00772995	2.42142	0.00396143	0.0365503	ZBED9	g.I
0.00777336	2.41939	0.00400444	0.0366976	CERT1	g.I
0.00799695	2.40905	0.0039871	0.0376195	CCDC84	g.I
0.0080654	2.40594	0.00398193	0.0378299	TAPT1	g.I
0.00808271	2.40516	0.00397532	0.0378922	GPM6A	g.I
0.00810061	2.40435	0.00397906	0.0379504	PDCD10	g.I
0.00824014	2.3981	0.00396888	0.0384835	WDR59	g.I
0.00828702	2.39602	0.00395984	0.0386571	KIT	g.I
0.00847269	2.38789	0.0038935	0.0393414	HRC	g.I
0.00849882	2.38676	0.00394688	0.0394299	IMPA2	g.I
0.00862378	2.38139	0.00389355	0.0399399	PRDM1	g.I	PR domain 1
0.00865506	2.38005	0.00393843	0.0400537	ALDH2	g.I
0.00903378	2.36423	0.00391209	0.0415731	HOOK2	g.I
0.00912612	2.36046	0.00390523	0.0419557	KLHDC4	g.I
0.00928398	2.35409	0.00387603	0.0425445	CNKSR1	g.I
0.00933466	2.35207	0.00389199	0.0427276	ACVR1	g.I
0.00935561	2.35123	0.00388986	0.0428071	ZNF569	g.I	zinc finger protein 569
0.00942597	2.34845	0.00388422	0.0430878	NEDD4L	g.I
0.00961345	2.3411	0.00387357	0.043778	MROH7	g.I
0.00981968	2.33317	0.00383303	0.0445893	KCNK12	g.I
0.00985146	2.33196	0.00383948	0.0447082	PNCK	g.I
0.00987731	2.33098	0.00385692	0.0448025	ASH1L	g.I	ash1 (absent, small, or homeotic)-like (Drosophila)
0.0101003	2.3226	0.00384163	0.0456728	ZNF330	g.I
0.0102148	2.31836	0.00383561	0.0460772	FYCO1	g.I
0.0102718	2.31627	0.00383155	0.0462819	RAB9B	g.I
0.0103837	2.31219	0.0038255	0.0467246	TRIM33	g.I
0.0104319	2.31044	0.0037741	0.0468976	HLA-DQA1	g.I
0.0104379	2.31022	0.00382109	0.0469155	DHRS7	g.I
0.0105643	2.30568	0.0038136	0.0473237	WDR17	g.I
0.0105709	2.30544	0.00381319	0.0473443	ITIH4	g.I
0.010615	2.30387	0.00372626	0.0475153	KCTD19	g.I
0.0107247	2.29998	0.00380233	0.0479612	SLC28A1	g.I
0.0108016	2.29727	0.00379998	0.0482693	PAK1	g.I
0.0110824	2.28753	0.00376735	0.0493408	ADRA2B	g.I
0	150.844	0.251868	0	CNTN4	g.II
0	117.962	0.196928	0	ITGA8	g.II
0	109.239	0.182362	0	LPP	g.II
0	99.1134	0.165482	0	MYOCD	g.II
0	89.7114	0.14976	0	PCDH7	g.II
0	81.3342	0.135791	0	TC2N	g.II
0	78.0195	0.130254	0	SAMD4A	g.II
0	76.646	0.127956	0	PRUNE2	g.II
0	74.8862	0.125023	0	BACH2	g.II	BTB domain and CNC homolog 2
0	66.0279	0.110226	0	PPP1R12B	g.II
0	60.3264	0.100707	0	NEXN	g.II
0	58.9497	0.0984061	0	AKAP6	g.II
0	56.484	0.0942736	0	PRKG1	g.II
0	55.807	0.0931551	0	CNN1	g.II
0	53.9104	0.0899941	0	GRIA2	g.II
0	51.2118	0.085476	0	MBNL1	g.II
0	49.2434	0.0821892	0	CDH8	g.II
0	46.3972	0.0774471	0	FILIP1L	g.II
0	46.0935	0.0769395	0	STK38L	g.II
0	45.2752	0.0755476	0	IL31RA	g.II
0	44.208	0.0737852	0	RCAN2	g.II
0	44.0139	0.0734664	0	ACTN1	g.II
0	43.6624	0.07288	0	PLD5	g.II
0	43.2483	0.0721882	0	CRISPLD1	g.II
0	42.7593	0.0713713	0	ST6GALNAC5	g.II
0	41.6453	0.0695106	0	SLC16A7	g.II
0	38.4725	0.0642088	0	RAB23	g.II
0	38.1507	0.0636751	0	ADAMTSL1	g.II
7.17347e-304	37.2419	0.0621576	6.33198e-302	YAP1	g.II
1.92006e-303	37.2154	0.0621136	1.68859e-301	NPNT	g.II
1.29702e-301	37.1021	0.0619244	1.13649e-299	SLMAP	g.II
2.56027e-300	37.0217	0.0617901	2.20303e-298	FHOD3	g.II
2.45736e-284	36.0148	0.0600985	2.04106e-282	ACTG2	g.II
2.30377e-269	35.0452	0.0584889	1.83695e-267	GAREM1	g.II
2.629e-266	34.8439	0.0581511	2.08239e-264	MECOM	g.II	MDS1 and EVI1 complex locus
7.50852e-262	34.5485	0.0576589	5.8889e-260	PDZRN3	g.II
3.28022e-251	33.8325	0.0564622	2.49099e-249	MYO18B	g.II
4.17661e-244	33.3459	0.0556515	3.13193e-242	RGS5	g.II
2.01038e-240	33.0909	0.0552255	1.49349e-238	MPP7	g.II
1.93843e-229	32.3182	0.0539303	1.38416e-227	PAM	g.II
2.09466e-227	32.1732	0.0536928	1.48683e-225	CPED1	g.II
2.7814e-213	31.147	0.0519788	1.86369e-211	MICAL3	g.II
7.21872e-210	30.8939	0.0515428	4.77014e-208	CASQ2	g.II
2.94599e-208	30.7737	0.0513552	1.94135e-206	NT5DC3	g.II
5.13149e-200	30.1515	0.0503169	3.33561e-198	FERMT2	g.II
1.7564e-199	30.1107	0.0502481	1.13553e-197	ROR1	g.II
9.05677e-196	29.8258	0.0497718	5.77725e-194	ADAMTS9	g.II
1.70114e-193	29.6499	0.0494791	1.06806e-191	MRVI1	g.II
2.50295e-191	29.4813	0.0491966	1.55514e-189	TRIO	g.II
4.80763e-171	27.8541	0.0464795	2.7252e-169	MAP4	g.II
2.83164e-165	27.3736	0.0456765	1.56433e-163	TES	g.II
3.01931e-163	27.2027	0.0453717	1.65654e-161	HS3ST2	g.II
1.39322e-160	26.9765	0.0450129	7.5401e-159	HSPB1	g.II
2.70236e-157	26.6948	0.0445169	1.44293e-155	SH3GL3	g.II
1.05785e-153	26.3836	0.0440238	5.47721e-152	B3GALNT2	g.II
2.7946e-146	25.7286	0.0429275	1.40736e-144	BAG2	g.II
5.68611e-138	24.9752	0.0416716	2.76458e-136	TANC2	g.II
7.43733e-133	24.4997	0.0408781	3.52294e-131	FLNB	g.II
3.35231e-125	23.7708	0.0396604	1.51589e-123	ANKS1B	g.II
6.73643e-124	23.6444	0.039443	3.0233e-122	PTPRQ	g.II
4.12582e-123	23.5678	0.0393214	1.83787e-121	PLS3	g.II
3.64222e-122	23.4754	0.0391615	1.61944e-120	PTPRZ1	g.II
3.31598e-120	23.2827	0.0388431	1.45544e-118	GLS	g.II
5.02404e-115	22.7656	0.0379814	2.14607e-113	GSG1L	g.II
5.70955e-112	22.4551	0.0374639	2.41304e-110	ACTN4	g.II
2.19125e-109	22.189	0.0370192	9.14782e-108	NIBAN1	g.II
9.77147e-107	21.913	0.0365566	4.044e-105	NAV2	g.II
1.69179e-105	21.7827	0.036337	6.94155e-104	CP	g.II
7.71344e-104	21.607	0.0360474	3.13265e-102	CLMP	g.II
4.58328e-99	21.0933	0.0351875	1.78561e-97	FMO4	g.II
1.72897e-98	21.0304	0.0350846	6.70318e-97	PPP2R3A	g.II
1.76412e-95	20.6991	0.0345315	6.76276e-94	GRK5	g.II
4.22705e-89	19.9786	0.0333214	1.55801e-87	AMPH	g.II
1.11672e-84	19.4636	0.0324677	3.99297e-83	PID1	g.II
6.21658e-83	19.2566	0.0321209	2.19332e-81	TP53BP2	g.II
1.74045e-82	19.2032	0.0320265	6.10459e-81	ARID5A	g.II	AT-rich interaction domain 5A
1.33927e-80	18.9763	0.0316544	4.6096e-79	ATP8B1	g.II
1.55737e-78	18.7247	0.0312318	5.32199e-77	ELOVL5	g.II
2.57103e-78	18.698	0.0311896	8.7734e-77	RBM20	g.II
2.84387e-78	18.6926	0.0311802	9.67683e-77	MRAP2	g.II
9.60396e-75	18.2541	0.0304483	3.19078e-73	NT5C2	g.II
2.09143e-74	18.2115	0.0303772	6.93885e-73	RNF115	g.II
3.56637e-74	18.1823	0.0303283	1.17996e-72	ARID5B	g.II	AT-rich interaction domain 5B
3.97879e-74	18.1763	0.0303184	1.31459e-72	RICTOR	g.II
1.04036e-73	18.1235	0.0302301	3.43263e-72	BMPR1A	g.II
7.82697e-73	18.0121	0.0300441	2.55777e-71	KANK1	g.II
2.19857e-69	17.5672	0.029301	7.04987e-68	PPM1B	g.II
1.62367e-66	17.1883	0.0286676	5.09042e-65	PALLD	g.II
9.43246e-66	17.086	0.0284976	2.94561e-64	ELL2	g.II
1.42577e-65	17.0619	0.0284522	4.44664e-64	PAK5	g.II
1.45167e-65	17.0608	0.0284557	4.52153e-64	MYEF2	g.II
4.09626e-65	17.0001	0.0283537	1.27421e-63	PAK3	g.II
1.06277e-64	16.9442	0.0282545	3.28457e-63	KCTD16	g.II
1.07699e-64	16.9434	0.0282583	3.32422e-63	ENOX2	g.II
3.50492e-63	16.7373	0.0279148	1.0694e-61	TPM2	g.II
7.73074e-59	16.131	0.0269022	2.25521e-57	C1QTNF7	g.II
2.95327e-58	16.048	0.0267636	8.58386e-57	RRAS2	g.II
3.03406e-58	16.0463	0.0267614	8.80799e-57	UBE2H	g.II
1.79631e-57	15.9355	0.0265759	5.16461e-56	ADAMTS6	g.II
3.91708e-51	14.9957	0.0250067	1.07209e-49	TPM4	g.II
2.48613e-49	14.7176	0.0245413	6.62996e-48	DLG5	g.II
3.00465e-49	14.7047	0.0245208	8.00381e-48	CNNM2	g.II
6.95803e-49	14.6478	0.0244259	1.83509e-47	GBE1	g.II
1.59208e-48	14.5914	0.0243284	4.1759e-47	HSPB8	g.II
1.18861e-46	14.2942	0.0228565	3.05729e-45	SDR9C7	g.II
5.98126e-46	14.1813	0.023643	1.52861e-44	SLC7A1	g.II
1.92659e-45	14.099	0.0235042	4.89754e-44	GJC1	g.II
1.04183e-44	13.9794	0.0232955	2.62057e-43	DNAJA4	g.II
1.21235e-44	13.9686	0.0232915	3.04629e-43	LMCD1	g.II
1.04416e-41	13.4787	0.0224703	2.52552e-40	GPRC5A	g.II
1.77967e-40	13.2678	0.0221203	4.2529e-39	SYNE1	g.II
5.37638e-40	13.1847	0.0219813	1.27588e-38	THSD7B	g.II
1.15449e-36	12.5929	0.0209929	2.6377e-35	GCNT2	g.II
2.72103e-36	12.5251	0.0208807	6.14055e-35	KLHL42	g.II
6.88514e-35	12.2661	0.0204468	1.52077e-33	CSRP1	g.II
2.89966e-34	12.1491	0.0202525	6.36941e-33	ZEB1	g.II	zinc finger E-box binding homeobox 1
2.20663e-33	11.982	0.0199741	4.80736e-32	CPXM2	g.II
3.6347e-32	11.7476	0.0195825	7.73539e-31	PDLIM7	g.II
2.34319e-31	11.589	0.0193168	4.92606e-30	IFRD1	g.II
9.83509e-31	11.4655	0.0191105	2.03869e-29	MERTK	g.II
1.54772e-29	11.2244	0.0187088	3.12958e-28	PPFIBP1	g.II
1.73586e-29	11.2142	0.0186919	3.5041e-28	CUX1	g.II	cut-like homeobox 1
2.52653e-29	11.181	0.0186359	5.07023e-28	IGF1R	g.II
6.42592e-29	11.0978	0.0184975	1.2767e-27	FBLIM1	g.II
2.69879e-28	10.9688	0.0182817	5.29162e-27	PPP2CB	g.II
5.23527e-28	10.9087	0.0181782	1.02398e-26	C3orf70	g.II
9.61458e-28	10.8533	0.0180869	1.87288e-26	DAPK3	g.II
2.13225e-27	10.7803	0.0179672	4.12666e-26	FMNL2	g.II
3.28018e-26	10.5259	0.0175422	6.24723e-25	TAGLN	g.II
5.09952e-26	10.4843	0.0174729	9.67372e-25	MAN2A1	g.II
7.98464e-26	10.4418	0.0174015	1.50989e-24	RTN1	g.II
2.78675e-25	10.3225	0.0172027	5.18769e-24	GALNT18	g.II
4.44539e-25	10.2776	0.0171277	8.23688e-24	PLEKHA5	g.II
7.65969e-25	10.225	0.0170356	1.41379e-23	PROM1	g.II
9.55288e-25	10.2036	0.017004	1.7578e-23	PDE4DIP	g.II
2.37521e-24	10.1148	0.0168553	4.33389e-23	STAMBPL1	g.II
1.1564e-23	9.95861	0.0165948	2.07987e-22	EOGT	g.II
3.48341e-23	9.84836	0.0164108	6.19991e-22	PDE5A	g.II
6.93087e-23	9.77897	0.016295	1.22538e-21	MYH9	g.II
1.14348e-22	9.72816	0.0162101	2.00832e-21	RNF216	g.II
4.11726e-22	9.59695	0.015521	7.12656e-21	SLC39A12	g.II
1.04892e-21	9.50005	0.0158271	1.7948e-20	PTPRO	g.II
1.38166e-21	9.47132	0.0157788	2.35404e-20	ABCC3	g.II
2.76844e-21	9.39846	0.0156593	4.69007e-20	GULP1	g.II
1.69109e-20	9.20609	0.0153364	2.82885e-19	FOSL2	g.II	FOS like antigen 2
2.4086e-20	9.16804	0.0152746	4.00389e-19	DCLK2	g.II
3.96789e-19	8.86092	0.0147615	6.36593e-18	OXCT1	g.II
2.81374e-18	8.63987	0.0143927	4.40494e-17	KIF1B	g.II
1.00761e-17	8.49291	0.0141473	1.55203e-16	HIBCH	g.II
3.08724e-17	8.36185	0.0139274	4.69782e-16	SYNC	g.II
1.57312e-16	8.16759	0.0136036	2.36522e-15	WSB1	g.II
3.64882e-16	8.06543	0.012147	5.42471e-15	PLA2G4E	g.II
4.49018e-16	8.04005	0.0133908	6.65074e-15	ACTR3	g.II
2.10899e-15	7.84828	0.012645	3.04828e-14	FLT4	g.II
3.96789e-15	7.7686	0.0129368	5.65987e-14	KCNJ3	g.II
6.60718e-15	7.70374	0.0128258	9.35763e-14	CFL2	g.II
1.0835e-14	7.64031	0.0127179	1.52461e-13	FBN2	g.II
4.36061e-14	7.45895	0.0124205	6.01905e-13	MYO9B	g.II
8.35984e-14	7.37271	0.0122765	1.14272e-12	CAMK2D	g.II
1.23361e-13	7.32068	0.0121895	1.67476e-12	DLGAP4	g.II
2.33843e-13	7.23437	0.0120455	3.14432e-12	RNF19A	g.II
2.42269e-13	7.22957	0.0120365	3.25397e-12	CHORDC1	g.II
5.48278e-13	7.11781	0.0118498	7.27016e-12	TAF5L	g.II
6.73582e-13	7.08938	0.0118011	8.87754e-12	SH3BGR	g.II
1.06714e-12	7.02542	0.0116966	1.39188e-11	PRELID2	g.II
1.14611e-12	7.01544	0.0116788	1.49244e-11	INTS12	g.II
1.45603e-12	6.9819	0.0116239	1.88984e-11	USP15	g.II
1.56259e-12	6.97198	0.0116071	2.02485e-11	PGR	g.II	progesterone receptor
4.88101e-12	6.80997	0.0113367	6.1941e-11	PSME4	g.II
1.06338e-11	6.69705	0.0111473	1.33388e-10	CDC42EP3	g.II
1.18178e-11	6.68159	0.0111222	1.48084e-10	MGST3	g.II
1.27316e-11	6.67067	0.0111024	1.59284e-10	DUSP27	g.II
3.08484e-11	6.53957	0.0108851	3.8057e-10	CAB39	g.II
4.26195e-11	6.49105	0.0108039	5.22554e-10	ACTB	g.II
7.42709e-11	6.40687	0.0106636	9.00473e-10	ZNF644	g.II	zinc finger protein 644
8.04655e-11	6.39464	0.0100031	9.73604e-10	ZBP1	g.II	Z-DNA binding protein 1
8.21223e-11	6.39152	0.0106375	9.92647e-10	HRH1	g.II
4.67918e-10	6.11999	0.0101845	5.45471e-09	TMEM131L	g.II
7.58037e-10	6.04265	0.0100554	8.74301e-09	FBXL20	g.II
1.91479e-09	5.89139	0.00980261	2.15041e-08	EFHD1	g.II
2.07023e-09	5.87848	0.00976863	2.31844e-08	ZNF536	g.II	zinc finger protein 536
3.04058e-09	5.81451	0.00967437	3.37304e-08	MYO1E	g.II
3.53769e-09	5.78913	0.00962899	3.90697e-08	MAGEC3	g.II
3.75175e-09	5.77925	0.00960726	4.13384e-08	FLNC	g.II
9.84962e-09	5.61462	0.00934019	1.05751e-07	DNAJB6	g.II
1.21442e-08	5.5783	0.00927962	1.29804e-07	AGTPBP1	g.II
1.35569e-08	5.55912	0.00924789	1.44516e-07	FNDC3A	g.II
1.51811e-08	5.53934	0.00921462	1.61112e-07	XKR6	g.II
2.68558e-08	5.43856	0.00904331	2.80042e-07	C3orf52	g.II
2.75234e-08	5.43419	0.0086705	2.8663e-07	CLEC3B	g.II
4.6846e-08	5.33855	0.00886136	4.8074e-07	SLC30A8	g.II
1.87924e-07	5.0808	0.0084491	1.83035e-06	TBCK	g.II
1.93918e-07	5.07483	0.0084391	1.88565e-06	ELF2	g.II	E74-like factor 2 (ets domain transcription factor)
2.7193e-07	5.01016	0.00833105	2.61449e-06	TTBK2	g.II
2.86843e-07	4.99987	0.00831393	2.74903e-06	CTNND1	g.II
3.01999e-07	4.98993	0.00829646	2.8908e-06	MPC1	g.II
3.84448e-07	4.9431	0.00821888	3.65661e-06	RHOQ	g.II
3.92334e-07	4.93914	0.00820958	3.73014e-06	MPP2	g.II
4.99386e-07	4.89188	0.00812287	4.71235e-06	TENM2	g.II
5.67115e-07	4.86679	0.00809056	5.32416e-06	INSL6	g.II
6.31322e-07	4.84555	0.00805604	5.89686e-06	RLF	g.II	rearranged L-myc fusion
7.81962e-07	4.80289	0.00798451	7.21656e-06	TSPAN2	g.II
9.42429e-07	4.76539	0.00792112	8.6408e-06	NPR1	g.II
9.5346e-07	4.76305	0.00744507	8.73524e-06	CDCA7	g.II
1.01987e-06	4.74945	0.00789573	9.32939e-06	CCSER2	g.II
1.08295e-06	4.73729	0.00787537	9.86871e-06	KIAA0232	g.II
1.38718e-06	4.68685	0.00778994	1.25123e-05	LYVE1	g.II
1.41369e-06	4.68298	0.00778416	1.27371e-05	SLC36A4	g.II
1.59112e-06	4.65869	0.00732565	1.42551e-05	EBI3	g.II
1.60422e-06	4.657	0.00767145	1.43671e-05	ADGRB1	g.II
1.7538e-06	4.63861	0.00771064	1.56423e-05	ARGLU1	g.II
1.93365e-06	4.61839	0.00767465	1.71314e-05	FIBIN	g.II
2.18054e-06	4.59339	0.00763449	1.91908e-05	CPD	g.II
2.44779e-06	4.56921	0.00717511	2.14325e-05	CACNA1S	g.II
3.06301e-06	4.52199	0.00749423	2.65664e-05	RASD2	g.II
3.11442e-06	4.51847	0.00750999	2.70026e-05	ZNF438	g.II	zinc finger protein 438
3.32611e-06	4.50452	0.00748651	2.87027e-05	SLC35D1	g.II
4.15828e-06	4.45687	0.00740714	3.56014e-05	SCMH1	g.II
4.65928e-06	4.43241	0.00736533	3.96636e-05	GPC4	g.II
5.97075e-06	4.37865	0.00727411	5.00969e-05	OSR1	g.II	odd-skipped related transciption factor 1
7.48648e-06	4.32909	0.00719344	6.22902e-05	LONRF1	g.II
7.77518e-06	4.32074	0.00717976	6.4535e-05	VIM	g.II
8.71329e-06	4.29554	0.00713763	7.19337e-05	USP9Y	g.II
1.1665e-05	4.23038	0.00701206	9.52351e-05	SLC7A5	g.II
1.18817e-05	4.22624	0.00702096	9.6707e-05	CYP2R1	g.II
1.23029e-05	4.21839	0.00699985	0.000100033	BAMBI	g.II
1.38987e-05	4.1908	0.00696272	0.000112359	ZNF10	g.II	zinc finger protein 10
1.39252e-05	4.19037	0.00696205	0.000112535	PNISR	g.II
1.47208e-05	4.17774	0.00694083	0.000118684	UBA2	g.II
1.63639e-05	4.1536	0.00690044	0.0001314	ILK	g.II
1.76955e-05	4.13568	0.00687067	0.000141381	PLOD2	g.II
1.91127e-05	4.11795	0.00684115	0.000151892	TRPC1	g.II
2.2582e-05	4.07934	0.00677664	0.000177982	UST	g.II
2.2589e-05	4.07927	0.0067537	0.000177982	INPP5D	g.II
2.66947e-05	4.04027	0.00671133	0.000208341	PREPL	g.II
2.69113e-05	4.03838	0.00670123	0.000209963	DUSP8	g.II
3.20108e-05	3.99748	0.00663986	0.000247329	PKD1	g.II
3.27071e-05	3.99238	0.00648986	0.000252546	SPATS1	g.II
3.28794e-05	3.99113	0.00662931	0.000253712	NOTCH2	g.II
3.3444e-05	3.98709	0.00662024	0.00025782	SYT2	g.II
3.96397e-05	3.94657	0.00655374	0.000303334	RAB3IP	g.II
4.20893e-05	3.93218	0.00653059	0.000321052	ZCCHC2	g.II
4.23286e-05	3.93082	0.00652859	0.000322671	GOLGA8B	g.II
4.42296e-05	3.92024	0.00651099	0.000336092	PCNX1	g.II
4.7651e-05	3.90225	0.00647719	0.000360373	GATM	g.II
4.77864e-05	3.90156	0.00647941	0.000361169	TLN1	g.II
6.13861e-05	3.84052	0.00637656	0.000456313	MAP6	g.II
6.17309e-05	3.83915	0.00637546	0.00045845	FZD6	g.II
6.2425e-05	3.8364	0.00636864	0.000463173	FAXC	g.II
6.6551e-05	3.82065	0.00634463	0.000491955	GNG12	g.II
6.80581e-05	3.81512	0.00633543	0.000502164	LRCH3	g.II
6.92594e-05	3.8108	0.00632788	0.000509771	ABCB10	g.II
7.05859e-05	3.80611	0.00631965	0.000518577	TMCO4	g.II
7.41207e-05	3.794	0.00609617	0.000543544	SCG3	g.II
7.54559e-05	3.78956	0.00629252	0.000552658	KIAA0586	g.II
7.5838e-05	3.78831	0.00629062	0.000555287	WNK1	g.II
8.85926e-05	3.7495	0.00622554	0.000643359	SNRPN	g.II
8.94996e-05	3.74695	0.00622012	0.000649354	TLR2	g.II
9.41365e-05	3.73425	0.00620015	0.00068155	CCDC50	g.II
9.56048e-05	3.73036	0.00619352	0.000690508	NUP54	g.II
0.000100557	3.71761	0.00617259	0.000722682	LUC7L3	g.II
0.000108537	3.69827	0.00614025	0.00077757	MARCH6	g.II
0.000154032	3.60842	0.00598881	0.00108339	FAM241A	g.II
0.000164918	3.59066	0.00595383	0.00115689	ARFGEF3	g.II
0.000187533	3.55703	0.00590435	0.00129915	PPP2R2A	g.II
0.00018911	3.55483	0.00590058	0.00130932	KCTD9	g.II
0.000194012	3.5481	0.00588878	0.00134132	KCNMB1	g.II
0.000216015	3.5197	0.00584198	0.00148358	UBA6	g.II
0.000228783	3.50444	0.00580839	0.00156274	SRPK3	g.II
0.000245338	3.4858	0.00578533	0.00166536	DNM1L	g.II
0.000255031	3.47542	0.00550624	0.0017248	SLC6A11	g.II
0.000262249	3.46792	0.00575558	0.00176861	CD46	g.II
0.000272086	3.45801	0.0057389	0.00183012	AFDN	g.II
0.000327368	3.40786	0.005551	0.00217527	CAPN11	g.II
0.000419904	3.33933	0.00540968	0.00273721	ESPN	g.II
0.000443979	3.32381	0.00551487	0.00288364	FBXL4	g.II
0.000484388	3.29944	0.00546788	0.00312994	NRXN1	g.II
0.000488824	3.29688	0.00523828	0.0031569	FADS6	g.II
0.000501107	3.2899	0.00545799	0.00322838	INTS3	g.II
0.000548847	3.26421	0.00515688	0.00350667	TAS2R5	g.II
0.000633816	3.22321	0.00532145	0.0040004	MARVELD2	g.II
0.000635084	3.22264	0.00525825	0.00400734	SPATA16	g.II
0.000665949	3.20902	0.0053157	0.00418444	FOXO3B	g.II
0.000674748	3.20524	0.00531611	0.00422973	RNF138	g.II
0.000683102	3.2017	0.00531095	0.00427649	DLG2	g.II
0.000683957	3.20134	0.00531041	0.00428072	SCAF11	g.II
0.000721704	3.18583	0.00528411	0.00448296	METAP1	g.II
0.000727734	3.18342	0.00528038	0.00451573	SP3	g.II	Sp3 transcription factor
0.000743323	3.17728	0.00527006	0.00459934	SPOPL	g.II
0.000777366	3.16427	0.00524772	0.00478399	SCUBE3	g.II
0.000853391	3.13701	0.00519802	0.00521829	KCNH8	g.II
0.000886721	3.12576	0.00518358	0.00540276	TMEM43	g.II
0.00089258	3.12383	0.00518087	0.00543569	GOLGA8A	g.II
0.000918354	3.11544	0.00516616	0.00558129	PIP5K1C	g.II
0.00100235	3.08954	0.00512357	0.0060411	SECISBP2	g.II
0.00103507	3.07998	0.00510701	0.0062164	PRRX2	g.II	paired related homeobox 2
0.0011211	3.05612	0.00506787	0.00667445	FAR1	g.II
0.00117922	3.04094	0.00503915	0.00699261	MTCL1	g.II
0.00119678	3.03648	0.00503227	0.0070774	GAD1	g.II
0.00121315	3.03238	0.00502743	0.00716713	NAMPT	g.II
0.00122046	3.03057	0.00502509	0.0072032	MTMR1	g.II
0.00133712	3.0029	0.0049783	0.00782803	PFKP	g.II
0.0015049	2.96673	0.00491859	0.00871641	TAX1BP1	g.II	Tax1 (human T-cell leukemia virus type I) binding protein 1
0.00151393	2.9649	0.00491429	0.00875595	CASZ1	g.II	castor zinc finger 1
0.00163745	2.94068	0.00487481	0.00940216	MAT2A	g.II
0.00168226	2.93231	0.00485843	0.00963863	PPFIA4	g.II
0.00171648	2.92605	0.00484863	0.00981357	FBXO30	g.II
0.00172339	2.9248	0.00484535	0.00984599	ADAMTSL4	g.II
0.0017432	2.92124	0.00484128	0.00994733	YPEL1	g.II
0.00185737	2.90142	0.00464394	0.0105235	FAM72A	g.II
0.00207697	2.86623	0.00475	0.0116765	BCL7A	g.II
0.00219249	2.84905	0.00470631	0.0122453	CAPG	g.II
0.00220402	2.84738	0.00471887	0.0123025	PHKA1	g.II
0.00220428	2.84734	0.00471926	0.0123025	LUC7L2	g.II
0.00231595	2.83158	0.00469276	0.0128568	SESN1	g.II
0.00240824	2.81906	0.00466988	0.0133012	TTLL4	g.II
0.00242294	2.8171	0.00466873	0.0133524	KMT2C	g.II	lysine methyltransferase 2C
0.00244156	2.81464	0.00466459	0.0134449	USP25	g.II
0.00244466	2.81424	0.00465525	0.0134589	GOLGA6L7	g.II
0.00255306	2.80026	0.00464062	0.0140008	RUSC2	g.II
0.00255573	2.79992	0.0046391	0.0140123	PFN2	g.II
0.00266882	2.78592	0.00461627	0.0145756	PYGB	g.II
0.00282953	2.76691	0.00458387	0.0153705	GIPC2	g.II
0.0029507	2.75321	0.0045618	0.0159331	LIMS2	g.II
0.00299346	2.7485	0.00455151	0.0161095	MYRIP	g.II
0.00302064	2.74553	0.00454763	0.0162411	TMEM38B	g.II
0.00307327	2.73986	0.00453945	0.0164944	SLC25A26	g.II
0.00312034	2.73486	0.00453057	0.0167095	ANKRD13A	g.II
0.00312542	2.73432	0.0045303	0.016733	CLOCK	g.II	clock circadian regulator
0.00325368	2.72106	0.00450798	0.0173151	ADIPOR2	g.II
0.00333494	2.71289	0.00449456	0.0177003	UBE2G1	g.II
0.00342945	2.70362	0.00447868	0.0181415	FOXC1	g.II	forkhead box C1
0.00363262	2.68444	0.00444716	0.0191274	MIB1	g.II
0.00363977	2.68378	0.00444582	0.0191524	CAAP1	g.II
0.00373108	2.67548	0.00443178	0.0195726	USP37	g.II
0.00374702	2.67405	0.00442866	0.0196476	NIPA1	g.II
0.00376545	2.67241	0.00441327	0.0197269	TTPA	g.II
0.00376748	2.67223	0.00442526	0.0197333	VASN	g.II
0.00380112	2.66924	0.00442167	0.0198834	SMAP1	g.II
0.00383788	2.66601	0.00441636	0.0200625	NPTN	g.II
0.00383886	2.66592	0.00441624	0.0200632	MTR	g.II
0.0038724	2.663	0.00441136	0.0202209	CAMTA1	g.II	calmodulin binding transcription activator 1
0.00400063	2.65202	0.00439268	0.0208223	CYP27A1	g.II
0.00472749	2.59515	0.00429752	0.0240507	CRYZ	g.II
0.00496934	2.57796	0.00426923	0.0250573	PPFIA1	g.II
0.00519768	2.56239	0.00423745	0.0260744	SNTG2	g.II
0.00592449	2.51661	0.00416614	0.0291904	NDUFB8	g.II
0.00609217	2.50676	0.00403611	0.0298773	TMEM86A	g.II
0.00611578	2.50539	0.00413478	0.0299725	PTPRC	g.II
0.00619591	2.50079	0.00414025	0.0303152	NPC1	g.II
0.0061993	2.50059	0.00414003	0.0303196	WDR44	g.II
0.00634771	2.4922	0.00412617	0.0309254	BABAM2	g.II
0.00746753	2.43395	0.00402282	0.0355201	MAPK7	g.II
0.00757631	2.42871	0.00391176	0.0359518	NFAM1	g.II
0.00767172	2.42417	0.00401209	0.0363109	C5AR1	g.II
0.00797168	2.41021	0.0039463	0.0375301	AURKA	g.II
0.00806377	2.40602	0.00396945	0.0378297	MRPL54	g.II
0.00841125	2.39056	0.00395563	0.0391374	EFNB2	g.II
0.00858126	2.38321	0.00394312	0.0397814	CCDC112	g.II
0.00902123	2.36475	0.00387054	0.0415313	TBPL2	g.II	TATA-box binding protein like 2
0.00921204	2.35698	0.0038933	0.0422472	NEK8	g.II
0.00922091	2.35663	0.00389179	0.0422797	RAB6B	g.II
0.00963101	2.34042	0.0038727	0.0438471	LRRFIP2	g.II	leucine rich repeat (in FLII) interacting protein 2
0.00998724	2.32683	0.0038495	0.0451957	HSPA4L	g.II
0.0101118	2.32217	0.00383304	0.0457075	EFHD2	g.II
0.0101406	2.3211	0.00383994	0.0458119	PLEKHA8	g.II
0.0103325	2.31405	0.00382752	0.0465382	ABCC4	g.II
0.0103944	2.3118	0.00379894	0.0467641	SHANK3	g.II
0.0104248	2.3107	0.00382175	0.0468743	WFS1	g.II
0.010979	2.2911	0.0037902	0.048952	ABHD18	g.II
0.011189	2.28389	0.0037736	0.0497286	SLC7A7	g.II
0.0112335	2.28238	0.00376545	0.0498734	SAMD14	g.II
0	165.244	0.275915	0	CREB5	g.III	cAMP responsive element binding protein 5
0	112.146	0.187242	0	NRXN3	g.III
0	97.2836	0.16242	0	MTUS2	g.III
0	72.0454	0.120272	0	HMCN1	g.III
0	67.0372	0.11191	0	CDH13	g.III
0	65.9582	0.110102	0	TGFB2	g.III
0	58.9641	0.0984329	0	NOX4	g.III
0	58.1792	0.0971138	0	MYH10	g.III
0	56.2754	0.0939293	0	ERBB4	g.III
0	54.0304	0.0901906	0	PKD2	g.III
0	53.9617	0.0900729	0	MYOZ2	g.III
0	50.7364	0.0846888	0	COL12A1	g.III
0	50.5538	0.084387	0	SUGCT	g.III
0	48.2915	0.0806079	0	NEDD9	g.III
0	48.0393	0.0801875	0	TGFBR1	g.III
0	44.9455	0.0750226	0	ENAH	g.III
0	44.5578	0.0743742	0	ELN	g.III
0	44.4254	0.0741451	0	EXT1	g.III
0	42.7124	0.0712905	0	DIAPH3	g.III
0	42.3388	0.0706687	0	KCNS3	g.III
0	41.966	0.070047	0	MAP2	g.III
0	39.3313	0.0656448	0	CCN1	g.III
0	38.8263	0.0648037	0	ALCAM	g.III
2.03488e-301	37.09	0.0619002	1.77651e-299	THRB	g.III	thyroid hormone receptor, beta
1.08155e-283	35.9736	0.0600379	8.95217e-282	C8orf34	g.III
2.31833e-279	35.6955	0.059572	1.88629e-277	RIMS1	g.III
1.21003e-214	31.2474	0.0521464	8.19978e-213	CRIM1	g.III
5.58272e-211	30.9765	0.0516947	3.70956e-209	MID1	g.III
2.68566e-201	30.249	0.0504774	1.75051e-199	ASPN	g.III
5.79788e-195	29.7635	0.0496609	3.66908e-193	CALD1	g.III
1.85707e-194	29.7244	0.0495944	1.16903e-192	GALNTL6	g.III
1.10322e-190	29.431	0.049107	6.8368e-189	LTBP1	g.III
3.61726e-190	29.3906	0.0490452	2.22439e-188	SACS	g.III
9.27462e-172	27.913	0.0465783	5.30761e-170	IQCJ-SCHIP1	g.III
1.02678e-167	27.5778	0.0459944	5.76562e-166	BDNF	g.III
2.90142e-157	26.6922	0.0445382	1.54233e-155	PTGER3	g.III
4.48325e-153	26.3288	0.0439298	2.31129e-151	NPR3	g.III
4.73558e-148	25.8864	0.0431917	2.40509e-146	PDLIM1	g.III
2.28909e-144	25.5571	0.0426443	1.14795e-142	PALM2-AKAP2	g.III
9.60105e-144	25.501	0.0425446	4.80474e-142	TRIM36	g.III
3.01457e-140	25.1838	0.0420197	1.48378e-138	MEF2A	g.III	myocyte enhancer factor 2A
8.37182e-137	24.8675	0.0414925	4.0457e-135	USP53	g.III
1.57348e-131	24.375	0.0406654	7.36578e-130	SNAP25	g.III
2.93403e-126	23.8728	0.0398286	1.33685e-124	TPH1	g.III
1.44107e-123	23.6123	0.0393962	6.43131e-122	SLC12A6	g.III
5.69809e-121	23.3581	0.038972	2.51483e-119	PCSK5	g.III
7.86854e-121	23.3443	0.0389479	3.46636e-119	GPR176	g.III
5.43395e-112	22.4573	0.0374676	2.30063e-110	NALCN	g.III
9.72173e-112	22.4314	0.0373977	4.10147e-110	ATF3	g.III	activating transcription factor 3
8.83435e-103	21.4941	0.0358574	3.56368e-101	COL27A1	g.III
3.03796e-102	21.4367	0.0357612	1.22136e-100	MKX	g.III	mohawk homeobox
8.52274e-102	21.3886	0.035679	3.39788e-100	NXN	g.III
5.99532e-100	21.1893	0.0353501	2.3472e-98	RTN4	g.III
5.09734e-98	20.979	0.0349951	1.96985e-96	PXYLP1	g.III
3.11644e-94	20.5602	0.0342995	1.18331e-92	PDLIM3	g.III
1.08281e-86	19.6998	0.0328624	3.93645e-85	MAP1B	g.III
7.8429e-86	19.5993	0.0326947	2.84689e-84	GEM	g.III
7.5398e-84	19.3655	0.0323044	2.67596e-82	SGCD	g.III
2.21484e-83	19.31	0.0322112	7.83747e-82	HIPK2	g.III
2.57893e-78	18.6978	0.0311892	8.78782e-77	CHSY3	g.III
5.8586e-76	18.4062	0.0307023	1.95458e-74	RAI14	g.III
2.8994e-73	18.067	0.0301359	9.51394e-72	ANKRD6	g.III
3.29627e-73	18.0599	0.0301222	1.08014e-71	P3H2	g.III
3.86454e-73	18.0511	0.0301094	1.26462e-71	FHL1	g.III
3.91978e-66	17.1372	0.0285831	1.22569e-64	CLIC4	g.III
9.4012e-65	16.9514	0.0282726	2.90926e-63	TSC22D2	g.III	TSC22 domain family member 2
7.79769e-62	16.5516	0.0276047	2.34332e-60	COL4A2	g.III
1.32214e-61	16.5198	0.0275503	3.95831e-60	GLIPR1	g.III
3.7543e-61	16.4567	0.0274457	1.117e-59	PTPN11	g.III
6.77942e-59	16.1391	0.0269139	1.9801e-57	SLC24A4	g.III
4.12188e-58	16.0273	0.0267285	1.1937e-56	DUSP16	g.III
7.75457e-57	15.8438	0.0264232	2.21621e-55	ANKH	g.III
2.56278e-56	15.7685	0.0262974	7.2808e-55	DOCK5	g.III
5.25587e-56	15.7231	0.0262206	1.48788e-54	PROS1	g.III
1.12837e-55	15.6746	0.0261399	3.18674e-54	NBEAL1	g.III
5.78545e-54	15.4224	0.0257194	1.6111e-52	PCGF5	g.III
2.83667e-53	15.3194	0.0255475	7.88107e-52	EFNA5	g.III
1.37373e-52	15.2165	0.0253728	3.79458e-51	PTPRJ	g.III
1.81437e-52	15.1983	0.0253348	5.00594e-51	FOS	g.III	FBJ murine osteosarcoma viral oncogene homolog
6.94069e-52	15.1102	0.0251978	1.90399e-50	DDX5	g.III
3.30262e-51	15.007	0.0250204	9.04949e-50	ARNTL2	g.III	aryl hydrocarbon receptor nuclear translocator like 2
4.46278e-50	14.8333	0.0247323	1.2049e-48	MYO5B	g.III
4.72189e-50	14.8295	0.0247268	1.27342e-48	GRM5	g.III
1.50624e-49	14.7514	0.0245971	4.03479e-48	CRY1	g.III
2.34e-49	14.7217	0.0245492	6.25422e-48	VCL	g.III
3.62772e-49	14.692	0.0244976	9.65279e-48	HSPA4	g.III
4.33329e-49	14.6799	0.0244701	1.14919e-47	TNFRSF12A	g.III
3.72411e-48	14.5334	0.0242312	9.72537e-47	ERRFI1	g.III
2.51788e-46	14.2419	0.0237476	6.44864e-45	ZNF106	g.III	zinc finger protein 106
3.27824e-45	14.0614	0.0234417	8.31588e-44	HSPH1	g.III
1.9151e-44	13.936	0.0232371	4.79196e-43	PDGFC	g.III
2.88525e-43	13.741	0.0229101	7.12262e-42	ST3GAL6	g.III
3.40459e-42	13.5611	0.0225604	8.29341e-41	FOSL1	g.III	FOS like antigen 1
4.75055e-42	13.5367	0.0225685	1.15251e-40	DGKD	g.III
1.14672e-41	13.4718	0.0224619	2.76798e-40	GMDS	g.III
1.33161e-41	13.4607	0.0224425	3.21102e-40	MACF1	g.III
4.85042e-41	13.3649	0.0222825	1.16493e-39	SEMA3C	g.III
7.25871e-41	13.3348	0.022233	1.73984e-39	CNKSR3	g.III
1.0368e-40	13.3082	0.0221888	2.48261e-39	ITGB1	g.III
3.42368e-40	13.2187	0.0220392	8.14094e-39	ADARB1	g.III
5.47891e-40	13.1832	0.0219738	1.29892e-38	ZBTB21	g.III	zinc finger and BTB domain containing 21
6.73414e-40	13.1677	0.021954	1.59492e-38	RANBP9	g.III
5.98221e-38	12.8244	0.0213666	1.38128e-36	TGFBI	g.III
1.72957e-36	12.561	0.0209379	3.92534e-35	RCAN1	g.III
1.84579e-36	12.5559	0.0209322	4.18514e-35	ANO1	g.III
2.55362e-36	12.5301	0.0208881	5.76818e-35	AOPEP	g.III
6.00872e-36	12.4621	0.0207754	1.35216e-34	TRAK2	g.III
9.43319e-36	12.4261	0.0207151	2.11192e-34	RFTN1	g.III
2.26998e-35	12.3557	0.0205973	5.0606e-34	ARSJ	g.III
1.23175e-34	12.2189	0.0203689	2.70814e-33	MAOB	g.III
3.63085e-34	12.1307	0.0202223	7.96091e-33	FBLN5	g.III
1.09576e-33	12.0399	0.0200676	2.39594e-32	ZNF521	g.III	zinc finger protein 521
4.5925e-33	11.9211	0.0198713	9.96889e-32	ADRA1B	g.III
1.33658e-32	11.8318	0.0197231	2.86747e-31	CLIP1	g.III
8.14324e-32	11.6792	0.0194657	1.72384e-30	EHD4	g.III
1.44249e-31	11.6305	0.0193863	3.04553e-30	RFX2	g.III	regulatory factor X2
2.25686e-31	11.5922	0.0193227	4.75233e-30	LYPLAL1	g.III
4.7992e-31	11.5274	0.0192149	9.99144e-30	MCU	g.III
1.41481e-30	11.4339	0.0190587	2.92008e-29	CDH2	g.III
6.16441e-30	11.3055	0.0188352	1.25497e-28	PCDH15	g.III
1.13002e-29	11.2522	0.0187547	2.28883e-28	ST7	g.III
2.02969e-29	11.2004	0.0186687	4.08689e-28	MYOF	g.III
3.30588e-29	11.1571	0.0185965	6.61203e-28	MED13	g.III
2.33136e-28	10.982	0.018304	4.57494e-27	LRRFIP1	g.III	leucine rich repeat (in FLII) interacting protein 1
1.02262e-27	10.8477	0.0180796	1.98879e-26	SHROOM3	g.III
1.63513e-27	10.8047	0.0180078	3.17483e-26	ANO6	g.III
1.69058e-27	10.8016	0.0180026	3.27984e-26	CPEB2	g.III
2.5209e-27	10.7649	0.0179413	4.87095e-26	NDEL1	g.III
1.80901e-25	10.3639	0.0172699	3.39133e-24	TBC1D22B	g.III
2.48979e-25	10.3333	0.0172199	4.64573e-24	PER2	g.III
3.58524e-25	10.2983	0.0171622	6.65858e-24	SH3RF1	g.III
4.1476e-25	10.2843	0.0171389	7.69107e-24	COBLL1	g.III
7.93709e-25	10.2216	0.0170271	1.46386e-23	RAB32	g.III
1.14082e-24	10.1864	0.0169741	2.09436e-23	ACOT9	g.III
2.35877e-24	10.1155	0.0168567	4.30718e-23	DPYSL3	g.III
2.84513e-24	10.0971	0.0168254	5.18342e-23	DST	g.III
2.61292e-23	9.87723	0.0164591	4.66793e-22	FNBP1	g.III
2.90289e-23	9.86667	0.0164411	5.17822e-22	KLF6	g.III	Kruppel-like factor 6
4.8025e-23	9.81603	0.0163553	8.5223e-22	MAP3K7CL	g.III
5.75653e-23	9.79774	0.0163258	1.01926e-21	ADAM9	g.III
1.48682e-22	9.70141	0.0161653	2.59797e-21	MAP3K5	g.III
5.35625e-22	9.56979	0.0159436	9.24437e-21	ADAM19	g.III
5.63324e-22	9.56457	0.0159359	9.70841e-21	TMEM47	g.III
6.44811e-22	9.55059	0.0159135	1.11048e-20	SNX25	g.III
2.81107e-21	9.39685	0.0139691	4.75557e-20	AZGP1	g.III
7.19555e-20	9.04928	0.0150714	1.1838e-18	ADAMTS8	g.III
7.95599e-20	9.03831	0.0150578	1.30801e-18	TPM1	g.III
8.42911e-20	9.03199	0.0150469	1.38484e-18	FNDC3B	g.III
9.34826e-20	9.02066	0.0150281	1.5348e-18	MSN	g.III
1.50949e-19	8.96802	0.0149407	2.45636e-18	RNF217	g.III
1.73307e-19	8.95279	0.0149145	2.81636e-18	CTNNAL1	g.III
1.95871e-19	8.93927	0.0148877	3.17657e-18	RND3	g.III
1.20681e-18	8.73607	0.0145522	1.90549e-17	FAM107B	g.III
1.4335e-18	8.71659	0.0145107	2.26192e-17	GPRC5B	g.III
1.47044e-18	8.71371	0.0145159	2.31715e-17	WWP2	g.III
2.25625e-18	8.66507	0.0144346	3.54145e-17	ARHGEF9	g.III
3.14647e-18	8.6271	0.0143699	4.91618e-17	GJA1	g.III
3.37447e-18	8.61909	0.0143575	5.26898e-17	NUP153	g.III
3.55608e-18	8.61308	0.0143469	5.54169e-17	ANXA5	g.III
4.5321e-18	8.58525	0.0143013	7.0352e-17	PXDN	g.III
2.66907e-17	8.379	0.0139571	4.06926e-16	ARHGEF12	g.III
4.7594e-17	8.31064	0.0138428	7.21023e-16	SLC20A2	g.III
1.51365e-16	8.17223	0.0136117	2.27723e-15	CNOT2	g.III
2.03053e-16	8.13673	0.0135489	3.04528e-15	IER2	g.III
6.58118e-16	7.99307	0.0133123	9.68194e-15	KIF5B	g.III
7.88268e-16	7.9708	0.0132753	1.15682e-14	VPS13A	g.III
1.14793e-15	7.92422	0.0131973	1.67234e-14	UGP2	g.III
1.23405e-15	7.91522	0.0131654	1.7945e-14	NR4A3	g.III	nuclear receptor subfamily 4 group A member 3
1.32204e-15	7.90665	0.0131677	1.9213e-14	SAT1	g.III
2.51787e-15	7.82602	0.0130322	3.62832e-14	LYRM2	g.III
3.7942e-15	7.77427	0.0129464	5.42829e-14	KCNK6	g.III
1.20135e-14	7.62701	0.0127006	1.68647e-13	PXDC1	g.III
1.61272e-14	7.58894	0.0126375	2.25734e-13	MFGE8	g.III
2.42491e-14	7.5359	0.0125469	3.37442e-13	UCK2	g.III
3.61241e-14	7.48372	0.0124619	4.99783e-13	SMURF1	g.III
7.09728e-14	7.3945	0.0123118	9.74592e-13	SHB	g.III
1.15213e-13	7.32984	0.012205	1.56858e-12	TLN2	g.III
1.7126e-13	7.27653	0.0121159	2.30931e-12	COL4A5	g.III
1.7402e-13	7.27437	0.0121119	2.3452e-12	GCNT1	g.III
3.9686e-13	7.16224	0.0119243	5.30055e-12	AVEN	g.III
4.28741e-13	7.15164	0.0119073	5.71998e-12	ZFHX3	g.III	zinc finger homeobox 3
4.32547e-13	7.15043	0.0119039	5.76754e-12	ADAMTS1	g.III
4.70422e-13	7.13889	0.0118839	6.2586e-12	CASP3	g.III
5.70474e-13	7.11234	0.0118416	7.54356e-12	WDFY3	g.III
6.59812e-13	7.09224	0.0118075	8.70566e-12	FRMD6	g.III
7.14351e-13	7.08124	0.0117894	9.39933e-12	STX12	g.III
8.99659e-13	7.04921	0.0117356	1.17857e-11	SNX18	g.III
1.62309e-12	6.96663	0.0115984	2.10097e-11	ZSWIM6	g.III
2.15842e-12	6.9264	0.0115252	2.78037e-11	BRCA2	g.III
2.24243e-12	6.92099	0.0115192	2.88703e-11	JUN	g.III	jun proto-oncogene
2.99284e-12	6.87999	0.0114536	3.8387e-11	FSTL1	g.III
3.77958e-12	6.84666	0.011398	4.82708e-11	ATP2C1	g.III
4.17677e-12	6.83235	0.011373	5.32016e-11	OTULIN	g.III
4.65635e-12	6.81674	0.0113479	5.91842e-11	CORO1C	g.III
5.71018e-12	6.78736	0.0112988	7.23098e-11	GRB10	g.III
6.00385e-12	6.78012	0.0112835	7.59482e-11	PIEZO2	g.III
1.88102e-11	6.61316	0.0110067	2.33866e-10	ABHD17B	g.III
2.50413e-11	6.57069	0.0109372	3.10369e-10	PRRC2C	g.III
5.24591e-11	6.45969	0.0107496	6.41552e-10	MEDAG	g.III
5.42241e-11	6.45468	0.0107428	6.61783e-10	CTPS1	g.III
6.68699e-11	6.42286	0.0106881	8.13215e-10	SLC19A2	g.III
1.23592e-10	6.32873	0.0105331	1.48192e-09	BCL2	g.III
1.61158e-10	6.28765	0.0104639	1.92272e-09	SPINT2	g.III
3.13047e-10	6.18372	0.0102904	3.68705e-09	CTTNBP2NL	g.III
4.59172e-10	6.12299	0.0101894	5.36321e-09	MAPK1	g.III
5.45751e-10	6.09542	0.0101428	6.34658e-09	DYNC1LI1	g.III
5.75875e-10	6.08682	0.0101286	6.68065e-09	DUSP1	g.III
6.48135e-10	6.06786	0.0100971	7.48987e-09	LATS2	g.III
6.69254e-10	6.06271	0.0100888	7.73019e-09	RAB3GAP1	g.III
1.00819e-09	5.99648	0.00997562	1.15503e-08	GNAO1	g.III
1.0725e-09	5.98643	0.00996093	1.22519e-08	PMEPA1	g.III
1.1428e-09	5.97609	0.00994341	1.30424e-08	STRADB	g.III
1.14681e-09	5.97552	0.00993961	1.3082e-08	CRYAB	g.III
1.34331e-09	5.94968	0.00984801	1.52652e-08	STAB1	g.III
1.76066e-09	5.90524	0.00982558	1.98103e-08	ADGRE5	g.III
2.56062e-09	5.84318	0.00972093	2.84896e-08	IPO5	g.III
3.04153e-09	5.81446	0.00967388	3.37304e-08	GNB4	g.III
3.46023e-09	5.79284	0.00963818	3.82767e-08	WDPCP	g.III
3.69937e-09	5.78161	0.00961582	4.07988e-08	PSORS1C1	g.III
6.05157e-09	5.69827	0.00948004	6.58596e-08	RILPL1	g.III
6.60604e-09	5.6833	0.00945493	7.17634e-08	IFT43	g.III
9.43481e-09	5.62206	0.00935262	1.01434e-07	PRIM2	g.III
1.0129e-08	5.60978	0.00933244	1.08702e-07	KATNBL1	g.III
1.18431e-08	5.58266	0.00928722	1.26642e-07	TMEM165	g.III
1.51096e-08	5.54016	0.00921512	1.60424e-07	VAT1L	g.III
1.55458e-08	5.53518	0.00920319	1.64837e-07	RELB	g.III	v-rel avian reticuloendotheliosis viral oncogene homolog B
1.59343e-08	5.53085	0.00919583	1.68731e-07	SPTB	g.III
2.71846e-08	5.4364	0.00903986	2.83224e-07	SLC35F2	g.III
3.28616e-08	5.40249	0.00898584	3.40001e-07	WTIP	g.III
3.85809e-08	5.37364	0.00893331	3.97971e-07	CSMD2	g.III
5.53998e-08	5.30806	0.00882748	5.65608e-07	ITGB3	g.III
5.83341e-08	5.29864	0.00881285	5.94297e-07	ATP2B4	g.III
6.97926e-08	5.26579	0.00875785	7.0682e-07	MORF4L1	g.III
7.04446e-08	5.26409	0.00875491	7.12819e-07	PTPN21	g.III
7.08397e-08	5.26306	0.00875343	7.16515e-07	AKAP13	g.III
7.83305e-08	5.24455	0.00872254	7.89943e-07	JAZF1	g.III	JAZF zinc finger 1
7.96605e-08	5.24145	0.00871611	8.02003e-07	RNF141	g.III
9.14065e-08	5.21602	0.00867318	9.16018e-07	SGMS2	g.III
9.7067e-08	5.20487	0.00865305	9.7071e-07	UBE2QL1	g.III
9.96042e-08	5.20007	0.00864821	9.94006e-07	PTPRM	g.III
1.48332e-07	5.12555	0.00852212	1.45778e-06	FLACC1	g.III
1.81168e-07	5.08775	0.00846067	1.76815e-06	SRPK2	g.III
1.9105e-07	5.07767	0.00844387	1.85852e-06	PAFAH1B1	g.III
2.53284e-07	5.02381	0.00835335	2.4411e-06	SNX19	g.III
2.67858e-07	5.01306	0.00833594	2.57637e-06	MRTFA	g.III
2.76514e-07	5.00694	0.00832496	2.65643e-06	TINAGL1	g.III
3.16029e-07	4.98116	0.00828246	3.02147e-06	WDR60	g.III
3.44756e-07	4.96429	0.00825368	3.28824e-06	SMS	g.III
3.69665e-07	4.95074	0.00823147	3.5202e-06	ACSL4	g.III
3.70982e-07	4.95004	0.00823049	3.53134e-06	RASSF8	g.III
4.79981e-07	4.89967	0.00814497	4.53282e-06	CCT8	g.III
6.68936e-07	4.83404	0.00803676	6.22776e-06	CDK8	g.III
7.39915e-07	4.81394	0.00800246	6.85231e-06	FAM180A	g.III
7.50585e-07	4.81108	0.0078218	6.94574e-06	MORC1	g.III
7.64636e-07	4.80737	0.00798867	7.06757e-06	SCHIP1	g.III
9.00172e-07	4.77463	0.0079378	8.25969e-06	CTNNA1	g.III
9.23733e-07	4.76943	0.00792909	8.47263e-06	SRSF11	g.III
1.0151e-06	4.75039	0.00789493	9.28931e-06	VWA5A	g.III
1.03351e-06	4.74676	0.00789109	9.43975e-06	ARPC2	g.III
1.05233e-06	4.74311	0.00788482	9.60427e-06	MAST2	g.III
1.12723e-06	4.72916	0.00786074	1.02526e-05	FADS3	g.III
1.17076e-06	4.72147	0.00784893	1.06405e-05	CBR4	g.III
1.35719e-06	4.69133	0.00779843	1.22603e-05	TMCO3	g.III
1.41457e-06	4.68285	0.00778361	1.27402e-05	RTF1	g.III
1.54231e-06	4.6651	0.00772331	1.38489e-05	CLVS1	g.III
2.02398e-06	4.6089	0.00766102	1.78787e-05	HNRNPA2B1	g.III
2.18634e-06	4.59283	0.00763297	1.92348e-05	ABHD5	g.III
2.32053e-06	4.58039	0.0076133	2.03331e-05	CYFIP1	g.III
2.48252e-06	4.56626	0.00758979	2.17128e-05	WIPF1	g.III
2.52373e-06	4.56281	0.0075839	2.20651e-05	UHRF1BP1L	g.III
2.86336e-06	4.53624	0.0073885	2.49071e-05	PRSS3	g.III
2.99678e-06	4.52662	0.00752361	2.60392e-05	SH3D19	g.III
3.15913e-06	4.51545	0.00750416	2.73505e-05	MYL12A	g.III
3.9602e-06	4.46732	0.00742392	3.39784e-05	RNF11	g.III
4.6499e-06	4.43284	0.00736654	3.95978e-05	SCYL2	g.III
4.68222e-06	4.43135	0.0073639	3.98447e-05	HIVEP3	g.III	human immunodeficiency virus type I enhancer binding protein 3
4.68891e-06	4.43104	0.00736362	3.98874e-05	IRS2	g.III
4.8465e-06	4.42391	0.00734066	4.11548e-05	SCGB3A2	g.III
4.86084e-06	4.42327	0.00734547	4.1262e-05	CEBPG	g.III	CCAAT/enhancer binding protein gamma
5.03383e-06	4.41572	0.00733741	4.2685e-05	GMPR	g.III
5.29207e-06	4.40488	0.00731782	4.47004e-05	DNAJA1	g.III
5.70237e-06	4.38867	0.00729295	4.79292e-05	CAPN2	g.III
5.89409e-06	4.38147	0.00728108	4.9471e-05	VPS13B	g.III
6.84839e-06	4.34867	0.00722635	5.72599e-05	STT3B	g.III
7.04463e-06	4.34247	0.00721583	5.87773e-05	ARL5A	g.III
7.72859e-06	4.32207	0.00717961	6.41706e-05	EXPH5	g.III
8.56936e-06	4.29924	0.00713604	7.0832e-05	MCOLN2	g.III
9.09792e-06	4.28595	0.0071214	7.49419e-05	YAF2	g.III
9.35815e-06	4.27968	0.00711077	7.70059e-05	HNRNPK	g.III	heterogeneous nuclear ribonucleoprotein K
9.36508e-06	4.27951	0.00711096	7.70365e-05	AFF4	g.III	AF4/FMR2 family member 4
1.10335e-05	4.24288	0.00704606	9.03256e-05	TAF13	g.III
1.27349e-05	4.2106	0.00699529	0.000103406	CSPG4	g.III
1.31542e-05	4.20327	0.00698348	0.000106556	ARMH4	g.III
1.33114e-05	4.20058	0.00697797	0.000107757	CMC2	g.III
1.64535e-05	4.15236	0.00689846	0.000132075	ANKUB1	g.III
1.65023e-05	4.15168	0.00689718	0.000132422	SARNP	g.III
1.66241e-05	4.15	0.00689432	0.00013331	FEZ2	g.III
1.66523e-05	4.14961	0.00689294	0.000133492	MAP7	g.III
1.81066e-05	4.1304	0.00686191	0.000144424	TNPO1	g.III
1.84652e-05	4.12589	0.00685255	0.00014699	SBDS	g.III
1.92186e-05	4.11668	0.0068387	0.000152683	OXSR1	g.III
1.96671e-05	4.11136	0.0068294	0.000156091	PDE7A	g.III
2.27986e-05	4.07712	0.00677244	0.000179574	CD200	g.III
2.36819e-05	4.06827	0.00675431	0.000186102	MDFIC2	g.III
2.44362e-05	4.06096	0.00674595	0.000191526	LRCH1	g.III
2.48042e-05	4.05746	0.00673982	0.000194156	IPO7	g.III
3.19906e-05	3.99762	0.00664016	0.000247253	ZHX2	g.III	zinc fingers and homeoboxes 2
3.29576e-05	3.99057	0.00662831	0.000254233	DNAJC13	g.III
3.46725e-05	3.97852	0.00660679	0.000266946	YIF1B	g.III
3.56853e-05	3.97167	0.00659569	0.000274479	WEE1	g.III
3.79642e-05	3.9569	0.00657197	0.000291222	PCSK7	g.III
3.98055e-05	3.94557	0.00655318	0.000304505	YTHDC2	g.III
4.18665e-05	3.93346	0.00653246	0.000319556	KLHL5	g.III
4.26042e-05	3.92926	0.00652589	0.000324668	FGD4	g.III
4.26182e-05	3.92918	0.006525	0.000324672	KRR1	g.III
4.2955e-05	3.92729	0.00652252	0.000327029	MAP3K7	g.III
4.99378e-05	3.89089	0.00646126	0.000376834	MAPKAPK2	g.III
5.21204e-05	3.8805	0.00644281	0.00039182	ZYX	g.III
5.29472e-05	3.87667	0.0064382	0.000397661	ETV6	g.III	ets variant 6
5.34904e-05	3.87419	0.00643387	0.000401237	TUBB6	g.III
5.70796e-05	3.85834	0.00640313	0.000426688	FHL3	g.III
5.90294e-05	3.85012	0.00638691	0.000439889	DOK7	g.III
6.12135e-05	3.84121	0.00637892	0.000455172	NEDD4	g.III
6.19765e-05	3.83817	0.00637261	0.000459988	DENND2C	g.III
6.25361e-05	3.83596	0.0063702	0.000463853	GSK3B	g.III
6.34304e-05	3.83247	0.00636434	0.000469904	VAPA	g.III
6.94533e-05	3.81011	0.006327	0.000510883	OGT	g.III
7.00428e-05	3.80802	0.00632342	0.000514745	RAPGEF1	g.III
7.39161e-05	3.79468	0.00629725	0.00054221	TRNP1	g.III
8.04616e-05	3.77358	0.00626556	0.000587342	UBL3	g.III
8.56762e-05	3.75789	0.00623872	0.000623505	EML2	g.III
8.70037e-05	3.75404	0.0062332	0.00063278	USP12	g.III
8.91228e-05	3.74801	0.00622291	0.000647013	STAM	g.III
0.000102566	3.71261	0.0061641	0.000736117	OPA1	g.III
0.000121652	3.66921	0.00609163	0.000866597	ATF6	g.III	activating transcription factor 6
0.000137271	3.63821	0.00603876	0.000972361	NOL7	g.III
0.0001408	3.63166	0.00592622	0.000995208	KRT80	g.III
0.000152942	3.61026	0.00599319	0.00107604	PIP5K1A	g.III
0.000156889	3.60365	0.00598219	0.00110316	APC	g.III
0.000167849	3.58607	0.0059528	0.00117538	LUC7L	g.III
0.00018151	3.5656	0.00591857	0.00126108	FARP2	g.III
0.000181687	3.56535	0.00591816	0.00126195	BRD4	g.III
0.000186311	3.55875	0.0059071	0.00129219	DENND5A	g.III
0.000197677	3.54317	0.00588126	0.00136547	ITSN2	g.III
0.000202085	3.53735	0.00586599	0.00139391	GFPT2	g.III
0.000206283	3.53191	0.00586034	0.00142122	BAG3	g.III
0.000218842	3.51625	0.00583477	0.00150127	RAP1GAP2	g.III
0.000223673	3.51045	0.00551739	0.00153177	CPA4	g.III
0.000231697	3.50107	0.00581087	0.00158084	UBR4	g.III
0.000233291	3.49924	0.00580456	0.0015899	LOXL4	g.III
0.000234877	3.49744	0.00580459	0.00159889	CABLES1	g.III
0.000253948	3.47656	0.00576943	0.00171941	NTF3	g.III
0.000270857	3.45923	0.0057364	0.00182255	OCIAD2	g.III
0.000289534	3.44123	0.00571038	0.00194004	TPGS2	g.III
0.000291309	3.43958	0.00569482	0.00195084	AOAH	g.III
0.000326948	3.40821	0.00565578	0.00217369	SLAIN2	g.III
0.000327326	3.4079	0.00565525	0.00217527	CLEC16A	g.III
0.000327598	3.40767	0.00565434	0.00217619	ARHGAP23	g.III
0.000355869	3.38502	0.00561702	0.0023477	HNRNPLL	g.III
0.000369675	3.37456	0.00559075	0.00243341	TBXAS1	g.III
0.000388069	3.36117	0.00554044	0.00254887	HIST1H2BC	g.III
0.000390444	3.35948	0.00556468	0.00256307	CAMK2B	g.III
0.000398481	3.35385	0.00536538	0.00261152	EFCAB12	g.III
0.000400541	3.35242	0.00556204	0.00262193	TNFRSF10B	g.III
0.00041452	3.34291	0.00554589	0.00270331	HECA	g.III
0.000467598	3.30933	0.0054907	0.00302636	ZFC3H1	g.III
0.000481775	3.30096	0.00547676	0.0031139	FOXO1	g.III	forkhead box O1
0.000491923	3.29511	0.005467	0.00317606	FOXO3	g.III	forkhead box O3
0.000495915	3.29283	0.00546144	0.00319752	DNAJB4	g.III
0.000529745	3.27423	0.00542769	0.00339676	PRKAB1	g.III
0.000564519	3.25623	0.00540127	0.00360007	SPAG1	g.III
0.000590626	3.24337	0.00537582	0.00374659	FZD2	g.III
0.000611338	3.23354	0.0053634	0.00386873	NUP43	g.III
0.000617213	3.2308	0.00535917	0.00390482	ELP1	g.III
0.000656424	3.21316	0.00532991	0.0041311	C9orf85	g.III
0.000667567	3.20832	0.0053204	0.0041924	TBCCD1	g.III
0.000669845	3.20734	0.00531547	0.0042056	CRYBG1	g.III
0.000680412	3.20283	0.00531266	0.004263	NINL	g.III
0.000681943	3.20219	0.00531183	0.00427148	SF3B1	g.III
0.000712683	3.18946	0.00529047	0.0044373	FRS2	g.III
0.00071655	3.1879	0.00528479	0.00445442	EMP3	g.III
0.000745191	3.17655	0.0052688	0.0046097	WASL	g.III
0.00077426	3.16543	0.00525007	0.00476856	TNFAIP8	g.III
0.000836285	3.14295	0.00521266	0.00512286	GLCCI1	g.III
0.000836546	3.14285	0.00521192	0.00512315	H2AFJ	g.III
0.00103062	3.08126	0.00510961	0.00619587	HSP90AA1	g.III
0.00105484	3.07434	0.00509624	0.00632144	FSTL3	g.III
0.00106339	3.07193	0.00509302	0.00636886	CTHRC1	g.III
0.00109467	3.06327	0.00507934	0.00653822	DIPK2A	g.III
0.00112458	3.05519	0.00506604	0.00669349	SRGAP2B	g.III
0.00112787	3.05432	0.00480823	0.00671136	DRC7	g.III
0.00114842	3.04889	0.0050555	0.0068269	TTC8	g.III
0.00118401	3.03972	0.00491625	0.00701403	ENTHD1	g.III
0.00124141	3.02543	0.00501448	0.00730881	MICALL1	g.III
0.00131836	3.00719	0.00498596	0.00772383	ILKAP	g.III
0.0013504	2.99989	0.00497397	0.00789805	RIC1	g.III
0.00142906	2.9826	0.00494505	0.00832145	IDS	g.III
0.0014352	2.98129	0.00494107	0.0083511	LIN9	g.III
0.00145099	2.97794	0.00493696	0.00842861	FOXP1	g.III	forkhead box P1
0.00151652	2.96437	0.00491254	0.0087667	TNFAIP1	g.III
0.00152109	2.96344	0.00491204	0.00878678	MYL12B	g.III
0.00154116	2.95941	0.00490632	0.00889625	MED27	g.III
0.00155469	2.95671	0.00490189	0.00896137	HERC4	g.III
0.00156243	2.95518	0.00489925	0.00900384	RNF38	g.III
0.00164078	2.94005	0.00487401	0.00941901	DOP1A	g.III
0.00164706	2.93887	0.0048643	0.00945056	RBPMS2	g.III
0.00166208	2.93605	0.00486603	0.00953218	IFFO2	g.III
0.00170808	2.92758	0.00485253	0.00977489	TRIP10	g.III
0.00171153	2.92695	0.00485215	0.00978995	ZBTB38	g.III	zinc finger and BTB domain containing 38
0.0018072	2.90999	0.00482318	0.0102684	SERAC1	g.III
0.00181897	2.90796	0.00482039	0.0103279	SEC23A	g.III
0.0018699	2.89931	0.00479862	0.0105895	ZMAT4	g.III	zinc finger matrin-type 4
0.00188589	2.89664	0.00480158	0.0106674	AKAP9	g.III
0.00189007	2.89595	0.00479852	0.0106885	SLC9C1	g.III
0.00209055	2.86417	0.00474724	0.0117466	TNKS2	g.III
0.00211749	2.86011	0.00473138	0.0118819	DEDD2	g.III
0.00212517	2.85896	0.00473827	0.0119166	DDX1	g.III
0.0021525	2.8549	0.00473179	0.0120529	STAG2	g.III
0.00215479	2.85456	0.00473073	0.0120629	USP42	g.III
0.00218084	2.85075	0.00472467	0.0121859	RHEB	g.III
0.00224322	2.84177	0.00470993	0.0125044	ZFR	g.III
0.00228804	2.83545	0.00469928	0.0127344	DDX17	g.III
0.00229766	2.83411	0.00469716	0.01277	SON	g.III
0.00231357	2.83191	0.00469282	0.0128466	DCTN2	g.III
0.00233933	2.82836	0.00468737	0.0129775	LGR4	g.III
0.00235515	2.82621	0.00468376	0.0130516	CALM2	g.III
0.00235541	2.82617	0.00468344	0.0130516	G2E3	g.III
0.00237789	2.82313	0.00466809	0.0131548	EIF5A	g.III
0.00240334	2.81971	0.00467248	0.0132803	ZCCHC10	g.III
0.00241015	2.8188	0.00467158	0.0133056	GAB1	g.III
0.00241965	2.81754	0.00466877	0.0133426	AP3D1	g.III
0.0024209	2.81738	0.00466882	0.0133464	WBP4	g.III
0.00242309	2.81708	0.00465888	0.0133524	GALNT12	g.III
0.00244846	2.81374	0.00466061	0.0134767	DYNLT3	g.III
0.00260083	2.79427	0.00462924	0.0142465	NSMF	g.III
0.00265068	2.78813	0.00461817	0.0144897	STIP1	g.III
0.00273987	2.77739	0.00451434	0.0149397	TIMM10	g.III
0.00279595	2.7708	0.00459094	0.0152246	CWC22	g.III
0.00283714	2.76603	0.00458234	0.0153998	UBC	g.III
0.00289758	2.75915	0.00457182	0.0156852	ME1	g.III
0.00297046	2.75102	0.00455727	0.0160109	NIPSNAP3A	g.III
0.00297708	2.7503	0.00455701	0.016043	CAPZA1	g.III
0.00299088	2.74878	0.00455322	0.0160992	KLF10	g.III	Kruppel-like factor 10
0.00305278	2.74206	0.00454318	0.0163918	EXT2	g.III
0.00309761	2.73727	0.00453477	0.0166064	UCHL3	g.III
0.00311775	2.73513	0.00453138	0.0167063	TNK2	g.III
0.00315548	2.73117	0.00452519	0.0168781	GATAD2B	g.III	GATA zinc finger domain containing 2B
0.00330078	2.7163	0.00449923	0.0175462	UPRT	g.III
0.00331534	2.71485	0.00436382	0.0176156	PRR15L	g.III
0.00343919	2.70268	0.0044773	0.018189	CAP1	g.III
0.00354061	2.693	0.00446055	0.0186882	COQ10B	g.III
0.0035493	2.69218	0.0044587	0.0187258	DACT1	g.III
0.00360658	2.68684	0.0044494	0.0190112	TXNDC9	g.III
0.00368151	2.67996	0.00443965	0.0193508	TMEM87A	g.III
0.00371829	2.67663	0.00443359	0.0195227	RBM23	g.III
0.00377715	2.67137	0.0044086	0.019771	HBEGF	g.III
0.00381029	2.66843	0.00441818	0.0199226	PTPN20	g.III
0.00391253	2.65953	0.00440461	0.0204126	SMG5	g.III
0.00392809	2.65819	0.00439704	0.0204759	CA12	g.III
0.0039886	2.65303	0.00438995	0.0207687	RPS4X	g.III
0.00401804	2.65055	0.00435439	0.0208992	CDKN3	g.III
0.00402792	2.64972	0.00438912	0.0209415	PPP4R1	g.III
0.00412495	2.64167	0.00436223	0.0213995	HSPA1B	g.III
0.00416797	2.63815	0.00436922	0.0216133	HSPD1	g.III
0.00417829	2.63731	0.00436462	0.0216433	TOR3A	g.III
0.00430672	2.62703	0.00433923	0.0222316	FRMPD4	g.III
0.00439819	2.61987	0.00433887	0.0226207	FAM199X	g.III
0.00454663	2.60853	0.00431301	0.0232791	TMEM82	g.III
0.0046816	2.5985	0.00425033	0.0238731	CHST9	g.III
0.00497309	2.5777	0.0042689	0.0250656	PDCD6IP	g.III
0.00508066	2.57029	0.00425573	0.0255539	TXNDC12	g.III
0.0051611	2.56484	0.00424691	0.0259367	CCNYL1	g.III
0.00516431	2.56463	0.00424704	0.0259474	RAB7A	g.III
0.00522319	2.56069	0.00423779	0.0261772	DDAH2	g.III
0.00525397	2.55865	0.00423665	0.0263039	URB1	g.III
0.00532745	2.55382	0.00422899	0.0266273	TET2	g.III	tet methylcytosine dioxygenase 2
0.00538266	2.55023	0.00422139	0.0268751	HNRNPUL2	g.III
0.00541716	2.548	0.00421925	0.0270248	WDR41	g.III
0.00544309	2.54633	0.00415969	0.0271259	MALL	g.III
0.00585699	2.52065	0.00417287	0.0289234	PRDM4	g.III	PR domain 4
0.00591936	2.51692	0.00416735	0.0291712	APP	g.III
0.00608212	2.50734	0.00415114	0.0298422	TTC23	g.III
0.00615117	2.50335	0.00414379	0.0301212	NFRKB	g.III	nuclear factor related to kappaB binding protein
0.00618739	2.50127	0.00414131	0.03028	RABGEF1	g.III
0.00622434	2.49916	0.00413253	0.0304297	DNAJB5	g.III
0.00629953	2.49491	0.00413049	0.030747	PPP1R13L	g.III	protein phosphatase 1 regulatory subunit 13 like
0.00630081	2.49483	0.00413032	0.030747	NUP58	g.III
0.00630756	2.49445	0.0041296	0.0307737	VKORC1L1	g.III
0.00631448	2.49406	0.00412925	0.0307948	KDM6A	g.III
0.00635855	2.4916	0.00410801	0.0309655	UBE2M	g.III
0.00660775	2.47791	0.00410198	0.0319888	CCND2	g.III
0.00664802	2.47574	0.00409865	0.0321462	UBE2D3	g.III
0.00676222	2.46965	0.00408812	0.0326259	CDC37L1	g.III
0.00680025	2.46765	0.00408476	0.0327829	UEVLD	g.III
0.0068821	2.46336	0.00407701	0.0331234	GNPNAT1	g.III
0.00695126	2.45977	0.00397213	0.0334032	GABRA6	g.III
0.00702039	2.45622	0.00406586	0.0336951	SUGP2	g.III
0.00707601	2.45338	0.00406034	0.033925	HAPLN3	g.III
0.00726666	2.4438	0.00402283	0.0347096	GRIN2B	g.III
0.00731473	2.44142	0.00404137	0.0349044	CSNK1A1	g.III
0.00733731	2.44031	0.00403883	0.0349842	HMGN1	g.III
0.00735261	2.43956	0.0040382	0.0350502	CNOT4	g.III	CCR4-NOT transcription complex subunit 4
0.00752881	2.43099	0.00402377	0.0357689	TOM1L1	g.III
0.00755345	2.42981	0.00401798	0.0358647	CTDNEP1	g.III
0.00762681	2.4263	0.00400055	0.0361484	ARIH2OS	g.III
0.00764885	2.42525	0.00399349	0.0362313	MAP6D1	g.III
0.00773564	2.42115	0.00400678	0.03657	CDK7	g.III
0.00776587	2.41974	0.0040008	0.0366741	GPT2	g.III
0.00776673	2.4197	0.00400489	0.0366741	ETFDH	g.III
0.00786044	2.41533	0.00399708	0.0370721	HPS4	g.III
0.00787652	2.41459	0.00399653	0.0371333	MON2	g.III
0.00788537	2.41418	0.0039941	0.0371677	POLR2M	g.III
0.00790553	2.41325	0.00399426	0.0372554	KAT6A	g.III	lysine acetyltransferase 6A
0.00792092	2.41254	0.00399068	0.0373205	PPIC	g.III
0.00792686	2.41227	0.00399249	0.0373412	BAZ1B	g.III
0.00795613	2.41092	0.00398999	0.0374643	MXRA7	g.III
0.00801205	2.40837	0.00398591	0.037653	CDC42	g.III
0.00801395	2.40828	0.00398558	0.037653	HAGH	g.III
0.00801667	2.40816	0.00398315	0.037653	CYB561D1	g.III
0.00803789	2.40719	0.00398394	0.0377379	LNPK	g.III
0.0080598	2.4062	0.00398141	0.0378185	CDV3	g.III
0.00812066	2.40345	0.00396886	0.0380294	FHAD1	g.III
0.00812721	2.40315	0.00397689	0.0380527	FAM168B	g.III
0.00813478	2.40281	0.00397608	0.0380732	EIF4G1	g.III
0.00833232	2.39402	0.0039619	0.0388457	MAPK1IP1L	g.III
0.00839184	2.39141	0.00395784	0.0390775	TIAM2	g.III
0.00840555	2.39081	0.00395465	0.0391198	TBC1D25	g.III
0.00847317	2.38787	0.0039514	0.0393414	ANKRD27	g.III
0.00858757	2.38294	0.00394356	0.039803	FAM133B	g.III
0.00859111	2.38279	0.00394332	0.0398117	PSMD1	g.III
0.00865091	2.38023	0.00393905	0.0400423	IPO9	g.III
0.00927762	2.35435	0.00386228	0.0425234	BIN2	g.III
0.00931542	2.35284	0.00389314	0.0426559	ATP1B3	g.III
0.00948821	2.34599	0.0038802	0.0433392	PEA15	g.III
0.00954103	2.34392	0.00387836	0.0435223	DCAF8	g.III
0.00957094	2.34276	0.00387614	0.0436171	VDAC3	g.III
0.00963382	2.34031	0.00387227	0.0438471	DIAPH1	g.III
0.00967166	2.33885	0.00386822	0.0439924	RPS6KL1	g.III
0.00969997	2.33776	0.00386822	0.0441044	FBXW11	g.III
0.0097171	2.3371	0.00386611	0.0441654	METTL9	g.III
0.00988001	2.33087	0.0037176	0.0448037	GIMAP7	g.III
0.00996685	2.32759	0.00385074	0.0451206	YWHAG	g.III
0.00997554	2.32727	0.00385053	0.0451513	RSRC2	g.III
0.0100723	2.32364	0.00383258	0.0455633	SH2B2	g.III
0.0101532	2.32064	0.00383884	0.0458381	HSP90AB1	g.III
0.0102352	2.31761	0.00378737	0.0461433	HES6	g.III	hes family bHLH transcription factor 6
0.0102565	2.31683	0.00383269	0.0462221	DTWD2	g.III
0.0103052	2.31505	0.00382985	0.046424	LARS2	g.III
0.0105352	2.30672	0.00381606	0.0472111	YBX3	g.III	Y-box binding protein 3
0.0106198	2.3037	0.00381095	0.0475279	KDSR	g.III
0.0106473	2.30272	0.00380949	0.0476329	TOR1AIP1	g.III
0.0110551	2.28847	0.00378575	0.0492455	CALM1	g.III
0.0111016	2.28687	0.00378186	0.0494067	ANKRD37	g.III
0.0111275	2.28599	0.00375559	0.0495037	BTLA	g.III
0.0111802	2.28419	0.00377293	0.049711	CCDC124	g.III
0.0112025	2.28343	0.00377628	0.0497634	TRAPPC2	g.III
0.0112527	2.28173	0.00376108	0.0499305	CD101	g.III
0	187.619	0.313273	0	DLGAP1	g.IV
0	163.449	0.272911	0	SERPINE1	g.IV
0	135.38	0.226037	0	ROBO2	g.IV
0	128.294	0.214211	0	COL8A1	g.IV
0	117.847	0.196767	0	VCAN	g.IV
0	110.371	0.184272	0	MGAT4C	g.IV
0	110.263	0.184086	0	SLC14A1	g.IV
0	105.59	0.176298	0	PDGFD	g.IV
0	94.5667	0.157886	0	FRMD4B	g.IV
0	92.4976	0.154433	0	ATRNL1	g.IV
0	91.0156	0.151959	0	CDH11	g.IV
0	89.9559	0.15018	0	RUNX1	g.IV	runt related transcription factor 1
0	88.4456	0.147615	0	CYTL1	g.IV
0	87.9009	0.146757	0	ITGBL1	g.IV
0	86.5002	0.144398	0	CPNE4	g.IV
0	79.1747	0.132185	0	LTBP2	g.IV
0	77.6378	0.129616	0	DOCK10	g.IV
0	75.6598	0.126312	0	FMO2	g.IV
0	75.4158	0.12584	0	KCNB2	g.IV
0	72.6497	0.121279	0	POU6F2	g.IV	POU class 6 homeobox 2
0	69.6795	0.116311	0	ARHGAP18	g.IV
0	69.1817	0.115496	0	FN1	g.IV
0	68.9155	0.115052	0	PRR16	g.IV
0	68.0785	0.113651	0	TFPI	g.IV
0	64.2944	0.10733	0	COL21A1	g.IV
0	64.2043	0.107184	0	GRIA1	g.IV
0	59.8894	0.0999789	0	ADGRB3	g.IV
0	59.7089	0.0996743	0	EPHA4	g.IV
0	57.3302	0.0956975	0	TNFRSF11B	g.IV
0	55.2229	0.0921851	0	OXR1	g.IV
0	54.2838	0.0906018	0	IFITM10	g.IV
0	51.064	0.0852394	0	PDGFRA	g.IV
0	49.4959	0.0826023	0	ARHGAP15	g.IV
0	48.391	0.0807648	0	STK32B	g.IV
0	47.759	0.0796796	0	SYT12	g.IV
0	47.5893	0.0794377	0	HPSE2	g.IV
0	47.5699	0.0794043	0	MGP	g.IV
0	47.1427	0.0786854	0	LAMB1	g.IV
0	46.5757	0.0777383	0	CD55	g.IV
0	46.0019	0.0767868	0	TNS3	g.IV
0	45.2012	0.0754498	0	ARHGEF28	g.IV
0	45.2	0.0754264	0	DAPK2	g.IV
0	45.1032	0.075278	0	CACNB4	g.IV
0	44.5595	0.074378	0	SLC24A3	g.IV
0	42.7185	0.0712939	0	ARPP21	g.IV
0	42.533	0.0709937	0	EFEMP1	g.IV
0	42.4096	0.070787	0	CCN2	g.IV
0	42.3472	0.0706777	0	FGF1	g.IV
0	42.2696	0.0705539	0	DDAH1	g.IV
0	41.0874	0.0685753	0	PLXDC2	g.IV
0	39.6873	0.0662413	0	ITGA10	g.IV
0	39.5497	0.0660118	0	ITGA11	g.IV
0	39.4283	0.065785	0	TNC	g.IV
0	39.2755	0.0655421	0	GRM7	g.IV
0	39.0452	0.0651689	0	LMO7	g.IV
0	38.4238	0.0641288	0	SEMA5A	g.IV
0	38.3923	0.0640785	0	ITGA1	g.IV
0	38.1189	0.0636216	0	PEAK1	g.IV
0	37.6492	0.062838	0	MTHFD1L	g.IV
1.13852e-300	37.0436	0.0617782	9.86761e-299	WFDC1	g.IV
3.35063e-299	36.9523	0.0616726	2.86252e-297	GALNT10	g.IV
4.36096e-297	36.8204	0.0614353	3.7124e-295	LGR5	g.IV
7.7684e-287	36.1741	0.060372	6.49748e-285	STAC	g.IV
1.87419e-282	35.8943	0.0599072	1.54594e-280	NAV1	g.IV
2.98007e-278	35.624	0.0594321	2.41648e-276	ADAMTS19	g.IV
3.42127e-278	35.6201	0.0594479	2.76487e-276	AEBP1	g.IV	AE binding protein 1
4.49351e-277	35.5478	0.0593177	3.61917e-275	FAM189A1	g.IV
9.30267e-272	35.202	0.0587512	7.46742e-270	FRY	g.IV
4.23799e-271	35.159	0.0586791	3.39054e-269	MAML2	g.IV
2.74626e-257	34.2433	0.0571447	2.11913e-255	FAP	g.IV
7.68427e-254	34.0109	0.0567514	5.91046e-252	PLCXD3	g.IV
5.60269e-239	32.9903	0.0550477	4.14928e-237	SPRY1	g.IV
5.21187e-238	32.9226	0.0549423	3.83609e-236	ERCC6	g.IV
2.25918e-231	32.4556	0.0541638	1.62777e-229	ZDHHC14	g.IV
3.20569e-215	31.2899	0.0522175	2.18471e-213	ARHGAP24	g.IV
1.30344e-214	31.245	0.0521048	8.80777e-213	POSTN	g.IV
2.4446e-213	31.1512	0.0519855	1.64262e-211	NUAK1	g.IV
4.39039e-211	30.9843	0.0517048	2.92542e-209	COL15A1	g.IV
1.4821e-196	29.8863	0.0498616	9.50489e-195	COLEC12	g.IV
2.68633e-196	29.8664	0.0498405	1.71818e-194	GLIS3	g.IV	GLIS family zinc finger 3
1.30919e-191	29.5032	0.0492294	8.17678e-190	SAMHD1	g.IV
1.52995e-190	29.4199	0.0490948	9.45686e-189	CELF2	g.IV
1.71927e-189	29.3376	0.0489573	1.05183e-187	CAMK1D	g.IV
2.1901e-188	29.2508	0.0488107	1.33306e-186	WDR19	g.IV
1.10325e-187	29.1956	0.0487203	6.69818e-186	UTRN	g.IV
3.42385e-185	28.9986	0.0483916	2.05268e-183	NEO1	g.IV
1.23838e-183	28.8748	0.0481802	7.35069e-182	HEYL	g.IV	hes-related family bHLH transcription factor with YRPW motif-like
1.83381e-179	28.5407	0.0476265	1.08046e-177	UNC13C	g.IV
1.88344e-179	28.5397	0.0476233	1.10698e-177	SHC4	g.IV
6.56903e-174	28.0896	0.0468665	3.80479e-172	C5orf46	g.IV
4.45938e-171	27.8568	0.0464847	2.5338e-169	ANKRD44	g.IV
9.15415e-167	27.4985	0.0458857	5.12825e-165	TEAD1	g.IV	TEA domain transcription factor 1
9.24391e-163	27.1616	0.0453236	5.06004e-161	ATP10D	g.IV
1.20404e-162	27.1518	0.045307	6.57574e-161	PRSS23	g.IV
7.22291e-162	27.0859	0.0451955	3.93575e-160	ABLIM1	g.IV
3.51539e-160	26.9423	0.0449551	1.89396e-158	SVEP1	g.IV
2.76616e-157	26.694	0.044537	1.47371e-155	MYO1D	g.IV
1.33817e-154	26.4617	0.0441446	6.94369e-153	EGR1	g.IV	early growth response 1
6.36744e-151	26.1402	0.0436179	3.26857e-149	FRMD4A	g.IV
2.48017e-149	25.9999	0.0433626	1.26499e-147	WSCD2	g.IV
6.59264e-143	25.4255	0.0424153	3.28547e-141	FLI1	g.IV	Fli-1 proto-oncogene, ETS transcription factor
5.68323e-138	24.9752	0.0416452	2.76458e-136	THBS1	g.IV
1.02182e-136	24.8595	0.0412643	4.928e-135	HMGA2	g.IV	high mobility group AT-hook 2
2.01807e-135	24.7394	0.041278	9.69363e-134	COL4A4	g.IV
3.02325e-134	24.6299	0.0410898	1.4435e-132	ADAMTS12	g.IV
1.01464e-131	24.393	0.0407002	4.77781e-130	RASAL2	g.IV
1.13044e-131	24.3886	0.0406928	5.31261e-130	MMP16	g.IV
2.83283e-129	24.1614	0.0403133	1.30819e-127	UBE2E2	g.IV
4.57926e-129	24.1416	0.0402754	2.10655e-127	PCDH10	g.IV
6.40462e-128	24.0322	0.0400971	2.92935e-126	MICAL2	g.IV
4.691e-127	23.9494	0.0399494	2.14148e-125	FMNL3	g.IV
7.80417e-125	23.7352	0.0396005	3.5157e-123	THBS2	g.IV
3.30285e-120	23.2829	0.0388444	1.45235e-118	SEMA6D	g.IV
4.53529e-118	23.0709	0.038487	1.96894e-116	HAPLN1	g.IV
3.38513e-117	22.9838	0.0383469	1.46166e-115	MPPED2	g.IV
1.47513e-115	22.8193	0.0380665	6.32377e-114	SEC14L1	g.IV
2.8295e-107	21.9693	0.0366519	1.17304e-105	LRP1	g.IV
2.64225e-101	21.3358	0.0355926	1.04818e-99	AHR	g.IV	aryl hydrocarbon receptor
3.18337e-100	21.2191	0.0353998	1.25246e-98	INPP4B	g.IV
7.70222e-98	20.9594	0.0349652	2.97169e-96	PRRX1	g.IV	paired related homeobox 1
1.55885e-91	20.2564	0.0337921	5.83557e-90	COL4A3	g.IV
1.56481e-91	20.2562	0.0337905	5.84874e-90	EPAS1	g.IV	endothelial PAS domain protein 1
4.46035e-90	20.0906	0.0335153	1.65677e-88	ASAP2	g.IV
8.33351e-90	20.0595	0.0334386	3.09064e-88	CDH6	g.IV
1.22685e-88	19.9253	0.0332295	4.50115e-87	MYO10	g.IV
1.46903e-85	19.5673	0.0326407	5.31627e-84	MYO1B	g.IV
1.80382e-85	19.5568	0.032623	6.51801e-84	EPB41L4A	g.IV
2.91237e-85	19.5324	0.0325794	1.0492e-83	IL34	g.IV
3.0938e-85	19.5293	0.0325684	1.11288e-83	ATP8A2	g.IV
3.14584e-84	19.4105	0.0323553	1.12149e-82	ESAM	g.IV
3.88458e-84	19.3997	0.0323614	1.38278e-82	EPS8	g.IV
3.70584e-83	19.2834	0.0321589	1.30942e-81	PAPSS2	g.IV
2.41828e-82	19.1861	0.0320021	8.45726e-81	ARHGAP22	g.IV
2.5907e-82	19.1825	0.0319584	9.04704e-81	RGS6	g.IV
9.38099e-82	19.1155	0.0318843	3.26641e-80	NGF	g.IV
1.14546e-80	18.9845	0.0316675	3.94819e-79	PLD1	g.IV
8.10791e-80	18.8814	0.0314954	2.78263e-78	COL1A2	g.IV
3.17659e-79	18.8092	0.0313753	1.08864e-77	FBN1	g.IV
2.2716e-77	18.5814	0.0309946	7.675e-76	FCHSD2	g.IV
5.35828e-77	18.5353	0.0309136	1.80783e-75	LPCAT2	g.IV
8.82418e-77	18.5085	0.0308711	2.973e-75	TPD52L1	g.IV
2.8654e-76	18.4449	0.030767	9.5999e-75	TANC1	g.IV
3.48044e-74	18.1836	0.0303303	1.15313e-72	LDLRAD4	g.IV
2.62324e-73	18.0725	0.0301392	8.63142e-72	PDE10A	g.IV
2.86448e-73	18.0677	0.0301363	9.41224e-72	ARMC9	g.IV
3.05652e-72	17.9366	0.0299119	9.96116e-71	PLEKHG1	g.IV
8.82864e-72	17.8775	0.0298195	2.86943e-70	MAGI1	g.IV
4.80553e-71	17.7828	0.0296582	1.55974e-69	COL16A1	g.IV
1.29343e-70	17.7272	0.0295667	4.1811e-69	IGFBP2	g.IV
2.98198e-69	17.5498	0.0292718	9.54912e-68	FBXO32	g.IV
4.96486e-68	17.3894	0.0290007	1.57304e-66	COL13A1	g.IV
2.81006e-67	17.2897	0.0288371	8.86799e-66	IGFBP7	g.IV
5.21371e-65	16.986	0.0283307	1.6197e-63	RBMS1	g.IV
9.0063e-65	16.9539	0.0282678	2.79067e-63	MCTP2	g.IV
1.63345e-61	16.507	0.0275304	4.87813e-60	ANTXR1	g.IV
2.05845e-61	16.493	0.0275042	6.13968e-60	OMD	g.IV
7.40193e-61	16.4155	0.0273776	2.19952e-59	GXYLT2	g.IV
1.3481e-60	16.3791	0.0273158	4.00099e-59	C2CD2	g.IV
1.40959e-60	16.3764	0.0273119	4.17829e-59	ADCY2	g.IV
4.10236e-60	16.3113	0.0271581	1.20853e-58	NELL2	g.IV
9.65099e-60	16.2589	0.0271158	2.83614e-58	STK39	g.IV
3.15225e-59	16.1863	0.0269765	9.24082e-58	SLC35F3	g.IV
1.09723e-57	15.9663	0.0266271	3.16608e-56	LIMCH1	g.IV
1.11055e-57	15.9655	0.0266243	3.20067e-56	GAS6	g.IV
1.44634e-57	15.949	0.0265987	4.16341e-56	VMP1	g.IV
2.89482e-57	15.9057	0.0265261	8.31297e-56	FNIP2	g.IV
8.25896e-57	15.8399	0.0264154	2.35755e-55	SPSB1	g.IV
3.84933e-56	15.7428	0.0262545	1.09099e-54	PLAGL1	g.IV	PLAG1 like zinc finger 1
7.17198e-56	15.7034	0.0261887	2.02791e-54	DAAM1	g.IV
3.42583e-55	15.6039	0.0260106	9.65244e-54	GALNT5	g.IV
4.67744e-55	15.584	0.0259784	1.3148e-53	ACAN	g.IV
6.51206e-55	15.5628	0.0259524	1.82834e-53	LTBP4	g.IV
4.04921e-53	15.2963	0.0255022	1.12368e-51	TMEM130	g.IV
1.098e-52	15.2312	0.0253948	3.03645e-51	LNX1	g.IV
2.42692e-52	15.1792	0.0253086	6.68828e-51	PCOLCE2	g.IV
4.27549e-52	15.142	0.0252181	1.17556e-50	EGR3	g.IV	early growth response 3
1.44174e-50	14.9089	0.0248613	3.91464e-49	DLC1	g.IV
2.4261e-49	14.7192	0.0245452	6.4771e-48	WWTR1	g.IV
4.19062e-49	14.6822	0.0244794	1.11382e-47	ANOS1	g.IV
4.61337e-49	14.6757	0.0244725	1.22211e-47	CBLB	g.IV
4.7206e-49	14.6741	0.0244534	1.24913e-47	GJA5	g.IV
8.60847e-49	14.6333	0.0243978	2.26788e-47	TBX20	g.IV	T-box 20
1.72194e-48	14.5861	0.0242901	4.51155e-47	CLCF1	g.IV
6.15667e-48	14.4989	0.0241759	1.60429e-46	NRK	g.IV
2.24255e-47	14.4099	0.0240278	5.7931e-46	CNTNAP3B	g.IV
5.96469e-47	14.3422	0.023901	1.53752e-45	CXCL12	g.IV
2.50898e-46	14.2421	0.0237394	6.43271e-45	FHL5	g.IV
1.4465e-45	14.1192	0.0235333	3.68889e-44	SRPX2	g.IV
1.59719e-45	14.1122	0.0235247	4.06884e-44	PTPRE	g.IV
5.78009e-45	14.0212	0.0233793	1.46004e-43	PHTF2	g.IV	putative homeodomain transcription factor 2
5.83424e-45	14.0206	0.0233784	1.47216e-43	COL4A1	g.IV
7.74446e-45	14.0004	0.023343	1.95211e-43	COLQ	g.IV
9.76788e-45	13.9839	0.0233173	2.45955e-43	ADD3	g.IV
1.24547e-44	13.9666	0.0232884	3.12623e-43	LIMA1	g.IV
1.58439e-44	13.9495	0.0232347	3.96861e-43	KRT86	g.IV
1.55707e-43	13.7855	0.022985	3.86779e-42	PHLDB1	g.IV
1.6971e-43	13.7793	0.0229723	4.21123e-42	VGLL3	g.IV
1.94804e-43	13.7694	0.0229589	4.82391e-42	SPARC	g.IV
2.0748e-43	13.7648	0.0229264	5.13249e-42	RXFP1	g.IV
8.32738e-43	13.664	0.0227787	2.04098e-41	JUNB	g.IV	jun B proto-oncogene
1.66274e-42	13.6136	0.0226986	4.06276e-41	GALNT2	g.IV
4.64637e-42	13.5383	0.0225728	1.12953e-40	ECM2	g.IV
4.66068e-42	13.5381	0.0225645	1.13186e-40	C12orf60	g.IV
5.43346e-42	13.5268	0.0225533	1.31686e-40	ITGA3	g.IV
1.13942e-41	13.4722	0.0224621	2.75313e-40	CEP126	g.IV
4.73756e-41	13.3666	0.0222831	1.13897e-39	RBMS3	g.IV
6.70074e-41	13.3408	0.022241	1.60771e-39	RHOJ	g.IV
1.1412e-40	13.3011	0.0221768	2.72985e-39	TBL1XR1	g.IV
2.06598e-40	13.2566	0.0221024	4.92726e-39	ARHGEF26	g.IV
6.79152e-40	13.167	0.0219514	1.60692e-38	PRKAA2	g.IV
6.92226e-40	13.1656	0.0219494	1.63624e-38	ADAMTS17	g.IV
7.06008e-40	13.1641	0.0219467	1.66717e-38	AXL	g.IV
4.4519e-39	13.0243	0.0217095	1.04406e-37	ITGA5	g.IV
9.5195e-39	12.9661	0.0216151	2.22596e-37	INHBA	g.IV
1.64569e-38	12.9241	0.0215469	3.83315e-37	SEPTIN11	g.IV
3.13759e-38	12.8744	0.0214639	7.28682e-37	CDK6	g.IV
3.49959e-38	12.8659	0.0214408	8.11179e-37	NKAIN2	g.IV
3.53386e-38	12.8652	0.0214487	8.18331e-37	KIAA0355	g.IV
9.37841e-38	12.7895	0.0213221	2.1592e-36	MPRIP	g.IV
1.14804e-37	12.7738	0.0212942	2.6406e-36	STK32A	g.IV
6.3768e-37	12.6397	0.0210598	1.45971e-35	FNDC1	g.IV
1.16809e-36	12.592	0.0209927	2.66367e-35	PCED1B	g.IV
1.62842e-36	12.5658	0.0209489	3.69928e-35	NHS	g.IV
2.40851e-36	12.5348	0.0208972	5.45071e-35	CREB3L2	g.IV	cAMP responsive element binding protein 3-like 2
1.17638e-35	12.4084	0.0206857	2.62992e-34	MRC2	g.IV
1.78803e-35	12.3748	0.0206296	3.99359e-34	TENM4	g.IV
2.01132e-35	12.3654	0.0206079	4.48813e-34	MOV10L1	g.IV
3.74919e-35	12.3152	0.0205278	8.31952e-34	TSPAN5	g.IV
1.05564e-34	12.2315	0.0203891	2.32523e-33	BGN	g.IV
1.21582e-34	12.22	0.0203697	2.67558e-33	PRKCA	g.IV
4.38399e-34	12.1153	0.0201964	9.60342e-33	RAPH1	g.IV
1.94724e-33	11.9924	0.0199913	4.24612e-32	CEP112	g.IV
4.63597e-33	11.9203	0.0198309	1.0045e-31	FOSB	g.IV	FBJ murine osteosarcoma viral oncogene homolog B
5.11469e-33	11.9122	0.0198527	1.10622e-31	ZBTB46	g.IV	zinc finger and BTB domain containing 46
5.1833e-33	11.911	0.0198526	1.12005e-31	SPRY4	g.IV
1.25384e-32	11.8372	0.0197303	2.69238e-31	CLU	g.IV
1.39359e-32	11.8283	0.0197167	2.9871e-31	SHTN1	g.IV
1.59199e-32	11.8171	0.0196832	3.4093e-31	GALNT16	g.IV
2.36803e-32	11.7837	0.0196428	5.04864e-31	COL5A2	g.IV
2.55359e-32	11.7774	0.0196277	5.43941e-31	MET	g.IV
4.94855e-32	11.7214	0.0195372	1.05128e-30	RAD9A	g.IV
5.49035e-32	11.7126	0.0195239	1.16535e-30	DIAPH2	g.IV
1.10186e-31	11.6534	0.0194245	2.33048e-30	BACH1	g.IV	BTB and CNC homology 1, basic leucine zipper transcription factor 1
1.58431e-31	11.6225	0.0193734	3.342e-30	ATP13A3	g.IV
2.69977e-31	11.5768	0.0192848	5.66502e-30	RGS2	g.IV
3.37923e-31	11.5576	0.0192611	7.05979e-30	ABLIM3	g.IV
3.97653e-31	11.5436	0.0192371	8.29317e-30	ADAMTS3	g.IV
9.66709e-31	11.467	0.0191105	2.00561e-29	GDF7	g.IV
1.08662e-30	11.4568	0.0190961	2.24658e-29	FARP1	g.IV
1.26668e-30	11.4435	0.0190648	2.61661e-29	FGD5	g.IV
1.53153e-30	11.4271	0.0190425	3.15553e-29	PLB1	g.IV
3.3157e-30	11.3598	0.0189347	6.79648e-29	CPEB3	g.IV
6.02369e-30	11.3075	0.0188472	1.22737e-28	PELI2	g.IV
1.7876e-29	11.2116	0.0186875	3.60549e-28	PHLDB2	g.IV
2.41933e-29	11.1848	0.018642	4.85918e-28	SSH1	g.IV
2.74421e-29	11.1736	0.0186231	5.50246e-28	LHFPL2	g.IV
2.88487e-29	11.1692	0.0186165	5.77964e-28	PICALM	g.IV
5.02593e-29	11.1198	0.0185303	1.00188e-27	SH3KBP1	g.IV
7.72995e-29	11.0813	0.0184479	1.53451e-27	VCAM1	g.IV
8.08188e-29	11.0773	0.0184619	1.60304e-27	LOXL1	g.IV
9.03096e-29	11.0674	0.0164797	1.78537e-27	WNT7B	g.IV
1.8925e-28	11.0009	0.0183355	3.71984e-27	ITGB5	g.IV
2.1464e-28	10.9895	0.0183163	4.21543e-27	TBX18	g.IV	T-box 18
3.12298e-27	10.7452	0.0179083	6.01974e-26	ITPR2	g.IV
8.55808e-27	10.6517	0.0177524	1.63905e-25	SEC24D	g.IV
1.04443e-26	10.6332	0.0177204	1.99711e-25	ANXA1	g.IV
2.91436e-26	10.5371	0.0175609	5.55493e-25	AHNAK	g.IV
8.03286e-26	10.4413	0.0173997	1.5178e-24	RILPL2	g.IV
9.68333e-26	10.4235	0.0155127	1.82534e-24	MESP2	g.IV	mesoderm posterior bHLH transcription factor 2
9.73025e-26	10.4231	0.0173695	1.83273e-24	MYLIP	g.IV
1.13399e-25	10.4085	0.0154918	2.13424e-24	GLP2R	g.IV
3.92838e-25	10.2895	0.0171247	7.29021e-24	FST	g.IV
5.59031e-25	10.2555	0.0152686	1.03343e-23	CYP2C18	g.IV
1.14949e-24	10.1856	0.0169725	2.10866e-23	PDGFA	g.IV
2.10248e-24	10.1267	0.0168696	3.84212e-23	TMEM178A	g.IV
3.96774e-24	10.0644	0.0167717	7.20123e-23	STARD13	g.IV
4.93332e-24	10.043	0.0167284	8.91988e-23	MOCS1	g.IV
5.72755e-24	10.0282	0.0167058	1.03403e-22	DUSP6	g.IV
1.26208e-23	9.94991	0.0165802	2.26823e-22	COL1A1	g.IV
2.05799e-23	9.90113	0.016499	3.68483e-22	BCAS3	g.IV
4.48011e-23	9.82304	0.0163679	7.9561e-22	HEG1	g.IV
7.76603e-23	9.76744	0.0162757	1.37202e-21	COL3A1	g.IV
1.11397e-22	9.73082	0.0162143	1.95793e-21	HK1	g.IV
1.38287e-22	9.7088	0.0161767	2.41988e-21	PLPP3	g.IV
1.53108e-22	9.69842	0.0161589	2.6714e-21	FZD4	g.IV
4.76914e-22	9.58178	0.0159655	8.24892e-21	NLRP1	g.IV
7.25286e-22	9.5384	0.0158926	1.24727e-20	ZNHIT6	g.IV
8.72023e-22	9.51927	0.0158613	1.49532e-20	EVI5	g.IV
1.25585e-21	9.48129	0.0157937	2.14426e-20	SFRP4	g.IV
2.23625e-21	9.4209	0.0156881	3.79386e-20	TMEM44	g.IV
3.57008e-21	9.37166	0.0156144	6.03106e-20	GRAMD2B	g.IV
1.72608e-20	9.20389	0.0153232	2.88537e-19	LRRC32	g.IV
2.0334e-20	9.18628	0.0153044	3.39434e-19	ATP6AP1L	g.IV
2.2571e-20	9.17504	0.0152864	3.75728e-19	FBXL2	g.IV
3.26396e-20	9.13521	0.0152138	5.407e-19	SULF2	g.IV
3.29457e-20	9.1342	0.0152169	5.45393e-19	RRBP1	g.IV
3.47645e-20	9.12838	0.0152075	5.75105e-19	GOLIM4	g.IV
3.66171e-20	9.12276	0.0151964	6.04498e-19	RGL3	g.IV
4.50094e-20	9.10038	0.0151595	7.41509e-19	TGFB1	g.IV
1.05656e-19	9.00724	0.015006	1.7299e-18	TCF7L1	g.IV	transcription factor 7 like 1
1.15175e-19	8.99777	0.0149904	1.88447e-18	TJP1	g.IV
1.28681e-19	8.98559	0.0149678	2.10257e-18	ATP2A3	g.IV
1.30632e-19	8.98393	0.0149475	2.133e-18	SOST	g.IV
1.31742e-19	8.983	0.014965	2.14967e-18	TLE1	g.IV
1.48189e-19	8.97005	0.014944	2.41308e-18	APBB2	g.IV
2.02149e-19	8.93578	0.0148856	3.27615e-18	PKIG	g.IV
2.30811e-19	8.92111	0.0148618	3.73308e-18	SKIL	g.IV	SKI-like proto-oncogene
2.48951e-19	8.91273	0.0148479	4.02104e-18	SCLT1	g.IV
2.51357e-19	8.91167	0.0148463	4.05169e-18	ABHD2	g.IV
3.33182e-19	8.88037	0.0147935	5.35981e-18	MEGF6	g.IV
4.47157e-19	8.84759	0.0147385	7.16439e-18	CCN3	g.IV
4.6219e-19	8.8439	0.0147302	7.39536e-18	GLRB	g.IV
5.73555e-19	8.81975	0.0146914	9.15278e-18	C1orf198	g.IV
7.28405e-19	8.79295	0.0146482	1.16006e-17	SMURF2	g.IV
7.68086e-19	8.78699	0.0146373	1.22164e-17	HPS5	g.IV
8.13917e-19	8.78048	0.0146255	1.29281e-17	IFT140	g.IV
8.26275e-19	8.77878	0.0146245	1.3107e-17	PARP8	g.IV
1.12456e-18	8.74404	0.0145626	1.77796e-17	NR4A1	g.IV	nuclear receptor subfamily 4 group A member 1
1.16059e-18	8.74048	0.0145604	1.83372e-17	COL5A1	g.IV
1.72362e-18	8.69569	0.0144857	2.71076e-17	BCAP29	g.IV
2.68378e-18	8.64528	0.0144017	4.20699e-17	CDC42BPA	g.IV
2.69448e-18	8.64482	0.014401	4.22099e-17	PPP1CB	g.IV
2.96872e-18	8.63375	0.0143824	4.64148e-17	FAM126A	g.IV
3.53039e-18	8.61391	0.0143493	5.50525e-17	PLSCR4	g.IV
4.44445e-18	8.58749	0.014303	6.90362e-17	TRAF3	g.IV
4.90586e-18	8.57613	0.014286	7.61045e-17	PLEKHH2	g.IV
5.25488e-18	8.56822	0.0142728	8.13604e-17	LRRK2	g.IV
1.06821e-17	8.48612	0.0141359	1.6422e-16	EDIL3	g.IV
1.27372e-17	8.46564	0.0140823	1.95562e-16	RIPOR2	g.IV
1.58335e-17	8.44025	0.0140581	2.42479e-16	PTGIR	g.IV
1.83795e-17	8.4228	0.0140256	2.80712e-16	TGM2	g.IV
1.83887e-17	8.42274	0.0140288	2.80712e-16	TEX2	g.IV
4.09426e-17	8.32848	0.0138688	6.21834e-16	ZNF273	g.IV	zinc finger protein 273
4.24502e-17	8.3242	0.0138636	6.43914e-16	C2CD6	g.IV
7.53997e-17	8.25587	0.0124579	1.1401e-15	CLCN1	g.IV
7.94405e-17	8.24963	0.0137369	1.19968e-15	HSPA5	g.IV
1.24814e-16	8.19546	0.0136504	1.88133e-15	ELF1	g.IV	E74-like factor 1 (ets domain transcription factor)
2.81103e-16	8.09724	0.0134854	4.20004e-15	TBC1D12	g.IV
3.48942e-16	8.07089	0.0134391	5.19418e-15	ETV5	g.IV	ets variant 5
4.61509e-16	8.03668	0.0133853	6.83154e-15	CAP2	g.IV
4.93496e-16	8.02847	0.0133717	7.3005e-15	RASA1	g.IV
5.51205e-16	8.01488	0.0133479	8.12908e-15	HSP90B1	g.IV
5.89829e-16	8.00656	0.0133321	8.688e-15	OSGIN2	g.IV
9.01895e-16	7.95414	0.013244	1.32033e-14	C4orf47	g.IV
9.80021e-16	7.94385	0.0132266	1.4312e-14	CHST15	g.IV
1.18689e-15	7.92007	0.0131906	1.72803e-14	PHACTR2	g.IV
1.2243e-15	7.91621	0.0131827	1.78142e-14	NEK11	g.IV
3.2839e-15	7.79253	0.0129742	4.71514e-14	BTBD19	g.IV
3.47026e-15	7.78556	0.0129655	4.97376e-14	CHIC2	g.IV
3.81175e-15	7.77369	0.0129448	5.45014e-14	IL13RA1	g.IV
3.88051e-15	7.77142	0.0129423	5.54514e-14	MAP4K4	g.IV
3.90917e-15	7.77049	0.0129408	5.57943e-14	MBNL2	g.IV
5.87724e-15	7.71868	0.0128464	8.32876e-14	ENPP2	g.IV
7.51493e-15	7.68728	0.0128018	1.06244e-13	SPECC1	g.IV
1.14332e-14	7.63339	0.0127004	1.60595e-13	NFATC2	g.IV	nuclear factor of activated T-cells, cytoplasmic, calcineurin-dependent 2
1.53884e-14	7.59501	0.0126476	2.15645e-13	LYST	g.IV
1.55695e-14	7.5935	0.0126231	2.18055e-13	SCG2	g.IV
1.83529e-14	7.57216	0.0126076	2.56587e-13	CASP4	g.IV
1.85144e-14	7.57103	0.0126071	2.58693e-13	OGN	g.IV
1.97674e-14	7.56252	0.0125924	2.76039e-13	SPDYA	g.IV
2.26489e-14	7.5448	0.0125612	3.15541e-13	SLC20A1	g.IV
2.63705e-14	7.52495	0.0125304	3.66536e-13	ST6GAL1	g.IV
2.84901e-14	7.51484	0.0125106	3.95079e-13	SLC41A3	g.IV
6.1204e-14	7.41415	0.0123443	8.41415e-13	CPPED1	g.IV
7.84729e-14	7.38113	0.0122896	1.07511e-12	ZFP36L2	g.IV	ZFP36 ring finger protein-like 2
1.02398e-13	7.34563	0.0122267	1.3965e-12	CRIP1	g.IV
1.22879e-13	7.3212	0.0121901	1.66949e-12	DPYSL2	g.IV
1.22904e-13	7.32118	0.0121874	1.66949e-12	NRP2	g.IV
1.34227e-13	7.30934	0.0121704	1.81815e-12	SYNPO	g.IV
1.45004e-13	7.29896	0.012137	1.96301e-12	UBASH3B	g.IV
1.58571e-13	7.28691	0.012133	2.14425e-12	FAM114A1	g.IV
1.95034e-13	7.25896	0.0120864	2.62692e-12	ABL1	g.IV
2.52193e-13	7.22411	0.0120229	3.38347e-12	ANKRD33B	g.IV
3.3248e-13	7.18645	0.0119411	4.44564e-12	CCBE1	g.IV
5.03403e-13	7.12957	0.0118682	6.69367e-12	TBC1D16	g.IV
5.16763e-13	7.12597	0.0118626	6.86368e-12	SCARA3	g.IV
5.46104e-13	7.11836	0.0118507	7.24535e-12	SMAD7	g.IV	SMAD family member 7
5.58457e-13	7.11527	0.0118463	7.40103e-12	CALU	g.IV
5.64282e-13	7.11384	0.0118433	7.46994e-12	MINDY4	g.IV
6.4864e-13	7.0946	0.0118118	8.56298e-12	OSBPL10	g.IV
6.69169e-13	7.09029	0.0118037	8.82425e-12	HTRA1	g.IV
7.15901e-13	7.08094	0.011788	9.41455e-12	CCDC57	g.IV
8.3927e-13	7.05888	0.0117487	1.10067e-11	ITPRIP	g.IV
9.24108e-13	7.04548	0.0117044	1.20862e-11	CLEC11A	g.IV
9.94312e-13	7.03528	0.011713	1.2983e-11	BICD1	g.IV
1.15386e-12	7.0145	0.0116651	1.50171e-11	GABRB1	g.IV
1.31246e-12	6.99647	0.0116063	1.70535e-11	THY1	g.IV
1.91982e-12	6.94296	0.0115587	2.4797e-11	ITGAV	g.IV
2.04095e-12	6.93432	0.0115443	2.63473e-11	GFPT1	g.IV
2.08778e-12	6.93111	0.011539	2.69373e-11	SCFD2	g.IV
2.32633e-12	6.91579	0.0114807	2.99345e-11	SHC3	g.IV
2.44878e-12	6.90851	0.0115008	3.14932e-11	TERF2IP	g.IV
2.67659e-12	6.89588	0.0114748	3.4386e-11	ARHGAP20	g.IV
2.76278e-12	6.89138	0.0114719	3.54552e-11	BCL2L1	g.IV
3.16065e-12	6.87221	0.0114363	4.04743e-11	TM4SF1	g.IV
3.29035e-12	6.86648	0.0114168	4.20901e-11	SMOX	g.IV
3.96529e-12	6.8398	0.0113863	5.06156e-11	TANK	g.IV
4.14661e-12	6.83339	0.0113758	5.28736e-11	NAALADL2	g.IV
4.15654e-12	6.83305	0.0113752	5.2972e-11	ANXA2	g.IV
4.2249e-12	6.83071	0.0113704	5.3786e-11	ZNFX1	g.IV	zinc finger, NFX1-type containing 1
4.73833e-12	6.81424	0.0113385	6.01941e-11	JAM2	g.IV
8.1224e-12	6.73632	0.0112136	1.02369e-10	JMJD1C	g.IV
8.66302e-12	6.72695	0.011197	1.09067e-10	TLE4	g.IV
8.89695e-12	6.72307	0.0111772	1.11954e-10	RIMS4	g.IV
9.50428e-12	6.71344	0.0111745	1.19408e-10	RAB8B	g.IV
1.26292e-11	6.67186	0.011106	1.58087e-10	YPEL2	g.IV
1.31711e-11	6.66569	0.0110834	1.64698e-10	IER3	g.IV
1.43083e-11	6.65352	0.0110742	1.78637e-10	PGM2L1	g.IV
1.58609e-11	6.63835	0.0110486	1.97506e-10	TMEM45A	g.IV
1.80581e-11	6.61919	0.0110168	2.24632e-10	EFHC1	g.IV
1.96819e-11	6.60645	0.0109947	2.44576e-10	FKBP10	g.IV
1.97787e-11	6.60573	0.0109481	2.45652e-10	CELSR1	g.IV
1.99385e-11	6.60453	0.0109932	2.47509e-10	IFT80	g.IV
2.21632e-11	6.58884	0.0109661	2.74982e-10	CYP4X1	g.IV
2.68564e-11	6.56026	0.0109192	3.32177e-10	NHSL2	g.IV
2.82654e-11	6.55263	0.0109067	3.49244e-10	FAT1	g.IV
3.08812e-11	6.53941	0.010884	3.80778e-10	PGM3	g.IV
3.3469e-11	6.52736	0.0108593	4.12261e-10	FRMD5	g.IV
3.371e-11	6.52629	0.010863	4.15017e-10	GNAQ	g.IV
5.99827e-11	6.43938	0.0107175	7.30573e-10	ACSS3	g.IV
6.8479e-11	6.41924	0.0106842	8.31516e-10	JAG1	g.IV
8.79858e-11	6.38097	0.0106203	1.06239e-09	HSPG2	g.IV
9.70798e-11	6.36589	0.0105911	1.16813e-09	CTSZ	g.IV
1.19589e-10	6.33381	0.010538	1.43537e-09	PRKAR1B	g.IV
1.6844e-10	6.28078	0.0104501	2.0076e-09	CCDC190	g.IV
1.82384e-10	6.2684	0.0104319	2.16947e-09	FGFR1OP2	g.IV
1.89748e-10	6.26224	0.010422	2.25482e-09	CCNY	g.IV
1.95758e-10	6.25737	0.010411	2.32393e-09	ADAMTS7	g.IV
2.37867e-10	6.22691	0.0103631	2.82102e-09	SIPA1L1	g.IV
2.84818e-10	6.19861	0.0103147	3.36285e-09	CTBS	g.IV
2.86466e-10	6.1977	0.010299	3.37897e-09	ADAM12	g.IV
2.99603e-10	6.19064	0.0102989	3.53045e-09	MMP2	g.IV
3.25485e-10	6.17757	0.0102796	3.82789e-09	FAM102B	g.IV
3.29242e-10	6.17575	0.0102762	3.87017e-09	SLC12A2	g.IV
3.96455e-10	6.14634	0.0102285	4.64427e-09	UVRAG	g.IV
4.17385e-10	6.13817	0.0102148	4.88228e-09	SPECC1L	g.IV
4.61193e-10	6.12229	0.0101884	5.38156e-09	MAP4K3	g.IV
5.17081e-10	6.10405	0.0101573	6.02489e-09	PRDM5	g.IV	PR domain 5
5.36128e-10	6.09827	0.0101478	6.24074e-09	DYNC2LI1	g.IV
5.60234e-10	6.09123	0.0101258	6.50637e-09	NRCAM	g.IV
5.76389e-10	6.08668	0.0101288	6.68337e-09	ARHGEF10	g.IV
5.81707e-10	6.08521	0.0101259	6.7385e-09	TBC1D19	g.IV
6.05225e-10	6.07885	0.0101119	7.00754e-09	PTN	g.IV
6.0575e-10	6.07871	0.010113	7.01023e-09	EPDR1	g.IV
7.71169e-10	6.03987	0.0100505	8.89019e-09	SLC25A37	g.IV
7.82128e-10	6.0376	0.0100191	9.01218e-09	COBL	g.IV
8.20696e-10	6.02982	0.0100332	9.45203e-09	STAT2	g.IV	signal transducer and activator of transcription 2
9.50723e-10	6.00601	0.0099921	1.0918e-08	XG	g.IV
1.01078e-09	5.99606	0.0099749	1.15744e-08	SFRP1	g.IV
1.02845e-09	5.99325	0.00997283	1.17711e-08	ATXN1	g.IV
1.04778e-09	5.99022	0.00990363	1.19751e-08	C4BPB	g.IV
1.12793e-09	5.97822	0.00994779	1.28788e-08	BAZ2B	g.IV
1.35862e-09	5.94783	0.00989641	1.54319e-08	AFAP1	g.IV
1.42869e-09	5.93959	0.00988139	1.61894e-08	LRRC8A	g.IV
1.5409e-09	5.92718	0.00986245	1.74361e-08	PTK2	g.IV
1.6131e-09	5.91965	0.00983978	1.821e-08	VEGFC	g.IV
1.64116e-09	5.91682	0.0098438	1.8518e-08	MGAT4A	g.IV
1.67605e-09	5.91335	0.00979469	1.89028e-08	LCP2	g.IV
[truncated: 2,037 more rows]

## Sheet: Chromatin accessibility
cCRE	p_value	morans_test_statistic	morans_I	q_value	Cluster	correlatedGene	closestGene	DisToClosestGene	width	score	relative_summit_position	promoterLevel	geneLevel	ExonIntron	Exons	peak	feature	feature.ranges.start	feature.ranges.end	feature.ranges.width	feature.strand	distance	insideFeature	distanceToSite	gene_id	gene_name
chr16-23835398-23837358	1.52e-170	27.8128	0.0477461	1.13e-167	p.I	PRKCB	PRKCB	0	1961	128	213	promoter4	promoter	exon	utr5	X46628	ENSG00000166501	23835983	24220611	384629	+	0	overlapStart	0	ENSG00000166501	PRKCB
chr21-45319477-45320351	2.08e-109	22.1914	0.0380933	7.73e-107	p.I	ADARB1/COL18A1	LINC00315	14220	875	48	272	undefined	distalIntergenic	intergenic	undefined	-	-	-	-	-	-	-	-	-	-	-
chr21-40052713-40053650	2.3e-108	22.0831	0.0379054	8.43e-106	p.I	NULL	DSCAM	0	938	116	550	undefined	geneBody	intron	undefined	X77803	ENSG00000171587	40010999	40847158	836160	-	0	inside	0	ENSG00000171587	DSCAM
chr1-237012480-237013507	5.17e-107	21.9419	0.0376643	1.87e-104	p.I	ACTN2/RYR2	AL359259.1	0	1028	116	551	promoter4	promoter	exon	otherExon	X11547	ENSG00000288099	237013373	237014200	828	+	0	overlapStart	0	ENSG00000288099	AL359259.1
chr3-15902897-15904570	1.74e-103	21.5694	0.0370242	5.96e-101	p.I	AC090945.1	AC090945.1	26918	1674	164	999	undefined	distalIntergenic	intergenic	undefined	-	-	-	-	-	-	-	-	-	-	-
chr5-60271299-60272124	1.25e-98	21.0457	0.0361181	3.94e-96	p.I	PART1/PDE4D	PDE4D	0	826	126	315	undefined	geneBody	intron	undefined	X99949	ENSG00000113448	58969038	60522120	1553083	-	0	inside	0	ENSG00000113448	PDE4D
chr3-12693387-12694637	1.16e-88	19.9283	0.0342033	3.09e-86	p.I	PPARG/RAF1	RAF1	29161	1251	190	530	undefined	distalIntergenic	intergenic	undefined	-	-	-	-	-	-	-	-	-	-	-
chr7-85184765-85187445	1.02e-83	19.3498	0.0332106	2.5e-81	p.I	SEMA3D	SEMA3D	0	2681	175	2116	promoter4	promoter	exon	utr5	X118297	ENSG00000153993	84995553	85186855	191303	-	0	overlapStart	0	ENSG00000153993	SEMA3D
chr17-9104205-9105140	8.08e-81	19.0029	0.032613	1.87e-78	p.I	MYH10/NTN1	NTN1	0	936	139	499	undefined	geneBody	intron	undefined	X50219	ENSG00000065320	9021510	9244000	222491	+	0	inside	0	ENSG00000065320	NTN1
chr20-13700460-13701212	3.6e-79	18.8025	0.0322664	8.06e-77	p.I	TASP1	ESF1	13110	753	207	435	undefined	distalIntergenic	intergenic	undefined	-	-	-	-	-	-	-	-	-	-	-
chr1-237041684-237043587	2.23e-76	18.4584	0.0316787	4.79e-74	p.I	ACTN2/RYR2	RYR2	0	1904	153	375	promoter4	promoter	exon	utr5	X11554	ENSG00000198626	237042184	237833988	791805	+	0	overlapStart	0	ENSG00000198626	RYR2
chr3-54599511-54600884	1.12e-72	17.9925	0.0308746	2.22e-70	p.I	CACNA2D3	CACNA2D3	0	1374	170	372	undefined	geneBody	intron	undefined	X83707	ENSG00000157445	54122547	55074557	952011	+	0	inside	0	ENSG00000157445	CACNA2D3
chr16-20610093-20613803	2.2e-71	17.8266	0.0305941	4.3e-69	p.I	THUMPD1	ACSM3	0	3711	105	1444	promoter4	promoter	exon	utr5	X46429	ENSG00000005187	20610243	20797581	187339	+	0	overlapStart	0	ENSG00000005187	ACSM3
chr1-178938512-178939973	3.99e-69	17.5333	0.0300891	7.52e-67	p.I	ANGPTL1	RALGPS2	16671	1462	92	608	undefined	distalIntergenic	intergenic	undefined	-	-	-	-	-	-	-	-	-	-	-
chr16-86343057-86344062	6.01e-67	17.2459	0.029593	1.09e-64	p.I	NULL	LINC00917	0	1006	128	447	undefined	geneBody	intron	undefined	X49064	ENSG00000168367	86331632	86349688	18057	-	0	inside	0	ENSG00000168367	LINC00917
chr10-76411513-76412336	1.58e-65	17.0559	0.0292652	2.77e-63	p.I	NULL	LRMDA	0	824	127	416	undefined	geneBody	intron	undefined	X16143	ENSG00000148655	75431624	76560168	1128545	+	0	inside	0	ENSG00000148655	LRMDA
chr12-5077643-5078975	1.14e-64	16.9403	0.02907	1.97e-62	p.I	NTF3	AC005906.3	9027	1333	101	847	undefined	distalIntergenic	intergenic	undefined	-	-	-	-	-	-	-	-	-	-	-
chr1-47836755-47837500	1.82e-64	16.9126	0.0290189	3.12e-62	p.I	TRABD2B	TRABD2B	0	746	91	516	undefined	geneBody	intron	undefined	X3304	ENSG00000269113	47760528	47997385	236858	-	0	inside	0	ENSG00000269113	TRABD2B
chr1-19754103-19755323	3.56e-64	16.8729	0.0289499	6.06e-62	p.I	NULL	TMCO4	0	1221	82	472	undefined	geneBody	intron	undefined	X1381	ENSG00000162542	19682213	19799945	117733	-	0	inside	0	ENSG00000162542	TMCO4
chr8-69933296-69934397	5.24e-63	16.7133	0.0286796	8.67e-61	p.I	SULF1/SLCO5A1	AC079089.1	78325	1102	183	610	undefined	distalIntergenic	intergenic	undefined	-	-	-	-	-	-	-	-	-	-	-
chr9-88604259-88606046	1.18e-61	16.5266	0.028358	1.9e-59	p.I	S1PR3	NXNL2	19985	1788	219	871	undefined	distalIntergenic	intergenic	undefined	-	-	-	-	-	-	-	-	-	-	-
chr4-155447423-155448278	1.55e-61	16.5103	0.028323	2.48e-59	p.I	GUCY1A1	AC097526.1	0	856	205	518	undefined	geneBody	exon	otherExon	X96411	ENSG00000287730	155442650	155448610	5961	+	0	inside	0	ENSG00000287730	AC097526.1
chr11-44006701-44007402	4.25e-60	16.3091	0.0279849	6.57e-58	p.I	C11orf96	AC087521.3	5544	702	63	374	undefined	distalIntergenic	intergenic	undefined	-	-	-	-	-	-	-	-	-	-	-
chr2-99635681-99637064	1.2e-58	16.1037	0.0276322	1.8e-56	p.I	NULL	AFF3	0	1384	101	467	undefined	geneBody	intron	undefined	X66209	ENSG00000144218	99545419	100192428	647010	-	0	inside	0	ENSG00000144218	AFF3
chr7-98616387-98618251	2.67e-55	15.6197	0.0268019	3.7e-53	p.I	NPTX2	NPTX2	0	1865	170	760	promoter4	promoter	exon	utr5	X118753	ENSG00000106236	98617285	98629869	12585	+	0	overlapStart	0	ENSG00000106236	NPTX2
chr12-119157273-119158703	3.09e-55	15.6105	0.0267857	4.27e-53	p.I	HSPB8	SRRM4	0	1431	81	922	undefined	geneBody	exon	utr3	X31813	ENSG00000139767	118981541	119163051	181511	+	0	inside	0	ENSG00000139767	SRRM4
chr20-43914150-43916602	1.93e-54	15.4931	0.0265837	2.63e-52	p.I	TOX2/JPH2	TOX2	0	2453	133	629	promoter4	promoter	exon	utr5	X75304	ENSG00000124191	43914852	44069616	154765	+	0	overlapStart	0	ENSG00000124191	TOX2
chr10-99123498-99125128	3.27e-54	15.4592	0.026524	4.43e-52	p.I	HPSE2	HPSE2	0	1631	255	999	undefined	geneBody	intron	undefined	X17516	ENSG00000172987	98457077	99235862	778786	-	0	inside	0	ENSG00000172987	HPSE2
chr3-193240478-193242020	5.72e-54	15.4231	0.0264612	7.72e-52	p.I	NULL	PLAAT1	0	1543	267	656	promoter4	promoter	exon	utr5	X90104	ENSG00000127252	193241128	193277738	36611	+	0	overlapStart	0	ENSG00000127252	PLAAT1
chr5-33513196-33514474	7.76e-53	15.2538	0.0261719	1.01e-50	p.I	NULL	AC034232.2	5142	1279	186	775	undefined	distalIntergenic	intergenic	undefined	-	-	-	-	-	-	-	-	-	-	-
chr4-44446950-44449410	4.39e-51	14.9882	0.0257156	5.5e-49	p.I	KCTD8	KCTD8	0	2461	251	1995	promoter4	promoter	exon	utr5	X92295	ENSG00000183783	44173903	44448809	274907	-	0	overlapStart	0	ENSG00000183783	KCTD8
chr2-100213594-100215162	1.31e-50	14.9155	0.0255905	1.62e-48	p.I	AFF3	LINC01104	0	1569	104	1118	undefined	geneBody	intron	undefined	X66246	ENSG00000232084	100208254	100251484	43231	+	0	inside	0	ENSG00000232084	LINC01104
chr21-38341341-38342130	1.72e-50	14.897	0.0255595	2.12e-48	p.I	AP001037.1/ERG	LINC01423	7920	790	114	446	undefined	distalIntergenic	intergenic	undefined	-	-	-	-	-	-	-	-	-	-	-
chr1-229563155-229564032	2.83e-48	14.5521	0.0249651	3.33e-46	p.I	GALNT2	ABCB10	4448	878	105	681	undefined	upstream	intergenic	undefined	X11095	ENSG00000135776	229516582	229558707	42126	-	4447	upstream	4447	ENSG00000135776	ABCB10
chr16-22812969-22815071	5.78e-48	14.5032	0.0248817	6.76e-46	p.I	HS3ST2/USP31	AC130466.1	0	2103	131	384	promoter4	promoter	exon	utr5	X46571	ENSG00000283213	22806289	22813680	7392	-	0	overlapStart	0	ENSG00000283213	AC130466.1
chr9-7315910-7316543	6.8e-47	14.333	0.0245788	7.72e-45	p.I	NULL	AL157703.1	0	634	146	395	undefined	geneBody	intron	undefined	X128161	ENSG00000288042	7304551	7343556	39006	+	0	inside	0	ENSG00000288042	AL157703.1
chr3-42739327-42740241	7.37e-47	14.3275	0.0245802	8.34e-45	p.I	NULL	CCDC13	0	915	112	672	undefined	geneBody	exon	CDS	X82953	ENSG00000173811	42732575	42746768	14194	+	0	inside	0	ENSG00000173811	CCDC13-AS1
chr17-1315062-1316380	2.42e-45	14.0829	0.0241581	2.61e-43	p.I	TRARG1	TRARG1	14084	1319	122	1012	undefined	distalIntergenic	intergenic	undefined	-	-	-	-	-	-	-	-	-	-	-
chr1-17561153-17561927	3.47e-45	14.0573	0.0241173	3.73e-43	p.I	ARHGEF10L	ARHGEF10L	0	775	46	164	undefined	geneBody	intron	undefined	X1253	ENSG00000074964	17539698	17697874	158177	+	0	inside	0	ENSG00000074964	ARHGEF10L
chr3-54120978-54123270	1.6e-44	13.9488	0.0239297	1.69e-42	p.I	CACNA2D3	AC115282.1	0	2293	154	1381	promoter4	promoter	exon	utr5	X83688	ENSG00000157445	54122547	55074557	952011	+	0	overlapStart	0	ENSG00000157445	CACNA2D3
chr3-123778681-123779766	9.71e-44	13.8196	0.0237079	1e-41	p.I	ADCY5/MYLK/CCDC14/KALRN	MYLK	0	1086	102	684	undefined	geneBody	intron	undefined	X86469	ENSG00000065534	123610049	123884331	274283	-	0	inside	0	ENSG00000065534	MYLK
chr8-92627002-92628548	7.96e-42	13.4987	0.0231548	7.89e-40	p.I	TRIQK	AC091096.1	0	1547	161	830	undefined	geneBody	exon	otherExon	X124988	ENSG00000253634	92460539	92655576	195038	-	0	inside	0	ENSG00000253634	AC091096.1
chr15-34794679-34795953	1.15e-41	13.4719	0.0231108	1.13e-39	p.I	SLC12A6/GOLGA8A/GOLGA8B/AC087457.1/ACTC1	AC087457.1	0	1275	105	793	promoter4	promoter	exon	utr5	X41140	ENSG00000159251	34790230	34795549	5320	-	0	overlapStart	0	ENSG00000159251	ACTC1
chr17-9020736-9023541	1.61e-41	13.4465	0.0230679	1.58e-39	p.I	MYH10/PIK3R5/NTN1	NTN1	0	2806	105	819	promoter4	promoter	exon	utr5	X50211	ENSG00000065320	9021510	9244000	222491	+	0	overlapStart	0	ENSG00000065320	NTN1
chr21-40054223-40054878	2.32e-41	13.4197	0.023018	2.25e-39	p.I	NULL	DSCAM	0	656	113	307	undefined	geneBody	intron	undefined	X77804	ENSG00000171587	40010999	40847158	836160	-	0	inside	0	ENSG00000171587	DSCAM
chr4-3765305-3766430	5.81e-41	13.3514	0.0229045	5.58e-39	p.I	NULL	ADRA2C	0	1126	47	519	promoter4	promoter	exon	utr5	X90809	ENSG00000184160	3766348	3768526	2179	+	0	overlapStart	0	ENSG00000184160	ADRA2C
chr15-34810002-34811138	2.06e-39	13.0829	0.0224416	1.86e-37	p.I	SLC12A6/AC087457.1/ACTC1	AC087457.1	0	1137	201	563	undefined	geneBody	exon	otherExon	X41143	ENSG00000250007	34755084	34813505	58422	+	0	inside	0	ENSG00000250007	AC087457.1
chr5-31774608-31776053	3.41e-39	13.0446	0.0223722	3.05e-37	p.I	NULL	PDZD2	0	1446	87	1013	undefined	geneBody	intron	undefined	X98606	ENSG00000133401	31639131	32110932	471802	+	0	inside	0	ENSG00000133401	PDZD2
chr2-38466790-38467577	9.46e-39	12.9666	0.0222387	8.33e-37	p.I	NULL	LINC02613	0	788	101	155	undefined	geneBody	intron	undefined	X63582	ENSG00000231367	38406527	38515934	109408	-	0	inside	0	ENSG00000231367	LINC02613
chr8-27701718-27703352	9.55e-39	12.9659	0.0222422	8.4e-37	p.I	PTK2B/CLU/SCARA3/SCARA5	SCARA3	24942	1635	144	1267	undefined	distalIntergenic	intergenic	undefined	-	-	-	-	-	-	-	-	-	-	-
chr2-17517884-17518747	6.41e-38	12.8191	0.0219875	5.5e-36	p.I	NULL	RAD51AP2	0	864	244	663	promoter4	promoter	exon	utr5	X62313	ENSG00000214842	17510584	17518439	7856	-	0	overlapStart	0	ENSG00000214842	RAD51AP2
chr1-21920191-21920874	6.43e-38	12.8189	0.021989	5.52e-36	p.I	NULL	HSPG2	0	684	56	506	undefined	geneBody	intron	undefined	X1510	ENSG00000142798	21822244	21937310	115067	-	0	inside	0	ENSG00000142798	HSPG2
chr1-111535135-111536157	4.66e-37	12.6644	0.0217224	3.9e-35	p.I	NULL	TMIGD3	0	1023	140	308	undefined	geneBody	intron	undefined	X6178	ENSG00000121933	111483348	111563962	80615	-	0	inside	0	ENSG00000121933	TMIGD3
chr1-236997440-236998218	7.45e-37	12.6275	0.0216536	6.2e-35	p.I	ACTN2/RYR2	MT1HL1	5885	779	77	614	undefined	distalIntergenic	intergenic	undefined	-	-	-	-	-	-	-	-	-	-	-
chr1-115767444-115767755	4.07e-36	12.493	0.021424	3.31e-34	p.I	CASQ2	CASQ2	0	312	84	140	undefined	geneBody	intron	undefined	X6434	ENSG00000118729	115700007	115768781	68775	-	0	inside	0	ENSG00000118729	CASQ2
chr8-73092345-73093572	4.91e-36	12.4782	0.021403	3.99e-34	p.I	SBSPON	SBSPON	0	1228	96	710	undefined	geneBody	exon	utr5	X124416	ENSG00000164764	73064543	73124088	59546	-	0	inside	0	ENSG00000164764	SBSPON
chr13-106484103-106485506	1.18e-35	12.4084	0.0212837	9.44e-34	p.I	NULL	EFNB2	4239	1404	131	805	undefined	distalIntergenic	intergenic	undefined	-	-	-	-	-	-	-	-	-	-	-
chr17-77423399-77424091	1.69e-35	12.3795	0.0212346	1.34e-33	p.I	SEC14L1	SEPTIN9	0	693	49	374	undefined	geneBody	intron	undefined	X54110	ENSG00000184640	77280569	77500596	220028	+	0	inside	0	ENSG00000184640	SEPTIN9
chr22-30943595-30944299	2.04e-35	12.3641	0.0212067	1.62e-33	p.I	SMTN	MORC2	0	705	51	355	undefined	geneBody	intron	undefined	X79367	ENSG00000133422	30925130	30968774	43645	-	0	inside	0	ENSG00000133422	MORC2
chr2-23041521-23043014	4.14e-35	12.3072	0.021107	3.24e-33	p.I	KLHL29	AC018467.1	0	1494	128	877	undefined	geneBody	intron	undefined	X62661	ENSG00000232451	23018125	23199056	180932	-	0	inside	0	ENSG00000232451	AC018467.1
chr4-183875329-183876955	3.1e-34	12.1437	0.0208289	2.36e-32	p.I	NULL	STOX2	0	1627	211	1070	undefined	geneBody	intron	undefined	X97321	ENSG00000173320	183797692	184023526	225835	+	0	inside	0	ENSG00000173320	STOX2
chr1-220483394-220484431	3.83e-34	12.1263	0.0207952	2.9e-32	p.I	MARK1	LINC02779	673	1038	133	453	undefined	geneDownstream	intergenic	undefined	X10506	ENSG00000231529	220485104	220487558	2455	-	672	downstream	672	ENSG00000231529	LINC02779
chr4-183842949-183843613	5.38e-34	12.0985	0.0207495	4.04e-32	p.I	NULL	STOX2	0	665	149	402	undefined	geneBody	intron	undefined	X97318	ENSG00000173320	183797692	184023526	225835	+	0	inside	0	ENSG00000173320	STOX2
chr4-177901628-177902169	6.59e-34	12.0818	0.0207087	4.94e-32	p.I	LINC01098/LINC01099	LINC01098	0	542	124	345	undefined	geneBody	intron	undefined	X97198	ENSG00000251504	177729638	177907936	178299	-	0	inside	0	ENSG00000251504	LINC01099
chr4-74692630-74693428	1.15e-33	12.0362	0.0206416	8.51e-32	p.I	BTC	BTC	51331	799	196	510	undefined	distalIntergenic	intergenic	undefined	-	-	-	-	-	-	-	-	-	-	-
chr11-69035211-69036275	1.28e-33	12.0269	0.0206261	9.51e-32	p.I	NULL	TPCN2	12657	1065	77	468	undefined	distalIntergenic	intergenic	undefined	-	-	-	-	-	-	-	-	-	-	-
chr15-34721690-34722678	3.66e-33	11.9401	0.0204791	2.66e-31	p.I	GOLGA8B/AC087457.1/ACTC1	GJD2	28354	989	123	632	undefined	distalIntergenic	intergenic	undefined	-	-	-	-	-	-	-	-	-	-	-
chr11-63560368-63561336	7.85e-33	11.8764	0.020368	5.64e-31	p.I	NULL	PLAAT2	0	969	123	648	undefined	geneBody	intron	undefined	X22160	ENSG00000133328	63552770	63563379	10610	-	0	inside	0	ENSG00000133328	PLAAT2
chr19-3950891-3951777	2.98e-32	11.7644	0.0201767	2.09e-30	p.I	DAPK3	DAPK3	6676	887	58	562	undefined	distalIntergenic	intergenic	undefined	-	-	-	-	-	-	-	-	-	-	-
chr2-98144676-98145485	1.8e-31	11.6116	0.0199097	1.22e-29	p.I	NULL	VWA3B	0	810	84	694	undefined	geneBody	intron	undefined	X66119	ENSG00000168658	98087116	98313299	226184	+	0	inside	0	ENSG00000168658	VWA3B
chr2-71453408-71454644	1.93e-31	11.6058	0.0199031	1.31e-29	p.I	DYSF	DYSF	0	1237	47	1084	promoter4	promoter	exon	utr5	X65363	ENSG00000135636	71453722	71686768	233047	+	0	overlapStart	0	ENSG00000135636	DYSF
chr13-61161787-61163102	2.54e-31	11.5822	0.0198619	1.71e-29	p.I	NULL	LINC00378	0	1316	248	1028	undefined	geneBody	intron	undefined	X34768	ENSG00000225249	60618991	61176758	557768	+	0	inside	0	ENSG00000225249	LINC00378
chr15-32029377-32031112	2.79e-31	11.574	0.0198479	1.88e-29	p.I	NULL	CHRNA7	0	1736	249	1038	undefined	geneBody	exon	utr5	X41011	ENSG00000175344	31923438	32173018	249581	+	0	inside	0	ENSG00000175344	CHRNA7
chr3-16741460-16742372	7.16e-31	11.4929	0.0197006	4.75e-29	p.I	NULL	AC091493.1	43981	913	121	703	undefined	distalIntergenic	intergenic	undefined	-	-	-	-	-	-	-	-	-	-	-
chr1-111605294-111606774	2.14e-30	11.3982	0.0195457	1.39e-28	p.I	NULL	RAP1A	0	1481	131	1154	undefined	geneBody	intron	undefined	X6183	ENSG00000231346	111599655	111608723	9069	-	0	inside	0	ENSG00000231346	LINC01160
chr16-17330908-17331570	3.02e-30	11.368	0.0194934	1.95e-28	p.I	NULL	XYLT1	0	663	78	365	undefined	geneBody	intron	undefined	X46311	ENSG00000103489	17101769	17470960	369192	-	0	inside	0	ENSG00000103489	XYLT1
chr17-80958798-80960291	8.81e-30	11.2741	0.0193353	5.6e-28	p.I	NULL	RPTOR	0	1494	113	792	undefined	geneDownstream	exon	CDS	X54394	ENSG00000262662	80960766	80961713	948	-	474	downstream	474	ENSG00000262662	AC127496.4
chr16-9340354-9341124	1.51e-29	11.2267	0.0192491	9.48e-28	p.I	NULL	LINC02177	14464	771	114	513	undefined	distalIntergenic	intergenic	undefined	-	-	-	-	-	-	-	-	-	-	-
chr1-239815802-239816805	2.15e-29	11.1954	0.0191982	1.34e-27	p.I	NULL	CHRM3	0	1004	164	434	undefined	geneBody	intron	undefined	X11623	ENSG00000133019	239386565	239915452	528888	+	0	inside	0	ENSG00000133019	CHRM3
chr17-57108731-57109701	4.02e-29	11.1398	0.0191038	2.49e-27	p.I	AKAP1	AKAP1	0	971	70	496	undefined	geneBody	intron	undefined	X52849	ENSG00000121057	57085092	57121346	36255	+	0	inside	0	ENSG00000121057	AKAP1
chr11-13962260-13964817	4.31e-29	11.1334	0.0190931	2.67e-27	p.I	SPON1/RRAS2	SPON1	0	2558	80	477	promoter4	promoter	exon	utr5	X20369	ENSG00000262655	13962723	14268133	305411	+	0	overlapStart	0	ENSG00000262655	SPON1
chr22-49014477-49015023	4.64e-29	11.1269	0.0190813	2.87e-27	p.I	NULL	AL078622.1	32461	547	51	268	undefined	distalIntergenic	intergenic	undefined	-	-	-	-	-	-	-	-	-	-	-
chr13-32124713-32125646	5.04e-29	11.1196	0.0190676	3.11e-27	p.I	FRY	FRY	0	934	98	575	undefined	geneBody	exon	CDS	X33378	ENSG00000073910	31846713	32299125	452413	+	0	inside	0	ENSG00000073910	FRY
chr2-45283499-45284434	1.13e-28	11.0469	0.0189438	6.91e-27	p.I	NULL	LINC01121	0	936	144	436	undefined	geneBody	intron	undefined	X64076	ENSG00000205054	45164816	45323397	158582	-	0	inside	0	ENSG00000205054	LINC01121
chr3-123401965-123402457	1.14e-28	11.0468	0.0189435	6.91e-27	p.I	ADCY5/MYLK	ADCY5	0	493	52	306	undefined	geneBody	intron	undefined	X86423	ENSG00000173175	123282296	123449758	167463	-	0	inside	0	ENSG00000173175	ADCY5
chr21-40047867-40048396	1.72e-28	11.0095	0.0188763	1.03e-26	p.I	NULL	DSCAM	0	530	85	395	undefined	geneBody	intron	undefined	X77801	ENSG00000171587	40010999	40847158	836160	-	0	inside	0	ENSG00000171587	DSCAM
chr7-90933754-90934496	2.7e-28	10.9686	0.0188063	1.61e-26	p.I	NULL	CDK14	0	743	264	415	undefined	geneBody	intron	undefined	X118408	ENSG00000058091	90466424	91210590	744167	+	0	inside	0	ENSG00000058091	CDK14
chr12-32877352-32878379	3.4e-28	10.9478	0.0187709	2.02e-26	p.I	NULL	PKP2	0	1028	205	480	undefined	geneBody	exon	CDS	X27972	ENSG00000057294	32790745	32896840	106096	-	0	inside	0	ENSG00000057294	PKP2
chr9-90920704-90921561	4.27e-28	10.9272	0.0187389	2.53e-26	p.I	SYK	AL162585.1	429	858	105	519	promoter3	promoter	intergenic	undefined	X130575	ENSG00000287212	90921990	90922856	867	+	428	upstream	428	ENSG00000287212	AL162585.1
chr1-178962828-178963693	8.31e-28	10.8666	0.0186322	4.85e-26	p.I	NULL	RALGPS2	40987	866	84	199	undefined	distalIntergenic	intergenic	undefined	-	-	-	-	-	-	-	-	-	-	-
chr1-184482010-184482526	8.86e-28	10.8607	0.0186163	5.17e-26	p.I	COLGALT2/C1orf21	C1orf21	0	517	75	344	undefined	geneBody	intron	undefined	X8897	ENSG00000116667	184387029	184629019	241991	+	0	inside	0	ENSG00000116667	C1orf21
chr16-23913883-23915471	8.9e-28	10.8604	0.0186189	5.19e-26	p.I	NULL	PRKCB	0	1589	105	1468	undefined	geneBody	intron	undefined	X46636	ENSG00000166501	23835983	24220611	384629	+	0	inside	0	ENSG00000166501	PRKCB
chr9-7935663-7937390	1.01e-27	10.849	0.0186034	5.87e-26	p.I	NULL	AL135923.2	0	1728	193	1423	promoter2	promoter	intron	undefined	X128180	ENSG00000226376	7930827	7935137	4311	-	525	upstream	525	ENSG00000226376	AL135923.1
chr8-139703831-139704407	1.05e-27	10.8456	0.018597	6.09e-26	p.I	NULL	KCNK9	0	577	74	428	promoter4	promoter	exon	utr5	X127319	ENSG00000169427	139600838	139704109	103272	-	0	overlapStart	0	ENSG00000169427	KCNK9
chr17-77407662-77408116	1.4e-27	10.8191	0.0185516	8.09e-26	p.I	NULL	SEPTIN9	0	455	30	345	undefined	geneBody	intron	undefined	X54108	ENSG00000184640	77280569	77500596	220028	+	0	inside	0	ENSG00000184640	SEPTIN9
chr2-219453639-219454153	1.77e-27	10.7976	0.0185162	1.02e-25	p.I	SPEG	SPEG	0	515	35	337	undefined	geneBody	intron	undefined	X71489	ENSG00000072195	219434843	219493629	58787	+	0	inside	0	ENSG00000072195	SPEG
chr5-77180000-77182267	2.39e-27	10.7699	0.0184683	1.37e-25	p.I	PDE8B/WDR41	ZBED3-AS1	13091	2268	116	311	undefined	distalIntergenic	intergenic	undefined	-	-	-	-	-	-	-	-	-	-	-
chr16-86364158-86364585	7.91e-27	10.659	0.0182648	4.43e-25	p.I	NULL	LINC00917	14470	428	107	289	undefined	distalIntergenic	intergenic	undefined	-	-	-	-	-	-	-	-	-	-	-
chr10-86667537-86667818	9.43e-27	10.6427	0.0182492	5.27e-25	p.I	LDB3/BMPR1A	LDB3	631	282	30	90	promoter2	promoter	intergenic	undefined	X16649	ENSG00000122367	86668449	86736068	67620	+	630	upstream	630	ENSG00000122367	LDB3
chr11-119305936-119307237	1.11e-26	10.6276	0.018224	6.17e-25	p.I	MCAM	CBL	0	1302	50	845	undefined	geneDownstream	exon	utr3	X25013	ENSG00000076706	119308529	119321521	12993	-	1291	downstream	1291	ENSG00000076706	MCAM
chr4-147103258-147103976	1.38e-26	10.6068	0.0181875	7.7e-25	p.I	EDNRA	AC097450.1	0	719	193	524	undefined	geneBody	intron	undefined	X95962	ENSG00000286371	147060613	147159068	98456	+	0	inside	0	ENSG00000286371	AC097450.1
chr7-18086035-18087561	3.33e-26	10.5244	0.0180457	1.82e-24	p.I	HDAC9	HDAC9	0	1527	244	828	promoter4	promoter	exon	utr5	X115396	ENSG00000048052	18086949	19002416	915468	+	0	overlapStart	0	ENSG00000048052	HDAC9
chr13-43511453-43512024	3.68e-26	10.5152	0.0180252	2.01e-24	p.I	NULL	ENOX1	0	572	90	242	undefined	geneBody	intron	undefined	X34025	ENSG00000120658	43213518	43786908	573391	-	0	inside	0	ENSG00000120658	ENOX1
chr20-4296549-4297865	4.35e-26	10.4993	0.0180027	2.37e-24	p.I	NULL	ADRA1D	47262	1317	188	878	undefined	distalIntergenic	intergenic	undefined	-	-	-	-	-	-	-	-	-	-	-
chr5-64576004-64576771	4.57e-26	10.4946	0.0179892	2.49e-24	p.I	RGS7BP	RGS7BP	0	768	134	390	undefined	geneBody	intron	undefined	X100126	ENSG00000186479	64506015	64612319	106305	+	0	inside	0	ENSG00000186479	RGS7BP
chr2-26691702-26693547	5.19e-26	10.4827	0.0179755	2.81e-24	p.I	KCNK3/AGBL5	KCNK3	0	1846	123	1016	promoter4	promoter	exon	utr5	X62910	ENSG00000171303	26692690	26733420	40731	+	0	overlapStart	0	ENSG00000171303	KCNK3
chr15-33309634-33311911	7.23e-26	10.4513	0.017921	3.9e-24	p.I	RYR3	AC055874.1	0	2278	169	1335	promoter4	promoter	exon	utr5	X41066	ENSG00000259446	33293568	33310659	17092	-	0	overlapStart	0	ENSG00000259446	AC055874.1
chr9-68704493-68706423	9.18e-26	10.4286	0.0178816	4.94e-24	p.I	PIP5K1B	PIP5K1B	0	1931	176	667	promoter4	promoter	exon	utr5	X129452	ENSG00000107242	68705240	69009176	303937	+	0	overlapStart	0	ENSG00000107242	PIP5K1B
chr8-28474852-28475353	1.08e-25	10.4133	0.0178348	5.79e-24	p.I	NULL	FBXO16	0	502	81	207	undefined	geneBody	intron	undefined	X122710	ENSG00000214050	28348287	28490278	141992	-	0	inside	0	ENSG00000214050	FBXO16
chr16-62805203-62805760	1.17e-25	10.4055	0.0178158	6.27e-24	p.I	NULL	AC009110.1	206754	558	62	292	undefined	distalIntergenic	intergenic	undefined	-	-	-	-	-	-	-	-	-	-	-
chr16-22694537-22695526	2.01e-25	10.3537	0.0177535	1.07e-23	p.I	NULL	AC009021.1	81054	990	153	560	undefined	distalIntergenic	intergenic	undefined	-	-	-	-	-	-	-	-	-	-	-
chr3-124893489-124893871	2.24e-25	10.3435	0.0177335	1.19e-23	p.I	NULL	ITGB5	0	383	79	116	undefined	geneBody	intron	undefined	X86594	ENSG00000082781	124761948	124901418	139471	-	0	inside	0	ENSG00000082781	ITGB5
chr12-1927669-1928476	2.5e-25	10.3329	0.0177172	1.32e-23	p.I	CACNA1C	LINC00940	726	808	58	479	undefined	geneDownstream	intergenic	undefined	X26084	ENSG00000235049	1929202	1936574	7373	-	725	downstream	725	ENSG00000235049	LINC00940
chr19-4518019-4518873	3.4e-25	10.3035	0.0176642	1.79e-23	p.I	PLIN4/PLIN5	PLIN4	0	855	87	525	promoter4	promoter	exon	utr5	X58244	ENSG00000167676	4502180	4518465	16286	-	0	overlapStart	0	ENSG00000167676	PLIN4
chr1-47763765-47764149	4.02e-25	10.2874	0.0176379	2.11e-23	p.I	NULL	TRABD2B	0	385	22	321	undefined	geneBody	exon	utr3	X3295	ENSG00000223814	47761132	47765547	4416	-	0	inside	0	ENSG00000223814	AL691459.1
chr2-109438653-109439324	4.53e-25	10.2759	0.0176187	2.37e-23	p.I	NULL	SH3RF3	0	672	87	326	undefined	geneBody	intron	undefined	X66743	ENSG00000172985	109129205	109504634	375430	+	0	inside	0	ENSG00000172985	SH3RF3
chr3-15101941-15102687	4.61e-25	10.2742	0.0176165	2.41e-23	p.I	FGD5/CAPN7	RBSN	2778	747	90	510	undefined	upstream	intergenic	undefined	X81326	ENSG00000131381	15070073	15099163	29091	-	2777	upstream	2777	ENSG00000131381	RBSN
chr5-60382814-60383542	5.37e-25	10.2593	0.0175889	2.8e-23	p.I	PART1/PDE4D	PDE4D	0	729	105	188	undefined	geneBody	intron	undefined	X99960	ENSG00000113448	58969038	60522120	1553083	-	0	inside	0	ENSG00000113448	PDE4D
chr7-25752930-25754566	5.55e-25	10.2563	0.0175841	2.89e-23	p.I	AC005165.1	AC005165.3	0	1637	99	654	promoter1	promoter	intron	undefined	X115737	ENSG00000223561	25593304	25751032	157729	-	1897	upstream	1897	ENSG00000223561	AC005165.1
chr7-87933539-87935373	6.07e-25	10.2475	0.0175697	3.16e-23	p.I	ADAM22	ADAM22	0	1835	273	650	promoter4	promoter	exon	utr5	X118351	ENSG00000008277	87934143	88202889	268747	+	0	overlapStart	0	ENSG00000008277	ADAM22
chr6-4660414-4661421	6.22e-25	10.2452	0.0175657	3.23e-23	p.I	NULL	CDYL	44738	1008	100	183	undefined	distalIntergenic	intergenic	undefined	-	-	-	-	-	-	-	-	-	-	-
chr22-49012488-49013204	1.04e-24	10.1954	0.0174817	5.34e-23	p.I	NULL	AL078622.1	34280	717	49	491	undefined	distalIntergenic	intergenic	undefined	-	-	-	-	-	-	-	-	-	-	-
chr2-8583412-8584167	1.3e-24	10.1733	0.0174424	6.68e-23	p.I	NULL	LINC01814	0	756	119	441	undefined	geneBody	exon	otherExon	X61879	ENSG00000236008	8461703	8592903	131201	-	0	inside	0	ENSG00000236008	LINC01814
chr14-92646821-92647431	1.38e-24	10.1675	0.0174326	7.07e-23	p.I	NULL	RIN3	0	611	53	314	undefined	geneBody	intron	undefined	X39736	ENSG00000100599	92513781	92688994	175214	+	0	inside	0	ENSG00000100599	RIN3
chr3-53994622-53995414	1.66e-24	10.1497	0.0173994	8.44e-23	p.I	CACNA2D3	AC115282.2	38574	793	94	506	undefined	distalIntergenic	intergenic	undefined	-	-	-	-	-	-	-	-	-	-	-
chr1-79791021-79792789	2.48e-24	10.1106	0.0173346	1.25e-22	p.I	NULL	AC099671.1	174944	1769	184	1292	undefined	distalIntergenic	intergenic	undefined	-	-	-	-	-	-	-	-	-	-	-
chr9-89684356-89685986	3e-24	10.0919	0.0173036	1.5e-22	p.I	GADD45G/AL606807.1	AL606807.1	0	1631	108	760	undefined	geneBody	intron	undefined	X130518	ENSG00000237372	89639814	89719759	79946	+	0	inside	0	ENSG00000237372	AL606807.1
chr5-33536521-33537819	3.33e-24	10.0815	0.0172818	1.66e-22	p.I	NULL	ADAMTS12	0	1299	113	933	undefined	geneBody	intron	undefined	X98779	ENSG00000151388	33523535	33892019	368485	-	0	inside	0	ENSG00000151388	ADAMTS12
chr8-102600013-102601959	5.75e-24	10.0279	0.017194	2.83e-22	p.I	NULL	ODF1	38995	1947	122	1041	undefined	distalIntergenic	intergenic	undefined	-	-	-	-	-	-	-	-	-	-	-
chr3-73516550-73517078	6.44e-24	10.0167	0.0171732	3.16e-22	p.I	PDZRN3	PDZRN3	0	529	71	300	undefined	geneBody	intron	undefined	X84765	ENSG00000121440	73382431	73624941	242511	-	0	inside	0	ENSG00000121440	PDZRN3
chr1-47804126-47805326	7.35e-24	10.0036	0.0171491	3.59e-22	p.I	TRABD2B	TRABD2B	0	1201	37	788	undefined	geneBody	intron	undefined	X3300	ENSG00000269113	47760528	47997385	236858	-	0	inside	0	ENSG00000269113	TRABD2B
chr2-96082716-96084382	1.36e-23	9.94213	0.0170434	6.58e-22	p.I	ADRA2B	ADRA2B	28494	1667	101	694	undefined	distalIntergenic	intergenic	undefined	-	-	-	-	-	-	-	-	-	-	-
chr14-89267716-89268018	1.49e-23	9.93354	0.0170279	7.16e-22	p.I	NULL	FOXN3	0	303	74	130	undefined	geneBody	intron	undefined	X39477	ENSG00000053254	89124871	89619149	494279	-	0	inside	0	ENSG00000053254	FOXN3
chr5-31662949-31663969	1.83e-23	9.91261	0.016995	8.8e-22	p.I	PDZD2	PDZD2	0	1021	148	649	undefined	geneBody	intron	undefined	X98598	ENSG00000248624	31657218	31665067	7850	+	0	inside	0	ENSG00000248624	AC022447.2
chr20-62550016-62551283	3.7e-23	9.84231	0.0168743	1.75e-21	p.I	NULL	MIR1-1HG-AS1	0	1268	58	261	promoter4	promoter	exon	otherExon	X76404	ENSG00000174407	62550453	62570764	20312	+	0	overlapStart	0	ENSG00000174407	MIR1-1HG
chr22-32801115-32802249	4.01e-23	9.83432	0.0168612	1.89e-21	p.I	TIMP3/SYN3	SYN3	0	1135	80	468	promoter4	promoter	exon	utr5	X79482	ENSG00000100234	32801701	32863043	61343	+	0	overlapStart	0	ENSG00000100234	TIMP3
chr8-74283804-74284556	5.19e-23	9.80825	0.0168048	2.44e-21	p.I	NULL	JPH1	0	753	117	349	undefined	geneBody	intron	undefined	X124487	ENSG00000104369	74234700	74321540	86841	-	0	inside	0	ENSG00000104369	JPH1
chr2-86225323-86226203	6.07e-23	9.79237	0.0167887	2.84e-21	p.I	REEP1	REEP1	0	881	76	425	undefined	geneBody	intron	undefined	X65818	ENSG00000068615	86213993	86338083	124091	-	0	inside	0	ENSG00000068615	REEP1
chr14-92603149-92604259	6.2e-23	9.79025	0.0167854	2.9e-21	p.I	SLC24A4	RIN3	0	1111	81	780	undefined	geneBody	intron	undefined	X39732	ENSG00000100599	92513781	92688994	175214	+	0	inside	0	ENSG00000100599	RIN3
chr12-61175000-61175556	6.41e-23	9.78685	0.0167722	3e-21	p.I	NULL	AC090629.1	492746	557	158	354	undefined	distalIntergenic	intergenic	undefined	-	-	-	-	-	-	-	-	-	-	-
chr2-166375251-166376575	6.63e-23	9.7834	0.0167718	3.1e-21	p.I	SCN9A	SCN1A-AS1	0	1325	238	692	promoter4	promoter	exon	utr5	X68806	ENSG00000169432	166195185	166376001	180817	-	0	overlapStart	0	ENSG00000169432	SCN9A
chr18-45619086-45620091	7.7e-23	9.76825	0.0167455	3.59e-21	p.I	NULL	SLC14A2	0	1006	65	572	undefined	geneBody	intron	undefined	X56350	ENSG00000267193	45573084	45747215	174132	-	0	inside	0	ENSG00000267193	AC023421.2
chr5-152631927-152633669	9.73e-23	9.74454	0.0167066	4.52e-21	p.I	NULL	AC008571.2	0	1743	118	650	undefined	geneBody	intron	undefined	X104434	ENSG00000286749	152374998	152726160	351163	+	0	inside	0	ENSG00000286749	AC008571.2
chr10-77417489-77418582	1.15e-22	9.72717	0.0166772	5.34e-21	p.I	KCNMA1	KCNMA1	0	1094	47	899	undefined	geneBody	intron	undefined	X16252	ENSG00000156113	76869601	77638369	768769	-	0	inside	0	ENSG00000156113	KCNMA1
chr14-72714875-72716259	1.24e-22	9.71983	0.0166635	5.73e-21	p.I	NULL	DPF3	0	1385	82	513	undefined	geneBody	intron	undefined	X38805	ENSG00000205683	72619296	72894116	274821	-	0	inside	0	ENSG00000205683	DPF3
chr1-160131781-160132391	1.26e-22	9.71819	0.0166612	5.82e-21	p.I	ATP1A2	ATP1A2	0	611	70	410	undefined	geneBody	intron	undefined	X7503	ENSG00000018625	160115759	160143591	27833	+	0	inside	0	ENSG00000018625	ATP1A2
chr19-4449143-4449587	1.28e-22	9.71662	0.0166541	5.91e-21	p.I	PLIN4/PLIN5	UBXN6	0	445	34	169	undefined	geneDownstream	exon	otherExon	X58241	ENSG00000267030	4447304	4448217	914	+	925	downstream	925	ENSG00000267030	AC011498.2
chr2-106862677-106863328	1.38e-22	9.70903	0.0166444	6.35e-21	p.I	ST6GAL2	ST6GAL2	0	652	88	199	undefined	geneBody	intron	undefined	X66595	ENSG00000144057	106801600	106887108	85509	-	0	inside	0	ENSG00000144057	ST6GAL2
chr1-79725863-79727212	1.69e-22	9.68838	0.0166084	7.74e-21	p.I	NULL	AC099671.1	240521	1350	252	647	undefined	distalIntergenic	intergenic	undefined	-	-	-	-	-	-	-	-	-	-	-
chr11-15912402-15913706	1.85e-22	9.67885	0.0165924	8.48e-21	p.I	NULL	LINC02682	0	1305	122	622	undefined	geneBody	intron	undefined	X20488	ENSG00000254661	15910528	15930951	20424	+	0	inside	0	ENSG00000254661	LINC02682
chr9-90964072-90965650	2.76e-22	9.63798	0.0165237	1.25e-20	p.I	SYK	AL355607.1	0	1579	84	1409	promoter4	promoter	exon	otherExon	X130579	ENSG00000228216	90957260	90965393	8134	-	0	overlapStart	0	ENSG00000228216	AL355607.1
chr1-47785616-47786076	2.85e-22	9.63465	0.0165167	1.29e-20	p.I	TRABD2B	TRABD2B	0	461	69	175	undefined	geneBody	intron	undefined	X3297	ENSG00000269113	47760528	47997385	236858	-	0	inside	0	ENSG00000269113	TRABD2B
chr19-46297834-46299357	2.91e-22	9.63252	0.0165148	1.32e-20	p.I	HIF3A/AC007193.2/DACT3	HIF3A	0	1524	50	1213	undefined	geneBody	exon	utr5	X60580	ENSG00000124440	46297046	46343433	46388	+	0	inside	0	ENSG00000124440	HIF3A
chr3-20974351-20975787	3.41e-22	9.6164	0.0164832	1.53e-20	p.I	NULL	SGO1-AS1	0	1437	186	1028	undefined	geneBody	intron	undefined	X81629	ENSG00000231304	20174244	21145967	971724	+	0	inside	0	ENSG00000231304	SGO1-AS1
chr2-19687321-19688437	4.09e-22	9.59755	0.0164537	1.83e-20	p.I	OSR1	AC019055.1	23278	1117	121	688	undefined	distalIntergenic	intergenic	undefined	-	-	-	-	-	-	-	-	-	-	-
chr1-47782445-47782778	5.14e-22	9.57413	0.016412	2.28e-20	p.I	NULL	TRABD2B	0	334	54	135	undefined	geneBody	intron	undefined	X3296	ENSG00000269113	47760528	47997385	236858	-	0	inside	0	ENSG00000269113	TRABD2B
chr13-61414696-61415725	5.43e-22	9.56833	0.0164009	2.41e-20	p.I	NULL	PCDH20	0	1030	176	472	promoter4	promoter	exon	utr5	X34774	ENSG00000280165	61409685	61415522	5838	-	0	overlapStart	0	ENSG00000280165	PCDH20
chr10-29811287-29812420	6.02e-22	9.55779	0.0163859	2.67e-20	p.I	SVIL	SVIL	74506	1134	90	497	undefined	distalIntergenic	intergenic	undefined	-	-	-	-	-	-	-	-	-	-	-
chr8-32084094-32084424	6.19e-22	9.55475	0.0163557	2.74e-20	p.I	NULL	NRG1	0	331	124	152	undefined	geneBody	intron	undefined	X122932	ENSG00000253974	32026210	32139495	113286	+	0	inside	0	ENSG00000253974	NRG1-IT1
chr6-13760473-13761277	7.49e-22	9.53511	0.0163449	3.3e-20	p.I	NULL	MCUR1	25280	805	68	563	undefined	distalIntergenic	intergenic	undefined	-	-	-	-	-	-	-	-	-	-	-
chr16-9365042-9366274	9.88e-22	9.5063	0.0162966	4.33e-20	p.I	NULL	LINC02177	0	1233	185	434	promoter4	promoter	exon	otherExon	X45861	ENSG00000260071	9365540	9518325	152786	+	0	overlapStart	0	ENSG00000260071	AC012178.1
chr12-47102677-47103762	1.15e-21	9.49067	0.0162699	5.02e-20	p.I	PCED1B/AMIGO2	PCED1B	0	1086	109	312	undefined	geneBody	intron	undefined	X28319	ENSG00000179715	47079603	47236662	157060	+	0	inside	0	ENSG00000179715	PCED1B
chr7-18224880-18225392	1.16e-21	9.48915	0.0162578	5.09e-20	p.I	HDAC9	HDAC9	0	513	86	362	undefined	geneBody	intron	undefined	X115405	ENSG00000048052	18086949	19002416	915468	+	0	inside	0	ENSG00000048052	HDAC9
chr19-30593129-30593772	1.27e-21	9.47996	0.0162486	5.54e-20	p.I	ZNF536	ZNF536	0	644	106	414	undefined	geneBody	intron	undefined	X59623	ENSG00000198597	30228290	30713538	485249	+	0	inside	0	ENSG00000198597	ZNF536
chr12-5043497-5044430	1.58e-21	9.45706	0.0162127	6.86e-20	p.I	NTF3	KCNA5	0	934	94	336	promoter4	promoter	exon	utr5	X26329	ENSG00000130037	5043879	5046788	2910	+	0	overlapStart	0	ENSG00000130037	KCNA5
chr7-68419717-68420900	2.25e-21	9.42033	0.0161496	9.66e-20	p.I	NULL	AC093655.1	100041	1184	151	747	undefined	distalIntergenic	intergenic	undefined	-	-	-	-	-	-	-	-	-	-	-
chr17-55320199-55321167	2.27e-21	9.41931	0.0161467	9.75e-20	p.I	NULL	HLF	0	969	208	489	undefined	geneBody	exon	utr3	X52746	ENSG00000108924	55264960	55325187	60228	+	0	inside	0	ENSG00000108924	HLF
chr2-85784832-85785854	2.44e-21	9.41159	0.0161347	1.05e-19	p.I	NULL	ATOH8	0	1023	59	848	undefined	geneBody	intron	undefined	X65777	ENSG00000168874	85751344	85791383	40040	+	0	inside	0	ENSG00000168874	ATOH8
chr10-95450950-95451537	2.64e-21	9.40332	0.0161199	1.13e-19	p.I	SORBS1	SORBS1	0	588	108	334	undefined	geneBody	intron	undefined	X17264	ENSG00000095637	95311771	95561414	249644	-	0	inside	0	ENSG00000095637	SORBS1
chr3-19820574-19821944	3.25e-21	9.38151	0.0160777	1.38e-19	p.I	NULL	EFHB	57528	1371	123	1183	undefined	distalIntergenic	intergenic	undefined	-	-	-	-	-	-	-	-	-	-	-
chr18-50468934-50469813	3.75e-21	9.36638	0.0160516	1.59e-19	p.I	NULL	SKA1	74766	880	156	504	undefined	distalIntergenic	intergenic	undefined	-	-	-	-	-	-	-	-	-	-	-
chr10-108465416-108466753	4.18e-21	9.35498	0.0160354	1.77e-19	p.I	LINC01435	AL353740.1	81222	1338	215	1060	undefined	distalIntergenic	intergenic	undefined	-	-	-	-	-	-	-	-	-	-	-
chr2-219404451-219405259	4.51e-21	9.34692	0.0160236	1.9e-19	p.I	SPEG	AC053503.2	818	809	45	274	undefined	geneDownstream	intergenic	undefined	X71479	ENSG00000229525	219388496	219403633	15138	+	817	downstream	817	ENSG00000229525	AC053503.2
chr18-21283963-21284870	4.71e-21	9.3423	0.0160135	1.99e-19	p.I	GREB1L	GREB1L	0	908	148	625	undefined	geneBody	intron	undefined	X55458	ENSG00000141449	21242242	21525417	283176	+	0	inside	0	ENSG00000141449	GREB1L
chr14-38828352-38829492	4.81e-21	9.34004	0.0160049	2.03e-19	p.I	NULL	LINC00639	0	1141	140	570	undefined	geneBody	intron	undefined	X37249	ENSG00000259070	38738155	38948273	210119	-	0	inside	0	ENSG00000259070	LINC00639
chr20-15889934-15891277	4.88e-21	9.33872	0.016008	2.05e-19	p.I	NULL	MACROD2	0	1344	159	566	undefined	geneDownstream	intron	undefined	X73886	ENSG00000286546	15892355	15985876	93522	-	1077	downstream	1077	ENSG00000286546	AL079338.1
chr15-99114473-99115188	5.99e-21	9.31687	0.0159704	2.51e-19	p.I	NULL	SYNM	0	716	87	391	undefined	geneBody	intron	undefined	X45120	ENSG00000182253	99098217	99135593	37377	+	0	inside	0	ENSG00000182253	SYNM
chr8-48146695-48147348	7.18e-21	9.29766	0.0159323	2.99e-19	p.I	NULL	UBE2V2	81987	654	106	242	undefined	distalIntergenic	intergenic	undefined	-	-	-	-	-	-	-	-	-	-	-
chr4-178026823-178027296	8.81e-21	9.27588	0.0158892	3.65e-19	p.I	LINC01098/LINC01099	LINC01098	0	474	76	217	undefined	geneBody	intron	undefined	X97199	ENSG00000231171	177728757	178028971	300215	+	0	inside	0	ENSG00000231171	LINC01098
chr14-104966999-104968392	9.03e-21	9.27321	0.0158969	3.74e-19	p.I	NULL	AHNAK2	0	1394	51	539	undefined	geneBody	intron	undefined	X40468	ENSG00000185567	104937244	104978374	41131	-	0	inside	0	ENSG00000185567	AHNAK2
chr8-139681461-139683734	9.75e-21	9.26509	0.0158828	4.03e-19	p.I	NULL	KCNK9	0	2274	140	1369	undefined	geneBody	intron	undefined	X127317	ENSG00000169427	139600838	139704109	103272	-	0	inside	0	ENSG00000169427	KCNK9
chr1-111591996-111593679	1.03e-20	9.25938	0.0158736	4.24e-19	p.I	NULL	RAP1A	0	1684	201	1009	undefined	geneBody	intron	undefined	X6182	ENSG00000116473	111542218	111716691	174474	+	0	inside	0	ENSG00000116473	RAP1A
chr12-13389974-13390902	1.13e-20	9.24914	0.0158548	4.66e-19	p.I	NULL	LINC01559	2807	929	297	644	undefined	upstream	intergenic	undefined	X26877	ENSG00000180861	13371089	13387167	16079	-	2806	upstream	2806	ENSG00000180861	LINC01559
chr14-82003206-82003908	1.16e-20	9.24669	0.0158476	4.76e-19	p.I	NULL	AL355838.1	0	703	181	408	undefined	geneBody	intron	undefined	X39328	ENSG00000259035	81741002	82030349	289348	+	0	inside	0	ENSG00000259035	AL355838.1
chr7-98755050-98755878	1.27e-20	9.2368	0.015834	5.21e-19	p.I	NULL	TMEM130	90610	829	82	628	undefined	distalIntergenic	intergenic	undefined	-	-	-	-	-	-	-	-	-	-	-
chr8-80366525-80367880	1.29e-20	9.23481	0.015831	5.3e-19	p.I	NULL	AC034114.2	0	1356	213	758	undefined	geneBody	intron	undefined	X124644	ENSG00000253238	80265907	80484481	218575	+	0	inside	0	ENSG00000253238	AC034114.2
chr2-64943572-64944528	1.45e-20	9.22242	0.0158095	5.94e-19	p.I	NULL	LINC02245	0	957	144	297	undefined	geneBody	intron	undefined	X64929	ENSG00000237638	64901840	65056168	154329	-	0	inside	0	ENSG00000237638	LINC02245
chr1-223038065-223039110	1.84e-20	9.19703	0.015765	7.49e-19	p.I	NULL	DISP1	32070	1046	103	571	undefined	distalIntergenic	intergenic	undefined	-	-	-	-	-	-	-	-	-	-	-
chr1-178931822-178932845	2.58e-20	9.16082	0.015704	1.04e-18	p.I	ANGPTL1	RALGPS2	9981	1024	122	220	undefined	distalIntergenic	intergenic	undefined	-	-	-	-	-	-	-	-	-	-	-
chr7-98801605-98802711	3.31e-20	9.13361	0.015657	1.33e-18	p.I	NULL	TMEM130	43777	1107	176	726	undefined	distalIntergenic	intergenic	undefined	-	-	-	-	-	-	-	-	-	-	-
chr10-44280268-44281871	3.38e-20	9.13156	0.0156529	1.36e-18	p.I	NULL	AL137026.1	618	1604	131	970	undefined	geneDownstream	intergenic	undefined	X14459	ENSG00000229116	44282489	44293998	11510	-	617	downstream	617	ENSG00000229116	AL137026.1
chr2-148602508-148603468	4.29e-20	9.1057	0.0156081	1.71e-18	p.I	NULL	EPC2	40972	961	209	519	undefined	distalIntergenic	intergenic	undefined	-	-	-	-	-	-	-	-	-	-	-
chr5-168171910-168172979	6.58e-20	9.05903	0.0155241	2.59e-18	p.I	NULL	TENM2	0	1070	74	553	undefined	geneBody	intron	undefined	X104991	ENSG00000253925	168085329	168187719	102391	-	0	inside	0	ENSG00000253925	AC011369.1
chr4-3721285-3721980	7.25e-20	9.04849	0.0155095	2.85e-18	p.I	NULL	LINC02600	36768	696	53	455	undefined	distalIntergenic	intergenic	undefined	-	-	-	-	-	-	-	-	-	-	-
chr20-43869455-43870860	9.49e-20	9.01896	0.0154581	3.7e-18	p.I	TOX2/JPH2	LINC01728	23860	1406	112	412	undefined	distalIntergenic	intergenic	undefined	-	-	-	-	-	-	-	-	-	-	-
chr16-78873813-78874977	1.32e-19	8.98241	0.0153957	5.12e-18	p.I	NULL	WWOX	0	1165	152	643	undefined	geneBody	intron	undefined	X48564	ENSG00000186153	78099430	79212667	1113238	+	0	inside	0	ENSG00000186153	WWOX
chr12-1935804-1936916	1.53e-19	8.96634	0.0153702	5.91e-18	p.I	CACNA1C	LINC00940	0	1113	66	738	promoter4	promoter	exon	otherExon	X26086	ENSG00000235049	1929202	1936574	7373	-	0	overlapStart	0	ENSG00000235049	LINC00940
chr4-3747117-3747828	1.78e-19	8.94995	0.0153401	6.83e-18	p.I	NULL	LINC02600	10920	712	84	68	undefined	distalIntergenic	intergenic	undefined	-	-	-	-	-	-	-	-	-	-	-
chr13-74629465-74630333	3.04e-19	8.89063	0.0152376	1.15e-17	p.I	NULL	LINC00347	64020	869	252	653	undefined	distalIntergenic	intergenic	undefined	-	-	-	-	-	-	-	-	-	-	-
chr22-20229831-20230484	3.19e-19	8.88515	0.0152301	1.21e-17	p.I	NULL	RTN4R	10931	654	52	342	undefined	distalIntergenic	intergenic	undefined	-	-	-	-	-	-	-	-	-	-	-
chr1-47584146-47584654	3.58e-19	8.87248	0.015207	1.35e-17	p.I	NULL	LINC01738	103809	509	105	361	undefined	distalIntergenic	intergenic	undefined	-	-	-	-	-	-	-	-	-	-	-
chr8-63966436-63968680	3.67e-19	8.86965	0.0152031	1.39e-17	p.I	NULL	LINC01414	0	2245	172	998	undefined	geneBody	intron	undefined	X124033	ENSG00000253554	63687179	64369176	681998	-	0	inside	0	ENSG00000253554	LINC01414
chr14-68562969-68564576	3.92e-19	8.86226	0.0151906	1.48e-17	p.I	NULL	RAD51B	0	1608	75	410	undefined	geneBody	exon	otherExon	X38518	ENSG00000182185	67819779	68730218	910440	+	0	inside	0	ENSG00000182185	RAD51B
chr16-50603233-50603940	4.12e-19	8.85686	0.0151816	1.55e-17	p.I	NKD1	NKD1	0	708	57	568	undefined	geneBody	intron	undefined	X47291	ENSG00000140807	50548396	50649249	100854	+	0	inside	0	ENSG00000140807	NKD1
chr1-207064508-207065073	4.18e-19	8.855	0.015174	1.58e-17	p.I	NULL	PFKFB2	0	566	162	333	undefined	geneBody	exon	utr3	X9885	ENSG00000123836	207034366	207081024	46659	+	0	inside	0	ENSG00000123836	PFKFB2
chr12-48985238-48985874	6.68e-19	8.80273	0.0150867	2.48e-17	p.I	NULL	WNT1	2618	637	45	515	undefined	distalIntergenic	intergenic	undefined	-	-	-	-	-	-	-	-	-	-	-
chr10-5599863-5600727	6.73e-19	8.80186	0.0150865	2.5e-17	p.I	NET1	LINC02657	0	865	56	351	undefined	geneBody	intron	undefined	X12365	ENSG00000242147	5594984	5632435	37452	-	0	inside	0	ENSG00000242147	LINC02657
chr1-44131008-44131847	7.14e-19	8.79518	0.0150741	2.65e-17	p.I	NULL	KLF17	0	840	169	482	undefined	geneBody	intron	undefined	X3044	ENSG00000171872	44118821	44135140	16320	+	0	inside	0	ENSG00000171872	KLF17
chr4-3723026-3723447	8.72e-19	8.77274	0.0150337	3.21e-17	p.I	NULL	LINC02600	35301	422	36	83	undefined	distalIntergenic	intergenic	undefined	-	-	-	-	-	-	-	-	-	-	-
chr10-77590389-77591315	9.82e-19	8.75932	0.0150137	3.61e-17	p.I	KCNMA1	KCNMA1	0	927	72	586	undefined	geneBody	intron	undefined	X16280	ENSG00000156113	76869601	77638369	768769	-	0	inside	0	ENSG00000156113	KCNMA1
chr17-57091885-57093118	1.23e-18	8.7341	0.0149709	4.48e-17	p.I	AKAP1/AC007114.2	AKAP1	0	1234	65	985	undefined	geneDownstream	exon	otherExon	X52847	ENSG00000263089	57092145	57096425	4281	-	0	overlapEnd	0	ENSG00000263089	AC007114.2
chr2-216888877-216889643	1.23e-18	8.73368	0.0149663	4.49e-17	p.I	NULL	AC007563.2	0	767	98	369	undefined	geneBody	intron	undefined	X71231	ENSG00000236886	216694464	216994079	299616	+	0	inside	0	ENSG00000236886	AC007563.2
chr8-2505306-2507350	1.25e-18	8.73213	0.0149644	4.55e-17	p.I	NULL	AC245519.1	0	2045	139	377	undefined	geneBody	intron	undefined	X121550	ENSG00000253444	2493876	2512580	18705	-	0	inside	0	ENSG00000253444	AC245519.1
chr9-81974655-81975268	1.27e-18	8.73031	0.01496	4.62e-17	p.I	NULL	AL158154.3	0	614	159	316	undefined	geneBody	intron	undefined	X130107	ENSG00000267559	81930226	81977089	46864	-	0	inside	0	ENSG00000267559	AL158154.3
chr5-135055369-135055969	1.32e-18	8.72618	0.0149543	4.79e-17	p.I	NULL	C5orf66	0	601	127	229	undefined	geneBody	intron	undefined	X103189	ENSG00000224186	135033280	135358219	324940	+	0	inside	0	ENSG00000224186	C5orf66
chr2-240258418-240260323	1.61e-18	8.7037	0.0149189	5.82e-17	p.I	NULL	AC124861.1	2383	1906	121	855	undefined	upstream	intergenic	undefined	X72865	ENSG00000227479	240227560	240256035	28476	-	2382	upstream	2382	ENSG00000227479	AC124861.1
chr3-141050720-141051972	1.7e-18	8.69736	0.0149066	6.14e-17	p.I	SPSB4/PXYLP1	SPSB4	0	1253	156	470	promoter4	promoter	exon	utr5	X87527	ENSG00000175093	141051347	141148611	97265	+	0	overlapStart	0	ENSG00000175093	SPSB4
chr6-12963064-12963931	2.08e-18	8.67453	0.0148655	7.46e-17	p.I	PHACTR1	PHACTR1	0	868	86	572	undefined	geneBody	intron	undefined	X106709	ENSG00000112137	12716805	13290484	573680	+	0	inside	0	ENSG00000112137	PHACTR1
chr6-17212362-17213006	2.45e-18	8.65558	0.0148336	8.77e-17	p.I	NULL	AL136305.1	11237	645	176	261	undefined	distalIntergenic	intergenic	undefined	-	-	-	-	-	-	-	-	-	-	-
chr20-43766252-43768110	2.93e-18	8.63536	0.0147997	1.04e-16	p.I	TOX2/JPH2	GTSF1L	39250	1859	140	326	undefined	distalIntergenic	intergenic	undefined	-	-	-	-	-	-	-	-	-	-	-
chr10-76455740-76456511	3.08e-18	8.62947	0.0147901	1.09e-16	p.I	NULL	LRMDA	0	772	120	573	undefined	geneBody	intron	undefined	X16149	ENSG00000148655	75431624	76560168	1128545	+	0	inside	0	ENSG00000148655	LRMDA
chr5-160353226-160353749	3.26e-18	8.62288	0.0147794	1.16e-16	p.I	NULL	C1QTNF2	0	524	113	264	undefined	geneBody	intron	undefined	X104912	ENSG00000145861	160347754	160370641	22888	-	0	inside	0	ENSG00000145861	C1QTNF2
chr10-5535110-5535636	3.35e-18	8.61979	0.0147739	1.19e-16	p.I	NET1	CALML3	8339	527	75	318	undefined	distalIntergenic	intergenic	undefined	-	-	-	-	-	-	-	-	-	-	-
chr5-33290648-33291996	3.37e-18	8.61926	0.014772	1.19e-16	p.I	NULL	AC010343.3	0	1349	192	759	undefined	geneBody	intron	undefined	X98749	ENSG00000250697	32888236	33298066	409831	-	0	inside	0	ENSG00000250697	AC010343.3
chr3-52019354-52020095	3.42e-18	8.61758	0.0147707	1.21e-16	p.I	STAB1	RPL29	23459	742	46	125	undefined	distalIntergenic	intergenic	undefined	-	-	-	-	-	-	-	-	-	-	-
chr10-6273274-6273767	3.64e-18	8.61027	0.014757	1.29e-16	p.I	NULL	LINC02649	0	494	68	359	undefined	geneBody	intron	undefined	X12432	ENSG00000215244	6271169	6353827	82659	+	0	inside	0	ENSG00000215244	LINC02649
chr5-157915064-157916089	3.91e-18	8.60208	0.0147429	1.38e-16	p.I	NULL	CLINT1	55889	1026	105	701	undefined	distalIntergenic	intergenic	undefined	-	-	-	-	-	-	-	-	-	-	-
chr1-79981595-79982604	4.71e-18	8.58078	0.0147047	1.65e-16	p.I	NULL	AC099671.1	0	1010	268	736	undefined	geneBody	intron	undefined	X4873	ENSG00000285409	79967733	80051404	83672	-	0	inside	0	ENSG00000285409	AC099671.1
chr7-159015244-159016024	4.79e-18	8.57895	0.014704	1.68e-16	p.I	ESYT2/VIPR2	LINC00689	0	781	73	322	undefined	geneBody	intron	undefined	X121375	ENSG00000231419	159006522	159030195	23674	+	0	inside	0	ENSG00000231419	LINC00689
chr1-208263763-208265116	5.45e-18	8.56407	0.014678	1.9e-16	p.I	NULL	AL606753.2	943	1354	135	954	undefined	geneDownstream	intergenic	undefined	X9986	ENSG00000286198	208266059	208270667	4609	-	942	downstream	942	ENSG00000286198	AL606753.2
chr1-204079744-204080739	5.76e-18	8.55757	0.0146673	2e-16	p.I	NULL	SOX13	0	996	106	758	undefined	geneBody	intron	undefined	X9654	ENSG00000143842	204073115	204127743	54629	+	0	inside	0	ENSG00000143842	SOX13
chr9-117329388-117330160	7.65e-18	8.52486	0.0146026	2.64e-16	p.I	ASTN2	ASTN2	0	773	116	495	undefined	geneBody	intron	undefined	X132158	ENSG00000148219	116425225	117415070	989846	-	0	inside	0	ENSG00000148219	ASTN2
chr5-149380497-149381057	7.74e-18	8.52357	0.014609	2.67e-16	p.I	AFAP1L1/CARMN/AC131025.2	IL17B	0	561	23	451	undefined	geneBody	intron	undefined	X104174	ENSG00000127743	149371324	149404202	32879	-	0	inside	0	ENSG00000127743	IL17B
chr11-15937510-15938601	9.26e-18	8.50272	0.0145713	3.18e-16	p.I	NULL	LINC02682	6559	1092	116	303	undefined	distalIntergenic	intergenic	undefined	-	-	-	-	-	-	-	-	-	-	-
chr11-92224319-92227377	1.03e-17	8.4909	0.0145529	3.51e-16	p.I	FAT3	FAT3	124719	3059	93	564	undefined	distalIntergenic	intergenic	undefined	-	-	-	-	-	-	-	-	-	-	-
chr2-41925929-41926542	1.09e-17	8.48351	0.0145366	3.73e-16	p.I	NULL	LINC01914	5057	614	64	368	undefined	distalIntergenic	intergenic	undefined	-	-	-	-	-	-	-	-	-	-	-
chr5-60528789-60529341	1.19e-17	8.47342	0.0145208	4.05e-16	p.I	PDE4D	PART1	0	553	93	383	undefined	geneBody	intron	undefined	X99979	ENSG00000152931	60487713	60548813	61101	+	0	inside	0	ENSG00000152931	PART1
chr3-121243264-121243891	1.26e-17	8.46702	0.0145026	4.28e-16	p.I	NULL	STXBP5L	0	628	127	338	undefined	geneBody	intron	undefined	X86317	ENSG00000145087	120908072	121424761	516690	+	0	inside	0	ENSG00000145087	STXBP5L
chr4-100316486-100317708	1.35e-17	8.45917	0.0144949	4.57e-16	p.I	NULL	EMCN	77633	1223	146	1047	undefined	distalIntergenic	intergenic	undefined	-	-	-	-	-	-	-	-	-	-	-
chr9-8168632-8169527	1.58e-17	8.4407	0.0144659	5.32e-16	p.I	NULL	PTPRD	144719	896	225	504	undefined	distalIntergenic	intergenic	undefined	-	-	-	-	-	-	-	-	-	-	-
chr3-49638216-49638797	1.82e-17	8.42379	0.0144352	6.11e-16	p.I	NULL	BSN	0	582	117	399	undefined	geneDownstream	intron	undefined	X83431	ENSG00000235120	49640483	49641769	1287	-	1685	downstream	1685	ENSG00000235120	BSN-AS1
chr20-44136851-44137799	2.01e-17	8.41208	0.0144168	6.74e-16	p.I	JPH2	JPH2	0	949	84	496	undefined	geneBody	intron	undefined	X75327	ENSG00000149596	44111695	44187578	75884	-	0	inside	0	ENSG00000149596	JPH2
chr17-50101396-50102507	2.11e-17	8.40674	0.0144064	7.05e-16	p.I	ACSF2	PDK2	0	1112	54	917	promoter4	promoter	exon	otherExon	X52604	ENSG00000250282	50100704	50101920	1217	-	0	overlapStart	0	ENSG00000250282	AC002401.2
chr4-173590508-173591205	2.17e-17	8.40347	0.0144011	7.24e-16	p.I	HAND2-AS1/HAND2	HAND2-AS1	0	698	158	511	undefined	geneBody	exon	otherExon	X97066	ENSG00000237125	173527270	173659696	132427	+	0	inside	0	ENSG00000237125	HAND2-AS1
chr1-201274884-201275884	2.2e-17	8.4016	0.0143974	7.35e-16	p.I	NULL	PKP1	7568	1001	107	478	undefined	distalIntergenic	intergenic	undefined	-	-	-	-	-	-	-	-	-	-	-
chr21-39885040-39885792	2.22e-17	8.4009	0.0143938	7.4e-16	p.I	NULL	PCP4	0	753	160	342	undefined	geneBody	intron	undefined	X77798	ENSG00000183036	39867438	39929397	61960	+	0	inside	0	ENSG00000183036	PCP4
chr10-120945699-120946310	2.85e-17	8.37122	0.0143419	9.46e-16	p.I	NULL	AC010998.1	0	612	82	487	undefined	geneBody	intron	undefined	X18621	ENSG00000227307	120925547	120980700	55154	-	0	inside	0	ENSG00000227307	AC010998.1
chr11-64863457-64865002	3.09e-17	8.36173	0.0143314	1.02e-15	p.I	NULL	EHD1	0	1546	62	1025	undefined	geneBody	intron	undefined	X22271	ENSG00000110047	64851642	64888296	36655	-	0	inside	0	ENSG00000110047	EHD1
chr8-104316303-104317173	4.73e-17	8.31129	0.0142315	1.55e-15	p.I	NULL	DPYS	13151	871	87	645	undefined	distalIntergenic	intergenic	undefined	-	-	-	-	-	-	-	-	-	-	-
chr4-109301572-109303437	4.75e-17	8.31077	0.0142418	1.56e-15	p.I	COL25A1	COL25A1	0	1866	166	1142	promoter4	promoter	exon	utr5	X94532	ENSG00000246774	109303035	109316135	13101	+	0	overlapStart	0	ENSG00000246774	ZCCHC23
chr17-69761468-69762286	5.59e-17	8.29148	0.0142028	1.82e-15	p.I	NULL	LINC01483	0	819	144	430	undefined	geneBody	intron	undefined	X53690	ENSG00000227517	69577251	69903000	325750	+	0	inside	0	ENSG00000227517	LINC01483
chr12-55703438-55704224	6.26e-17	8.27798	0.0141869	2.04e-15	p.I	ITGA7/RDH5/MYL6	ITGA7	0	787	27	522	undefined	geneBody	intron	undefined	X28904	ENSG00000135424	55684568	55716043	31476	-	0	inside	0	ENSG00000135424	ITGA7
chr7-98816057-98816847	6.56e-17	8.27246	0.0141776	2.13e-15	p.I	NULL	TMEM130	29641	791	77	315	undefined	distalIntergenic	intergenic	undefined	-	-	-	-	-	-	-	-	-	-	-
chr7-56287106-56288384	7.09e-17	8.26323	0.0141615	2.3e-15	p.I	NULL	AC006970.3	66359	1279	320	816	undefined	distalIntergenic	intergenic	undefined	-	-	-	-	-	-	-	-	-	-	-
chr10-78514941-78515488	7.1e-17	8.26305	0.0141589	2.3e-15	p.I	NULL	AC012560.1	0	548	77	381	undefined	geneBody	intron	undefined	X16348	ENSG00000230417	78179185	78551355	372171	+	0	inside	0	ENSG00000230417	LINC00595
chr1-236980592-236981269	1e-16	8.22165	0.0140869	3.22e-15	p.I	RYR2	MT1HL1	22834	678	111	309	undefined	distalIntergenic	intergenic	undefined	-	-	-	-	-	-	-	-	-	-	-
chr18-21241145-21243355	1.19e-16	8.20072	0.0140543	3.82e-15	p.I	GREB1L	AC022809.1	0	2211	200	1024	promoter4	promoter	exon	utr5	X55455	ENSG00000265984	21240675	21241371	697	-	0	overlapStart	0	ENSG00000265984	AC022809.1
chr3-17140649-17141252	1.31e-16	8.18963	0.0140345	4.17e-15	p.I	NULL	AC090644.1	0	604	80	175	promoter4	promoter	exon	otherExon	X81501	ENSG00000285731	17141015	17205165	64151	+	0	overlapStart	0	ENSG00000285731	AC090644.1
chr8-19685128-19685435	1.34e-16	8.18654	0.014024	4.28e-15	p.I	NULL	CSGALNACT1	0	308	65	153	undefined	geneBody	intron	undefined	X122152	ENSG00000253270	19678572	19688934	10363	+	0	inside	0	ENSG00000253270	AC090541.1
chr7-83362499-83363708	1.51e-16	8.17213	0.0140028	4.8e-15	p.I	PCLO	SEMA3E	0	1210	187	507	undefined	geneDownstream	exon	utr3	X118248	ENSG00000170381	83363238	83649139	285902	-	0	overlapEnd	0	ENSG00000170381	SEMA3E
chr12-105947716-105948647	1.66e-16	8.16073	0.0139855	5.27e-15	p.I	NUAK1	AC011595.2	102314	932	127	292	undefined	distalIntergenic	intergenic	undefined	-	-	-	-	-	-	-	-	-	-	-
chr9-134130856-134131396	1.71e-16	8.15744	0.0139792	5.41e-15	p.I	NULL	BX649632.1	846	541	63	385	undefined	geneDownstream	intergenic	undefined	X133290	ENSG00000273249	134132242	134135772	3531	-	845	downstream	845	ENSG00000273249	BX649632.1
chr22-27019745-27020295	1.74e-16	8.15553	0.0139736	5.49e-15	p.I	NULL	AL008638.3	0	551	124	229	promoter4	promoter	exon	otherExon	X79070	ENSG00000279440	27019369	27024550	5182	+	0	inside	375	ENSG00000279440	AL008638.3
chr3-195240128-195240828	2.03e-16	8.13662	0.0139437	6.39e-15	p.I	NULL	XXYLT1	0	701	130	238	undefined	geneBody	intron	undefined	X90275	ENSG00000173950	195068284	195271159	202876	-	0	inside	0	ENSG00000173950	XXYLT1
chr2-67656728-67657465	2.05e-16	8.13555	0.01394	6.44e-15	p.I	NULL	AC007422.1	0	738	140	175	undefined	geneBody	intron	undefined	X65077	ENSG00000235495	67565604	67684077	118474	-	0	inside	0	ENSG00000235495	AC007422.1
chr5-51382592-51383723	3.14e-16	8.08379	0.0138513	9.73e-15	p.I	NULL	AC010478.1	0	1132	139	691	promoter4	promoter	exon	utr5	X99388	ENSG00000259663	51372736	51383332	10597	-	0	overlapStart	0	ENSG00000259663	AC010478.1
chr9-130174909-130175213	3.24e-16	8.07988	0.013846	1e-14	p.I	NULL	NCS1	0	305	31	197	undefined	geneBody	intron	undefined	X132992	ENSG00000107130	130172404	130237303	64900	+	0	inside	0	ENSG00000107130	NCS1
chr17-77409023-77409695	3.61e-16	8.06676	0.013824	1.12e-14	p.I	NULL	SEPTIN9	0	673	48	355	undefined	geneBody	intron	undefined	X54109	ENSG00000184640	77280569	77500596	220028	+	0	inside	0	ENSG00000184640	SEPTIN9
chr15-63597131-63597538	3.85e-16	8.05874	0.0138098	1.19e-14	p.I	FBXL22/SNX1	USP3-AS1	0	408	30	135	promoter4	promoter	exon	utr5	X42812	ENSG00000197361	63597353	63602428	5076	+	0	overlapStart	0	ENSG00000197361	FBXL22
chr15-34855113-34856216	3.89e-16	8.05747	0.0138074	1.2e-14	p.I	NULL	AQR	0	1104	125	959	undefined	geneBody	exon	utr3	X41148	ENSG00000021776	34851782	34969742	117961	-	0	inside	0	ENSG00000021776	AQR
chr1-233326782-233328932	4.47e-16	8.04068	0.0137788	1.37e-14	p.I	PCNX2	MAP3K21	0	2151	144	910	promoter4	promoter	exon	utr5	X11322	ENSG00000143674	233327724	233385148	57425	+	0	overlapStart	0	ENSG00000143674	MAP3K21
chr3-96812712-96815425	5.26e-16	8.02071	0.0137447	1.61e-14	p.I	EPHA6	AC109782.1	0	2714	246	632	promoter4	promoter	exon	utr5	X85131	ENSG00000286447	96810838	96814407	3570	-	0	overlapStart	0	ENSG00000286447	AC109782.1
chr12-102426775-102427945	5.41e-16	8.01716	0.0137357	1.65e-14	p.I	NULL	LINC02456	0	1171	134	566	undefined	geneBody	intron	undefined	X30787	ENSG00000017427	102395874	102481744	85871	-	0	inside	0	ENSG00000017427	IGF1
chr2-57707662-57708326	5.74e-16	8.00996	0.0137234	1.75e-14	p.I	NULL	VRK2	199303	665	228	309	undefined	distalIntergenic	intergenic	undefined	-	-	-	-	-	-	-	-	-	-	-
chr17-1153837-1155115	5.75e-16	8.00977	0.0137257	1.75e-14	p.I	NULL	ABR	0	1279	119	108	undefined	geneBody	exon	otherExon	X49571	ENSG00000159842	1003518	1229738	226221	-	0	inside	0	ENSG00000159842	ABR
chr22-29223874-29224604	5.96e-16	8.00522	0.0137152	1.81e-14	p.I	NULL	EMID1	0	731	78	400	undefined	geneBody	intron	undefined	X79264	ENSG00000186998	29205896	29259597	53702	+	0	inside	0	ENSG00000186998	EMID1
chr14-93787619-93789364	6.08e-16	8.0028	0.0137138	1.85e-14	p.I	NULL	PRIMA1	0	1746	156	1223	promoter4	promoter	exon	utr5	X39803	ENSG00000175785	93718298	93788485	70188	-	0	overlapStart	0	ENSG00000175785	PRIMA1
chr3-123424535-123425267	7.53e-16	7.97641	0.0136689	2.27e-14	p.I	ADCY5/MYLK	ADCY5	0	733	52	303	undefined	geneBody	intron	undefined	X86427	ENSG00000173175	123282296	123449758	167463	-	0	inside	0	ENSG00000173175	ADCY5
chr22-27827615-27828557	7.76e-16	7.97273	0.0136621	2.34e-14	p.I	MN1	PITPNB	23112	943	87	389	undefined	distalIntergenic	intergenic	undefined	-	-	-	-	-	-	-	-	-	-	-
chr5-160048163-160048398	8.11e-16	7.96729	0.0135778	2.44e-14	p.I	NULL	TTC1	0	236	79	103	undefined	geneBody	intron	undefined	X104889	ENSG00000113312	160009113	160065543	56431	+	0	inside	0	ENSG00000113312	TTC1
chr17-50904223-50905272	8.88e-16	7.95613	0.0136342	2.66e-14	p.I	NULL	TOB1-AS1	0	1050	94	576	undefined	geneBody	intron	undefined	X52679	ENSG00000229980	50866679	50910774	44096	+	0	inside	0	ENSG00000229980	TOB1-AS1
chr17-9002711-9004683	9.42e-16	7.94872	0.0136205	2.82e-14	p.I	NTN1	NTN1	16827	1973	118	357	undefined	distalIntergenic	intergenic	undefined	-	-	-	-	-	-	-	-	-	-	-
chr5-137466612-137467279	1.01e-15	7.93968	0.0136035	3.03e-14	p.I	NULL	SPOCK1	0	668	220	420	undefined	geneBody	intron	undefined	X103313	ENSG00000152377	136975298	137598379	623082	-	0	inside	0	ENSG00000152377	SPOCK1
chr8-30411179-30412536	1.07e-15	7.93347	0.013595	3.17e-14	p.I	RBPMS/PPP2CB	RBPMS	0	1358	72	1172	undefined	geneBody	intron	undefined	X122874	ENSG00000157110	30384511	30572256	187746	+	0	inside	0	ENSG00000157110	RBPMS
chr1-54972793-54973914	1.1e-15	7.93005	0.0135889	3.25e-14	p.I	NULL	AL590440.2	986	1122	166	659	undefined	geneDownstream	intergenic	undefined	X3654	ENSG00000284601	54974900	54980464	5565	-	985	downstream	985	ENSG00000284601	AL590440.2
chr16-1095886-1096670	1.1e-15	7.92909	0.0135877	3.28e-14	p.I	NULL	C1QTNF8	0	785	43	339	promoter4	promoter	exon	utr5	X45468	ENSG00000184471	1088226	1096244	8019	-	0	overlapStart	0	ENSG00000184471	C1QTNF8
chr7-131950559-131951186	1.15e-15	7.92436	0.0135784	3.4e-14	p.I	NULL	AC009518.1	1606	628	100	447	undefined	geneDownstream	intergenic	undefined	X120217	ENSG00000224865	131897289	131948953	51665	+	1605	downstream	1605	ENSG00000224865	AC009518.1
chr11-77472947-77474598	1.2e-15	7.91866	0.0135684	3.55e-14	p.I	NULL	PAK1	0	1652	153	1259	promoter4	promoter	exon	utr5	X23225	ENSG00000268635	77473371	77477030	3660	+	0	overlapStart	0	ENSG00000268635	AP003680.1
chr1-54581191-54582112	1.3e-15	7.90855	0.0135527	3.84e-14	p.I	ACOT11/MROH7	ACOT11	0	922	114	533	undefined	geneBody	intron	undefined	X3628	ENSG00000162390	54542257	54639192	96936	+	0	inside	0	ENSG00000162390	ACOT11
chr12-85713074-85713979	1.36e-15	7.90307	0.0135386	4e-14	p.I	NULL	RASSF9	86724	906	144	525	undefined	distalIntergenic	intergenic	undefined	-	-	-	-	-	-	-	-	-	-	-
chr5-116734320-116734946	1.41e-15	7.89876	0.0135261	4.13e-14	p.I	NULL	LINC02214	8045	627	85	316	undefined	distalIntergenic	intergenic	undefined	-	-	-	-	-	-	-	-	-	-	-
chr15-49989377-49989755	1.73e-15	7.87301	0.0134886	5.05e-14	p.I	NULL	ATP8B4	0	379	98	234	undefined	geneBody	intron	undefined	X42025	ENSG00000104043	49858238	50182817	324580	-	0	inside	0	ENSG00000104043	ATP8B4
chr8-78515514-78516981	1.86e-15	7.86379	0.0134739	5.42e-14	p.I	NULL	PKIA-AS1	0	1468	245	785	promoter4	promoter	exon	utr5	X124597	ENSG00000171033	78516340	78605267	88928	+	0	overlapStart	0	ENSG00000171033	PKIA
chr22-27810081-27811256	2.44e-15	7.82999	0.0134175	7.04e-14	p.I	MN1	MN1	8325	1176	87	652	undefined	distalIntergenic	intergenic	undefined	-	-	-	-	-	-	-	-	-	-	-
chr19-46644483-46644983	2.47e-15	7.82841	0.0134141	7.12e-14	p.I	DACT3	DACT3	2568	501	61	243	undefined	distalIntergenic	intergenic	undefined	-	-	-	-	-	-	-	-	-	-	-
chrX-87409131-87409888	2.54e-15	7.82475	0.0134069	7.32e-14	p.I	NULL	KLHL4	107521	758	285	468	undefined	distalIntergenic	intergenic	undefined	-	-	-	-	-	-	-	-	-	-	-
chr5-155257631-155258551	2.91e-15	7.8076	0.0133763	8.35e-14	p.I	NULL	AC010476.2	58379	921	149	570	undefined	distalIntergenic	intergenic	undefined	-	-	-	-	-	-	-	-	-	-	-
chr2-86222893-86223595	2.94e-15	7.8063	0.013376	8.43e-14	p.I	REEP1	REEP1	0	703	71	332	undefined	geneBody	exon	otherExon	X65817	ENSG00000068615	86213993	86338083	124091	-	0	inside	0	ENSG00000068615	REEP1
chr9-127358803-127359695	3.16e-15	7.79753	0.0133613	9.02e-14	p.I	GARNL3	GARNL3	0	893	102	581	undefined	geneBody	intron	undefined	X132719	ENSG00000136895	127224265	127393660	169396	+	0	inside	0	ENSG00000136895	GARNL3
chr12-1932278-1932507	3.18e-15	7.79659	0.0133598	9.08e-14	p.I	CACNA1C	LINC00940	0	230	25	142	undefined	geneBody	intron	undefined	X26085	ENSG00000235049	1929202	1936574	7373	-	0	inside	0	ENSG00000235049	LINC00940
chr1-85798844-85799645	3.23e-15	7.79474	0.0133541	9.21e-14	p.I	NULL	COL24A1	0	802	120	330	undefined	geneBody	intron	undefined	X5163	ENSG00000171502	85729233	86156943	427711	-	0	inside	0	ENSG00000171502	COL24A1
chr1-237258308-237259514	3.5e-15	7.7846	0.0133371	9.95e-14	p.I	RYR2	RYR2	0	1207	136	725	undefined	geneBody	intron	undefined	X11583	ENSG00000198626	237042184	237833988	791805	+	0	inside	0	ENSG00000198626	RYR2
chr7-1691214-1692483	3.69e-15	7.77765	0.0133273	1.05e-13	p.I	NULL	ELFN1	0	1270	124	746	promoter4	promoter	exon	otherExon	X114690	ENSG00000234977	1691906	1692450	545	-	0	includeFeature	0	ENSG00000234977	AC074389.3
chr3-4416666-4417782	3.84e-15	7.77291	0.0133192	1.09e-13	p.I	ITPR1	SUMF1	0	1117	156	501	undefined	geneBody	exon	CDS	X80729	ENSG00000144455	3700814	4467273	766460	-	0	inside	0	ENSG00000144455	SUMF1
chr2-100192435-100193160	3.91e-15	7.77035	0.0133124	1.11e-13	p.I	AFF3	AFF3	7	726	91	466	promoter3	promoter	intergenic	undefined	X66242	ENSG00000144218	99545419	100192428	647010	-	6	upstream	6	ENSG00000144218	AFF3
chr12-21774334-21775403	4.2e-15	7.76129	0.0132989	1.19e-13	p.I	KCNJ8/ABCC9	KCNJ8	0	1070	173	497	promoter4	promoter	exon	utr5	X27308	ENSG00000121361	21764955	21775600	10646	-	0	inside	196	ENSG00000121361	KCNJ8
chr12-127822756-127823559	4.54e-15	7.7514	0.0132817	1.28e-13	p.I	NULL	AC025160.1	1573	804	201	420	promoter1	promoter	intergenic	undefined	X32316	ENSG00000286662	127726339	127821183	94845	-	1572	upstream	1572	ENSG00000286662	AC025160.1
chr3-122995929-122996538	4.93e-15	7.74118	0.0132619	1.38e-13	p.I	NULL	SEMA5B	0	610	60	307	undefined	geneBody	intron	undefined	X86394	ENSG00000082684	122909082	123028605	119524	-	0	inside	0	ENSG00000082684	SEMA5B
chr2-240232634-240234074	4.95e-15	7.74043	0.0132637	1.39e-13	p.I	NULL	AC124861.1	0	1441	93	1169	undefined	geneBody	intron	undefined	X72862	ENSG00000227479	240227560	240256035	28476	-	0	inside	0	ENSG00000227479	AC124861.1
chr11-1460211-1460820	6e-15	7.71613	0.0132217	1.67e-13	p.I	NULL	BRSK2	0	610	58	380	undefined	geneBody	exon	utr3	X19561	ENSG00000174672	1389899	1462689	72791	+	0	inside	0	ENSG00000174672	BRSK2
chr4-25059979-25061137	7.96e-15	7.6799	0.013159	2.2e-13	p.I	SOD3	LGI2	29033	1159	124	401	undefined	distalIntergenic	intergenic	undefined	-	-	-	-	-	-	-	-	-	-	-
chr17-81419281-81419692	8.24e-15	7.67551	0.0131522	2.27e-13	p.I	ACTG1	BAHCC1	0	412	23	114	undefined	geneBody	intron	undefined	X54436	ENSG00000266074	81395475	81466332	70858	+	0	inside	0	ENSG00000266074	BAHCC1
chr20-33947325-33947918	8.7e-15	7.66858	0.0131309	2.39e-13	p.I	NULL	RALY-AS1	32761	594	71	230	undefined	distalIntergenic	intergenic	undefined	-	-	-	-	-	-	-	-	-	-	-
chr16-62034519-62036773	8.81e-15	7.66685	0.0131355	2.43e-13	p.I	CDH8	CDH8	0	2255	115	734	promoter4	promoter	exon	utr5	X47715	ENSG00000150394	61647242	62037035	389794	-	0	inside	261	ENSG00000150394	CDH8
chr11-134024511-134025374	1.08e-14	7.64022	0.013089	2.96e-13	p.I	IGSF9B	LINC02730	0	864	141	689	undefined	geneBody	intron	undefined	X25843	ENSG00000255406	134008215	134030167	21953	+	0	inside	0	ENSG00000255406	LINC02730
chr7-98819121-98819904	1.1e-14	7.63794	0.0130871	3.02e-13	p.I	SMURF1	TMEM130	26584	784	48	449	undefined	distalIntergenic	intergenic	undefined	-	-	-	-	-	-	-	-	-	-	-
chr20-57440584-57441633	1.12e-14	7.6356	0.0130838	3.07e-13	p.I	PMEPA1	AL109955.2	1109	1050	51	339	promoter1	promoter	intergenic	undefined	X76145	ENSG00000286052	57442742	57458298	15557	+	1108	upstream	1108	ENSG00000286052	AL109955.2
chr17-57032442-57033790	1.19e-14	7.62852	0.0130712	3.24e-13	p.I	AKAP1	SCPEP1	25674	1349	87	1010	undefined	distalIntergenic	intergenic	undefined	-	-	-	-	-	-	-	-	-	-	-
chr5-116747285-116748244	1.2e-14	7.62675	0.0130619	3.28e-13	p.I	NULL	LINC02214	0	960	116	715	undefined	geneBody	intron	undefined	X102356	ENSG00000251311	116742991	116762209	19219	-	0	inside	0	ENSG00000251311	LINC02214
chr17-9090336-9091357	1.27e-14	7.62008	0.0130567	3.45e-13	p.I	MYH10/PIK3R5/NTN1	NTN1	0	1022	148	382	undefined	geneBody	intron	undefined	X50217	ENSG00000065320	9021510	9244000	222491	+	0	inside	0	ENSG00000065320	NTN1
chr1-79293601-79294584	1.36e-14	7.61116	0.0130389	3.68e-13	p.I	NULL	ADGRL4	11477	984	160	517	undefined	distalIntergenic	intergenic	undefined	-	-	-	-	-	-	-	-	-	-	-
chr6-92143779-92144583	1.43e-14	7.60417	0.0130266	3.87e-13	p.I	NULL	AL590814.1	0	805	209	523	undefined	geneBody	intron	undefined	X110473	ENSG00000285961	92002610	92180156	177547	-	0	inside	0	ENSG00000285961	AL590814.1
chr20-6265035-6265873	1.54e-14	7.59453	0.0130109	4.16e-13	p.I	NULL	FERMT1	141491	839	267	409	undefined	distalIntergenic	intergenic	undefined	-	-	-	-	-	-	-	-	-	-	-
chr4-27251583-27252442	1.56e-14	7.59322	0.01301	4.2e-13	p.I	NULL	LINC02261	0	860	143	293	undefined	geneBody	intron	undefined	X91818	ENSG00000249699	27217479	27282225	64747	+	0	inside	0	ENSG00000249699	LINC02261
chr18-79587567-79590048	1.8e-14	7.57489	0.0129795	4.82e-13	p.I	NULL	AC068473.3	0	2482	91	1442	undefined	geneDownstream	exon	otherExon	X57710	ENSG00000267287	79576460	79589010	12551	+	0	overlapEnd	0	ENSG00000267287	AC068473.3
chr8-32072749-32073458	1.81e-14	7.57378	0.012974	4.86e-13	p.I	NULL	NRG1	0	710	128	151	undefined	geneBody	intron	undefined	X122930	ENSG00000253974	32026210	32139495	113286	+	0	inside	0	ENSG00000253974	NRG1-IT1
chr12-23414977-23416385	1.88e-14	7.56917	0.0129674	5.03e-13	p.I	NULL	SOX5	113119	1409	199	403	undefined	distalIntergenic	intergenic	undefined	-	-	-	-	-	-	-	-	-	-	-
chr2-23249204-23250967	1.94e-14	7.56463	0.0129599	5.2e-13	p.I	NULL	AC018467.1	50148	1764	167	245	undefined	distalIntergenic	intergenic	undefined	-	-	-	-	-	-	-	-	-	-	-
chr1-87644031-87644836	2.05e-14	7.55781	0.0129478	5.47e-13	p.I	NULL	PKN2-AS1	0	806	152	506	undefined	geneBody	intron	undefined	X5247	ENSG00000237505	87620803	88685204	1064402	-	0	inside	0	ENSG00000237505	PKN2-AS1
chr1-229410699-229411706	2.08e-14	7.55601	0.0129456	5.55e-13	p.I	NULL	ACTA1	19539	1008	134	536	undefined	distalIntergenic	intergenic	undefined	-	-	-	-	-	-	-	-	-	-	-
chr22-38069151-38070079	2.48e-14	7.53321	0.0129078	6.56e-13	p.I	NULL	PICK1	0	929	91	375	undefined	geneBody	intron	undefined	X79791	ENSG00000233739	38057180	38073940	16761	-	0	inside	0	ENSG00000233739	AL031587.2
chr5-151724100-151724818	2.49e-14	7.53255	0.0129053	6.59e-13	p.I	CLMAT3/SPARC	CLMAT3	0	719	91	378	undefined	geneDownstream	exon	otherExon	X104389	ENSG00000272112	151724831	151725356	526	-	12	downstream	12	ENSG00000272112	AC011374.2
chr12-93237309-93237882	2.63e-14	7.52553	0.0128894	6.95e-13	p.I	AC124947.1	AC138123.1	21630	574	101	388	undefined	distalIntergenic	intergenic	undefined	-	-	-	-	-	-	-	-	-	-	-
chr10-18308197-18308971	2.65e-14	7.52434	0.01289	7.01e-13	p.I	CACNB2	CACNB2	0	775	119	514	undefined	geneBody	intron	undefined	X13133	ENSG00000165995	18140677	18543557	402881	+	0	inside	0	ENSG00000165995	CACNB2
chr7-25636468-25637355	2.74e-14	7.52001	0.0128826	7.23e-13	p.I	NULL	AC005165.1	0	888	97	598	undefined	geneBody	intron	undefined	X115725	ENSG00000223561	25593304	25751032	157729	-	0	inside	0	ENSG00000223561	AC005165.1
chr6-4663876-4664563	2.76e-14	7.51913	0.012882	7.28e-13	p.I	NULL	CDYL	41596	688	105	377	undefined	distalIntergenic	intergenic	undefined	-	-	-	-	-	-	-	-	-	-	-
chr1-37995792-37996739	2.8e-14	7.51688	0.0128795	7.4e-13	p.I	NULL	FHL3	31	948	67	373	undefined	geneDownstream	intergenic	undefined	X2620	ENSG00000183386	37996770	38005606	8837	-	30	downstream	30	ENSG00000183386	FHL3
chr16-54647099-54648078	3e-14	7.50826	0.012864	7.88e-13	p.I	CRNDE	AC007491.1	0	980	126	266	undefined	geneBody	intron	undefined	X47410	ENSG00000283258	54628963	54657662	28700	-	0	inside	0	ENSG00000283258	AC007491.1
chr12-19710372-19712375	3.04e-14	7.50653	0.0128619	7.98e-13	p.I	AEBP2/AC024901.1/LINC02398	AEBP2	0	2004	158	742	undefined	geneBody	intron	undefined	X27148	ENSG00000139154	19404045	19720801	316757	+	0	inside	0	ENSG00000139154	AEBP2
chr15-74250571-74251694	3.1e-14	7.50366	0.0128566	8.14e-13	p.I	LOXL1	CCDC33	0	1124	123	605	undefined	geneBody	intron	undefined	X43638	ENSG00000140481	74202705	74336472	133768	+	0	inside	0	ENSG00000140481	CCDC33
chr12-52043046-52043845	3.15e-14	7.50155	0.0128532	8.27e-13	p.I	NULL	NR4A1	0	800	43	352	undefined	geneBody	exon	CDS	X28670	ENSG00000123358	52022832	52059507	36676	+	0	inside	0	ENSG00000123358	NR4A1
chr12-5076785-5077097	3.31e-14	7.49511	0.0128385	8.67e-13	p.I	NULL	AC005906.3	10905	313	60	154	undefined	distalIntergenic	intergenic	undefined	-	-	-	-	-	-	-	-	-	-	-
chr14-74661369-74662927	3.54e-14	7.48644	0.0128271	9.24e-13	p.I	AC013451.1/LTBP2	AREL1	0	1559	94	827	undefined	geneBody	exon	utr3	X38942	ENSG00000119682	74653437	74713108	59672	-	0	inside	0	ENSG00000119682	AREL1
chr2-26723860-26724570	3.76e-14	7.47861	0.0128128	9.79e-13	p.I	KCNK3	KCNK3	0	711	51	561	undefined	geneBody	intron	undefined	X62915	ENSG00000171303	26692690	26733420	40731	+	0	inside	0	ENSG00000171303	KCNK3
chr1-210302246-210302943	4.29e-14	7.46099	0.0127816	1.12e-12	p.I	NULL	HHAT	25309	698	178	383	undefined	distalIntergenic	intergenic	undefined	-	-	-	-	-	-	-	-	-	-	-
chr4-43089327-43090330	4.69e-14	7.44926	0.0127621	1.21e-12	p.I	NULL	AC111198.1	43537	1004	260	573	undefined	distalIntergenic	intergenic	undefined	-	-	-	-	-	-	-	-	-	-	-
chr2-46666025-46666674	4.89e-14	7.44394	0.0127533	1.26e-12	p.I	NULL	LINC01118	32266	650	93	492	undefined	distalIntergenic	intergenic	undefined	-	-	-	-	-	-	-	-	-	-	-
chr8-95677885-95679557	5.01e-14	7.44077	0.0127481	1.29e-12	p.I	NULL	C8orf37-AS1	0	1673	129	612	undefined	geneBody	intron	undefined	X125183	ENSG00000253773	95204456	95811254	606799	+	0	inside	0	ENSG00000253773	C8orf37-AS1
chr2-46408609-46409743	5.6e-14	7.42595	0.0127223	1.44e-12	p.I	NULL	LINC01820	14381	1135	140	624	undefined	distalIntergenic	intergenic	undefined	-	-	-	-	-	-	-	-	-	-	-
chr1-236951853-236952711	5.83e-14	7.42067	0.0127115	1.5e-12	p.I	ACTN2/RYR2	MTR	30575	859	130	686	undefined	distalIntergenic	intergenic	undefined	-	-	-	-	-	-	-	-	-	-	-
chr10-76458856-76459461	6.09e-14	7.41488	0.0127033	1.56e-12	p.I	NULL	LRMDA	0	606	116	431	undefined	geneBody	intron	undefined	X16150	ENSG00000148655	75431624	76560168	1128545	+	0	inside	0	ENSG00000148655	LRMDA
chr2-237320813-237321487	6.7e-14	7.40205	0.012681	1.72e-12	p.I	COL6A3	COL6A3	2516	675	42	490	undefined	distalIntergenic	intergenic	undefined	-	-	-	-	-	-	-	-	-	-	-
chr11-2390852-2391097	6.93e-14	7.39759	0.0126714	1.77e-12	p.I	NULL	CD81	0	246	34	52	undefined	geneBody	exon	otherExon	X19636	ENSG00000110651	2376177	2397419	21243	+	0	inside	0	ENSG00000110651	CD81
chr15-67943525-67944798	7.26e-14	7.39144	0.012663	1.85e-12	p.I	PIAS1	AC009292.2	69659	1274	126	616	undefined	distalIntergenic	intergenic	undefined	-	-	-	-	-	-	-	-	-	-	-
chr2-75141750-75142492	7.66e-14	7.38433	0.0126467	1.95e-12	p.I	NULL	TACR1	0	743	131	422	undefined	geneBody	intron	undefined	X65622	ENSG00000115353	75046463	75199520	153058	-	0	inside	0	ENSG00000115353	TACR1
chr15-45891513-45892581	8.91e-14	7.36414	0.0126168	2.26e-12	p.I	NULL	AC068722.1	0	1069	195	466	undefined	geneBody	intron	undefined	X41783	ENSG00000259200	45705078	45931069	225992	+	0	inside	0	ENSG00000259200	AC068722.1
chr10-28326137-28327261	9.09e-14	7.3615	0.0126123	2.31e-12	p.I	MPP7	MPP7	0	1125	147	569	undefined	geneBody	intron	undefined	X13605	ENSG00000150054	28050993	28334486	283494	-	0	inside	0	ENSG00000150054	MPP7
chr3-102129756-102130919	9.18e-14	7.36018	0.0126093	2.33e-12	p.I	NULL	ZPLD1	0	1164	171	556	undefined	geneBody	intron	undefined	X85516	ENSG00000170044	102099244	102479841	380598	+	0	inside	0	ENSG00000170044	ZPLD1
chr11-44030129-44030984	9.2e-14	7.35997	0.0126098	2.33e-12	p.I	C11orf96	ACCSL	16997	856	109	323	undefined	distalIntergenic	intergenic	undefined	-	-	-	-	-	-	-	-	-	-	-
chr17-45942078-45942596	9.2e-14	7.35992	0.0126065	2.33e-12	p.I	NULL	MAPT	0	519	107	322	undefined	geneBody	intron	undefined	X52303	ENSG00000186868	45894382	46028334	133953	+	0	inside	0	ENSG00000186868	MAPT
chr11-14582565-14583620	9.49e-14	7.35575	0.0125989	2.4e-12	p.I	PDE3B	PSMA1	0	1056	92	439	undefined	geneBody	intron	undefined	X20425	ENSG00000129084	14504874	14643635	138762	-	0	inside	0	ENSG00000129084	PSMA1
chr1-41537267-41538178	9.74e-14	7.35226	0.0125953	2.47e-12	p.I	NULL	HIVEP3	0	912	65	578	undefined	geneDownstream	intron	undefined	X2884	ENSG00000230881	41535443	41535868	426	+	1398	downstream	1398	ENSG00000230881	AL445933.2
chr11-70104411-70104926	1.09e-13	7.33781	0.0125713	2.74e-12	p.I	AP003555.2/ANO1/CTTN	ANO1	0	516	70	173	undefined	geneBody	intron	undefined	X22721	ENSG00000131620	70078302	70189528	111227	+	0	inside	0	ENSG00000131620	ANO1
chr10-132630849-132631753	1.12e-13	7.33308	0.0125639	2.83e-12	p.I	INPP5A	INPP5A	0	905	59	388	undefined	geneBody	intron	undefined	X19305	ENSG00000068383	132537787	132783480	245694	+	0	inside	0	ENSG00000068383	INPP5A
chr12-125128441-125129911	1.19e-13	7.32604	0.0125505	2.98e-12	p.I	NULL	AACS	0	1471	102	980	undefined	geneBody	exon	CDS	X32249	ENSG00000081760	125065434	125143333	77900	+	0	inside	0	ENSG00000081760	AACS
chr11-1481123-1481854	1.21e-13	7.32375	0.0125471	3.03e-12	p.I	NULL	MOB2	0	732	24	445	undefined	geneBody	exon	otherExon	X19563	ENSG00000182208	1469457	1501247	31791	-	0	inside	0	ENSG00000182208	MOB2
chr7-98826176-98827354	1.21e-13	7.32277	0.012546	3.05e-12	p.I	SMURF1	TMEM130	19134	1179	120	696	undefined	distalIntergenic	intergenic	undefined	-	-	-	-	-	-	-	-	-	-	-
chr8-53523341-53524588	1.32e-13	7.31172	0.0125269	3.3e-12	p.I	AC022034.1	AC022034.1	0	1248	110	553	promoter4	promoter	exon	otherExon	X123679	ENSG00000237807	53493523	53524336	30814	-	0	overlapStart	0	ENSG00000237807	AC022034.1
chr9-90919419-90920265	1.37e-13	7.3067	0.0125178	3.43e-12	p.I	NULL	AL162585.1	1725	847	121	527	promoter1	promoter	intergenic	undefined	X130574	ENSG00000287212	90921990	90922856	867	+	1724	upstream	1724	ENSG00000287212	AL162585.1
chrX-22122460-22123142	1.37e-13	7.30654	0.0125126	3.43e-12	p.I	NULL	PHEX	0	683	168	272	undefined	geneBody	intron	undefined	X134460	ENSG00000102174	22032325	22251310	218986	+	0	inside	0	ENSG00000102174	PHEX
chr9-13915117-13916274	1.37e-13	7.30612	0.0125155	3.44e-12	p.I	NULL	LINC00583	11697	1158	98	1013	undefined	distalIntergenic	intergenic	undefined	-	-	-	-	-	-	-	-	-	-	-
chr22-26981151-26981989	1.39e-13	7.30453	0.0125115	3.48e-12	p.I	NULL	LINC01422	12388	839	99	521	undefined	distalIntergenic	intergenic	undefined	-	-	-	-	-	-	-	-	-	-	-
chr4-87619833-87621544	1.54e-13	7.29083	0.0124907	3.84e-12	p.I	SPARCL1/PKD2	AC093895.1	0	1712	157	832	undefined	geneBody	intron	undefined	X93770	ENSG00000249001	87568035	87733956	165922	-	0	inside	0	ENSG00000249001	AC093895.1
chr7-73721381-73721831	1.6e-13	7.28544	0.0124809	3.99e-12	p.I	MLXIPL	STX1A	1709	451	42	290	promoter1	promoter	intergenic	undefined	X117765	ENSG00000106089	73699206	73719672	20467	-	1708	upstream	1708	ENSG00000106089	STX1A
chr10-128337677-128338298	1.61e-13	7.28489	0.0124717	4.01e-12	p.I	NULL	AL390763.1	17463	622	127	393	undefined	distalIntergenic	intergenic	undefined	-	-	-	-	-	-	-	-	-	-	-
chr17-39219424-39220111	1.64e-13	7.28259	0.0124764	4.07e-12	p.I	STAC2	STAC2	0	688	90	455	undefined	geneBody	intron	undefined	X51723	ENSG00000141750	39210541	39225945	15405	-	0	inside	0	ENSG00000141750	STAC2
chr18-50654323-50655332	1.64e-13	7.28232	0.0124754	4.08e-12	p.I	MYO5B/MAPK4	MAPK4	0	1010	62	476	undefined	geneBody	intron	undefined	X56698	ENSG00000141639	50560087	50731826	171740	+	0	inside	0	ENSG00000141639	MAPK4
chr1-211548658-211549776	1.72e-13	7.27618	0.0124645	4.26e-12	p.I	NULL	SLC30A1	21792	1119	117	652	undefined	distalIntergenic	intergenic	undefined	-	-	-	-	-	-	-	-	-	-	-
chr2-98158334-98158775	1.82e-13	7.26845	0.0124508	4.5e-12	p.I	NULL	VWA3B	0	442	75	142	undefined	geneBody	intron	undefined	X66122	ENSG00000168658	98087116	98313299	226184	+	0	inside	0	ENSG00000168658	VWA3B
chr4-87539946-87540932	2.16e-13	7.24484	0.0124113	5.33e-12	p.I	SPARCL1	SPARCL1	8885	987	132	697	undefined	distalIntergenic	intergenic	undefined	-	-	-	-	-	-	-	-	-	-	-
chr1-15152376-15155020	2.17e-13	7.24474	0.0124119	5.34e-12	p.I	NULL	TMEM51-AS1	0	2645	81	1341	promoter4	promoter	exon	utr5	X1055	ENSG00000171729	15152532	15220478	67947	+	0	overlapStart	0	ENSG00000171729	TMEM51
chr1-73043824-73045236	2.17e-13	7.24466	0.012408	5.34e-12	p.I	NULL	AL583808.1	144584	1413	147	296	undefined	distalIntergenic	intergenic	undefined	-	-	-	-	-	-	-	-	-	-	-
chr7-71015305-71015974	2.28e-13	7.2381	0.0123941	5.6e-12	p.I	NULL	GALNT17	116170	670	142	427	undefined	distalIntergenic	intergenic	undefined	-	-	-	-	-	-	-	-	-	-	-
chr7-25385282-25386683	2.34e-13	7.23399	0.0123873	5.76e-12	p.I	NULL	AC005100.1	0	1402	23	1178	undefined	geneBody	exon	otherExon	X115703	ENSG00000260951	25358235	25432202	73968	-	0	inside	0	ENSG00000260951	AC005100.1
chr1-112993977-112994542	2.49e-13	7.22561	0.0123781	6.11e-12	p.I	SLC16A1	SLC16A1-AS1	0	566	68	438	undefined	geneBody	intron	undefined	X6270	ENSG00000287807	112978610	112999636	21027	-	0	inside	0	ENSG00000287807	AL390242.1
chr9-88998669-88999323	2.8e-13	7.20984	0.0123507	6.83e-12	p.I	S1PR3	S1PR3	0	655	70	350	undefined	geneBody	exon	utr5	X130474	ENSG00000213694	88990863	89005155	14293	+	0	inside	0	ENSG00000213694	S1PR3
chr11-8258201-8259100	2.83e-13	7.2086	0.0123483	6.89e-12	p.I	RIC3	LMO1	0	900	82	333	undefined	geneBody	intron	undefined	X19924	ENSG00000166407	8224309	8268716	44408	-	0	inside	0	ENSG00000166407	LMO1
chr7-147909617-147910057	2.93e-13	7.20391	0.0123319	7.12e-12	p.I	NULL	CNTNAP2	0	441	83	325	undefined	geneBody	intron	undefined	X120839	ENSG00000174469	146116002	148420998	2304997	+	0	inside	0	ENSG00000174469	CNTNAP2
chr12-29858202-29858969	2.94e-13	7.20321	0.0123363	7.15e-12	p.I	NULL	TMTC1	73443	768	183	385	undefined	distalIntergenic	intergenic	undefined	-	-	-	-	-	-	-	-	-	-	-
chr1-10665948-10666172	3.21e-13	7.19144	0.0123191	7.78e-12	p.I	NULL	CASZ1	0	225	49	101	undefined	geneBody	intron	undefined	X772	ENSG00000130940	10636604	10796650	160047	-	0	inside	0	ENSG00000130940	CASZ1
chr6-37130888-37131614	3.32e-13	7.18671	0.0123105	8.04e-12	p.I	NULL	PIM1	38538	727	78	412	undefined	distalIntergenic	intergenic	undefined	-	-	-	-	-	-	-	-	-	-	-
chr1-110579755-110580653	3.71e-13	7.17128	0.0122838	8.96e-12	p.I	NULL	KCNA2	0	899	133	700	undefined	geneBody	intron	undefined	X6133	ENSG00000177301	110519837	110631474	111638	-	0	inside	0	ENSG00000177301	KCNA2
chr2-217898179-217898719	3.98e-13	7.16171	0.0122686	9.6e-12	p.I	DIRC3/TNS1	TNS1	0	541	23	127	undefined	geneBody	intron	undefined	X71336	ENSG00000079308	217799588	218033982	234395	-	0	inside	0	ENSG00000079308	TNS1
chr9-114205016-114205598	4.14e-13	7.15655	0.0122599	9.95e-12	p.I	COL27A1	COL27A1	0	583	54	421	undefined	geneBody	exon	CDS	X131944	ENSG00000196739	114155537	114312511	156975	+	0	inside	0	ENSG00000196739	COL27A1
chr1-156616013-156616833	4.34e-13	7.14991	0.0122393	1.04e-11	p.I	NULL	AL365181.4	725	821	46	60	promoter2	promoter	intergenic	undefined	X7344	ENSG00000272971	156614742	156615288	547	-	724	upstream	724	ENSG00000272971	AL365181.4
chr5-128764812-128765953	4.44e-13	7.14693	0.0122417	1.06e-11	p.I	FBN2	SLC27A6	0	1142	132	966	undefined	geneBody	intron	undefined	X102844	ENSG00000113396	128538013	129033642	495630	+	0	inside	0	ENSG00000113396	SLC27A6
chr9-68689802-68690609	4.53e-13	7.14394	0.0122375	1.09e-11	p.I	PIP5K1B	PIP5K1B	14631	808	230	420	undefined	distalIntergenic	intergenic	undefined	-	-	-	-	-	-	-	-	-	-	-
chr7-71219964-71220747	4.65e-13	7.14043	0.01223	1.11e-11	p.I	GALNT17	GALNT17	0	784	175	415	undefined	geneBody	intron	undefined	X117673	ENSG00000185274	71132144	71713600	581457	+	0	inside	0	ENSG00000185274	GALNT17
chr10-86953709-86954647	4.81e-13	7.13583	0.0122249	1.15e-11	p.I	ADIRF/MMRN2	MMRN2	0	939	51	167	undefined	geneBody	exon	utr5	X16688	ENSG00000173269	86935540	86969481	33942	-	0	inside	0	ENSG00000173269	MMRN2
chr3-33167472-33168780	4.98e-13	7.13106	0.0122163	1.19e-11	p.I	SUSD5/FBXL2	SUSD5	0	1309	80	783	undefined	geneBody	intron	undefined	X82411	ENSG00000173705	33150043	33218810	68768	-	0	inside	0	ENSG00000173705	SUSD5
chr20-5072695-5074098	5.32e-13	7.12184	0.0122004	1.27e-11	p.I	NULL	TMEM230	0	1404	123	701	undefined	geneBody	intron	undefined	X73387	ENSG00000089063	5068232	5113103	44872	-	0	inside	0	ENSG00000089063	TMEM230
chr14-83342369-83343319	5.69e-13	7.11258	0.0121836	1.35e-11	p.I	NULL	AL162872.1	302767	951	248	374	undefined	distalIntergenic	intergenic	undefined	-	-	-	-	-	-	-	-	-	-	-
chr1-182196999-182197999	5.96e-13	7.10626	0.0121713	1.42e-11	p.I	GLUL	LINC01344	0	1001	132	210	undefined	geneBody	intron	undefined	X8726	ENSG00000228918	182096338	182314061	217724	-	0	inside	0	ENSG00000228918	LINC01344
chr10-123864886-123865652	6.1e-13	7.10313	0.0121683	1.45e-11	p.I	CPXM2	CPXM2	0	767	90	168	undefined	geneBody	intron	undefined	X18801	ENSG00000121898	123706207	123940267	234061	-	0	inside	0	ENSG00000121898	CPXM2
chr8-106782881-106783444	6.17e-13	7.10152	0.0121625	1.46e-11	p.I	NULL	ABRA	12637	564	168	321	undefined	distalIntergenic	intergenic	undefined	-	-	-	-	-	-	-	-	-	-	-
chr11-2092897-2093418	6.24e-13	7.09996	0.0121612	1.48e-11	p.I	IFITM10	IGF2	35694	522	90	299	undefined	distalIntergenic	intergenic	undefined	-	-	-	-	-	-	-	-	-	-	-
chr9-89941564-89942458	6.82e-13	7.08763	0.0121414	1.61e-11	p.I	NULL	AL161629.1	0	895	165	420	undefined	geneBody	intron	undefined	X130547	ENSG00000237626	89825964	90019549	193586	+	0	inside	0	ENSG00000237626	AL161629.1
chr4-100738178-100738961	7.37e-13	7.07699	0.0121179	1.74e-11	p.I	NULL	EMCN	0	784	143	415	undefined	geneBody	intron	undefined	X94231	ENSG00000164035	100395341	100880126	484786	-	0	inside	0	ENSG00000164035	EMCN
chr5-168127986-168129028	7.37e-13	7.07687	0.012122	1.74e-11	p.I	NULL	TENM2	0	1043	186	756	undefined	geneBody	intron	undefined	X104988	ENSG00000253925	168085329	168187719	102391	-	0	inside	0	ENSG00000253925	AC011369.1
chr9-113536259-113537644	7.44e-13	7.07562	0.0121208	1.75e-11	p.I	NULL	RGS3	0	1386	74	262	undefined	geneBody	exon	utr5	X131861	ENSG00000138835	113444731	113597743	153013	+	0	inside	0	ENSG00000138835	RGS3
chr11-116813868-116814796	7.84e-13	7.06835	0.0121051	1.85e-11	p.I	NULL	AP006216.2	0	929	96	810	promoter4	promoter	exon	otherExon	X24840	ENSG00000236267	116813204	116814003	800	-	0	overlapStart	0	ENSG00000236267	AP006216.2
chr18-79167328-79168272	8.31e-13	7.06026	0.0120925	1.95e-11	p.I	NULL	ATP9B	0	945	148	532	undefined	geneBody	intron	undefined	X57664	ENSG00000166377	79069285	79378287	309003	+	0	inside	0	ENSG00000166377	ATP9B
chr12-108798567-108799011	9.04e-13	7.04848	0.0120734	2.12e-11	p.I	NULL	SSH1	0	445	40	377	undefined	geneBody	exon	utr3	X31250	ENSG00000084112	108778191	108857590	79400	-	0	inside	0	ENSG00000084112	SSH1
chr12-119156075-119156946	1.03e-12	7.03076	0.0120426	2.4e-11	p.I	HSPB8	SRRM4	0	872	54	413	undefined	geneBody	exon	utr3	X31812	ENSG00000139767	118981541	119163051	181511	+	0	inside	0	ENSG00000139767	SRRM4
chr9-109745136-109746269	1.03e-12	7.03003	0.0120429	2.41e-11	p.I	PTPN3/PALM2-AKAP2	PALM2-AKAP2	0	1134	111	617	undefined	geneBody	intron	undefined	X131588	ENSG00000157654	109640788	110172512	531725	+	0	inside	0	ENSG00000157654	PALM2-AKAP2
chr3-102979797-102980622	1.12e-12	7.01821	0.0120209	2.61e-11	p.I	NULL	AC063938.1	305811	826	256	407	undefined	distalIntergenic	intergenic	undefined	-	-	-	-	-	-	-	-	-	-	-
chr5-148903311-148904892	1.14e-12	7.01639	0.0120181	2.64e-11	p.I	NULL	SH3TC2	18747	1582	197	1289	undefined	distalIntergenic	intergenic	undefined	-	-	-	-	-	-	-	-	-	-	-
chr12-122374483-122375204	1.17e-12	7.01276	0.0120113	2.71e-11	p.I	CLIP1	CLIP1	0	722	73	430	undefined	geneBody	intron	undefined	X32037	ENSG00000130779	122271432	122422632	151201	-	0	inside	0	ENSG00000130779	CLIP1
chr6-67131175-67132309	1.23e-12	7.00592	0.0120012	2.84e-11	p.I	NULL	AL713998.1	746007	1135	327	751	undefined	distalIntergenic	intergenic	undefined	-	-	-	-	-	-	-	-	-	-	-
chr7-98759802-98760710	1.25e-12	7.00315	0.0119966	2.89e-11	p.I	NULL	TMEM130	85778	909	113	695	undefined	distalIntergenic	intergenic	undefined	-	-	-	-	-	-	-	-	-	-	-
chr6-41427558-41428697	1.26e-12	7.00173	0.0119944	2.92e-11	p.I	NULL	FOXP4-AS1	66156	1140	80	617	undefined	distalIntergenic	intergenic	undefined	-	-	-	-	-	-	-	-	-	-	-
chr15-40062991-40063935	1.28e-12	6.99981	0.011989	2.96e-11	p.I	NULL	SRP14-AS1	0	945	88	678	undefined	geneBody	intron	undefined	X41403	ENSG00000248508	40039242	40076539	37298	+	0	inside	0	ENSG00000248508	SRP14-AS1
chr1-3222075-3222658	1.29e-12	6.99918	0.0119889	2.97e-11	p.I	PRDM16	PRDM16	0	584	43	430	undefined	geneBody	intron	undefined	X248	ENSG00000142611	3069168	3438621	369454	+	0	inside	0	ENSG00000142611	PRDM16
chr20-50389320-50389735	1.34e-12	6.99351	0.0119789	3.09e-11	p.I	NULL	LINC01271	67978	416	41	237	undefined	distalIntergenic	intergenic	undefined	-	-	-	-	-	-	-	-	-	-	-
chr12-125982870-125984704	1.35e-12	6.99226	0.0119762	3.12e-11	p.I	NULL	LINC00939	0	1835	180	609	promoter4	promoter	exon	otherExon	X32264	ENSG00000249267	125958688	125983665	24978	-	0	overlapStart	0	ENSG00000249267	LINC00939
chr8-73090058-73090641	1.45e-12	6.98211	0.0119587	3.34e-11	p.I	SBSPON	SBSPON	0	584	68	404	undefined	geneBody	intron	undefined	X124415	ENSG00000164764	73064543	73124088	59546	-	0	inside	0	ENSG00000164764	SBSPON
chr8-92647955-92648885	1.49e-12	6.97839	0.0119529	3.42e-11	p.I	NULL	AC091096.1	0	931	205	459	undefined	geneBody	intron	undefined	X124989	ENSG00000253634	92460539	92655576	195038	-	0	inside	0	ENSG00000253634	AC091096.1
chr5-89086830-89088229	1.51e-12	6.97716	0.011952	3.45e-11	p.I	NULL	MEF2C-AS1	0	1400	227	746	undefined	geneBody	intron	undefined	X101331	ENSG00000248309	88883328	89466398	583071	+	0	inside	0	ENSG00000248309	MEF2C-AS1
chr1-87523008-87524530	1.51e-12	6.97658	0.0119492	3.47e-11	p.I	NULL	PKN2-AS1	96273	1523	140	633	undefined	distalIntergenic	intergenic	undefined	-	-	-	-	-	-	-	-	-	-	-
chr11-43923110-43924086	1.52e-12	6.97612	0.0119501	3.48e-11	p.I	C11orf96	AC087521.3	0	977	46	487	promoter1	promoter	intron	undefined	X21454	ENSG00000187479	43925342	43943878	18537	+	1255	upstream	1255	ENSG00000187479	C11orf96
chr1-220485240-220485820	1.53e-12	6.97507	0.0119414	3.5e-11	p.I	MARK1	LINC02779	0	581	52	500	undefined	geneBody	exon	otherExon	X10507	ENSG00000231529	220485104	220487558	2455	-	0	inside	0	ENSG00000231529	LINC02779
chr6-68063124-68064061	1.58e-12	6.97064	0.0119391	3.61e-11	p.I	NULL	AL646090.2	0	938	161	476	undefined	geneBody	intron	undefined	X109539	ENSG00000285838	68040290	68093001	52712	+	0	inside	0	ENSG00000285838	AL646090.2
chr22-27031846-27032950	1.6e-12	6.9684	0.0119368	3.66e-11	p.I	NULL	AL008638.5	7247	1105	232	692	undefined	distalIntergenic	intergenic	undefined	-	-	-	-	-	-	-	-	-	-	-
chr5-149383365-149383694	1.67e-12	6.96286	0.0119275	3.8e-11	p.I	AFAP1L1/CARMN/AC131025.2	IL17B	0	330	32	154	undefined	geneBody	intron	undefined	X104176	ENSG00000127743	149371324	149404202	32879	-	0	inside	0	ENSG00000127743	IL17B
chr10-132464095-132464922	1.72e-12	6.95875	0.0119207	3.91e-11	p.I	NULL	C10orf91	14687	828	46	363	undefined	distalIntergenic	intergenic	undefined	-	-	-	-	-	-	-	-	-	-	-
chr2-23135104-23136152	1.85e-12	6.94793	0.0119016	4.21e-11	p.I	NULL	AC018467.1	0	1049	221	714	undefined	geneBody	intron	undefined	X62663	ENSG00000232451	23018125	23199056	180932	-	0	inside	0	ENSG00000232451	AC018467.1
chr5-110879674-110880996	1.87e-12	6.94675	0.0118989	4.24e-11	p.I	NULL	AC010395.1	89955	1323	205	846	undefined	distalIntergenic	intergenic	undefined	-	-	-	-	-	-	-	-	-	-	-
chr11-122235320-122235972	1.89e-12	6.94489	0.0118944	4.29e-11	p.I	MIR100HG	MIR100HG	0	653	133	458	undefined	geneBody	intron	undefined	X25243	ENSG00000255248	122028325	122556721	528397	-	0	inside	0	ENSG00000255248	MIR100HG
chr1-160399878-160400809	1.96e-12	6.94033	0.0118851	4.43e-11	p.I	NULL	VANGL2	0	932	114	526	promoter4	promoter	exon	utr5	X7523	ENSG00000162738	160400564	160428670	28107	+	0	overlapStart	0	ENSG00000162738	VANGL2
chr15-100525822-100526724	2.03e-12	6.93505	0.0118783	4.59e-11	p.I	NULL	CERS3	0	903	234	553	undefined	geneBody	intron	undefined	X45255	ENSG00000154227	100400395	100544995	144601	-	0	inside	0	ENSG00000154227	CERS3
chr2-86297464-86298943	2.08e-12	6.9319	0.0118732	4.69e-11	p.I	REEP1	REEP1	0	1480	107	589	undefined	geneBody	intron	undefined	X65826	ENSG00000068615	86213993	86338083	124091	-	0	inside	0	ENSG00000068615	REEP1
chr11-64856120-64856945	2.13e-12	6.92824	0.011868	4.81e-11	p.I	NULL	EHD1	0	826	52	412	undefined	geneBody	exon	otherExon	X22270	ENSG00000110047	64851642	64888296	36655	-	0	inside	0	ENSG00000110047	EHD1
chr22-45549126-45549759	2.22e-12	6.92227	0.0118577	5.01e-11	p.I	NULL	FBLN1	0	634	28	152	undefined	geneBody	intron	undefined	X80333	ENSG00000077942	45502238	45601135	98898	+	0	inside	0	ENSG00000077942	FBLN1
chr4-38365770-38366873	2.39e-12	6.91198	0.011839	5.38e-11	p.I	NULL	LINC02513	41	1104	139	834	promoter3	promoter	intergenic	undefined	X91986	ENSG00000248227	38366914	38385759	18846	+	40	upstream	40	ENSG00000248227	LINC02513
chr3-72171370-72172511	2.65e-12	6.89754	0.0118151	5.93e-11	p.I	NULL	LINC00877	0	1142	91	727	undefined	geneBody	exon	otherExon	X84650	ENSG00000243083	72151236	72207776	56541	+	0	inside	0	ENSG00000243083	LINC00870
chr8-8935211-8935901	2.78e-12	6.89051	0.0118013	6.21e-11	p.I	NULL	MFHAS1	41581	691	105	529	undefined	distalIntergenic	intergenic	undefined	-	-	-	-	-	-	-	-	-	-	-
chr1-217244534-217245504	3.1e-12	6.87492	0.011772	6.9e-11	p.I	ESRRG	ESRRG	106779	971	147	594	undefined	distalIntergenic	intergenic	undefined	-	-	-	-	-	-	-	-	-	-	-
chr13-105906651-105907220	3.12e-12	6.87406	0.0117712	6.94e-11	p.I	NULL	AL138701.2	43072	570	175	182	undefined	distalIntergenic	intergenic	undefined	-	-	-	-	-	-	-	-	-	-	-
chr2-26681662-26682723	3.18e-12	6.87115	0.0117692	7.08e-11	p.I	NULL	AC015977.2	7198	1062	125	646	undefined	distalIntergenic	intergenic	undefined	-	-	-	-	-	-	-	-	-	-	-
chr1-205512071-205512979	3.43e-12	6.8607	0.0117512	7.6e-11	p.I	CDK18	CDK18	0	909	77	724	undefined	geneBody	intron	undefined	X9769	ENSG00000117266	205504595	205532793	28199	+	0	inside	0	ENSG00000117266	CDK18
chr1-3238513-3238729	3.56e-12	6.85516	0.0117403	7.88e-11	p.I	PRDM16	PRDM16	0	217	36	118	undefined	geneBody	intron	undefined	X250	ENSG00000142611	3069168	3438621	369454	+	0	inside	0	ENSG00000142611	PRDM16
chr19-5250067-5250614	3.88e-12	6.84277	0.0117198	8.55e-11	p.I	NULL	PTPRS	0	548	132	193	undefined	geneBody	intron	undefined	X58313	ENSG00000105426	5158495	5340803	182309	-	0	inside	0	ENSG00000105426	PTPRS
chr5-148949358-148950840	3.95e-12	6.84026	0.0117142	8.7e-11	p.I	CARMN	SH3TC2	0	1483	183	849	undefined	geneBody	intron	undefined	X104132	ENSG00000169247	148923639	149063163	139525	-	0	inside	0	ENSG00000169247	SH3TC2
chr10-18139903-18141653	4.15e-12	6.83313	0.0117045	9.12e-11	p.I	MRC1/CACNB2	CACNB2	0	1751	177	470	promoter4	promoter	exon	utr5	X13117	ENSG00000165995	18140677	18543557	402881	+	0	overlapStart	0	ENSG00000165995	CACNB2
chr10-77240006-77240585	4.53e-12	6.82084	0.0116816	9.89e-11	p.I	KCNMA1	KCNMA1	0	580	71	218	undefined	geneBody	intron	undefined	X16226	ENSG00000156113	76869601	77638369	768769	-	0	inside	0	ENSG00000156113	KCNMA1
chr5-60378746-60379473	4.65e-12	6.81686	0.011674	1.02e-10	p.I	PDE4D	PDE4D	0	728	84	286	undefined	geneBody	intron	undefined	X99959	ENSG00000113448	58969038	60522120	1553083	-	0	inside	0	ENSG00000113448	PDE4D
chr15-31214397-31216701	4.71e-12	6.81518	0.0116738	1.03e-10	p.I	NULL	LINC02352	0	2305	121	1419	promoter4	promoter	exon	otherExon	X40969	ENSG00000259448	31215622	31224445	8824	+	0	overlapStart	0	ENSG00000259448	LINC02352
chr1-225447442-225447909	4.8e-12	6.81239	0.0116655	1.05e-10	p.I	ENAH	LINC02765	0	468	37	281	undefined	geneBody	exon	otherExon	X10765	ENSG00000234476	225447233	225465400	18168	-	0	inside	0	ENSG00000234476	LINC02765
chr16-15856871-15857414	4.9e-12	6.80942	0.0116635	1.07e-10	p.I	AF001548.2/MYH11	MYH11	0	544	70	175	promoter4	promoter	exon	utr5	X46252	ENSG00000133392	15703135	15857028	153894	-	0	overlapStart	0	ENSG00000133392	MYH11
chr5-93311799-93312047	4.96e-12	6.80778	0.0115794	1.08e-10	p.I	NR2F1-AS1	NR2F1-AS1	48732	249	39	117	undefined	distalIntergenic	intergenic	undefined	-	-	-	-	-	-	-	-	-	-	-
chr4-178185381-178185873	5.08e-12	6.80419	0.0116429	1.1e-10	p.I	LINC01098/LINC01099	LINC01098	156410	493	87	300	undefined	distalIntergenic	intergenic	undefined	-	-	-	-	-	-	-	-	-	-	-
chr9-70477933-70478516	5.18e-12	6.80143	0.0116497	1.13e-10	p.I	NULL	TRPM3	50547	584	60	334	undefined	distalIntergenic	intergenic	undefined	-	-	-	-	-	-	-	-	-	-	-
chr7-15746998-15747716	5.38e-12	6.79608	0.0116398	1.17e-10	p.I	NULL	AC006041.2	0	719	154	506	undefined	geneBody	intron	undefined	X115244	ENSG00000286376	15736373	15796370	59998	-	0	inside	0	ENSG00000286376	AC006041.2
chr2-178271755-178272545	5.44e-12	6.79428	0.0116342	1.18e-10	p.I	NULL	OSBPL6	0	791	159	337	undefined	geneBody	intron	undefined	X69356	ENSG00000079156	178194481	178402893	208413	+	0	inside	0	ENSG00000079156	OSBPL6
chr1-54577688-54577948	5.61e-12	6.78986	0.0116265	1.22e-10	p.I	NULL	ACOT11	0	261	32	108	undefined	geneBody	intron	undefined	X3627	ENSG00000162390	54542257	54639192	96936	+	0	inside	0	ENSG00000162390	ACOT11
chr16-87043210-87044167	6.19e-12	6.77572	0.011605	1.33e-10	p.I	NULL	LINC02181	13617	958	76	268	undefined	distalIntergenic	intergenic	undefined	-	-	-	-	-	-	-	-	-	-	-
chr3-72722567-72723718	6.59e-12	6.76662	0.0115864	1.41e-10	p.I	NULL	AC097369.2	15200	1152	95	428	undefined	distalIntergenic	intergenic	undefined	-	-	-	-	-	-	-	-	-	-	-
chr19-46300612-46301242	7.14e-12	6.75503	0.0115704	1.52e-10	p.I	HIF3A/AC007193.2/DACT3	HIF3A	0	631	58	320	undefined	geneBody	intron	undefined	X60581	ENSG00000124440	46297046	46343433	46388	+	0	inside	0	ENSG00000124440	HIF3A
chr5-33564631-33565721	7.79e-12	6.74234	0.0115477	1.66e-10	p.I	NULL	ADAMTS12	0	1091	174	833	undefined	geneBody	intron	undefined	X98781	ENSG00000151388	33523535	33892019	368485	-	0	inside	0	ENSG00000151388	ADAMTS12
chr11-95641227-95641909	8.04e-12	6.73776	0.0115384	1.71e-10	p.I	NULL	AP000820.2	0	683	174	385	undefined	geneBody	intron	undefined	X24008	ENSG00000285842	95571040	95748715	177676	+	0	inside	0	ENSG00000285842	AP000820.2
chr9-91071717-91072993	8.22e-12	6.73464	0.011533	1.74e-10	p.I	NULL	AL158071.4	4145	1277	88	395	undefined	distalIntergenic	intergenic	undefined	-	-	-	-	-	-	-	-	-	-	-
chr1-204450539-204451320	9.16e-12	6.71882	0.0115069	1.94e-10	p.I	NULL	PIK3C2B	0	782	37	636	undefined	geneBody	intron	undefined	X9686	ENSG00000133056	204422628	204494724	72097	-	0	inside	0	ENSG00000133056	PIK3C2B
chr5-149406146-149407099	9.55e-12	6.71271	0.011498	2.02e-10	p.I	AFAP1L1/CARMN/AC131025.2	CARMN	0	954	66	479	promoter4	promoter	exon	otherExon	X104178	ENSG00000249669	149406689	149432835	26147	+	0	overlapStart	0	ENSG00000249669	CARMN
chr17-70167988-70169961	9.9e-12	6.70746	0.0114882	2.09e-10	p.I	KCNJ2	KCNJ2-AS1	0	1974	258	1405	promoter4	promoter	exon	utr5	X53711	ENSG00000267365	70166961	70169402	2442	-	0	overlapStart	0	ENSG00000267365	KCNJ2-AS1
chr1-180528450-180529298	1.06e-11	6.69799	0.0114721	2.22e-10	p.I	XPR1	OVAAL	18138	849	98	588	undefined	distalIntergenic	intergenic	undefined	-	-	-	-	-	-	-	-	-	-	-
chr15-58521508-58523158	1.08e-11	6.69492	0.0114669	2.27e-10	p.I	NULL	LIPC	0	1651	91	1104	promoter4	promoter	exon	otherExon	X42500	ENSG00000259476	58521311	58523371	2061	+	0	inside	196	ENSG00000259476	AC018904.2
chr21-37552669-37553460	1.13e-11	6.68873	0.0114522	2.36e-10	p.I	NULL	DYRK1A	26311	792	72	549	undefined	distalIntergenic	intergenic	undefined	-	-	-	-	-	-	-	-	-	-	-
chr7-24768961-24770250	1.15e-11	6.68544	0.0114462	2.41e-10	p.I	NULL	AC003093.1	8194	1290	139	1076	undefined	distalIntergenic	intergenic	undefined	-	-	-	-	-	-	-	-	-	-	-
chr8-133926741-133927299	1.16e-11	6.6845	0.0114434	2.42e-10	p.I	NULL	AC110741.1	24334	559	97	397	undefined	distalIntergenic	intergenic	undefined	-	-	-	-	-	-	-	-	-	-	-
chr15-71082613-71083772	1.28e-11	6.67023	0.0114249	2.66e-10	p.I	THSD4	THSD4	13180	1160	123	830	undefined	distalIntergenic	intergenic	undefined	-	-	-	-	-	-	-	-	-	-	-
chr16-79509112-79509696	1.28e-11	6.67	0.0114219	2.66e-10	p.I	NULL	AC084064.1	0	585	185	315	undefined	geneBody	intron	undefined	X48598	ENSG00000261472	79505603	79516293	10691	+	0	inside	0	ENSG00000261472	AC084064.1
chr7-85172347-85173146	1.35e-11	6.66214	0.0114091	2.8e-10	p.I	SEMA3D	SEMA3D	0	800	190	456	undefined	geneBody	intron	undefined	X118295	ENSG00000153993	84995553	85186855	191303	-	0	inside	0	ENSG00000153993	SEMA3D
chr12-95417719-95418510	1.41e-11	6.656	0.0113986	2.92e-10	p.I	VEZT	AC084879.2	29161	792	112	579	undefined	distalIntergenic	intergenic	undefined	-	-	-	-	-	-	-	-	-	-	-
chr7-120185347-120186530	1.41e-11	6.65552	0.0113966	2.93e-10	p.I	NULL	AC004946.1	0	1184	165	764	undefined	geneDownstream	exon	otherExon	X119763	ENSG00000233969	120166443	120186064	19622	+	0	overlapEnd	0	ENSG00000233969	AC004946.2
chr10-20415242-20416898	1.44e-11	6.65255	0.0113935	2.98e-10	p.I	NULL	PLXDC2	125386	1657	219	630	undefined	distalIntergenic	intergenic	undefined	-	-	-	-	-	-	-	-	-	-	-
chr8-128027250-128028612	1.45e-11	6.65115	0.0113918	3.01e-10	p.I	PVT1	PVT1	0	1363	163	923	undefined	geneBody	exon	otherExon	X126929	ENSG00000249859	127794526	128187101	392576	+	0	inside	0	ENSG00000249859	PVT1
chr1-21942599-21943225	1.5e-11	6.64647	0.0113828	3.1e-10	p.I	NULL	HSPG2	5289	627	53	534	undefined	distalIntergenic	intergenic	undefined	-	-	-	-	-	-	-	-	-	-	-
chr8-143218365-143219250	1.5e-11	6.64613	0.0113823	3.11e-10	p.I	NULL	GPIHBP1	1195	886	59	158	undefined	geneDownstream	intergenic	undefined	X127560	ENSG00000277494	143213218	143217170	3953	+	1194	downstream	1194	ENSG00000277494	GPIHBP1
chr14-76917967-76919579	1.61e-11	6.63594	0.0113662	3.32e-10	p.I	NULL	AF111169.2	2261	1613	73	1117	undefined	distalIntergenic	intergenic	undefined	-	-	-	-	-	-	-	-	-	-	-
chr5-111742339-111743171	1.72e-11	6.62673	0.0113483	3.53e-10	p.I	NULL	NREP	0	833	165	541	undefined	geneBody	intron	undefined	X102112	ENSG00000134986	111662621	111997464	334844	-	0	inside	0	ENSG00000134986	NREP
chr14-66280725-66281961	1.74e-11	6.6245	0.0113424	3.58e-10	p.I	NULL	AL359232.1	0	1237	161	473	undefined	geneDownstream	intron	undefined	X38382	ENSG00000287833	66248811	66278875	30065	+	1849	downstream	1849	ENSG00000287833	AL157997.1
chr16-49834436-49834983	1.77e-11	6.62255	0.0113426	3.63e-10	p.I	NULL	ZNF423	0	548	55	189	undefined	geneBody	intron	undefined	X47222	ENSG00000102935	49487524	49857919	370396	-	0	inside	0	ENSG00000102935	ZNF423
chr17-3918886-3919249	1.82e-11	6.61797	0.0113335	3.74e-10	p.I	NULL	P2RX1	2410	364	21	67	undefined	upstream	intergenic	undefined	X49803	ENSG00000108405	3896592	3916476	19885	-	2409	upstream	2409	ENSG00000108405	P2RX1
chr7-71019325-71020139	1.88e-11	6.61294	0.0113206	3.86e-10	p.I	NULL	GALNT17	112005	815	104	560	undefined	distalIntergenic	intergenic	undefined	-	-	-	-	-	-	-	-	-	-	-
chr2-46967259-46967580	1.89e-11	6.61223	0.0113242	3.88e-10	p.I	NULL	TTC7A	0	322	47	215	undefined	geneBody	intron	undefined	X64250	ENSG00000068724	46916157	47076137	159981	+	0	inside	0	ENSG00000068724	TTC7A
chr6-56444781-56445155	1.92e-11	6.6102	0.0113166	3.93e-10	p.I	NULL	DST	12832	375	60	144	undefined	distalIntergenic	intergenic	undefined	-	-	-	-	-	-	-	-	-	-	-
chr3-73520436-73521515	2.02e-11	6.60243	0.0113078	4.13e-10	p.I	PDZRN3	PDZRN3	0	1080	107	611	undefined	geneBody	intron	undefined	X84766	ENSG00000121440	73382431	73624941	242511	-	0	inside	0	ENSG00000121440	PDZRN3
chr9-93119768-93120251	2.13e-11	6.5949	0.011295	4.34e-10	p.I	NULL	NINJ1	1245	484	62	250	undefined	geneDownstream	intergenic	undefined	X130740	ENSG00000131669	93121496	93134251	12756	-	1244	downstream	1244	ENSG00000131669	NINJ1
chr14-57987606-57988369	2.2e-11	6.58995	0.0112807	4.48e-10	p.I	NULL	AL049838.1	5176	764	124	489	undefined	distalIntergenic	intergenic	undefined	-	-	-	-	-	-	-	-	-	-	-
chr19-46447710-46448316	2.23e-11	6.58792	0.0112824	4.54e-10	p.I	PTGIR	PNMA8A	18175	607	99	327	undefined	distalIntergenic	intergenic	undefined	-	-	-	-	-	-	-	-	-	-	-
chr6-106773884-106774845	2.44e-11	6.57436	0.0112555	4.96e-10	p.I	NULL	LINC02532	0	962	138	392	undefined	geneBody	exon	otherExon	X110745	ENSG00000235142	106705334	106788148	82815	-	0	inside	0	ENSG00000235142	LINC02532
chr11-44783560-44784226	2.77e-11	6.55575	0.0112201	5.59e-10	p.I	NULL	TSPAN18	0	667	66	379	undefined	geneBody	intron	undefined	X21528	ENSG00000157570	44726465	44932423	205959	+	0	inside	0	ENSG00000157570	TSPAN18
chr11-101582213-101584376	2.79e-11	6.55477	0.0112252	5.63e-10	p.I	TRPC6	TRPC6	0	2164	178	1150	undefined	geneBody	exon	utr5	X24201	ENSG00000137672	101451564	101872562	420999	-	0	inside	0	ENSG00000137672	TRPC6
chr14-77007834-77008634	2.82e-11	6.55302	0.0112233	5.69e-10	p.I	NULL	AC007686.4	7225	801	66	490	undefined	distalIntergenic	intergenic	undefined	-	-	-	-	-	-	-	-	-	-	-
chr2-86336662-86337984	2.85e-11	6.55118	0.01122	5.75e-10	p.I	REEP1	REEP1	0	1323	143	990	promoter4	promoter	exon	utr5	X65828	ENSG00000068615	86213993	86338083	124091	-	0	inside	98	ENSG00000068615	REEP1
chr5-60519452-60519666	2.86e-11	6.55088	0.0112144	5.76e-10	p.I	PART1/PDE4D	PDE4D	0	215	30	141	undefined	geneBody	intron	undefined	X99977	ENSG00000152931	60487713	60548813	61101	+	0	inside	0	ENSG00000152931	PART1
chr7-147923514-147924201	2.89e-11	6.54915	0.011209	5.83e-10	p.I	NULL	CNTNAP2	0	688	134	506	undefined	geneBody	intron	undefined	X120841	ENSG00000174469	146116002	148420998	2304997	+	0	inside	0	ENSG00000174469	CNTNAP2
chr8-80601748-80602719	3.03e-11	6.54242	0.011204	6.09e-10	p.I	NULL	ZNF704	25732	972	168	530	undefined	distalIntergenic	intergenic	undefined	-	-	-	-	-	-	-	-	-	-	-
chr6-168526400-168527787	3.23e-11	6.53246	0.0111875	6.48e-10	p.I	SMOC2	SMOC2	0	1388	117	637	undefined	geneBody	exon	CDS	X114227	ENSG00000112562	168441151	168673445	232295	+	0	inside	0	ENSG00000112562	SMOC2
chr9-91192555-91194109	3.25e-11	6.53189	0.0111873	6.5e-10	p.I	NULL	AL158071.3	0	1555	93	595	undefined	geneBody	intron	undefined	X130599	ENSG00000230537	91104327	91213046	108720	-	0	inside	0	ENSG00000230537	AL158071.3
chr7-148302983-148303660	3.6e-11	6.51629	0.0111526	7.19e-10	p.I	NULL	CNTNAP2	0	678	181	440	undefined	geneBody	intron	undefined	X120852	ENSG00000174469	146116002	148420998	2304997	+	0	inside	0	ENSG00000174469	CNTNAP2
chr22-32996551-32997131	3.67e-11	6.51366	0.0111516	7.31e-10	p.I	TIMP3	SYN3	0	581	67	353	undefined	geneBody	intron	undefined	X79503	ENSG00000185666	32512552	33058372	545821	-	0	inside	0	ENSG00000185666	SYN3
chr22-35894327-35895280	3.87e-11	6.5057	0.0111418	7.69e-10	p.I	NULL	RBFOX2	0	954	140	451	undefined	geneBody	intron	undefined	X79612	ENSG00000100320	35738736	36028824	290089	-	0	inside	0	ENSG00000100320	RBFOX2
chr20-31452287-31453007	4.1e-11	6.49686	0.0111256	8.15e-10	p.I	NULL	DEFB123	2030	721	168	478	undefined	distalIntergenic	intergenic	undefined	-	-	-	-	-	-	-	-	-	-	-
chr3-141084332-141084546	4.23e-11	6.49233	0.0111108	8.39e-10	p.I	NULL	SPSB4	0	215	26	169	undefined	geneBody	intron	undefined	X87532	ENSG00000175093	141051347	141148611	97265	+	0	inside	0	ENSG00000175093	SPSB4
chr9-129694030-129694625	4.26e-11	6.49117	0.0111167	8.45e-10	p.I	NULL	PRRX2	0	596	49	256	undefined	geneBody	intron	undefined	X132933	ENSG00000167157	129665647	129722674	57028	+	0	inside	0	ENSG00000167157	PRRX2
chr4-10808486-10808920	4.31e-11	6.4893	0.0111094	8.55e-10	p.I	NULL	LINC02498	58900	435	110	198	undefined	distalIntergenic	intergenic	undefined	-	-	-	-	-	-	-	-	-	-	-
chr7-87627500-87629267	4.42e-11	6.48571	0.0111072	8.75e-10	p.I	RUNDC3B	ABCB1	0	1768	281	823	promoter4	promoter	exon	utr5	X118347	ENSG00000105784	87627548	87832296	204749	+	0	overlapStart	0	ENSG00000105784	RUNDC3B
chr1-31372724-31373940	4.5e-11	6.48295	0.0111029	8.91e-10	p.I	TINAGL1	FABP3	0	1217	97	418	undefined	geneBody	exon	utr5	X2202	ENSG00000121769	31365253	31376850	11598	-	0	inside	0	ENSG00000121769	FABP3
chr22-49066281-49066965	4.51e-11	6.48261	0.0110965	8.93e-10	p.I	NULL	AL078622.1	13732	685	102	520	undefined	distalIntergenic	intergenic	undefined	-	-	-	-	-	-	-	-	-	-	-
chr8-41295636-41296462	4.51e-11	6.48242	0.0111008	8.93e-10	p.I	SFRP1	SFRP1	0	827	92	477	undefined	geneBody	intron	undefined	X123302	ENSG00000104332	41261962	41309473	47512	-	0	inside	0	ENSG00000104332	SFRP1
chr22-20093163-20094426	4.9e-11	6.46995	0.0110803	9.67e-10	p.I	NULL	DGCR8	0	1264	127	405	undefined	geneBody	intron	undefined	X78565	ENSG00000128191	20080232	20111877	31646	+	0	inside	0	ENSG00000128191	DGCR8
chr8-42453497-42454005	4.9e-11	6.46987	0.011076	9.68e-10	p.I	NULL	SLC20A2	0	509	92	189	undefined	geneBody	intron	undefined	X123388	ENSG00000168575	42416475	42541926	125452	-	0	inside	0	ENSG00000168575	SLC20A2
chr11-120088623-120089394	5.07e-11	6.46488	0.0110712	9.98e-10	p.I	OAF	TRIM29	21892	772	133	591	undefined	distalIntergenic	intergenic	undefined	-	-	-	-	-	-	-	-	-	-	-
chr11-118819859-118821423	5.09e-11	6.46414	0.0110707	1e-09	p.I	NULL	AP004609.3	26722	1565	230	597	undefined	distalIntergenic	intergenic	undefined	-	-	-	-	-	-	-	-	-	-	-
chr10-76675399-76676637	5.18e-11	6.46156	0.0110665	1.02e-09	p.I	KCNMA1-AS1	AC024603.1	114405	1239	165	651	undefined	distalIntergenic	intergenic	undefined	-	-	-	-	-	-	-	-	-	-	-
chr15-54960418-54962302	5.34e-11	6.45687	0.0110575	1.05e-09	p.I	NULL	AC025272.1	94421	1885	148	1486	undefined	distalIntergenic	intergenic	undefined	-	-	-	-	-	-	-	-	-	-	-
chr8-102627168-102628579	5.44e-11	6.45431	0.0110516	1.07e-09	p.I	NULL	KLF10	20205	1412	90	273	undefined	distalIntergenic	intergenic	undefined	-	-	-	-	-	-	-	-	-	-	-
chr2-100633494-100634363	5.79e-11	6.44462	0.0110332	1.14e-09	p.I	NULL	AC092845.1	8081	870	111	646	undefined	distalIntergenic	intergenic	undefined	-	-	-	-	-	-	-	-	-	-	-
chr8-133689075-133690169	5.83e-11	6.44357	0.0110351	1.14e-09	p.I	NULL	AC133634.1	81240	1095	119	716	undefined	distalIntergenic	intergenic	undefined	-	-	-	-	-	-	-	-	-	-	-
chr5-14864366-14864699	6e-11	6.43934	0.011025	1.17e-09	p.I	NULL	ANKH	0	334	83	228	undefined	geneBody	intron	undefined	X98366	ENSG00000154122	14704800	14871778	166979	-	0	inside	0	ENSG00000154122	ANKH
chr1-117215819-117216473	6.06e-11	6.43786	0.0110201	1.18e-09	p.I	NULL	VTCN1	4859	655	134	368	undefined	upstream	intergenic	undefined	X6522	ENSG00000134258	117143587	117210960	67374	-	4858	upstream	4858	ENSG00000134258	VTCN1
chr16-2985944-2986167	6.17e-11	6.43506	0.0110175	1.2e-09	p.I	NULL	LINC00514	2089	224	28	124	undefined	upstream	intergenic	undefined	X45638	ENSG00000262152	2988256	3002016	13761	+	2088	upstream	2088	ENSG00000262152	LINC00514
chr2-15984176-15985139	6.36e-11	6.43049	0.0110113	1.24e-09	p.I	NULL	AC010145.1	11910	964	168	302	undefined	distalIntergenic	intergenic	undefined	-	-	-	-	-	-	-	-	-	-	-
chr1-150093547-150094110	6.41e-11	6.42931	0.0110072	1.25e-09	p.I	NULL	VPS45	0	564	121	425	undefined	geneBody	exon	utr3	X6886	ENSG00000136631	150067279	150145329	78051	+	0	inside	0	ENSG00000136631	VPS45
chr4-173517770-173518342	6.45e-11	6.42834	0.0110089	1.26e-09	p.I	GALNT7/SCRG1/HAND2-AS1/HAND2	AC093849.2	6006	573	41	154	undefined	distalIntergenic	intergenic	undefined	-	-	-	-	-	-	-	-	-	-	-
chr7-56091411-56092180	6.46e-11	6.42822	0.0110087	1.26e-09	p.I	NULL	PHKG1	0	770	111	281	undefined	geneBody	intron	undefined	X117356	ENSG00000164776	56080283	56092996	12714	-	0	inside	0	ENSG00000164776	PHKG1
chr12-91602740-91603406	6.46e-11	6.42812	0.010996	1.26e-09	p.I	NULL	AC126175.2	31481	667	105	548	undefined	distalIntergenic	intergenic	undefined	-	-	-	-	-	-	-	-	-	-	-
chrX-129701065-129702187	6.49e-11	6.4273	0.011006	1.26e-09	p.I	NULL	AL022162.1	22717	1123	126	619	undefined	distalIntergenic	intergenic	undefined	-	-	-	-	-	-	-	-	-	-	-
chr1-2982688-2983275	7.44e-11	6.40667	0.0109704	1.44e-09	p.I	PRDM16	AL589702.1	13981	588	38	363	undefined	distalIntergenic	intergenic	undefined	-	-	-	-	-	-	-	-	-	-	-
chr2-67660158-67660664	7.46e-11	6.40613	0.0109678	1.44e-09	p.I	NULL	AC007422.1	0	507	88	269	undefined	geneBody	intron	undefined	X65078	ENSG00000235495	67565604	67684077	118474	-	0	inside	0	ENSG00000235495	AC007422.1
chr22-43301317-43301618	7.54e-11	6.40462	0.0109605	1.46e-09	p.I	NULL	SCUBE1	0	302	38	170	undefined	geneBody	intron	undefined	X80194	ENSG00000159307	43197280	43343372	146093	-	0	inside	0	ENSG00000159307	SCUBE1
chr11-4190672-4191440	7.7e-11	6.40136	0.010961	1.49e-09	p.I	NULL	LINC02749	0	769	130	486	undefined	geneBody	intron	undefined	X19765	ENSG00000254480	4179675	4202663	22989	+	0	inside	0	ENSG00000254480	LINC02749
chr8-26830356-26831505	7.82e-11	6.39897	0.0109527	1.51e-09	p.I	ADRA1A	ADRA1A	0	1150	72	769	undefined	geneBody	intron	undefined	X122596	ENSG00000120907	26748150	26867278	119129	-	0	inside	0	ENSG00000120907	ADRA1A
chr22-43376773-43378508	7.83e-11	6.39871	0.0109544	1.51e-09	p.I	SCUBE1	LINC01639	21823	1736	68	648	undefined	distalIntergenic	intergenic	undefined	-	-	-	-	-	-	-	-	-	-	-
chr6-167549209-167549521	7.89e-11	6.39756	0.0109554	1.52e-09	p.I	NULL	AL356123.1	94958	313	54	207	undefined	distalIntergenic	intergenic	undefined	-	-	-	-	-	-	-	-	-	-	-
chr13-39185326-39186988	7.98e-11	6.39595	0.010953	1.54e-09	p.I	LHFPL6	AL354809.1	0	1663	222	986	undefined	geneBody	intron	undefined	X33730	ENSG00000273507	39053019	39223238	170220	+	0	inside	0	ENSG00000273507	AL354809.1
chr7-228423-229588	8e-11	6.39559	0.0109524	1.54e-09	p.I	NULL	FAM20C	0	1166	73	871	undefined	geneBody	intron	undefined	X114517	ENSG00000177706	192571	260772	68202	+	0	inside	0	ENSG00000177706	FAM20C
chr1-56997895-56998471	8.05e-11	6.39459	0.0109439	1.55e-09	p.I	NULL	DAB1	0	577	90	289	undefined	geneDownstream	exon	utr3	X3825	ENSG00000236341	56963886	56996757	32872	+	1137	downstream	1137	ENSG00000236341	AL161740.1
chr8-73096382-73096712	8.14e-11	6.39285	0.0109438	1.57e-09	p.I	NULL	SBSPON	0	331	106	151	undefined	geneBody	intron	undefined	X124417	ENSG00000164764	73064543	73124088	59546	-	0	inside	0	ENSG00000164764	SBSPON
chr1-48019377-48020414	8.27e-11	6.39044	0.0109442	1.59e-09	p.I	TRABD2B	TRABD2B	21992	1038	124	551	undefined	distalIntergenic	intergenic	undefined	-	-	-	-	-	-	-	-	-	-	-
chr4-183848256-183849383	8.3e-11	6.3899	0.0109387	1.6e-09	p.I	NULL	STOX2	0	1128	127	649	undefined	geneBody	intron	undefined	X97319	ENSG00000173320	183797692	184023526	225835	+	0	inside	0	ENSG00000173320	STOX2
chr1-9440808-9441852	8.35e-11	6.38906	0.0109411	1.6e-09	p.I	NULL	LINC02606	244	1045	54	797	promoter3	promoter	intergenic	undefined	X680	ENSG00000284693	9425094	9440564	15471	-	243	upstream	243	ENSG00000284693	LINC02606
chr8-22973495-22974849	9.01e-11	6.37732	0.0109214	1.73e-09	p.I	NULL	PEBP4	0	1355	118	469	undefined	geneBody	intron	undefined	X122360	ENSG00000134020	22713251	23000000	286750	-	0	inside	0	ENSG00000134020	PEBP4
chr12-1924518-1924868	9.19e-11	6.37425	0.0109102	1.76e-09	p.I	NULL	AC005342.2	1651	351	25	266	undefined	geneDownstream	intergenic	undefined	X26083	ENSG00000256706	1917951	1922867	4917	+	1650	downstream	1650	ENSG00000256706	AC005342.2
chr15-48283445-48284164	9.24e-11	6.37351	0.0109127	1.77e-09	p.I	NULL	SLC12A1	0	720	84	477	undefined	geneBody	intron	undefined	X41883	ENSG00000074803	48178438	48304078	125641	+	0	inside	0	ENSG00000074803	SLC12A1
chr8-37715747-37717811	9.35e-11	6.37172	0.010912	1.79e-09	p.I	NULL	AC138356.3	0	2065	135	1007	promoter4	promoter	exon	otherExon	X123053	ENSG00000253181	37717579	37733756	16178	+	0	overlapStart	0	ENSG00000253181	AC138356.3
chr16-85370566-85371239	9.47e-11	6.36968	0.0109079	1.81e-09	p.I	NULL	GSE1	0	674	37	390	undefined	geneBody	intron	undefined	X49002	ENSG00000131149	85169525	85676204	506680	+	0	inside	0	ENSG00000131149	GSE1
chr8-141284267-141285302	9.93e-11	6.36236	0.0108948	1.89e-09	p.I	NULL	SLC45A4	0	1036	53	177	undefined	geneBody	intron	undefined	X127440	ENSG00000254197	141278228	141292862	14635	+	0	inside	0	ENSG00000254197	AC011676.3
chr3-15892783-15894294	1.11e-10	6.34521	0.0108645	2.11e-09	p.I	NULL	AC090945.1	16804	1512	105	1325	undefined	distalIntergenic	intergenic	undefined	-	-	-	-	-	-	-	-	-	-	-
chr17-31736665-31737204	1.12e-10	6.3436	0.0108621	2.13e-09	p.I	NULL	AC007923.1	25236	540	97	366	undefined	distalIntergenic	intergenic	undefined	-	-	-	-	-	-	-	-	-	-	-
chr17-9228438-9228834	1.15e-10	6.33998	0.0108562	2.17e-09	p.I	NTN1	NTN1	0	397	53	147	undefined	geneBody	intron	undefined	X50234	ENSG00000065320	9021510	9244000	222491	+	0	inside	0	ENSG00000065320	NTN1
chr9-75229284-75230384	1.17e-10	6.33716	0.0108523	2.21e-09	p.I	NULL	OSTF1	82019	1101	199	764	undefined	distalIntergenic	intergenic	undefined	-	-	-	-	-	-	-	-	-	-	-
chr5-60639424-60640038	1.19e-10	6.33463	0.0108468	2.25e-09	p.I	PDE4D	DEPDC1B	0	615	177	268	undefined	geneBody	intron	undefined	X99991	ENSG00000035499	60596912	60700190	103279	-	0	inside	0	ENSG00000035499	DEPDC1B
chr3-17136135-17136610	1.35e-10	6.3152	0.0108122	2.53e-09	p.I	NULL	AC090644.1	4405	476	50	206	undefined	upstream	intergenic	undefined	X81500	ENSG00000285731	17141015	17205165	64151	+	4404	upstream	4404	ENSG00000285731	AC090644.1
chr16-24720845-24721473	1.36e-10	6.31405	0.010812	2.55e-09	p.I	NULL	TNRC6A	0	629	100	408	undefined	geneBody	intron	undefined	X46662	ENSG00000090905	24610209	24827632	217424	+	0	inside	0	ENSG00000090905	TNRC6A
chr2-128465576-128467742	1.39e-10	6.31086	0.0108069	2.6e-09	p.I	NULL	AC012451.1	112749	2167	202	915	undefined	distalIntergenic	intergenic	undefined	-	-	-	-	-	-	-	-	-	-	-
chr6-72620856-72623393	1.45e-10	6.30425	0.0107958	2.71e-09	p.I	KCNQ5	FO393414.3	0	2538	140	1347	promoter4	promoter	exon	utr5	X109677	ENSG00000285844	72614386	72622073	7688	-	0	overlapStart	0	ENSG00000285844	FO393414.3
chr2-98086489-98087462	1.49e-10	6.2998	0.0107866	2.78e-09	p.I	NULL	VWA3B	0	974	213	607	promoter4	promoter	exon	utr5	X66115	ENSG00000168658	98087116	98313299	226184	+	0	overlapStart	0	ENSG00000168658	VWA3B
chr2-74225938-74227241	1.62e-10	6.28708	0.0107661	3.01e-09	p.I	NULL	SLC4A5	0	1304	102	747	undefined	geneBody	exon	CDS	X65548	ENSG00000188687	74216242	74343414	127173	-	0	inside	0	ENSG00000188687	SLC4A5
chr19-16733663-16734690	1.63e-10	6.28621	0.0107641	3.02e-09	p.I	NULL	NWD1	0	1028	133	484	undefined	geneBody	intron	undefined	X59154	ENSG00000188039	16719976	16817963	97988	+	0	inside	0	ENSG00000188039	NWD1
chr1-87757659-87758023	1.71e-10	6.27835	0.0107198	3.17e-09	p.I	NULL	PKN2-AS1	0	365	36	253	undefined	geneBody	intron	undefined	X5249	ENSG00000237505	87620803	88685204	1064402	-	0	inside	0	ENSG00000237505	PKN2-AS1
chr20-31621611-31622160	1.83e-10	6.26771	0.0107309	3.38e-09	p.I	NULL	ID1	15096	550	36	250	undefined	distalIntergenic	intergenic	undefined	-	-	-	-	-	-	-	-	-	-	-
chr2-72139027-72139379	1.98e-10	6.25562	0.0107113	3.64e-09	p.I	NULL	CYP26B1	0	353	40	161	undefined	geneBody	intron	undefined	X65430	ENSG00000003137	72129238	72148038	18801	-	0	inside	0	ENSG00000003137	CYP26B1
chr7-103540668-103541388	1.98e-10	6.25539	0.0107111	3.64e-09	p.I	NULL	RELN	0	721	290	505	undefined	geneBody	intron	undefined	X119112	ENSG00000189056	103471784	103989658	517875	-	0	inside	0	ENSG00000189056	RELN
chr14-68036101-68036562	2.09e-10	6.24687	0.010693	3.84e-09	p.I	NULL	RAD51B	0	462	123	285	undefined	geneBody	intron	undefined	X38453	ENSG00000182185	67819779	68730218	910440	+	0	inside	0	ENSG00000182185	RAD51B
chr1-59407984-59408917	2.1e-10	6.24673	0.0106961	3.84e-09	p.I	NULL	FGGY	0	934	100	191	undefined	geneBody	intron	undefined	X3947	ENSG00000172456	59296638	59810647	514010	+	0	inside	0	ENSG00000172456	FGGY
chr20-44180746-44181203	2.18e-10	6.24058	0.0106856	3.98e-09	p.I	JPH2	JPH2	0	458	70	281	promoter4	promoter	exon	otherExon	X75338	ENSG00000287570	44181111	44182712	1602	+	0	overlapStart	0	ENSG00000287570	AL035447.1
chr18-34880227-34881353	2.33e-10	6.23006	0.0106677	4.24e-09	p.I	DTNA	DTNA	0	1127	120	879	undefined	geneBody	intron	undefined	X55980	ENSG00000134769	34493290	34891844	398555	+	0	inside	0	ENSG00000134769	DTNA
chr1-233613301-233614951	2.38e-10	6.22668	0.0106616	4.33e-09	p.I	PCNX2/KCNK1	KCNK1	0	1651	157	265	promoter4	promoter	exon	utr5	X11327	ENSG00000135750	233614106	233672514	58409	+	0	overlapStart	0	ENSG00000135750	KCNK1
chr6-39421401-39422698	2.52e-10	6.21804	0.0106466	4.56e-09	p.I	NULL	KIF6	0	1298	41	215	undefined	geneBody	intron	undefined	X108562	ENSG00000164627	39329990	39725408	395419	-	0	inside	0	ENSG00000164627	KIF6
chr8-69267402-69268166	2.52e-10	6.21793	0.0106462	4.57e-09	p.I	LINC01592/SULF1	AC021785.1	89213	765	214	493	undefined	distalIntergenic	intergenic	undefined	-	-	-	-	-	-	-	-	-	-	-
chr10-108561558-108562090	2.72e-10	6.20574	0.0106216	4.92e-09	p.I	LINC01435/AL353740.1	AL353740.1	0	533	172	259	promoter4	promoter	exon	otherExon	X17937	ENSG00000203434	108547975	108561815	13841	-	0	overlapStart	0	ENSG00000203434	AL353740.1
chr10-96275599-96276658	2.77e-10	6.20309	0.0106211	5e-09	p.I	NULL	BLNK	4012	1060	135	542	undefined	upstream	intergenic	undefined	X17324	ENSG00000095585	96191702	96271587	79886	-	4011	upstream	4011	ENSG00000095585	BLNK
chr1-201500111-201500895	2.85e-10	6.19837	0.0106139	5.14e-09	p.I	LMOD1	CSRP1	0	785	33	276	undefined	geneBody	intron	undefined	X9389	ENSG00000159176	201483530	201509456	25927	-	0	inside	0	ENSG00000159176	CSRP1
chr6-3570855-3572054	2.86e-10	6.19804	0.0106117	5.15e-09	p.I	PXDC1	AL033523.1	13047	1200	145	556	undefined	distalIntergenic	intergenic	undefined	-	-	-	-	-	-	-	-	-	-	-
chr22-23264659-23265338	2.88e-10	6.19713	0.0106102	5.18e-09	p.I	NULL	BCR	0	680	41	495	undefined	geneBody	intron	undefined	X78773	ENSG00000186716	23179704	23318037	138334	+	0	inside	0	ENSG00000186716	BCR
chr17-57091179-57091599	2.94e-10	6.19376	0.0106049	5.29e-09	p.I	NULL	AKAP1	0	421	62	356	undefined	geneDownstream	intron	undefined	X52846	ENSG00000263089	57092145	57096425	4281	-	545	downstream	545	ENSG00000263089	AC007114.2
chr6-29656254-29656471	3e-10	6.19054	0.0105948	5.39e-09	p.I	NULL	MOG	531	218	52	124	promoter2	promoter	intergenic	undefined	X107779	ENSG00000204655	29657002	29672372	15371	+	530	upstream	530	ENSG00000204655	MOG
chr4-16140115-16141232	3e-10	6.19038	0.0105986	5.4e-09	p.I	PROM1	TAPT1	19273	1118	115	812	undefined	distalIntergenic	intergenic	undefined	-	-	-	-	-	-	-	-	-	-	-
chr1-205444881-205445548	3.04e-10	6.1881	0.0105958	5.47e-09	p.I	NULL	LEMD1	0	668	76	390	undefined	geneBody	intron	undefined	X9761	ENSG00000281406	205434885	205457091	22207	-	0	inside	0	ENSG00000281406	BLACAT1
chr10-7592564-7593318	3.05e-10	6.18772	0.0105941	5.48e-09	p.I	NULL	ITIH5	0	755	157	674	undefined	geneBody	intron	undefined	X12505	ENSG00000123243	7559270	7666998	107729	-	0	inside	0	ENSG00000123243	ITIH5
chr6-43702234-43703356	3.08e-10	6.1861	0.0105927	5.54e-09	p.I	NULL	MRPS18A	14443	1123	134	675	undefined	distalIntergenic	intergenic	undefined	-	-	-	-	-	-	-	-	-	-	-
chr20-49395000-49395596	3.1e-10	6.18533	0.0105911	5.56e-09	p.I	PTGIS	KCNB1	0	597	86	422	undefined	geneBody	intron	undefined	X75725	ENSG00000158445	49293394	49484297	190904	-	0	inside	0	ENSG00000158445	KCNB1
chr12-5060838-5061313	3.12e-10	6.18403	0.0105862	5.61e-09	p.I	NULL	KCNA5	14050	476	74	354	undefined	distalIntergenic	intergenic	undefined	-	-	-	-	-	-	-	-	-	-	-
chr1-21914955-21915455	3.22e-10	6.17921	0.0105809	5.77e-09	p.I	HSPG2	HSPG2	0	501	46	176	undefined	geneBody	intron	undefined	X1509	ENSG00000142798	21822244	21937310	115067	-	0	inside	0	ENSG00000142798	HSPG2
chr1-117681983-117682766	3.25e-10	6.17801	0.0105786	5.81e-09	p.I	NULL	TENT5C	53594	784	69	601	undefined	distalIntergenic	intergenic	undefined	-	-	-	-	-	-	-	-	-	-	-
chr20-35008773-35009249	3.27e-10	6.17698	0.0105751	5.85e-09	p.I	ACSS2	TRPC4AP	0	477	78	365	undefined	geneBody	intron	undefined	X74756	ENSG00000100991	35002404	35092807	90404	-	0	inside	0	ENSG00000100991	TRPC4AP
chr1-204439741-204440261	3.49e-10	6.16662	0.0105582	6.22e-09	p.I	NULL	PIK3C2B	0	521	46	345	undefined	geneBody	exon	CDS	X9684	ENSG00000133056	204422628	204494724	72097	-	0	inside	0	ENSG00000133056	PIK3C2B
chr8-110291034-110291948	3.5e-10	6.16591	0.0105562	6.25e-09	p.I	NULL	AC073023.1	42795	915	260	673	undefined	distalIntergenic	intergenic	undefined	-	-	-	-	-	-	-	-	-	-	-
chr21-35053344-35054172	3.63e-10	6.16017	0.0105477	6.47e-09	p.I	NULL	RUNX1	0	829	98	178	undefined	geneBody	intron	undefined	X77395	ENSG00000159216	34787801	36004667	1216867	-	0	inside	0	ENSG00000159216	RUNX1
chr8-141374540-141374843	3.71e-10	6.15684	0.0105423	6.6e-09	p.I	NULL	GPR20	7254	304	30	140	undefined	distalIntergenic	intergenic	undefined	-	-	-	-	-	-	-	-	-	-	-
chr10-5554150-5555222	3.9e-10	6.14887	0.010529	6.92e-09	p.I	NET1	AL732437.3	0	1073	39	521	promoter4	promoter	exon	otherExon	X12360	ENSG00000287566	5549637	5554329	4693	-	0	overlapStart	0	ENSG00000287566	AL732437.3
chr15-68366328-68366723	3.99e-10	6.14532	0.0105225	7.07e-09	p.I	ITGA11	ITGA11	0	396	36	82	undefined	geneBody	intron	undefined	X43150	ENSG00000137809	68296532	68432163	135632	-	0	inside	0	ENSG00000137809	ITGA11
chr4-74682404-74684004	3.99e-10	6.14523	0.0105198	7.07e-09	p.I	NULL	BTC	60755	1601	175	491	undefined	distalIntergenic	intergenic	undefined	-	-	-	-	-	-	-	-	-	-	-
chr20-48405460-48406231	4.03e-10	6.14379	0.0105098	7.13e-09	p.I	NULL	AL137078.2	546	772	72	551	promoter2	promoter	intergenic	undefined	X75657	ENSG00000274261	48406777	48410716	3940	+	545	upstream	545	ENSG00000274261	AL137078.2
chr2-237895512-237896559	4.04e-10	6.14324	0.0105194	7.16e-09	p.I	LRRFIP1/RAMP1	RAMP1	0	1048	80	828	undefined	geneBody	intron	undefined	X72631	ENSG00000132329	237858893	237912106	53214	+	0	inside	0	ENSG00000132329	RAMP1
chr1-15201532-15202035	4.64e-10	6.12124	0.010477	8.16e-09	p.I	NULL	TMEM51	0	504	39	445	undefined	geneBody	intron	undefined	X1058	ENSG00000171729	15152532	15220478	67947	+	0	inside	0	ENSG00000171729	TMEM51
chr3-194738084-194739146	4.65e-10	6.12115	0.0104813	8.16e-09	p.I	ATP13A3	LINC01968	0	1063	163	526	undefined	geneBody	intron	undefined	X90220	ENSG00000237222	194708093	194826008	117916	+	0	inside	0	ENSG00000237222	LINC01968
chr6-44233881-44234914	4.67e-10	6.12015	0.0104798	8.21e-09	p.I	NULL	SLC29A1	0	1034	42	390	undefined	geneDownstream	exon	utr3	X108897	ENSG00000112759	44219505	44234151	14647	+	0	overlapEnd	0	ENSG00000112759	SLC29A1
chr2-216679460-216680076	5.15e-10	6.10469	0.0104523	9e-09	p.I	NULL	IGFBP5	0	617	27	341	undefined	geneBody	intron	undefined	X71205	ENSG00000115461	216672105	216695549	23445	-	0	inside	0	ENSG00000115461	IGFBP5
chr8-38762598-38762931	5.34e-10	6.09881	0.0104406	9.32e-09	p.I	NULL	TACC1	0	334	33	173	undefined	geneBody	intron	undefined	X123155	ENSG00000147526	38728186	38853028	124843	+	0	inside	0	ENSG00000147526	TACC1
chr9-18595034-18595997	5.36e-10	6.09834	0.0104398	9.35e-09	p.I	NULL	ADAMTSL1	0	964	125	691	undefined	geneBody	intron	undefined	X128660	ENSG00000178031	17906563	18910950	1004388	+	0	inside	0	ENSG00000178031	ADAMTSL1
chr11-121741023-121742816	5.42e-10	6.09655	0.010439	9.45e-09	p.I	NULL	AP001977.1	0	1794	188	1093	undefined	geneBody	intron	undefined	X25187	ENSG00000286044	121674261	121928976	254716	+	0	inside	0	ENSG00000286044	AP001977.1
chr7-141928-143357	5.51e-10	6.09398	0.0104345	9.59e-09	p.I	NULL	AC093627.5	0	1430	134	480	undefined	geneBody	intron	undefined	X114505	ENSG00000242474	135853	149527	13675	-	0	inside	0	ENSG00000242474	AC093627.5
chr1-183310412-183312097	5.83e-10	6.08487	0.0104191	1.01e-08	p.I	LAMC1/RGL1	NMNAT2	0	1686	118	493	undefined	geneBody	intron	undefined	X8811	ENSG00000157064	183248237	183418380	170144	-	0	inside	0	ENSG00000157064	NMNAT2
chr9-89639097-89640453	5.99e-10	6.08053	0.0104115	1.04e-08	p.I	NULL	AL606807.1	0	1357	108	381	promoter4	promoter	exon	otherExon	X130514	ENSG00000237372	89639814	89719759	79946	+	0	overlapStart	0	ENSG00000237372	AL606807.1
chr5-67248359-67249764	6.01e-10	6.07985	0.0104094	1.04e-08	p.I	NULL	AC010420.1	18258	1406	170	507	undefined	distalIntergenic	intergenic	undefined	-	-	-	-	-	-	-	-	-	-	-
chr8-127543457-127544165	6.56e-10	6.06596	0.0103831	1.13e-08	p.I	NULL	AC104370.1	34308	709	163	426	undefined	distalIntergenic	intergenic	undefined	-	-	-	-	-	-	-	-	-	-	-
chr2-106850727-106851814	6.72e-10	6.06213	0.0103791	1.16e-08	p.I	ST6GAL2	ST6GAL2	0	1088	92	514	undefined	geneBody	intron	undefined	X66594	ENSG00000144057	106801600	106887108	85509	-	0	inside	0	ENSG00000144057	ST6GAL2
chr12-105676633-105677138	6.79e-10	6.06038	0.0103748	1.17e-08	p.I	NULL	AC079851.1	22030	506	95	214	undefined	distalIntergenic	intergenic	undefined	-	-	-	-	-	-	-	-	-	-	-
chr14-89575241-89576472	6.9e-10	6.05784	0.0103717	1.19e-08	p.I	NULL	FOXN3	0	1232	70	1095	promoter4	promoter	exon	otherExon	X39510	ENSG00000259073	89576216	89577477	1262	+	0	overlapStart	0	ENSG00000259073	FOXN3-AS2
chr19-3603134-3603866	7e-10	6.05547	0.0103684	1.21e-08	p.I	NULL	TBXA2R	0	733	41	360	undefined	geneBody	intron	undefined	X58159	ENSG00000006638	3594506	3606840	12335	-	0	inside	0	ENSG00000006638	TBXA2R
chr19-40540973-40542754	7.06e-10	6.054	0.010366	1.22e-08	p.I	LTBP4	SPTBN4	0	1782	165	1443	undefined	geneBody	intron	undefined	X60168	ENSG00000160460	40466241	40576464	110224	+	0	inside	0	ENSG00000160460	SPTBN4
chr22-45523937-45524570	7.09e-10	6.05335	0.010363	1.22e-08	p.I	NULL	FBLN1	0	634	81	379	undefined	geneBody	intron	undefined	X80330	ENSG00000077942	45502238	45601135	98898	+	0	inside	0	ENSG00000077942	FBLN1
chr9-70049239-70050207	7.14e-10	6.05237	0.0103629	1.23e-08	p.I	NULL	MAMDC2-AS1	0	969	81	687	undefined	geneBody	intron	undefined	X129544	ENSG00000204706	70033921	70175888	141968	-	0	inside	0	ENSG00000204706	MAMDC2-AS1
chr17-43417083-43418187	7.19e-10	6.05123	0.0103601	1.24e-08	p.I	NULL	ARL4D	15946	1105	160	586	undefined	distalIntergenic	intergenic	undefined	-	-	-	-	-	-	-	-	-	-	-
chr10-29838471-29839134	7.33e-10	6.0481	0.0103536	1.26e-08	p.I	SVIL	SVIL	101690	664	70	303	undefined	distalIntergenic	intergenic	undefined	-	-	-	-	-	-	-	-	-	-	-
chr2-27747931-27748261	7.73e-10	6.03948	0.0103254	1.32e-08	p.I	NULL	MRPL33	23456	331	59	214	undefined	distalIntergenic	intergenic	undefined	-	-	-	-	-	-	-	-	-	-	-
chr8-73151757-73152576	7.99e-10	6.03407	0.0103289	1.37e-08	p.I	SBSPON	SBSPON	27669	820	158	486	undefined	distalIntergenic	intergenic	undefined	-	-	-	-	-	-	-	-	-	-	-
chr1-16726409-16728443	8e-10	6.03394	0.0103311	1.37e-08	p.I	FBXO42	AL021920.3	11495	2035	222	843	undefined	distalIntergenic	intergenic	undefined	-	-	-	-	-	-	-	-	-	-	-
chr7-159091924-159093110	8.07e-10	6.0325	0.0103288	1.38e-08	p.I	VIPR2	VIPR2	0	1187	90	612	undefined	geneBody	intron	undefined	X121387	ENSG00000106018	159028175	159144867	116693	-	0	inside	0	ENSG00000106018	VIPR2
chr11-14089360-14090582	8.12e-10	6.03147	0.010325	1.39e-08	p.I	SPON1	SPON1	0	1223	134	698	undefined	geneBody	intron	undefined	X20384	ENSG00000262655	13962723	14268133	305411	+	0	inside	0	ENSG00000262655	SPON1
chr1-110554999-110556713	8.2e-10	6.02987	0.0103242	1.4e-08	p.I	NULL	KCNA2	0	1715	170	432	undefined	geneBody	intron	undefined	X6132	ENSG00000177301	110519837	110631474	111638	-	0	inside	0	ENSG00000177301	KCNA2
chr17-81037639-81038547	8.37e-10	6.02668	0.0103191	1.43e-08	p.I	NULL	BAIAP2	0	909	25	83	undefined	geneBody	intron	undefined	X54405	ENSG00000175866	81035122	81117432	82311	+	0	inside	0	ENSG00000175866	BAIAP2
chr2-217929675-217930040	8.57e-10	6.02286	0.0103123	1.46e-08	p.I	DIRC3/TNS1	TNS1	0	366	34	170	undefined	geneBody	intron	undefined	X71342	ENSG00000079308	217799588	218033982	234395	-	0	inside	0	ENSG00000079308	TNS1
chr3-78519134-78520099	8.63e-10	6.02168	0.0103078	1.47e-08	p.I	NULL	ROBO1	77140	966	125	319	undefined	distalIntergenic	intergenic	undefined	-	-	-	-	-	-	-	-	-	-	-
chr20-4449898-4450616	8.67e-10	6.02091	0.0103071	1.48e-08	p.I	NULL	AL139350.1	18166	719	102	144	undefined	distalIntergenic	intergenic	undefined	-	-	-	-	-	-	-	-	-	-	-
chr8-42466954-42467820	8.94e-10	6.01599	0.0103001	1.52e-08	p.I	SLC20A2	SLC20A2	0	867	109	151	undefined	geneBody	intron	undefined	X123392	ENSG00000168575	42416475	42541926	125452	-	0	inside	0	ENSG00000168575	SLC20A2
chr4-3729649-3729873	9.21e-10	6.01123	0.0102906	1.56e-08	p.I	NULL	LINC02600	28875	225	53	91	undefined	distalIntergenic	intergenic	undefined	-	-	-	-	-	-	-	-	-	-	-
chr3-45992101-45992868	9.3e-10	6.00952	0.0102894	1.58e-08	p.I	NULL	FYCO1	0	768	48	362	undefined	geneBody	intron	undefined	X83177	ENSG00000163820	45917899	45995824	77926	-	0	inside	0	ENSG00000163820	FYCO1
chr1-81003934-81004357	9.31e-10	6.00949	0.0102818	1.58e-08	p.I	NULL	AC093154.1	205477	424	93	254	undefined	distalIntergenic	intergenic	undefined	-	-	-	-	-	-	-	-	-	-	-
chr5-167853003-167853743	9.34e-10	6.00889	0.0102847	1.58e-08	p.I	NULL	TENM2	0	741	190	454	undefined	geneBody	intron	undefined	X104975	ENSG00000145934	167284799	168264157	979359	+	0	inside	0	ENSG00000145934	TENM2
chr20-4442931-4443412	9.39e-10	6.00799	0.010282	1.59e-08	p.I	NULL	AL139350.1	11199	482	96	286	undefined	distalIntergenic	intergenic	undefined	-	-	-	-	-	-	-	-	-	-	-
chr13-73657661-73658579	9.53e-10	6.00561	0.0102824	1.61e-08	p.I	NULL	LINC00393	0	919	234	692	undefined	geneBody	intron	undefined	X34879	ENSG00000224853	73413473	73661891	248419	-	0	inside	0	ENSG00000224853	LINC00393
chr13-61423753-61424219	9.66e-10	6.0035	0.0102728	1.63e-08	p.I	NULL	LINC02339	470	467	102	263	undefined	geneDownstream	intergenic	undefined	X34775	ENSG00000279797	61424689	61427946	3258	-	469	downstream	469	ENSG00000279797	LINC02339
chr1-54287144-54287689	1e-09	5.99787	0.0102686	1.69e-08	p.I	SSBP3	SSBP3	0	546	72	354	undefined	geneDownstream	exon	otherExon	X3605	ENSG00000225632	54285405	54287371	1967	+	0	overlapEnd	0	ENSG00000225632	AL161644.1
chr22-49936024-49936550	1.01e-09	5.9965	0.0102669	1.7e-08	p.I	NULL	BX539320.1	1950	527	55	303	promoter1	promoter	intergenic	undefined	X80561	ENSG00000278869	49933198	49934074	877	-	1949	upstream	1949	ENSG00000278869	BX539320.1
chr16-56749384-56750302	1.03e-09	5.99313	0.0102586	1.74e-08	p.I	NULL	NUP93	0	919	59	305	undefined	geneBody	intron	undefined	X47539	ENSG00000102900	56730118	56850286	120169	+	0	inside	0	ENSG00000102900	NUP93
chr10-92756756-92757550	1.03e-09	5.99305	0.0102611	1.74e-08	p.I	NULL	HHEX	61109	795	141	465	undefined	distalIntergenic	intergenic	undefined	-	-	-	-	-	-	-	-	-	-	-
chr16-16014401-16015182	1.07e-09	5.98747	0.0102518	1.79e-08	p.I	MYH11/ABCC1	ABCC1	0	782	109	384	undefined	geneBody	exon	utr5	X46269	ENSG00000103222	15949577	16143074	193498	+	0	inside	0	ENSG00000103222	ABCC1
chr4-17166440-17167342	1.1e-09	5.98184	0.0102403	1.85e-08	p.I	NULL	LINC02493	4415	903	161	580	undefined	distalIntergenic	intergenic	undefined	-	-	-	-	-	-	-	-	-	-	-
chr3-141110858-141111566	1.16e-09	5.97345	0.0102249	1.95e-08	p.I	NULL	SPSB4	0	709	79	391	undefined	geneBody	intron	undefined	X87536	ENSG00000175093	141051347	141148611	97265	+	0	inside	0	ENSG00000175093	SPSB4
chr4-8330366-8331296	1.17e-09	5.9727	0.0102255	1.96e-08	p.I	NULL	LINC02517	3201	931	99	731	undefined	distalIntergenic	intergenic	undefined	-	-	-	-	-	-	-	-	-	-	-
chr7-74033663-74034196	1.17e-09	5.97241	0.0102259	1.96e-08	p.I	NULL	ELN	0	534	30	197	undefined	geneBody	intron	undefined	X117811	ENSG00000049540	74027789	74069907	42119	+	0	inside	0	ENSG00000049540	ELN
chr1-81493190-81493903	1.17e-09	5.97194	0.0102224	1.96e-08	p.I	NULL	ADGRL2	0	714	209	433	undefined	geneBody	intron	undefined	X4893	ENSG00000117114	81306160	81992436	686277	+	0	inside	0	ENSG00000117114	ADGRL2
chr4-153114787-153116345	1.22e-09	5.96561	0.0102138	2.04e-08	p.I	NULL	AC093599.1	23224	1559	160	1132	undefined	distalIntergenic	intergenic	undefined	-	-	-	-	-	-	-	-	-	-	-
chr22-37892397-37893302	1.25e-09	5.96174	0.010207	2.09e-08	p.I	NULL	AL022311.1	0	906	87	437	undefined	geneBody	exon	otherExon	X79777	ENSG00000279738	37876148	37895563	19416	+	0	inside	0	ENSG00000279738	AL022311.1
chr5-60632236-60633786	1.27e-09	5.95929	0.0102022	2.11e-08	p.I	PDE4D	DEPDC1B	0	1551	151	1220	undefined	geneBody	intron	undefined	X99990	ENSG00000035499	60596912	60700190	103279	-	0	inside	0	ENSG00000035499	DEPDC1B
chr1-226973366-226975125	1.3e-09	5.95499	0.0101958	2.17e-08	p.I	CDC42BPA	COQ8A	0	1760	113	937	undefined	geneBody	exon	otherExon	X10903	ENSG00000163050	226897536	226987545	90010	+	0	inside	0	ENSG00000163050	COQ8A
chr15-25674850-25675268	1.31e-09	5.9544	0.0101945	2.17e-08	p.I	ATP10A	ATP10A	2005	419	42	209	undefined	distalIntergenic	intergenic	undefined	-	-	-	-	-	-	-	-	-	-	-
chr9-99465078-99465937	1.31e-09	5.95426	0.0101911	2.18e-08	p.I	NULL	AL359710.1	0	860	107	698	undefined	geneBody	intron	undefined	X131205	ENSG00000237461	99396987	99819921	422935	-	0	inside	0	ENSG00000237461	AL359710.1
chr22-40220285-40221168	1.31e-09	5.95338	0.0101912	2.19e-08	p.I	NULL	TNRC6B	0	884	85	629	undefined	geneBody	intron	undefined	X79948	ENSG00000100354	40044817	40335808	290992	+	0	inside	0	ENSG00000100354	TNRC6B
chr10-29820709-29821407	1.35e-09	5.94872	0.0101841	2.25e-08	p.I	SVIL	SVIL	83928	699	123	284	undefined	distalIntergenic	intergenic	undefined	-	-	-	-	-	-	-	-	-	-	-
chr1-178952867-178954019	1.41e-09	5.94173	0.0101705	2.34e-08	p.I	NULL	RALGPS2	31026	1153	68	393	undefined	distalIntergenic	intergenic	undefined	-	-	-	-	-	-	-	-	-	-	-
chr15-34800349-34800767	1.45e-09	5.93726	0.0101622	2.4e-08	p.I	AC087457.1/ACTC1	AC087457.1	0	419	83	208	undefined	geneBody	intron	undefined	X41142	ENSG00000250007	34755084	34813505	58422	+	0	inside	0	ENSG00000250007	AC087457.1
chr2-215753494-215754280	1.5e-09	5.93207	0.010156	2.47e-08	p.I	NULL	LINC00607	0	787	131	449	undefined	geneBody	intron	undefined	X71117	ENSG00000235770	215611563	215848954	237392	-	0	inside	0	ENSG00000235770	LINC00607
chr17-48541468-48542162	1.52e-09	5.92977	0.0101517	2.5e-08	p.I	NULL	HOXB2	0	695	87	349	promoter1	promoter	exon	otherExon	X52461	ENSG00000230148	48543551	48551250	7700	+	1388	upstream	1388	ENSG00000230148	HOXB-AS1
chr7-77242119-77242815	1.52e-09	5.92927	0.0101494	2.51e-08	p.I	NULL	CCDC146	0	697	56	165	undefined	geneBody	exon	otherExon	X118002	ENSG00000135205	77122434	77329533	207100	+	0	inside	0	ENSG00000135205	CCDC146
chr20-57408336-57409554	1.55e-09	5.92599	0.0101454	2.56e-08	p.I	NULL	RBM38	0	1219	38	1118	undefined	geneDownstream	exon	utr3	X76141	ENSG00000132819	57391396	57409333	17938	+	0	overlapEnd	0	ENSG00000132819	RBM38
chr2-219418145-219418883	1.58e-09	5.92298	0.0101389	2.61e-08	p.I	DES/SPEG	DES	0	739	71	186	promoter4	promoter	exon	utr5	X71482	ENSG00000175084	219418377	219426734	8358	+	0	overlapStart	0	ENSG00000175084	DES
chr9-99367953-99369509	1.61e-09	5.91996	0.0101348	2.65e-08	p.I	NULL	NAMA	0	1557	147	543	undefined	geneBody	exon	otherExon	X131197	ENSG00000287955	99359336	99371887	12552	+	0	inside	0	ENSG00000287955	AL137067.3
chr1-16604686-16606544	1.61e-09	5.91946	0.010134	2.66e-08	p.I	FBXO42	NBPF1	0	1859	142	1080	undefined	geneBody	exon	utr5	X1178	ENSG00000219481	16562319	16613562	51244	-	0	inside	0	ENSG00000219481	NBPF1
chr1-31368657-31369010	1.71e-09	5.91039	0.0101144	2.8e-08	p.I	NULL	FABP3	0	354	28	318	undefined	geneBody	intron	undefined	X2201	ENSG00000121769	31365253	31376850	11598	-	0	inside	0	ENSG00000121769	FABP3
chr2-86249206-86250318	1.82e-09	5.89946	0.0100998	2.98e-08	p.I	REEP1	REEP1	0	1113	100	445	undefined	geneBody	intron	undefined	X65821	ENSG00000068615	86213993	86338083	124091	-	0	inside	0	ENSG00000068615	REEP1
chr4-3772603-3772988	1.83e-09	5.89931	0.0100984	2.98e-08	p.I	NULL	ADRA2C	4077	386	43	170	undefined	distalIntergenic	intergenic	undefined	-	-	-	-	-	-	-	-	-	-	-
chr14-91573492-91574880	1.84e-09	5.89798	0.0100974	3.01e-08	p.I	CATSPERB/TC2N/FBLN5	CATSPERB	5816	1389	208	535	undefined	distalIntergenic	intergenic	undefined	-	-	-	-	-	-	-	-	-	-	-
chr9-119052023-119053354	2e-09	5.88432	0.0100717	3.25e-08	p.I	NULL	BRINP1	100104	1332	132	485	undefined	distalIntergenic	intergenic	undefined	-	-	-	-	-	-	-	-	-	-	-
chr5-116738227-116738771	2.01e-09	5.88364	0.0100575	3.26e-08	p.I	SEMA6A	LINC02214	4220	545	67	234	undefined	distalIntergenic	intergenic	undefined	-	-	-	-	-	-	-	-	-	-	-
chr2-30217365-30218094	2.05e-09	5.87997	0.0100662	3.33e-08	p.I	LBH	LBH	13440	730	130	384	undefined	distalIntergenic	intergenic	undefined	-	-	-	-	-	-	-	-	-	-	-
chr6-12902848-12903611	2.06e-09	5.87937	0.0100633	3.34e-08	p.I	PHACTR1	PHACTR1	0	764	121	561	undefined	geneBody	intron	undefined	X106706	ENSG00000112137	12716805	13290484	573680	+	0	inside	0	ENSG00000112137	PHACTR1
chr20-40511326-40511789	2.07e-09	5.87817	0.0100593	3.37e-08	p.I	NULL	MAFB	174059	464	68	109	undefined	distalIntergenic	intergenic	undefined	-	-	-	-	-	-	-	-	-	-	-
chr2-205606180-205607680	2.09e-09	5.87673	0.0100604	3.4e-08	p.I	NULL	PARD3B	0	1501	207	1069	undefined	geneBody	intron	undefined	X70705	ENSG00000116117	204545475	205620162	1074688	+	0	inside	0	ENSG00000116117	PARD3B
chr16-81188699-81189640	2.18e-09	5.87002	0.0100483	3.53e-08	p.I	NULL	AC092718.9	34723	942	181	680	undefined	distalIntergenic	intergenic	undefined	-	-	-	-	-	-	-	-	-	-	-
chr9-116156572-116157308	2.25e-09	5.86465	0.01004	3.64e-08	p.I	PAPPA	PAPPA	0	737	67	408	undefined	geneBody	intron	undefined	X132098	ENSG00000182752	116153791	116402321	248531	+	0	inside	0	ENSG00000182752	PAPPA
chr15-62432473-62433266	2.34e-09	5.85823	0.0100286	3.77e-08	p.I	NULL	TLN2	0	794	143	433	undefined	geneBody	intron	undefined	X42697	ENSG00000171914	62390526	62844631	454106	+	0	inside	0	ENSG00000171914	TLN2
chr20-50130845-50131323	2.39e-09	5.85448	0.0100218	3.86e-08	p.I	NULL	TMEM189	0	479	62	292	undefined	geneBody	exon	utr5	X75819	ENSG00000240849	50118254	50153734	35481	-	0	inside	0	ENSG00000240849	TMEM189
chr12-118537205-118537909	2.4e-09	5.85401	0.0100209	3.87e-08	p.I	NULL	AC026367.2	106506	705	164	517	undefined	distalIntergenic	intergenic	undefined	-	-	-	-	-	-	-	-	-	-	-
chr17-63287668-63288309	2.45e-09	5.85069	0.0100091	3.94e-08	p.I	NULL	TANC2	0	642	86	534	undefined	geneBody	intron	undefined	X53220	ENSG00000233635	63193930	63339053	145124	-	0	inside	0	ENSG00000233635	AC015923.1
chr18-13688156-13689192	2.46e-09	5.85006	0.0100127	3.96e-08	p.I	NULL	FAM210A	0	1037	176	557	undefined	geneBody	intron	undefined	X55405	ENSG00000177150	13663347	13726663	63317	-	0	inside	0	ENSG00000177150	FAM210A
chr21-38253268-38253669	2.47e-09	5.84947	0.0100087	3.97e-08	p.I	NULL	KCNJ15	0	402	55	303	undefined	geneBody	intron	undefined	X77641	ENSG00000157551	38155549	38307357	151809	+	0	inside	0	ENSG00000157551	KCNJ15
chr9-136605959-136606347	2.48e-09	5.84817	0.0100115	4e-08	p.I	NULL	AL590226.2	5677	389	53	231	undefined	distalIntergenic	intergenic	undefined	-	-	-	-	-	-	-	-	-	-	-
chr4-137083534-137084400	2.52e-09	5.84601	0.0100049	4.04e-08	p.I	NULL	LINC02511	0	867	158	315	undefined	geneBody	intron	undefined	X95433	ENSG00000248869	136795919	137212799	416881	-	0	inside	0	ENSG00000248869	LINC02511
chr1-162009390-162010487	2.57e-09	5.84248	0.0100017	4.13e-08	p.I	NULL	OLFML2B	0	1098	105	652	undefined	geneBody	intron	undefined	X7645	ENSG00000162745	161983192	162023854	40663	-	0	inside	0	ENSG00000162745	OLFML2B
chr3-57006736-57008392	2.58e-09	5.84194	0.010001	4.14e-08	p.I	NULL	ARHGEF3	0	1657	104	880	undefined	geneBody	exon	utr3	X83799	ENSG00000163947	56727418	57079329	351912	-	0	inside	0	ENSG00000163947	ARHGEF3
chr1-230824570-230825287	2.66e-09	5.83711	0.00999266	4.26e-08	p.I	NULL	AL118511.2	0	718	41	99	promoter4	promoter	exon	otherExon	X11185	ENSG00000225656	230823641	230824707	1067	-	0	overlapStart	0	ENSG00000225656	AL118511.2
chr6-20114864-20116153	2.83e-09	5.82669	0.00997424	4.51e-08	p.I	NULL	MBOAT1	0	1290	132	417	undefined	geneBody	exon	CDS	X107262	ENSG00000172197	20099684	20212469	112786	-	0	inside	0	ENSG00000172197	MBOAT1
chr6-111086940-111088660	2.87e-09	5.82389	0.00997012	4.58e-08	p.I	SLC16A10	SLC16A10	0	1721	221	434	promoter4	promoter	exon	utr5	X111012	ENSG00000112394	111087503	111231194	143692	+	0	overlapStart	0	ENSG00000112394	SLC16A10
chr2-221227638-221228650	2.99e-09	5.81736	0.00995836	4.76e-08	p.I	EPHA4	AC011233.2	77640	1013	205	745	undefined	distalIntergenic	intergenic	undefined	-	-	-	-	-	-	-	-	-	-	-
chr5-124906281-124907486	3.05e-09	5.81372	0.00995304	4.86e-08	p.I	NULL	LINC02240	0	1206	194	543	undefined	geneBody	intron	undefined	X102700	ENSG00000260192	124808981	125602227	793247	+	0	inside	0	ENSG00000260192	LINC02240
chr2-8305274-8305836	3.17e-09	5.80779	0.00994168	5.03e-08	p.I	NULL	LINC00299	0	563	64	387	undefined	geneBody	intron	undefined	X61853	ENSG00000236790	7988683	8488090	499408	-	0	inside	0	ENSG00000236790	LINC00299
chr14-64929902-64930653	3.17e-09	5.80747	0.00994066	5.04e-08	p.I	NULL	CHURC1	0	752	115	341	undefined	geneBody	intron	undefined	X38331	ENSG00000258289	64914361	64944591	30231	+	0	inside	0	ENSG00000258289	CHURC1
chr8-141417682-141418056	3.17e-09	5.80733	0.00994131	5.04e-08	p.I	NULL	PTP4A3	0	375	29	125	undefined	geneBody	intron	undefined	X127453	ENSG00000184489	141391993	141432454	40462	+	0	inside	0	ENSG00000184489	PTP4A3
chr4-14701210-14702305	3.21e-09	5.80532	0.00993663	5.1e-08	p.I	NULL	LINC00504	0	1096	179	846	undefined	geneBody	intron	undefined	X91334	ENSG00000248360	14470465	14888169	417705	-	0	inside	0	ENSG00000248360	LINC00504
chr9-91117385-91118805	3.26e-09	5.80287	0.00993436	5.17e-08	p.I	NULL	AL158071.4	0	1421	158	922	promoter4	promoter	exon	otherExon	X130591	ENSG00000229694	91118592	91182762	64171	+	0	overlapStart	0	ENSG00000229694	AL158071.1
chr12-51752311-51752820	3.31e-09	5.80004	0.00992762	5.25e-08	p.I	NULL	SCN8A	0	510	129	245	undefined	geneBody	intron	undefined	X28640	ENSG00000196876	51590266	51812864	222599	+	0	inside	0	ENSG00000196876	SCN8A
chr3-123406585-123407021	3.32e-09	5.79985	0.00992892	5.25e-08	p.I	ADCY5/MYLK	ADCY5	0	437	50	279	undefined	geneBody	intron	undefined	X86425	ENSG00000173175	123282296	123449758	167463	-	0	inside	0	ENSG00000173175	ADCY5
chr18-75868898-75869629	3.38e-09	5.79671	0.00991798	5.35e-08	p.I	NULL	AC021506.1	646	732	134	449	promoter2	promoter	intergenic	undefined	X57500	ENSG00000266460	75844925	75868252	23328	-	645	upstream	645	ENSG00000266460	AC021506.1
chr10-122044018-122045107	3.41e-09	5.79522	0.0099206	5.39e-08	p.I	TACC2	TACC2	0	1090	85	463	undefined	geneBody	intron	undefined	X18685	ENSG00000138162	121989163	122254545	265383	+	0	inside	0	ENSG00000138162	TACC2
chr11-101765787-101766508	3.46e-09	5.79307	0.0099131	5.46e-08	p.I	YAP1	TRPC6	0	722	137	294	undefined	geneBody	intron	undefined	X24203	ENSG00000137672	101451564	101872562	420999	-	0	inside	0	ENSG00000137672	TRPC6
chr12-21891535-21892598	3.53e-09	5.7896	0.00990934	5.57e-08	p.I	NULL	ABCC9	0	1064	143	291	undefined	geneBody	intron	undefined	X27321	ENSG00000069431	21797401	21942529	145129	-	0	inside	0	ENSG00000069431	ABCC9
chr6-146274753-146275088	3.53e-09	5.78951	0.00990114	5.57e-08	p.I	NULL	GRM1	0	336	96	178	undefined	geneBody	intron	undefined	X112750	ENSG00000152822	146027646	146437601	409956	+	0	inside	0	ENSG00000152822	GRM1
chr15-40103158-40103615	3.62e-09	5.78511	0.0099039	5.71e-08	p.I	NULL	BMF	0	458	44	317	undefined	geneBody	intron	undefined	X41411	ENSG00000104081	40087890	40108892	21003	-	0	inside	0	ENSG00000104081	BMF
chr11-64419099-64420442	3.63e-09	5.78488	0.00990114	5.71e-08	p.I	NULL	AP003774.1	0	1344	133	1193	promoter4	promoter	exon	otherExon	X22234	ENSG00000231492	64420311	64432670	12360	+	0	overlapStart	0	ENSG00000231492	AP003774.1
chr17-3976188-3977224	3.67e-09	5.78277	0.00989959	5.78e-08	p.I	ATP2A3	LINC01975	0	1037	103	575	promoter4	promoter	exon	otherExon	X49810	ENSG00000263312	3977103	3981899	4797	+	0	overlapStart	0	ENSG00000263312	LINC01975
chr2-128503481-128504316	3.71e-09	5.78092	0.00989399	5.84e-08	p.I	NULL	AC012451.1	76175	836	58	154	undefined	distalIntergenic	intergenic	undefined	-	-	-	-	-	-	-	-	-	-	-
chr5-92668359-92668996	3.77e-09	5.77824	0.00988366	5.93e-08	p.I	NULL	AC026780.1	0	638	67	454	undefined	geneBody	intron	undefined	X101487	ENSG00000249169	92654848	92679141	24294	+	0	inside	0	ENSG00000249169	AC026780.1
chr8-19756484-19758090	3.79e-09	5.77774	0.00989082	5.94e-08	p.I	CSGALNACT1	CSGALNACT1	0	1607	174	760	promoter4	promoter	exon	utr5	X122158	ENSG00000147408	19404161	19758029	353869	-	0	overlapStart	0	ENSG00000147408	CSGALNACT1
chr5-156595186-156595791	3.8e-09	5.77708	0.00988599	5.97e-08	p.I	NULL	SGCD	0	606	149	436	undefined	geneBody	intron	undefined	X104607	ENSG00000170624	155870344	156767788	897445	+	0	inside	0	ENSG00000170624	SGCD
chr1-10726380-10726755	3.82e-09	5.77608	0.00988653	6e-08	p.I	NULL	CASZ1	0	376	65	214	undefined	geneBody	intron	undefined	X779	ENSG00000130940	10636604	10796650	160047	-	0	inside	0	ENSG00000130940	CASZ1
chr14-72564707-72565721	3.89e-09	5.77328	0.00988311	6.1e-08	p.I	NULL	RGS6	0	1015	109	587	undefined	geneBody	exon	utr3	X38794	ENSG00000258871	72552580	72595125	42546	-	0	inside	0	ENSG00000258871	AC004828.1
chr1-1435354-1435747	3.93e-09	5.77127	0.00987899	6.17e-08	p.I	NULL	VWA1	0	394	31	295	promoter4	promoter	exon	utr5	X82	ENSG00000179403	1434861	1442882	8022	+	0	inside	492	ENSG00000179403	VWA1
chr20-39785319-39786023	4.02e-09	5.76753	0.00986618	6.3e-08	p.I	NULL	AL118523.1	0	705	99	215	undefined	geneBody	exon	otherExon	X75094	ENSG00000229976	39757202	39815097	57896	+	0	inside	0	ENSG00000229976	AL118523.1
chr22-24176800-24177073	4.11e-09	5.76368	0.00986671	6.44e-08	p.I	NULL	CABIN1	0	274	24	108	undefined	geneBody	intron	undefined	X78849	ENSG00000099991	24011192	24178628	167437	+	0	inside	0	ENSG00000099991	CABIN1
chr10-47088361-47089255	4.17e-09	5.7616	0.00986194	6.52e-08	p.I	NULL	PTPN20	85873	895	116	455	undefined	distalIntergenic	intergenic	undefined	-	-	-	-	-	-	-	-	-	-	-
chr3-70071869-70072481	4.23e-09	5.75887	0.00985732	6.62e-08	p.I	SAMMSON	SAMMSON	0	613	72	456	undefined	geneBody	exon	otherExon	X84493	ENSG00000240405	69999550	70518064	518515	+	0	inside	0	ENSG00000240405	SAMMSON
chr8-74320267-74322007	4.71e-09	5.74092	0.0098273	7.32e-08	p.I	NULL	JPH1	0	1741	199	1350	promoter4	promoter	exon	utr5	X124489	ENSG00000104369	74234700	74321540	86841	-	0	overlapStart	0	ENSG00000104369	JPH1
chr22-44448978-44450205	4.81e-09	5.73735	0.00982081	7.47e-08	p.I	NULL	LINC01656	4190	1228	100	735	undefined	distalIntergenic	intergenic	undefined	-	-	-	-	-	-	-	-	-	-	-
chr1-41813789-41814511	4.92e-09	5.73364	0.00981285	7.63e-08	p.I	NULL	HIVEP3	0	723	143	411	undefined	geneBody	intron	undefined	X2908	ENSG00000127124	41506365	42035925	529561	-	0	inside	0	ENSG00000127124	HIVEP3
chr7-31882244-31882498	4.94e-09	5.73279	0.00979881	7.67e-08	p.I	NULL	PDE1C	0	255	87	111	undefined	geneBody	intron	undefined	X116120	ENSG00000154678	31751179	32428131	676953	-	0	inside	0	ENSG00000154678	PDE1C
chr12-93126858-93128446	5.17e-09	5.72501	0.00980089	8.01e-08	p.I	NUDT4	AC138123.1	0	1589	134	818	undefined	geneBody	exon	otherExon	X30296	ENSG00000257322	93003415	93215679	212265	-	0	inside	0	ENSG00000257322	AC138123.1
chr2-98560299-98560653	5.25e-09	5.72249	0.00979185	8.12e-08	p.I	NULL	INPP4A	0	355	88	163	undefined	geneBody	intron	undefined	X66145	ENSG00000040933	98444854	98594390	149537	+	0	inside	0	ENSG00000040933	INPP4A
chr8-141409716-141410053	5.31e-09	5.72047	0.0097916	8.21e-08	p.I	NULL	PTP4A3	0	338	24	217	undefined	geneBody	intron	undefined	X127452	ENSG00000184489	141391993	141432454	40462	+	0	inside	0	ENSG00000184489	PTP4A3
chr18-48418040-48419397	5.54e-09	5.71331	0.00978035	8.55e-08	p.I	ZBTB7C	ZBTB7C	7288	1358	177	596	undefined	distalIntergenic	intergenic	undefined	-	-	-	-	-	-	-	-	-	-	-
chr1-215002186-215002965	5.77e-09	5.70649	0.00976699	8.88e-08	p.I	NULL	KCNK2	2810	780	191	348	undefined	upstream	intergenic	undefined	X10312	ENSG00000082482	215005775	215237093	231319	+	2809	upstream	2809	ENSG00000082482	KCNK2
chr12-95381103-95381835	5.89e-09	5.70293	0.0097618	9.06e-08	p.I	VEZT	AC084879.2	6055	733	100	449	undefined	distalIntergenic	intergenic	undefined	-	-	-	-	-	-	-	-	-	-	-
chr15-83977719-83978826	5.93e-09	5.70181	0.00975931	9.12e-08	p.I	ADAMTSL3	ADAMTSL3	0	1108	83	447	undefined	geneBody	intron	undefined	X44236	ENSG00000156218	83654088	84039842	385755	+	0	inside	0	ENSG00000156218	ADAMTSL3
chr16-46927040-46927796	5.93e-09	5.70175	0.00975824	9.12e-08	p.I	NULL	GPT2	0	757	90	412	undefined	geneBody	intron	undefined	X47099	ENSG00000166123	46884362	46931289	46928	+	0	inside	0	ENSG00000166123	GPT2
chr5-151238186-151238830	5.96e-09	5.70099	0.00975745	9.16e-08	p.I	NULL	GM2A	0	645	85	311	undefined	geneBody	intron	undefined	X104362	ENSG00000196743	151212150	151270440	58291	+	0	inside	0	ENSG00000196743	GM2A
chr8-51653107-51654107	6.1e-09	5.69681	0.00974898	9.37e-08	p.I	NULL	PXDNL	0	1001	181	609	undefined	geneBody	intron	undefined	X123630	ENSG00000147485	51319577	51809445	489869	-	0	inside	0	ENSG00000147485	PXDNL
chr1-27009801-27010052	6.19e-09	5.6945	0.00974646	9.49e-08	p.I	NULL	TENT5B	0	252	25	167	undefined	geneBody	intron	undefined	X1923	ENSG00000158246	27005020	27012850	7831	-	0	inside	0	ENSG00000158246	TENT5B
chr1-184792069-184792947	6.45e-09	5.68728	0.00973571	9.88e-08	p.I	NIBAN1	NIBAN1	0	879	114	492	undefined	geneBody	exon	utr3	X8919	ENSG00000135842	184790724	184974508	183785	-	0	inside	0	ENSG00000135842	NIBAN1
chr2-72115054-72116359	6.61e-09	5.68321	0.0097272	1.01e-07	p.I	NULL	CYP26B1	12879	1306	164	516	undefined	distalIntergenic	intergenic	undefined	-	-	-	-	-	-	-	-	-	-	-
chr12-120654304-120655066	6.62e-09	5.68306	0.0097278	1.01e-07	p.I	NULL	CABP1	0	763	71	494	undefined	geneBody	intron	undefined	X31898	ENSG00000157782	120640552	120667324	26773	+	0	inside	0	ENSG00000157782	CABP1
chr4-87120389-87121196	6.65e-09	5.68221	0.00972556	1.02e-07	p.I	NULL	AFF1	0	808	72	279	undefined	geneBody	intron	undefined	X93728	ENSG00000172493	86935002	87141054	206053	+	0	inside	0	ENSG00000172493	AFF1
chr9-117293188-117293975	6.76e-09	5.67928	0.00971866	1.03e-07	p.I	ASTN2	ASTN2	0	788	78	157	undefined	geneBody	intron	undefined	X132157	ENSG00000148219	116425225	117415070	989846	-	0	inside	0	ENSG00000148219	ASTN2
chr3-52070527-52071346	6.82e-09	5.67781	0.00971884	1.04e-07	p.I	NULL	POC1A	3880	820	67	368	undefined	distalIntergenic	intergenic	undefined	-	-	-	-	-	-	-	-	-	-	-
chr1-158246586-158247069	6.82e-09	5.67779	0.00971327	1.04e-07	p.I	NULL	CD1A	7355	484	179	174	undefined	distalIntergenic	intergenic	undefined	-	-	-	-	-	-	-	-	-	-	-
chr3-14522180-14522652	7.03e-09	5.67261	0.00970814	1.07e-07	p.I	GRIP2	GRIP2	0	473	54	130	undefined	geneBody	exon	otherExon	X81279	ENSG00000144596	14489107	14556075	66969	-	0	inside	0	ENSG00000144596	GRIP2
chr19-17144383-17145185	7.08e-09	5.67151	0.00970878	1.08e-07	p.I	PLVAP	MYO9B	0	803	75	493	undefined	geneBody	intron	undefined	X59182	ENSG00000099331	17075781	17214537	138757	+	0	inside	0	ENSG00000099331	MYO9B
chr17-69326166-69327904	7.27e-09	5.66682	0.00970057	1.11e-07	p.I	ABCA5	ABCA5	0	1739	206	1124	promoter4	promoter	exon	utr5	X53663	ENSG00000154265	69244311	69327244	82934	-	0	overlapStart	0	ENSG00000154265	ABCA5
chr3-123773524-123774410	7.33e-09	5.6655	0.00969796	1.11e-07	p.I	ADCY5/MYLK/KALRN	MYLK	0	887	115	519	undefined	geneBody	intron	undefined	X86468	ENSG00000065534	123610049	123884331	274283	-	0	inside	0	ENSG00000065534	MYLK
chr2-48483305-48484353	7.53e-09	5.66083	0.00968988	1.14e-07	p.I	NULL	PPP1R21	0	1049	113	373	undefined	geneBody	intron	undefined	X64349	ENSG00000162869	48440598	48515391	74794	+	0	inside	0	ENSG00000162869	PPP1R21
chr9-120447395-120448664	7.62e-09	5.65881	0.00968675	1.16e-07	p.I	CDK5RAP2	CDK5RAP2	0	1270	122	925	undefined	geneBody	exon	utr3	X132243	ENSG00000136861	120388869	120580170	191302	-	0	inside	0	ENSG00000136861	CDK5RAP2
chr14-103711910-103712334	7.87e-09	5.65333	0.00967739	1.19e-07	p.I	KLC1/AL049840.2	KLC1	0	425	32	284	undefined	geneBody	exon	utr5	X40384	ENSG00000126215	103697609	103715504	17896	-	0	inside	0	ENSG00000126215	XRCC3
chr1-223031513-223032261	7.94e-09	5.65168	0.00967334	1.2e-07	p.I	NULL	DISP1	25518	749	225	352	undefined	distalIntergenic	intergenic	undefined	-	-	-	-	-	-	-	-	-	-	-
chr15-90173968-90175636	7.96e-09	5.65125	0.00967366	1.2e-07	p.I	PLIN1	SEMA4B	0	1669	139	631	undefined	geneBody	intron	undefined	X44621	ENSG00000185033	90160604	90229679	69076	+	0	inside	0	ENSG00000185033	SEMA4B
chr20-40293026-40294996	8.27e-09	5.64473	0.00966217	1.25e-07	p.I	NULL	AL009050.1	166669	1971	250	893	undefined	distalIntergenic	intergenic	undefined	-	-	-	-	-	-	-	-	-	-	-
chr5-88140575-88142580	8.3e-09	5.64407	0.00966187	1.25e-07	p.I	NULL	AC114971.1	0	2006	167	839	undefined	geneBody	intron	undefined	X101283	ENSG00000287862	87863703	88144455	280753	-	0	inside	0	ENSG00000287862	AC114971.1
chr9-108722035-108722982	8.46e-09	5.64082	0.00965461	1.28e-07	p.I	NULL	AL358779.1	18943	948	180	476	undefined	distalIntergenic	intergenic	undefined	-	-	-	-	-	-	-	-	-	-	-
chr17-1279089-1280251	8.53e-09	5.63936	0.00965153	1.29e-07	p.I	TRARG1	TRARG1	0	1163	60	393	promoter4	promoter	exon	utr5	X49587	ENSG00000184811	1279662	1300978	21317	+	0	overlapStart	0	ENSG00000184811	TRARG1
chr16-11496574-11497744	8.64e-09	5.63724	0.00965017	1.3e-07	p.I	NULL	AC099489.1	0	1171	92	900	undefined	geneBody	intron	undefined	X46004	ENSG00000188897	11359845	11527245	167401	-	0	inside	0	ENSG00000188897	AC099489.1
chr1-54272888-54273543	8.67e-09	5.63667	0.00964832	1.3e-07	p.I	NULL	SSBP3	0	656	28	298	undefined	geneBody	intron	undefined	X3602	ENSG00000157216	54225432	54413479	188048	-	0	inside	0	ENSG00000157216	SSBP3
chr10-82036876-82037473	8.78e-09	5.63439	0.00964304	1.32e-07	p.I	NULL	NRG3	0	598	232	323	undefined	geneBody	intron	undefined	X16527	ENSG00000185737	81875194	82987179	1111986	+	0	inside	0	ENSG00000185737	NRG3
chr3-37786938-37787818	9.09e-09	5.62853	0.00963469	1.36e-07	p.I	ITGA9	ITGA9	0	881	91	463	undefined	geneBody	intron	undefined	X82648	ENSG00000235257	37693655	37861802	168148	-	0	inside	0	ENSG00000235257	ITGA9-AS1
chr14-61505865-61506549	9.15e-09	5.62739	0.00963118	1.37e-07	p.I	HIF1A-AS3	PRKCH	0	685	82	273	undefined	geneBody	intron	undefined	X38147	ENSG00000027075	61187559	61550976	363418	+	0	inside	0	ENSG00000027075	PRKCH
chr2-140247520-140248197	9.19e-09	5.62651	0.00962656	1.38e-07	p.I	NULL	LRP1B	0	678	194	471	undefined	geneBody	intron	undefined	X67823	ENSG00000168702	140231423	142131701	1900279	-	0	inside	0	ENSG00000168702	LRP1B
chr6-5764212-5765648	9.35e-09	5.62363	0.00962642	1.4e-07	p.I	NULL	FARS2	0	1437	123	549	undefined	geneBody	intron	undefined	X106324	ENSG00000145982	5261044	5829192	568149	+	0	inside	0	ENSG00000145982	FARS2
chr10-95605066-95605698	9.41e-09	5.62249	0.00962334	1.41e-07	p.I	SORBS1	ALDH18A1	243	633	79	243	undefined	geneDownstream	intergenic	undefined	X17281	ENSG00000059573	95605941	95656711	50771	-	242	downstream	242	ENSG00000059573	ALDH18A1
chr17-886118-886537	9.54e-09	5.62008	0.0096177	1.43e-07	p.I	NULL	NXN	0	420	66	285	undefined	geneBody	intron	undefined	X49525	ENSG00000167693	799310	979776	180467	-	0	inside	0	ENSG00000167693	NXN
chr14-64951604-64952145	9.7e-09	5.61724	0.00961457	1.45e-07	p.I	NULL	RAB15	0	542	80	325	undefined	geneBody	exon	utr3	X38334	ENSG00000139998	64945814	64973226	27413	-	0	inside	0	ENSG00000139998	RAB15
chr2-226952709-226953631	9.82e-09	5.61506	0.00961114	1.47e-07	p.I	COL4A3	RHBDD1	0	923	190	660	undefined	geneBody	intron	undefined	X71870	ENSG00000144468	226835581	226999215	163635	+	0	inside	0	ENSG00000144468	RHBDD1
chr3-65262345-65262906	9.86e-09	5.61448	0.00960781	1.47e-07	p.I	NULL	LINC02040	68836	562	147	355	undefined	distalIntergenic	intergenic	undefined	-	-	-	-	-	-	-	-	-	-	-
chr11-13982856-13985116	9.96e-09	5.6127	0.00960637	1.49e-07	p.I	SPON1	SPON1	0	2261	100	773	undefined	geneBody	exon	CDS	X20372	ENSG00000262655	13962723	14268133	305411	+	0	inside	0	ENSG00000262655	SPON1
chr4-173516654-173517214	9.96e-09	5.61261	0.00960586	1.49e-07	p.I	NULL	AC093849.2	4890	561	46	435	undefined	distalIntergenic	intergenic	undefined	-	-	-	-	-	-	-	-	-	-	-
chr15-98051556-98052392	1.02e-08	5.60893	0.00959841	1.52e-07	p.I	NULL	LINC02251	0	837	154	339	undefined	geneBody	intron	undefined	X45040	ENSG00000258483	98003038	98087384	84347	+	0	inside	0	ENSG00000258483	LINC02251
chr4-176186242-176187652	1.03e-08	5.60647	0.00959618	1.54e-07	p.I	NULL	SPATA4	0	1411	160	937	undefined	geneBody	intron	undefined	X97149	ENSG00000150628	176184579	176195585	11007	-	0	inside	0	ENSG00000150628	SPATA4
chr14-93976633-93976977	1.07e-08	5.60005	0.00958421	1.59e-07	p.I	NULL	ASB2	0	345	55	180	promoter4	promoter	exon	utr5	X39820	ENSG00000100628	93934166	93976739	42574	-	0	overlapStart	0	ENSG00000100628	ASB2
chr17-69733225-69734098	1.08e-08	5.5982	0.00958086	1.61e-07	p.I	NULL	LINC01483	0	874	219	612	undefined	geneBody	intron	undefined	X53689	ENSG00000227517	69577251	69903000	325750	+	0	inside	0	ENSG00000227517	LINC01483
chr2-42867016-42867685	1.09e-08	5.5972	0.00957987	1.62e-07	p.I	NULL	HAAO	74423	670	69	384	undefined	distalIntergenic	intergenic	undefined	-	-	-	-	-	-	-	-	-	-	-
chr15-48393461-48394576	1.1e-08	5.59487	0.00957672	1.64e-07	p.I	NULL	FBN1	13730	1116	81	866	undefined	distalIntergenic	intergenic	undefined	-	-	-	-	-	-	-	-	-	-	-
chr13-35993950-35994888	1.13e-08	5.59133	0.00957027	1.67e-07	p.I	NULL	DCLK1	0	939	175	607	undefined	geneBody	intron	undefined	X33612	ENSG00000133083	35768652	36131306	362655	-	0	inside	0	ENSG00000133083	DCLK1
chr14-57962284-57963530	1.13e-08	5.59105	0.00956881	1.67e-07	p.I	NULL	SLC35F4	0	1247	89	173	undefined	geneBody	intron	undefined	X37878	ENSG00000151812	57563920	57982194	418275	-	0	inside	0	ENSG00000151812	SLC35F4
chr10-130439585-130440137	1.14e-08	5.58926	0.00955976	1.69e-07	p.I	NULL	LINC02646	0	553	72	122	undefined	geneBody	intron	undefined	X19181	ENSG00000236303	130213488	130483193	269706	+	0	inside	0	ENSG00000236303	LINC02646
chr8-92967098-92967666	1.17e-08	5.58518	0.0095577	1.73e-07	p.I	NULL	TRIQK	0	569	55	423	undefined	geneDownstream	intron	undefined	X125002	ENSG00000253197	92882984	92965645	82662	+	1452	downstream	1452	ENSG00000253197	AC117834.1
chr15-92061913-92062989	1.22e-08	5.57705	0.0095454	1.8e-07	p.I	NULL	SLCO3A1	0	1077	111	749	undefined	geneBody	intron	undefined	X44757	ENSG00000176463	91853708	92172435	318728	+	0	inside	0	ENSG00000176463	SLCO3A1
chr22-30310979-30311862	1.27e-08	5.57113	0.00953601	1.86e-07	p.I	NULL	TBC1D10A	0	884	76	521	undefined	geneBody	intron	undefined	X79330	ENSG00000099992	30291990	30327046	35057	-	0	inside	0	ENSG00000099992	TBC1D10A
chr3-18061999-18062971	1.28e-08	5.56958	0.00952795	1.88e-07	p.I	NULL	TBC1D5	0	973	78	803	undefined	geneBody	intron	undefined	X81537	ENSG00000131374	17157162	18444817	1287656	-	0	inside	0	ENSG00000131374	TBC1D5
chr7-150339846-150341988	1.29e-08	5.5677	0.00952988	1.9e-07	p.I	RARRES2	AC005586.2	0	2143	85	1818	promoter4	promoter	exon	utr5	X120944	ENSG00000106538	150338317	150341662	3346	-	0	overlapStart	0	ENSG00000106538	RARRES2
chr13-50420818-50421882	1.33e-08	5.56237	0.00951872	1.95e-07	p.I	NULL	DLEU1	0	1065	116	784	undefined	geneBody	intron	undefined	X34503	ENSG00000176124	50082169	50906856	824688	+	0	inside	0	ENSG00000176124	DLEU1
chr22-20221872-20222339	1.34e-08	5.56107	0.00951719	1.97e-07	p.I	NULL	LINC00896	13348	468	60	389	undefined	distalIntergenic	intergenic	undefined	-	-	-	-	-	-	-	-	-	-	-
chr14-61585743-61586402	1.34e-08	5.56069	0.00951766	1.97e-07	p.I	NULL	AL355916.1	0	660	105	423	undefined	geneBody	intron	undefined	X38162	ENSG00000232774	61570405	61658696	88292	+	0	inside	0	ENSG00000232774	AL355916.1
chr2-99607164-99608364	1.36e-08	5.55815	0.0095114	2e-07	p.I	NULL	AFF3	0	1201	70	1035	undefined	geneBody	intron	undefined	X66204	ENSG00000144218	99545419	100192428	647010	-	0	inside	0	ENSG00000144218	AFF3
chr5-60323079-60323950	1.37e-08	5.55734	0.00950938	2.01e-07	p.I	PDE4D	PDE4D	0	872	190	455	undefined	geneBody	intron	undefined	X99953	ENSG00000113448	58969038	60522120	1553083	-	0	inside	0	ENSG00000113448	PDE4D
chr9-89604729-89606436	1.41e-08	5.55234	0.00950425	2.06e-07	p.I	NULL	GADD45G	0	1708	94	149	promoter4	promoter	exon	utr5	X130510	ENSG00000130222	89605012	89606555	1544	+	0	overlapStart	0	ENSG00000130222	GADD45G
chr8-58480112-58480867	1.47e-08	5.545	0.00948827	2.14e-07	p.I	NULL	CYP7A1	9311	756	190	486	undefined	distalIntergenic	intergenic	undefined	-	-	-	-	-	-	-	-	-	-	-
chr6-108850305-108850900	1.54e-08	5.53716	0.00947361	2.24e-07	p.I	NULL	ARMC2	0	596	63	444	undefined	geneBody	intron	undefined	X110873	ENSG00000118690	108848416	108974476	126061	+	0	inside	0	ENSG00000118690	ARMC2
chr10-46284062-46285137	1.59e-08	5.53139	0.00946805	2.31e-07	p.I	NULL	ANTXRL	1208	1076	142	606	promoter1	promoter	intergenic	undefined	X14576	ENSG00000274209	46286345	46330207	43863	+	1207	upstream	1207	ENSG00000274209	ANTXRL
chr5-136025738-136026225	1.61e-08	5.5291	0.00946355	2.34e-07	p.I	NULL	TGFBI	2763	488	88	324	undefined	upstream	intergenic	undefined	X103259	ENSG00000120708	136028988	136063818	34831	+	2762	upstream	2762	ENSG00000120708	TGFBI
chr1-42962544-42963019	1.61e-08	5.5289	0.00946287	2.34e-07	p.I	NULL	SLC2A1-AS1	0	476	51	310	promoter2	promoter	intron	undefined	X2969	ENSG00000283973	42959065	42961864	2800	-	679	upstream	679	ENSG00000283973	AC099795.1
chr6-118514278-118515149	1.61e-08	5.5287	0.00946116	2.34e-07	p.I	PLN	CEP85L	0	872	120	586	undefined	geneBody	intron	undefined	X111364	ENSG00000111860	118460772	118710075	249304	-	0	inside	0	ENSG00000111860	CEP85L
chr16-56685060-56685579	1.62e-08	5.52826	0.0094603	2.35e-07	p.I	MT1X	MT1X	864	520	52	126	undefined	geneDownstream	intergenic	undefined	X47532	ENSG00000187193	56682470	56684196	1727	+	863	downstream	863	ENSG00000187193	MT1X
chr2-109435952-109436603	1.63e-08	5.52655	0.00945896	2.37e-07	p.I	NULL	SH3RF3	0	652	71	502	undefined	geneBody	intron	undefined	X66742	ENSG00000172985	109129205	109504634	375430	+	0	inside	0	ENSG00000172985	SH3RF3
chr5-156581613-156582536	1.68e-08	5.52116	0.00944573	2.44e-07	p.I	NULL	SGCD	0	924	37	588	undefined	geneBody	intron	undefined	X104605	ENSG00000170624	155870344	156767788	897445	+	0	inside	0	ENSG00000170624	SGCD
chr1-59203727-59204428	1.71e-08	5.51847	0.00944485	2.47e-07	p.I	NULL	LINC01358	0	702	151	322	undefined	geneBody	intron	undefined	X3922	ENSG00000224609	59131932	59296491	164560	-	0	inside	0	ENSG00000224609	AC093425.1
chr10-19561285-19562849	1.75e-08	5.51454	0.00943841	2.53e-07	p.I	NULL	MALRD1	0	1565	232	599	undefined	geneBody	intron	undefined	X13163	ENSG00000204740	19048801	19790401	741601	+	0	inside	0	ENSG00000204740	MALRD1
chr1-175749082-175749396	1.76e-08	5.51308	0.00943016	2.55e-07	p.I	NULL	TNR	5466	315	91	150	undefined	distalIntergenic	intergenic	undefined	-	-	-	-	-	-	-	-	-	-	-
chr7-800764-801052	1.77e-08	5.51253	0.00943307	2.55e-07	p.I	NULL	DNAAF5	14289	289	58	165	undefined	distalIntergenic	intergenic	undefined	-	-	-	-	-	-	-	-	-	-	-
chr11-44017408-44018390	1.84e-08	5.50512	0.00942246	2.66e-07	p.I	NULL	AC087521.3	16251	983	104	484	undefined	distalIntergenic	intergenic	undefined	-	-	-	-	-	-	-	-	-	-	-
chr18-45637679-45638386	1.86e-08	5.50399	0.00942079	2.67e-07	p.I	NULL	SLC14A2	0	708	121	409	undefined	geneBody	intron	undefined	X56354	ENSG00000267193	45573084	45747215	174132	-	0	inside	0	ENSG00000267193	AC023421.2
chr21-40049252-40049556	1.86e-08	5.50379	0.00941528	2.67e-07	p.I	NULL	DSCAM	0	305	68	171	undefined	geneBody	intron	undefined	X77802	ENSG00000171587	40010999	40847158	836160	-	0	inside	0	ENSG00000171587	DSCAM
chr20-58829103-58830687	1.9e-08	5.49991	0.0094127	2.73e-07	p.I	NULL	GNAS-AS1	0	1585	118	479	undefined	geneBody	intron	undefined	X76254	ENSG00000235590	58818919	58850903	31985	-	0	inside	0	ENSG00000235590	GNAS-AS1
chr18-71104764-71107071	1.98e-08	5.49275	0.00940091	2.84e-07	p.I	NULL	AC091691.3	30758	2308	205	511	undefined	distalIntergenic	intergenic	undefined	-	-	-	-	-	-	-	-	-	-	-
chr8-74735205-74736930	1.98e-08	5.4924	0.00939657	2.84e-07	p.I	NULL	MIR2052HG	0	1726	139	1388	undefined	geneBody	intron	undefined	X124509	ENSG00000254349	74599775	74823313	223539	+	0	inside	0	ENSG00000254349	MIR2052HG
chr5-31741190-31741919	1.99e-08	5.49157	0.00939868	2.85e-07	p.I	NULL	PDZD2	0	730	199	488	promoter4	promoter	exon	otherExon	X98604	ENSG00000248813	31741833	31742327	495	-	0	overlapEnd	407	ENSG00000248813	AC022447.3
chr10-6327917-6329030	2e-08	5.49112	0.00939787	2.86e-07	p.I	NULL	LINC02649	0	1114	95	1001	undefined	geneBody	exon	otherExon	X12443	ENSG00000215244	6271169	6353827	82659	+	0	inside	0	ENSG00000215244	LINC02649
chr2-98171868-98172503	2.02e-08	5.48948	0.00939011	2.88e-07	p.I	NULL	VWA3B	0	636	83	347	undefined	geneBody	intron	undefined	X66125	ENSG00000168658	98087116	98313299	226184	+	0	inside	0	ENSG00000168658	VWA3B
chr13-74644115-74644531	2.02e-08	5.48887	0.00938288	2.89e-07	p.I	NULL	LINC00347	78670	417	99	308	undefined	distalIntergenic	intergenic	undefined	-	-	-	-	-	-	-	-	-	-	-
chr11-19955584-19956038	2.02e-08	5.48867	0.00939328	2.9e-07	p.I	NULL	NAV2	0	455	44	264	undefined	geneBody	intron	undefined	X20730	ENSG00000166833	19350724	20121601	770878	+	0	inside	0	ENSG00000166833	NAV2
chr4-55124516-55126487	2.04e-08	5.4871	0.00939006	2.92e-07	p.I	KDR	KDR	0	1972	167	997	promoter4	promoter	exon	utr5	X92693	ENSG00000128052	55078481	55125595	47115	-	0	overlapStart	0	ENSG00000128052	KDR
chr11-108967094-108968177	2.06e-08	5.48555	0.0093886	2.94e-07	p.I	NULL	AP003027.1	7297	1084	203	599	undefined	distalIntergenic	intergenic	undefined	-	-	-	-	-	-	-	-	-	-	-
chr9-88814292-88814959	2.07e-08	5.4844	0.00938647	2.96e-07	p.I	NULL	AL390791.1	10576	668	166	344	undefined	distalIntergenic	intergenic	undefined	-	-	-	-	-	-	-	-	-	-	-
chr10-73850282-73851445	2.08e-08	5.48357	0.00938581	2.98e-07	p.I	CAMK2G/VCL	CAMK2G	0	1164	76	706	undefined	geneBody	intron	undefined	X15946	ENSG00000148660	73812501	73874591	62091	-	0	inside	0	ENSG00000148660	CAMK2G
chr11-44659373-44660144	2.1e-08	5.4826	0.00938159	2.99e-07	p.I	NULL	LINC02704	34719	772	202	416	undefined	distalIntergenic	intergenic	undefined	-	-	-	-	-	-	-	-	-	-	-
chr8-133779129-133779646	2.13e-08	5.47962	0.00937399	3.04e-07	p.I	NULL	AC133634.1	0	518	105	322	promoter1	promoter	intron	undefined	X127207	ENSG00000253165	133775551	133777352	1802	-	1776	upstream	1776	ENSG00000253165	AC090821.2
chr2-175855345-175856347	2.24e-08	5.4711	0.00936393	3.18e-07	p.I	NULL	AC016751.2	40989	1003	233	583	undefined	distalIntergenic	intergenic	undefined	-	-	-	-	-	-	-	-	-	-	-
chr17-12318128-12319510	2.26e-08	5.46906	0.00936077	3.22e-07	p.I	LINC00670/AC068442.1/MYOCD/AC005358.1	AC084167.1	71228	1383	155	784	undefined	distalIntergenic	intergenic	undefined	-	-	-	-	-	-	-	-	-	-	-
chr3-123089339-123090324	2.32e-08	5.46495	0.0093538	3.29e-07	p.I	ADCY5/MYLK-AS1	PDIA5	0	986	90	360	undefined	geneBody	intron	undefined	X86403	ENSG00000065485	123067025	123225227	158203	+	0	inside	0	ENSG00000065485	PDIA5
chr2-100104304-100106081	2.33e-08	5.46401	0.00935184	3.3e-07	p.I	AFF3	AFF3	0	1778	331	476	promoter4	promoter	exon	utr5	X66237	ENSG00000230393	100104919	100107504	2586	+	0	overlapStart	0	ENSG00000230393	AC092667.1
chr3-186406390-186407438	2.33e-08	5.46384	0.00935148	3.31e-07	p.I	DGKG	LINC02020	31801	1049	167	530	undefined	distalIntergenic	intergenic	undefined	-	-	-	-	-	-	-	-	-	-	-
chr10-4981739-4983258	2.37e-08	5.46116	0.00934663	3.35e-07	p.I	NULL	AKR1C1	0	1520	213	1185	undefined	geneBody	exon	utr3	X12317	ENSG00000187134	4963253	4983283	20031	+	0	inside	0	ENSG00000187134	AKR1C1
chr2-220062160-220062670	2.4e-08	5.4589	0.0093385	3.39e-07	p.I	NULL	AC019211.1	42986	511	113	371	undefined	distalIntergenic	intergenic	undefined	-	-	-	-	-	-	-	-	-	-	-
chr3-67238931-67239728	2.4e-08	5.45855	0.00934006	3.4e-07	p.I	NULL	AC114401.1	56572	798	172	435	undefined	distalIntergenic	intergenic	undefined	-	-	-	-	-	-	-	-	-	-	-
chr7-120179831-120180694	2.5e-08	5.45164	0.0093283	3.53e-07	p.I	NULL	AC004946.1	0	864	144	590	undefined	geneBody	intron	undefined	X119761	ENSG00000233969	120166443	120186064	19622	+	0	inside	0	ENSG00000233969	AC004946.2
chr11-33291372-33291665	2.55e-08	5.44811	0.00932099	3.6e-07	p.I	NULL	HIPK3	0	294	73	169	undefined	geneBody	intron	undefined	X21106	ENSG00000110422	33256672	33357023	100352	+	0	inside	0	ENSG00000110422	HIPK3
chr2-85741622-85742914	2.61e-08	5.44375	0.0093177	3.68e-07	p.I	MAT2A/ATOH8	ATOH8	8430	1293	42	316	undefined	distalIntergenic	intergenic	undefined	-	-	-	-	-	-	-	-	-	-	-
chr5-61619504-61620471	2.69e-08	5.43834	0.00930705	3.79e-07	p.I	NULL	C5orf64	0	968	113	511	undefined	geneBody	intron	undefined	X100049	ENSG00000178722	61610424	61793401	182978	+	0	inside	0	ENSG00000178722	C5orf64
chr11-114197714-114198490	2.7e-08	5.43779	0.00930717	3.8e-07	p.I	ZBTB16	ZBTB16	0	777	63	479	undefined	geneBody	intron	undefined	X24752	ENSG00000109906	114059711	114256765	197055	+	0	inside	0	ENSG00000109906	ZBTB16
chr20-30333235-30334203	2.75e-08	5.43434	0.00929924	3.87e-07	p.I	NULL	FAM242A	0	969	176	706	undefined	geneBody	intron	undefined	X74476	ENSG00000231934	30323367	30362276	38910	-	0	inside	0	ENSG00000231934	FAM242A
chr12-13115982-13117309	2.76e-08	5.43385	0.00929893	3.88e-07	p.I	NULL	FAM234B	0	1328	109	423	undefined	geneBody	intron	undefined	X26853	ENSG00000084444	13044381	13142521	98141	+	0	inside	0	ENSG00000084444	FAM234B
chr1-229117589-229118222	2.76e-08	5.4338	0.00930016	3.88e-07	p.I	NULL	LINC02814	0	634	81	522	undefined	geneBody	intron	undefined	X11059	ENSG00000236975	229087114	229205428	118315	-	0	inside	0	ENSG00000236975	LINC02814
chr11-35363376-35364442	2.84e-08	5.42851	0.00929104	3.98e-07	p.I	CD44	SLC1A2	0	1067	105	842	undefined	geneBody	intron	undefined	X21264	ENSG00000110436	35251205	35420063	168859	-	0	inside	0	ENSG00000110436	SLC1A2
chr2-164620649-164621959	2.87e-08	5.42691	0.0092868	4.02e-07	p.I	NULL	GRB14	0	1311	128	925	promoter4	promoter	exon	utr5	X68727	ENSG00000115290	164492417	164621482	129066	-	0	overlapStart	0	ENSG00000115290	GRB14
chr2-45823398-45824106	2.88e-08	5.42635	0.00928744	4.03e-07	p.I	NULL	PRKCE	0	709	133	505	undefined	geneBody	intron	undefined	X64118	ENSG00000171132	45651345	46187990	536646	+	0	inside	0	ENSG00000171132	PRKCE
chr20-4234046-4234398	2.89e-08	5.4255	0.00928188	4.05e-07	p.I	NULL	ADRA1D	0	353	45	209	undefined	geneBody	intron	undefined	X73310	ENSG00000171873	4220630	4249287	28658	-	0	inside	0	ENSG00000171873	ADRA1D
chr5-38641017-38641464	2.96e-08	5.42129	0.0092729	4.14e-07	p.I	NULL	LIFR-AS1	0	448	93	191	undefined	geneBody	exon	otherExon	X99039	ENSG00000244968	38556765	38671216	114452	+	0	inside	0	ENSG00000244968	LIFR-AS1
chr15-37679271-37680032	2.98e-08	5.42026	0.00927377	4.16e-07	p.I	NULL	AC068875.1	188407	762	162	514	undefined	distalIntergenic	intergenic	undefined	-	-	-	-	-	-	-	-	-	-	-
chr2-107633726-107634068	3.07e-08	5.41478	0.00925578	4.28e-07	p.I	NULL	LINC01885	0	343	117	197	undefined	geneBody	intron	undefined	X66627	ENSG00000237880	107382715	107748270	365556	-	0	inside	0	ENSG00000237880	LINC01885
chr15-93217038-93217664	3.13e-08	5.41146	0.0092568	4.36e-07	p.I	NULL	AC091078.1	12370	627	128	359	undefined	distalIntergenic	intergenic	undefined	-	-	-	-	-	-	-	-	-	-	-
chr1-164524445-164525271	3.16e-08	5.40924	0.00925548	4.41e-07	p.I	NULL	PBX1	30313	827	203	527	undefined	distalIntergenic	intergenic	undefined	-	-	-	-	-	-	-	-	-	-	-
chr3-148606697-148607399	3.17e-08	5.40898	0.00925464	4.41e-07	p.I	NULL	AC069410.1	14770	703	182	426	undefined	distalIntergenic	intergenic	undefined	-	-	-	-	-	-	-	-	-	-	-
chr16-15822825-15823388	3.21e-08	5.40665	0.0092536	4.47e-07	p.I	NDE1/AF001548.2/MYH11/ABCC1	MYH11	0	564	83	235	undefined	geneBody	exon	CDS	X46250	ENSG00000133392	15703135	15857028	153894	-	0	inside	0	ENSG00000133392	MYH11
chr1-111345968-111347245	3.25e-08	5.4047	0.00924904	4.51e-07	p.I	NULL	PIFO	0	1278	221	608	promoter4	promoter	exon	utr5	X6167	ENSG00000173947	111346600	111353013	6414	+	0	overlapStart	0	ENSG00000173947	PIFO
chr2-210242030-210242645	3.28e-08	5.40292	0.00924403	4.56e-07	p.I	ACADL	AC006994.2	8054	616	118	241	undefined	distalIntergenic	intergenic	undefined	-	-	-	-	-	-	-	-	-	-	-
chrX-35351896-35352775	3.29e-08	5.40223	0.00924396	4.57e-07	p.I	NULL	FAM47B	406981	880	194	297	undefined	distalIntergenic	intergenic	undefined	-	-	-	-	-	-	-	-	-	-	-
chr11-1276094-1276891	3.35e-08	5.3993	0.00924059	4.64e-07	p.I	NULL	TOLLIP	0	798	80	390	undefined	geneBody	exon	utr3	X19536	ENSG00000078902	1274371	1309654	35284	-	0	inside	0	ENSG00000078902	TOLLIP
chr1-160117638-160118133	3.37e-08	5.39797	0.00923751	4.67e-07	p.I	ATP1A2	ATP1A2	0	496	63	357	undefined	geneBody	intron	undefined	X7501	ENSG00000018625	160115759	160143591	27833	+	0	inside	0	ENSG00000018625	ATP1A2
chr10-5466344-5466942	3.37e-08	5.39782	0.009237	4.68e-07	p.I	NET1	NET1	7288	599	30	137	undefined	distalIntergenic	intergenic	undefined	-	-	-	-	-	-	-	-	-	-	-
chr7-74061815-74062374	3.39e-08	5.39711	0.00923744	4.69e-07	p.I	NULL	ELN	0	560	35	174	promoter4	promoter	exon	otherExon	X117812	ENSG00000232415	74059576	74062284	2709	-	0	overlapStart	0	ENSG00000232415	ELN-AS1
chr3-137263914-137264547	3.42e-08	5.39548	0.0092238	4.74e-07	p.I	NULL	IL20RB	252829	634	90	181	undefined	distalIntergenic	intergenic	undefined	-	-	-	-	-	-	-	-	-	-	-
chr2-56522588-56523120	3.63e-08	5.3845	0.00920812	5.02e-07	p.I	NULL	CCDC85A	136416	533	105	378	undefined	distalIntergenic	intergenic	undefined	-	-	-	-	-	-	-	-	-	-	-
chr8-139744991-139745844	3.64e-08	5.38392	0.0092135	5.03e-07	p.I	NULL	TRAPPC9	0	854	123	481	undefined	geneBody	intron	undefined	X127323	ENSG00000167632	139727725	140458579	730855	-	0	inside	0	ENSG00000167632	TRAPPC9
chr17-73639087-73639798	3.67e-08	5.38283	0.00921248	5.06e-07	p.I	NULL	SDK2	0	712	115	361	promoter1	promoter	intron	undefined	X53814	ENSG00000264750	73641026	73643106	2081	+	1227	upstream	1227	ENSG00000264750	AC032019.1
chr4-170015231-170015541	3.72e-08	5.38013	0.00920331	5.13e-07	p.I	NULL	MFAP3L	0	311	49	219	undefined	geneBody	intron	undefined	X96960	ENSG00000198948	169986597	170033031	46435	-	0	inside	0	ENSG00000198948	MFAP3L
chr11-68370407-68370792	3.75e-08	5.37876	0.00920453	5.17e-07	p.I	NULL	LRP5	0	386	23	321	undefined	geneBody	intron	undefined	X22569	ENSG00000162337	68312591	68449275	136685	+	0	inside	0	ENSG00000162337	LRP5
chr1-164783997-164784444	3.77e-08	5.37798	0.00920053	5.19e-07	p.I	NULL	PBX1	0	448	42	164	undefined	geneBody	intron	undefined	X7815	ENSG00000185630	164555584	164899296	343713	+	0	inside	0	ENSG00000185630	PBX1
chr2-20637099-20637447	3.78e-08	5.37747	0.00920361	5.2e-07	p.I	NULL	HS1BP3	0	349	34	48	undefined	geneBody	exon	utr3	X62565	ENSG00000118960	20560448	20651130	90683	-	0	inside	0	ENSG00000118960	HS1BP3
chr6-41504670-41505550	3.8e-08	5.37646	0.00920175	5.23e-07	p.I	NULL	FOXP4-AS1	0	881	110	565	undefined	geneBody	intron	undefined	X108692	ENSG00000226917	41499033	41519852	20820	+	0	inside	0	ENSG00000226917	LINC01276
chr13-39385318-39386114	3.87e-08	5.37314	0.00919483	5.32e-07	p.I	LHFPL6	LHFPL6	0	797	78	513	undefined	geneBody	intron	undefined	X33752	ENSG00000183722	39209116	39603528	394413	-	0	inside	0	ENSG00000183722	LHFPL6
chr15-34799072-34800009	3.93e-08	5.37036	0.00919059	5.4e-07	p.I	GOLGA8B	AC087457.1	0	938	57	274	undefined	geneBody	intron	undefined	X41141	ENSG00000250007	34755084	34813505	58422	+	0	inside	0	ENSG00000250007	AC087457.1
chr19-13001635-13002808	4.06e-08	5.36465	0.00918177	5.56e-07	p.I	HOOK2/NFIX	NFIX	0	1174	49	804	undefined	geneBody	intron	undefined	X58868	ENSG00000008441	12995608	13098796	103189	+	0	inside	0	ENSG00000008441	NFIX
chr11-1468159-1468554	4.2e-08	5.35827	0.009168	5.75e-07	p.I	NULL	AC091196.1	527	396	26	73	promoter2	promoter	intergenic	undefined	X19562	ENSG00000285581	1464582	1467632	3051	-	526	upstream	526	ENSG00000285581	AC091196.1
chr22-30948913-30949388	4.21e-08	5.35805	0.00916904	5.76e-07	p.I	SMTN	MORC2	0	476	48	197	undefined	geneBody	intron	undefined	X79369	ENSG00000133422	30925130	30968774	43645	-	0	inside	0	ENSG00000133422	MORC2
chr1-111515199-111516609	4.22e-08	5.35727	0.00916832	5.78e-07	p.I	NULL	TMIGD3	0	1411	107	596	undefined	geneBody	intron	undefined	X6177	ENSG00000121933	111483348	111563962	80615	-	0	inside	0	ENSG00000121933	TMIGD3
chr8-69832340-69835221	4.23e-08	5.35718	0.0091686	5.79e-07	p.I	SULF1/SLCO5A1	SLCO5A1	0	2882	109	2124	promoter4	promoter	exon	utr5	X124292	ENSG00000246528	69834111	69854971	20861	+	0	overlapStart	0	ENSG00000246528	AC079089.1
chrX-140431527-140432880	4.29e-08	5.35456	0.00916062	5.86e-07	p.I	NULL	SOX3	70105	1354	144	865	undefined	distalIntergenic	intergenic	undefined	-	-	-	-	-	-	-	-	-	-	-
chr1-27027774-27028264	4.31e-08	5.35377	0.0091616	5.89e-07	p.I	NULL	TENT5B	14924	491	63	345	undefined	distalIntergenic	intergenic	undefined	-	-	-	-	-	-	-	-	-	-	-
chr9-81529871-81530168	4.37e-08	5.35113	0.0091489	5.97e-07	p.I	NULL	TLE1	53515	298	113	159	undefined	distalIntergenic	intergenic	undefined	-	-	-	-	-	-	-	-	-	-	-
chr20-48734289-48734612	4.59e-08	5.34214	0.00913977	6.25e-07	p.I	NULL	PREX1	0	324	37	93	undefined	geneBody	exon	CDS	X75677	ENSG00000124126	48624252	48827999	203748	-	0	inside	0	ENSG00000124126	PREX1
chr3-141109490-141110111	4.71e-08	5.33742	0.00913176	6.41e-07	p.I	NULL	SPSB4	0	622	49	464	undefined	geneBody	intron	undefined	X87535	ENSG00000175093	141051347	141148611	97265	+	0	inside	0	ENSG00000175093	SPSB4
chr5-60208728-60209770	4.82e-08	5.3333	0.00912238	6.54e-07	p.I	PDE4D	PDE4D	0	1043	65	144	undefined	geneBody	intron	undefined	X99945	ENSG00000113448	58969038	60522120	1553083	-	0	inside	0	ENSG00000113448	PDE4D
chr10-12822190-12823188	4.85e-08	5.33215	0.00912414	6.58e-07	p.I	AL353586.1/CCDC3	CAMK1D	0	999	66	282	undefined	geneBody	intron	undefined	X12732	ENSG00000183049	12349482	12835545	486064	+	0	inside	0	ENSG00000183049	CAMK1D
chr2-38432908-38433601	4.92e-08	5.3297	0.00911868	6.67e-07	p.I	NULL	LINC02613	0	694	61	507	undefined	geneDownstream	exon	otherExon	X63579	ENSG00000235009	38431294	38433573	2280	+	0	overlapEnd	0	ENSG00000235009	LINC01883
chr2-173851051-173851823	4.98e-08	5.32754	0.00911759	6.74e-07	p.I	NULL	SP3	29027	773	137	239	undefined	distalIntergenic	intergenic	undefined	-	-	-	-	-	-	-	-	-	-	-
chr18-36392439-36393318	5e-08	5.32689	0.0091156	6.76e-07	p.I	FHOD3	FHOD3	0	880	138	650	undefined	geneBody	intron	undefined	X56101	ENSG00000134775	36297714	36780055	482342	+	0	inside	0	ENSG00000134775	FHOD3
chr1-155017021-155017834	5.09e-08	5.32352	0.00911097	6.88e-07	p.I	NULL	ZBTB7B	0	814	83	363	undefined	geneDownstream	exon	utr3	X7189	ENSG00000163354	155018520	155033781	15262	-	685	downstream	685	ENSG00000163354	DCST2
chr9-120948930-120949957	5.16e-08	5.32086	0.00910589	6.98e-07	p.I	NULL	C5	2378	1028	97	565	undefined	distalIntergenic	intergenic	undefined	-	-	-	-	-	-	-	-	-	-	-
chr1-110582267-110582806	5.18e-08	5.32032	0.00910273	6.99e-07	p.I	NULL	KCNA2	0	540	85	312	undefined	geneBody	intron	undefined	X6135	ENSG00000177301	110519837	110631474	111638	-	0	inside	0	ENSG00000177301	KCNA2
chr17-9121217-9121771	5.29e-08	5.3163	0.00909572	7.14e-07	p.I	NTN1	NTN1	0	555	68	285	undefined	geneBody	intron	undefined	X50221	ENSG00000065320	9021510	9244000	222491	+	0	inside	0	ENSG00000065320	NTN1
chr21-37636033-37636903	5.34e-08	5.31467	0.00909295	7.2e-07	p.I	NULL	AP001407.1	0	871	147	577	undefined	geneBody	intron	undefined	X77594	ENSG00000286717	37593977	37661496	67520	+	0	inside	0	ENSG00000286717	AP001407.1
chr2-48728305-48729042	5.5e-08	5.30929	0.00907344	7.41e-07	p.I	NULL	STON1-GTF2A1L	0	738	32	165	undefined	geneBody	intron	undefined	X64367	ENSG00000138039	48686774	48755730	68957	-	0	inside	0	ENSG00000138039	LHCGR
chr14-57864934-57866363	5.54e-08	5.30798	0.00908133	7.46e-07	p.I	NULL	SLC35F4	0	1430	186	603	undefined	geneBody	exon	utr5	X37873	ENSG00000151812	57563920	57982194	418275	-	0	inside	0	ENSG00000151812	SLC35F4
chr1-115678762-115679643	5.57e-08	5.30707	0.00908146	7.49e-07	p.I	CASQ2	VANGL1	0	882	143	461	undefined	geneBody	intron	undefined	X6427	ENSG00000173218	115641970	115698224	56255	+	0	inside	0	ENSG00000173218	VANGL1
chr15-65067695-65068412	5.64e-08	5.30473	0.00907843	7.58e-07	p.I	RASL12	RASL12	0	718	66	273	undefined	geneBody	exon	utr5	X42925	ENSG00000103710	65053337	65076690	23354	-	0	inside	0	ENSG00000103710	RASL12
chr19-33388308-33389129	5.65e-08	5.3045	0.00907702	7.59e-07	p.I	SLC7A10	PEPD	0	822	38	717	undefined	geneBody	exon	otherExon	X59717	ENSG00000124299	33386950	33521791	134842	-	0	inside	0	ENSG00000124299	PEPD
chr5-80109382-80110367	5.67e-08	5.3037	0.00907416	7.62e-07	p.I	NULL	SERINC5	1284	986	111	359	undefined	geneDownstream	intergenic	undefined	X100976	ENSG00000164300	80111651	80256048	144398	-	1283	downstream	1283	ENSG00000164300	SERINC5
chr2-222844214-222844713	5.69e-08	5.30316	0.00907119	7.64e-07	p.I	NULL	ACSL3	16229	500	153	243	undefined	distalIntergenic	intergenic	undefined	-	-	-	-	-	-	-	-	-	-	-
chr11-109071129-109072376	5.95e-08	5.29511	0.00906148	7.96e-07	p.I	NULL	AP003123.1	33162	1248	222	865	undefined	distalIntergenic	intergenic	undefined	-	-	-	-	-	-	-	-	-	-	-
chr11-6514941-6515990	6.06e-08	5.29176	0.00905496	8.1e-07	p.I	NULL	DNHD1	0	1050	110	619	undefined	geneBody	intron	undefined	X19826	ENSG00000179532	6497260	6593758	96499	+	0	inside	0	ENSG00000179532	DNHD1
chr2-42905808-42907361	6.24e-08	5.2864	0.00904727	8.32e-07	p.I	NULL	AC016735.1	93994	1554	62	1040	undefined	distalIntergenic	intergenic	undefined	-	-	-	-	-	-	-	-	-	-	-
chr5-176381220-176381789	6.41e-08	5.28149	0.00903695	8.53e-07	p.I	NULL	ARL10	0	570	110	374	undefined	geneBody	exon	utr3	X105532	ENSG00000175414	176365487	176401865	36379	+	0	inside	0	ENSG00000175414	ARL10
chr1-19728325-19728965	6.48e-08	5.27929	0.00903315	8.63e-07	p.I	NULL	TMCO4	0	641	73	428	undefined	geneBody	intron	undefined	X1378	ENSG00000162542	19682213	19799945	117733	-	0	inside	0	ENSG00000162542	TMCO4
chrX-9440236-9440981	6.6e-08	5.2761	0.0090273	8.77e-07	p.I	TBL1X	TBL1X	22314	746	97	480	undefined	distalIntergenic	intergenic	undefined	-	-	-	-	-	-	-	-	-	-	-
chr1-211616439-211617133	6.69e-08	5.27361	0.00902465	8.89e-07	p.I	NULL	AL356310.1	18732	695	69	332	undefined	distalIntergenic	intergenic	undefined	-	-	-	-	-	-	-	-	-	-	-
chr1-160113989-160114375	6.7e-08	5.27335	0.00902211	8.9e-07	p.I	ATP1A2	ATP1A2	1384	387	26	299	promoter1	promoter	intergenic	undefined	X7497	ENSG00000018625	160115759	160143591	27833	+	1383	upstream	1383	ENSG00000018625	ATP1A2
chr2-106811935-106812775	6.71e-08	5.27293	0.00902391	8.92e-07	p.I	AC016994.1/ST6GAL2	ST6GAL2	0	841	117	545	undefined	geneBody	intron	undefined	X66591	ENSG00000144057	106801600	106887108	85509	-	0	inside	0	ENSG00000144057	ST6GAL2
chr1-119711687-119714347	6.87e-08	5.26857	0.00901652	9.11e-07	p.I	NULL	PHGDH	0	2661	143	1081	undefined	geneBody	exon	utr5	X6638	ENSG00000092621	119648411	119744226	95816	+	0	inside	0	ENSG00000092621	PHGDH
chr7-151637688-151638288	6.96e-08	5.26621	0.00901204	9.23e-07	p.I	NULL	PRKAG2	0	601	90	236	undefined	geneBody	intron	undefined	X121058	ENSG00000106617	151556124	151877125	321002	-	0	inside	0	ENSG00000106617	PRKAG2
chr5-175686932-175687618	7.02e-08	5.26473	0.00900853	9.3e-07	p.I	NULL	HRH2	0	687	107	323	undefined	geneBody	intron	undefined	X105513	ENSG00000113749	175658030	175710756	52727	+	0	inside	0	ENSG00000113749	HRH2
chr7-117871830-117873927	7.05e-08	5.26402	0.00900827	9.33e-07	p.I	CTTNBP2	CTTNBP2	0	2098	206	1588	promoter4	promoter	exon	utr5	X119733	ENSG00000077063	117710651	117874139	163489	-	0	inside	211	ENSG00000077063	CTTNBP2
chr8-141290179-141290731	7.05e-08	5.26392	0.00900805	9.34e-07	p.I	NULL	SLC45A4	0	553	69	274	undefined	geneBody	intron	undefined	X127441	ENSG00000254197	141278228	141292862	14635	+	0	inside	0	ENSG00000254197	AC011676.3
chr4-155512134-155513327	7.1e-08	5.26253	0.00900512	9.4e-07	p.I	GUCY1A1	AC107208.1	0	1194	154	711	undefined	geneBody	exon	otherExon	X96416	ENSG00000251244	155496110	155520353	24244	+	0	inside	0	ENSG00000251244	AC107208.1
chr22-27037753-27037969	7.12e-08	5.2621	0.00899373	9.42e-07	p.I	NULL	AL008638.5	2228	217	31	168	undefined	upstream	intergenic	undefined	X79072	ENSG00000279914	27040197	27041494	1298	+	2227	upstream	2227	ENSG00000279914	AL008638.5
chr14-50769625-50770524	7.3e-08	5.25758	0.00899662	9.64e-07	p.I	NULL	NIN	0	900	67	708	undefined	geneBody	exon	CDS	X37446	ENSG00000100503	50719763	50831121	111359	-	0	inside	0	ENSG00000100503	NIN
chr8-93018278-93019279	7.41e-08	5.25481	0.00899171	9.78e-07	p.I	NULL	TRIQK	605	1002	207	521	promoter2	promoter	intergenic	undefined	X125006	ENSG00000205133	92883532	93017673	134142	-	604	upstream	604	ENSG00000205133	TRIQK
chr5-159117559-159117929	7.47e-08	5.2534	0.00898695	9.85e-07	p.I	NULL	LINC02202	81	371	166	176	undefined	geneDownstream	intergenic	undefined	X104805	ENSG00000245812	159100483	159117478	16996	+	80	downstream	80	ENSG00000245812	LINC02202
chrX-78333142-78334098	7.47e-08	5.25319	0.00898807	9.86e-07	p.I	NULL	CYSLTR1	5451	957	205	564	undefined	distalIntergenic	intergenic	undefined	-	-	-	-	-	-	-	-	-	-	-
chr17-71966137-71966995	7.5e-08	5.25253	0.00898659	9.9e-07	p.I	NULL	ROCR	54856	859	160	502	undefined	distalIntergenic	intergenic	undefined	-	-	-	-	-	-	-	-	-	-	-
chr21-34185896-34186596	7.59e-08	5.2503	0.00898417	1e-06	p.I	SLC5A3/AP000317.1	LINC00310	0	701	72	338	undefined	geneBody	exon	otherExon	X77321	ENSG00000227456	34157724	34190244	32521	+	0	inside	0	ENSG00000227456	LINC00310
chr4-74755309-74755949	7.63e-08	5.24944	0.00898075	1e-06	p.I	BTC	BTC	0	641	174	338	undefined	geneBody	exon	CDS	X93147	ENSG00000174808	74744759	74794523	49765	-	0	inside	0	ENSG00000174808	BTC
chr11-68942629-68943269	7.94e-08	5.24203	0.00897086	1.04e-06	p.I	MRGPRF	AP000808.1	0	641	55	499	promoter4	promoter	exon	otherExon	X22617	ENSG00000255741	68941503	68942852	1350	-	0	overlapStart	0	ENSG00000255741	AP000808.1
chr7-235322-236363	8.17e-08	5.23669	0.00896029	1.07e-06	p.I	NULL	FAM20C	0	1042	70	513	undefined	geneBody	intron	undefined	X114520	ENSG00000177706	192571	260772	68202	+	0	inside	0	ENSG00000177706	FAM20C
chr9-127965432-127965955	8.25e-08	5.2349	0.00895822	1.08e-06	p.I	NULL	FAM102A	0	524	56	219	undefined	geneBody	intron	undefined	X132786	ENSG00000167106	127940582	127980989	40408	-	0	inside	0	ENSG00000167106	FAM102A
chr14-104586348-104586640	8.34e-08	5.23299	0.0089534	1.09e-06	p.I	NULL	TMEM179	0	293	45	145	undefined	geneBody	exon	utr5	X40441	ENSG00000184601	104579684	104590515	10832	+	0	inside	0	ENSG00000184601	C14orf180
chr2-215624032-215624847	8.37e-08	5.23234	0.00895323	1.1e-06	p.I	NULL	AC012668.3	0	816	145	565	undefined	geneBody	exon	otherExon	X71097	ENSG00000237525	215533133	215713895	180763	+	0	inside	0	ENSG00000237525	AC012668.3
chr9-89634931-89635372	8.44e-08	5.23076	0.00894922	1.11e-06	p.I	NULL	AL606807.1	4442	442	30	138	undefined	upstream	intergenic	undefined	X130513	ENSG00000237372	89639814	89719759	79946	+	4441	upstream	4441	ENSG00000237372	AL606807.1
chr10-94145908-94147146	8.57e-08	5.22796	0.00894556	1.12e-06	p.I	NULL	PLCE1	0	1239	73	1056	undefined	geneBody	intron	undefined	X17200	ENSG00000138193	94030812	94332823	302012	+	0	inside	0	ENSG00000138193	PLCE1
chr5-122507580-122509228	8.58e-08	5.22777	0.00894421	1.12e-06	p.I	SNCAIP	AC022101.1	28493	1649	220	1242	undefined	distalIntergenic	intergenic	undefined	-	-	-	-	-	-	-	-	-	-	-
chr10-96287190-96288017	8.68e-08	5.22553	0.00894107	1.13e-06	p.I	NULL	AL136181.1	4668	828	197	496	undefined	distalIntergenic	intergenic	undefined	-	-	-	-	-	-	-	-	-	-	-
chr5-32533697-32534363	8.89e-08	5.22125	0.00893403	1.16e-06	p.I	NULL	SUB1	0	667	65	535	undefined	geneBody	intron	undefined	X98669	ENSG00000113387	32531633	32604079	72447	+	0	inside	0	ENSG00000113387	SUB1
chr3-54660615-54661168	9.03e-08	5.21827	0.008926	1.18e-06	p.I	NULL	CACNA2D3	0	554	118	170	undefined	geneBody	intron	undefined	X83709	ENSG00000157445	54122547	55074557	952011	+	0	inside	0	ENSG00000157445	CACNA2D3
chr4-147462698-147463668	9.09e-08	5.21701	0.00892645	1.18e-06	p.I	ARHGAP10	EDNRA	17249	971	186	496	undefined	distalIntergenic	intergenic	undefined	-	-	-	-	-	-	-	-	-	-	-
chr15-50767280-50767889	9.28e-08	5.21322	0.00891983	1.21e-06	p.I	NULL	SPPL2A	1571	610	72	206	promoter1	promoter	intergenic	undefined	X42063	ENSG00000138600	50702266	50765709	63444	-	1570	upstream	1570	ENSG00000138600	SPPL2A
chr19-48819259-48819845	9.31e-08	5.21263	0.00891793	1.21e-06	p.I	NULL	HSD17B14	0	587	87	281	undefined	geneBody	intron	undefined	X60834	ENSG00000087076	48813018	48836510	23493	-	0	inside	0	ENSG00000087076	HSD17B14
chr9-7147142-7148548	9.4e-08	5.21078	0.00891554	1.22e-06	p.I	NULL	KDM4C	0	1407	97	781	undefined	geneBody	intron	undefined	X128156	ENSG00000107077	6720863	7175648	454786	+	0	inside	0	ENSG00000107077	KDM4C
chr2-31295823-31297405	9.68e-08	5.2054	0.00890782	1.26e-06	p.I	EHD3	EHD3	26372	1583	143	1242	undefined	distalIntergenic	intergenic	undefined	-	-	-	-	-	-	-	-	-	-	-
chr2-45256234-45257006	9.71e-08	5.20478	0.00890667	1.26e-06	p.I	NULL	LINC01121	0	773	102	572	undefined	geneBody	intron	undefined	X64073	ENSG00000205054	45164816	45323397	158582	-	0	inside	0	ENSG00000205054	LINC01121
chr8-133143800-133144707	9.81e-08	5.20299	0.00890301	1.27e-06	p.I	NULL	TG	8897	908	98	351	undefined	distalIntergenic	intergenic	undefined	-	-	-	-	-	-	-	-	-	-	-
chr2-239630081-239631303	9.9e-08	5.20126	0.00889981	1.28e-06	p.I	NULL	AC079612.2	0	1223	143	994	undefined	geneDownstream	exon	otherExon	X72800	ENSG00000227459	239625698	239630839	5142	+	0	overlapEnd	0	ENSG00000227459	AC079612.2
chrX-9635035-9636254	1.04e-07	5.19277	0.00888441	1.34e-06	p.I	TBL1X	TBL1X	0	1220	177	922	undefined	geneBody	intron	undefined	X133892	ENSG00000101849	9463295	9741037	277743	+	0	inside	0	ENSG00000101849	TBL1X
chr1-12309393-12310988	1.05e-07	5.1896	0.00888044	1.36e-06	p.I	TNFRSF1B	VPS13D	0	1596	89	554	undefined	geneBody	intron	undefined	X914	ENSG00000048707	12230030	12512047	282018	+	0	inside	0	ENSG00000048707	VPS13D
chr19-46840359-46840792	1.06e-07	5.18854	0.00887807	1.37e-06	p.I	NULL	AP2S1	0	434	73	243	undefined	geneBody	intron	undefined	X60646	ENSG00000042753	46838136	46850992	12857	-	0	inside	0	ENSG00000042753	AP2S1
chr14-104723555-104725654	1.06e-07	5.18821	0.00887861	1.37e-06	p.I	NULL	ADSSL1	0	2100	31	794	promoter4	promoter	exon	utr5	X40456	ENSG00000185100	104724186	104747325	23140	+	0	overlapStart	0	ENSG00000185100	ADSSL1
chr4-74793194-74794950	1.07e-07	5.18726	0.00887661	1.38e-06	p.I	BTC	BTC	0	1757	196	777	promoter4	promoter	exon	utr5	X93150	ENSG00000174808	74744759	74794523	49765	-	0	overlapStart	0	ENSG00000174808	BTC
chr2-229158704-229159977	1.07e-07	5.18691	0.00887544	1.38e-06	p.I	PID1	PID1	0	1274	134	889	undefined	geneBody	intron	undefined	X71980	ENSG00000153823	228850526	229271285	420760	-	0	inside	0	ENSG00000153823	PID1
chr6-56122168-56122992	1.07e-07	5.1862	0.00887236	1.38e-06	p.I	NULL	COL21A1	0	825	105	613	undefined	geneBody	intron	undefined	X109328	ENSG00000124749	56056590	56394094	337505	-	0	inside	0	ENSG00000124749	COL21A1
chr8-80239986-80241684	1.12e-07	5.17872	0.00886189	1.44e-06	p.I	NULL	TPD52	8754	1699	116	754	undefined	distalIntergenic	intergenic	undefined	-	-	-	-	-	-	-	-	-	-	-
chr14-24965715-24966987	1.12e-07	5.17866	0.00886095	1.44e-06	p.I	NULL	STXBP6	0	1273	186	531	undefined	geneBody	intron	undefined	X36813	ENSG00000168952	24809656	25050297	240642	-	0	inside	0	ENSG00000168952	STXBP6
chr15-73899403-73900466	1.12e-07	5.17826	0.00886003	1.44e-06	p.I	NULL	LOXL1-AS1	7605	1064	66	937	undefined	distalIntergenic	intergenic	undefined	-	-	-	-	-	-	-	-	-	-	-
chr14-68924350-68924701	1.13e-07	5.17711	0.00885835	1.45e-06	p.I	ACTN1	ACTN1	0	352	63	244	undefined	geneBody	intron	undefined	X38557	ENSG00000072110	68874143	68979440	105298	-	0	inside	0	ENSG00000072110	ACTN1
chr11-1717558-1718540	1.13e-07	5.17626	0.00885647	1.46e-06	p.I	NULL	IFITM10	13866	983	144	384	undefined	distalIntergenic	intergenic	undefined	-	-	-	-	-	-	-	-	-	-	-
chr9-34592977-34593288	1.14e-07	5.17428	0.00885354	1.47e-06	p.I	NULL	CNTFR	2837	312	46	150	undefined	upstream	intergenic	undefined	X129085	ENSG00000122756	34551432	34590140	38709	-	2836	upstream	2836	ENSG00000122756	CNTFR
chr17-9123823-9124565	1.15e-07	5.17308	0.00885043	1.48e-06	p.I	NTN1	NTN1	0	743	92	472	undefined	geneBody	intron	undefined	X50222	ENSG00000065320	9021510	9244000	222491	+	0	inside	0	ENSG00000065320	NTN1
chr15-71328477-71329769	1.16e-07	5.17209	0.00885062	1.49e-06	p.I	THSD4	THSD4	0	1293	84	792	undefined	geneBody	intron	undefined	X43405	ENSG00000187720	71096952	71783383	686432	+	0	inside	0	ENSG00000187720	THSD4
chr16-11410484-11411333	1.17e-07	5.17034	0.00884634	1.5e-06	p.I	NULL	AC099489.1	0	850	71	112	undefined	geneBody	exon	CDS	X45996	ENSG00000188897	11359845	11527245	167401	-	0	inside	0	ENSG00000188897	AC099489.1
chr2-8534620-8535581	1.2e-07	5.16503	0.00883434	1.54e-06	p.I	NULL	LINC01814	0	962	69	275	undefined	geneBody	intron	undefined	X61873	ENSG00000236008	8461703	8592903	131201	-	0	inside	0	ENSG00000236008	LINC01814
chr15-93201717-93202752	1.28e-07	5.1536	0.00881404	1.63e-06	p.I	NULL	AC108457.1	21718	1036	108	400	undefined	distalIntergenic	intergenic	undefined	-	-	-	-	-	-	-	-	-	-	-
chr17-8430232-8431466	1.28e-07	5.15264	0.0088173	1.64e-06	p.I	NDEL1/MYH10	NDEL1	0	1235	117	836	undefined	geneBody	exon	otherExon	X50151	ENSG00000166579	8413131	8490411	77281	+	0	inside	0	ENSG00000166579	NDEL1
chr11-69115361-69116104	1.3e-07	5.15049	0.00881256	1.66e-06	p.I	NULL	TPCN2	0	744	113	366	undefined	geneBody	intron	undefined	X22640	ENSG00000162341	69048932	69136316	87385	+	0	inside	0	ENSG00000162341	TPCN2
chr19-46288769-46289580	1.32e-07	5.14813	0.00880753	1.68e-06	p.I	HIF3A	HIF3A	7466	812	105	198	undefined	distalIntergenic	intergenic	undefined	-	-	-	-	-	-	-	-	-	-	-
chr14-33937960-33938796	1.34e-07	5.14456	0.00880242	1.71e-06	p.I	NULL	EGLN3	0	837	142	532	undefined	geneBody	intron	undefined	X37072	ENSG00000129521	33924227	34462774	538548	-	0	inside	0	ENSG00000129521	EGLN3
chr2-54038919-54039183	1.36e-07	5.1424	0.00879569	1.73e-06	p.I	NULL	ACYP2	0	265	88	146	undefined	geneBody	intron	undefined	X64457	ENSG00000170634	53970838	54305300	334463	+	0	inside	0	ENSG00000170634	ACYP2
chr7-150322591-150323898	1.38e-07	5.13848	0.00879135	1.76e-06	p.I	NULL	ACTR3C	0	1308	113	637	promoter4	promoter	exon	utr5	X120943	ENSG00000188707	150322639	150332721	10083	+	0	overlapStart	0	ENSG00000188707	ZBED6CL
chr4-53021804-53022939	1.39e-07	5.13714	0.00878975	1.77e-06	p.I	NULL	SCFD2	0	1136	94	602	undefined	geneBody	intron	undefined	X92540	ENSG00000184178	52872982	53366066	493085	-	0	inside	0	ENSG00000184178	SCFD2
chr19-51224950-51225178	1.4e-07	5.13598	0.00865037	1.78e-06	p.I	SIGLEC9/SIGLEC7	CD33	0	229	50	179	promoter4	promoter	exon	utr5	X61052	ENSG00000105383	51225064	51243860	18797	+	0	overlapStart	0	ENSG00000105383	CD33
chr17-9115042-9116199	1.4e-07	5.13593	0.00878815	1.78e-06	p.I	PIK3R5/NTN1	NTN1	0	1158	136	759	undefined	geneBody	intron	undefined	X50220	ENSG00000065320	9021510	9244000	222491	+	0	inside	0	ENSG00000065320	NTN1
chr2-169732941-169734652	1.48e-07	5.12558	0.00877048	1.88e-06	p.I	NULL	KLHL23	0	1712	204	981	undefined	geneBody	exon	utr5	X68899	ENSG00000213160	169694488	169776989	82502	+	0	inside	0	ENSG00000213160	KLHL23
chr8-69294266-69295205	1.51e-07	5.12231	0.00876447	1.91e-06	p.I	LINC01592/SULF1	AC021785.1	116077	940	231	277	undefined	distalIntergenic	intergenic	undefined	-	-	-	-	-	-	-	-	-	-	-
chr2-140454713-140455843	1.52e-07	5.12041	0.00875909	1.92e-06	p.I	NULL	LRP1B	0	1131	147	178	undefined	geneBody	intron	undefined	X67825	ENSG00000168702	140231423	142131701	1900279	-	0	inside	0	ENSG00000168702	LRP1B
chr16-50497369-50499199	1.53e-07	5.12	0.00876131	1.93e-06	p.I	NKD1	AC007493.1	0	1831	130	1536	undefined	geneBody	intron	undefined	X47280	ENSG00000260573	50407184	50546347	139164	+	0	inside	0	ENSG00000260573	AC007493.1
chr9-97557200-97558105	1.53e-07	5.11991	0.00876105	1.93e-06	p.I	TMOD1	TMOD1	0	906	83	548	undefined	geneBody	intron	undefined	X131053	ENSG00000136842	97501180	97601743	100564	+	0	inside	0	ENSG00000136842	TMOD1
chr2-217920968-217921397	1.6e-07	5.11162	0.00874683	2.01e-06	p.I	DIRC3/TNS1	TNS1	0	430	35	94	undefined	geneBody	intron	undefined	X71339	ENSG00000079308	217799588	218033982	234395	-	0	inside	0	ENSG00000079308	TNS1
chr1-182206710-182207354	1.62e-07	5.10849	0.008736	2.04e-06	p.I	GLUL	LINC01344	0	645	144	342	undefined	geneBody	intron	undefined	X8727	ENSG00000228918	182096338	182314061	217724	-	0	inside	0	ENSG00000228918	LINC01344
chr12-59664255-59664842	1.67e-07	5.10313	0.00872467	2.1e-06	p.I	SLC16A7	SLC16A7	0	588	86	166	undefined	geneBody	exon	utr5	X29166	ENSG00000118596	59596029	59789855	193827	+	0	inside	0	ENSG00000118596	SLC16A7
chr12-3530575-3530949	1.69e-07	5.10125	0.0087184	2.12e-06	p.I	NULL	PRMT8	0	375	67	207	undefined	geneBody	intron	undefined	X26242	ENSG00000111218	3381349	3593973	212625	+	0	inside	0	ENSG00000111218	PRMT8
chr12-11758567-11759346	1.7e-07	5.10029	0.00872658	2.13e-06	p.I	ETV6	ETV6	0	780	86	471	undefined	geneBody	intron	undefined	X26721	ENSG00000139083	11649854	11895402	245549	+	0	inside	0	ENSG00000139083	ETV6
chr14-30194284-30195312	1.71e-07	5.09868	0.00872365	2.14e-06	p.I	NULL	AL133372.2	0	1029	158	586	undefined	geneBody	intron	undefined	X36886	ENSG00000248975	29952397	30297043	344647	-	0	inside	0	ENSG00000248975	AL133372.2
chr1-1430343-1430550	1.75e-07	5.09405	0.00871301	2.19e-06	p.I	NULL	LINC01770	0	208	18	110	undefined	geneDownstream	exon	otherExon	X81	ENSG00000225285	1430539	1434573	4035	-	0	overlapEnd	0	ENSG00000225285	LINC01770
chr14-64696293-64696806	1.76e-07	5.0929	0.00871142	2.21e-06	p.I	NULL	PLEKHG3	7296	514	70	335	undefined	distalIntergenic	intergenic	undefined	-	-	-	-	-	-	-	-	-	-	-
chr11-17388716-17389710	1.79e-07	5.09056	0.00871039	2.23e-06	p.I	NULL	KCNJ11	0	995	91	403	promoter4	promoter	exon	utr5	X20553	ENSG00000187486	17385859	17389331	3473	-	0	overlapStart	0	ENSG00000187486	KCNJ11
chr1-114369621-114370299	1.79e-07	5.08984	0.00870468	2.24e-06	p.I	NULL	TRIM33	22491	679	111	434	undefined	distalIntergenic	intergenic	undefined	-	-	-	-	-	-	-	-	-	-	-
chr2-110773212-110773940	1.8e-07	5.08845	0.00870681	2.25e-06	p.I	NULL	ACOXL	0	729	137	407	undefined	geneBody	intron	undefined	X66808	ENSG00000153093	110732573	111118222	385650	+	0	inside	0	ENSG00000153093	ACOXL
chr5-109703941-109705063	1.84e-07	5.08494	0.00869956	2.29e-06	p.I	NULL	MAN2A1	0	1123	96	480	undefined	geneBody	intron	undefined	X102008	ENSG00000112893	109689366	109869625	180260	+	0	inside	0	ENSG00000112893	MAN2A1
chr7-151640508-151641376	1.84e-07	5.08471	0.00869972	2.3e-06	p.I	NULL	PRKAG2	0	869	89	575	undefined	geneBody	intron	undefined	X121059	ENSG00000106617	151556124	151877125	321002	-	0	inside	0	ENSG00000106617	PRKAG2
chr7-132251241-132251637	1.88e-07	5.08108	0.00869253	2.34e-06	p.I	PLXNA4	PLXNA4	0	397	133	194	undefined	geneBody	intron	undefined	X120242	ENSG00000221866	132123332	132648688	525357	-	0	inside	0	ENSG00000221866	PLXNA4
chr5-155091069-155091620	1.89e-07	5.08008	0.00869044	2.35e-06	p.I	NULL	AC010476.2	0	552	118	372	undefined	geneBody	intron	undefined	X104568	ENSG00000287963	155087430	155199252	111823	+	0	inside	0	ENSG00000287963	AC010476.2
chr9-109560383-109561156	1.89e-07	5.07968	0.00869033	2.35e-06	p.I	NULL	PTPN3	62070	774	162	543	undefined	distalIntergenic	intergenic	undefined	-	-	-	-	-	-	-	-	-	-	-
chr11-3146503-3147678	1.91e-07	5.07804	0.00868908	2.37e-06	p.I	NULL	OSBPL5	0	1176	51	613	undefined	geneBody	exon	otherExon	X19693	ENSG00000021762	3087107	3166739	79633	-	0	inside	0	ENSG00000021762	OSBPL5
chr1-153774775-153775615	1.91e-07	5.07739	0.00868806	2.38e-06	p.I	NULL	INTS3	0	841	34	522	promoter4	promoter	exon	utr5	X7105	ENSG00000143554	153774354	153780157	5804	+	0	inside	420	ENSG00000143554	SLC27A3
chr7-111785204-111785646	1.93e-07	5.07603	0.00868001	2.4e-06	p.I	NULL	DOCK4	0	443	72	213	undefined	geneBody	intron	undefined	X119424	ENSG00000128512	111726110	112206411	480302	-	0	inside	0	ENSG00000128512	DOCK4
chr20-46222409-46223123	1.96e-07	5.07256	0.00867635	2.44e-06	p.I	NULL	CDH22	0	715	143	473	undefined	geneBody	intron	undefined	X75483	ENSG00000149654	46173739	46308498	134760	-	0	inside	0	ENSG00000149654	CDH22
chr14-82362266-82362988	2.01e-07	5.06811	0.00867006	2.49e-06	p.I	NULL	LINC02301	279617	723	194	328	undefined	distalIntergenic	intergenic	undefined	-	-	-	-	-	-	-	-	-	-	-
chr10-121998477-121998905	2.01e-07	5.06768	0.0086687	2.5e-06	p.I	TACC2	TACC2	0	429	41	210	undefined	geneBody	intron	undefined	X18678	ENSG00000138162	121989163	122254545	265383	+	0	inside	0	ENSG00000138162	TACC2
chr20-48703161-48704005	2.03e-07	5.06588	0.00866805	2.52e-06	p.I	NULL	PREX1	0	845	76	493	undefined	geneBody	intron	undefined	X75674	ENSG00000124126	48624252	48827999	203748	-	0	inside	0	ENSG00000124126	PREX1
chr5-60470540-60471253	2.05e-07	5.06393	0.0086635	2.54e-06	p.I	PDE4D	PDE4D	0	714	169	521	undefined	geneBody	intron	undefined	X99968	ENSG00000113448	58969038	60522120	1553083	-	0	inside	0	ENSG00000113448	PDE4D
chr15-87971198-87971662	2.09e-07	5.06046	0.00865359	2.59e-06	p.I	NTRK3	NTRK3	0	465	48	349	undefined	geneBody	intron	undefined	X44432	ENSG00000140538	87859751	88256768	397018	-	0	inside	0	ENSG00000140538	NTRK3
chr10-22849022-22849781	2.14e-07	5.0561	0.00865126	2.65e-06	p.I	NULL	ARMC3	78243	760	134	521	undefined	distalIntergenic	intergenic	undefined	-	-	-	-	-	-	-	-	-	-	-
chr16-11190667-11191380	2.15e-07	5.05483	0.00864725	2.66e-06	p.I	NULL	AC007220.1	4797	714	58	242	undefined	upstream	intergenic	undefined	X45973	ENSG00000263033	11196177	11224969	28793	+	4796	upstream	4796	ENSG00000263033	AC007220.1
chr2-132384551-132385031	2.21e-07	5.05034	0.00861741	2.72e-06	p.I	NULL	AC097532.3	19421	481	48	119	undefined	distalIntergenic	intergenic	undefined	-	-	-	-	-	-	-	-	-	-	-
chr3-33178496-33179089	2.21e-07	5.04998	0.00864012	2.73e-06	p.I	SUSD5	SUSD5	0	594	135	321	undefined	geneBody	intron	undefined	X82413	ENSG00000173705	33150043	33218810	68768	-	0	inside	0	ENSG00000173705	SUSD5
chr17-74604934-74605716	2.32e-07	5.04074	0.00862335	2.85e-06	p.I	NULL	AC064805.1	0	783	124	473	undefined	geneBody	exon	otherExon	X53872	ENSG00000261222	74599840	74607229	7390	+	0	inside	0	ENSG00000261222	AC064805.1
chr8-92766837-92767480	2.32e-07	5.04027	0.00861677	2.86e-06	p.I	NULL	AC104211.1	0	644	127	409	undefined	geneBody	intron	undefined	X124993	ENSG00000253577	92765651	92858297	92647	+	0	inside	0	ENSG00000253577	AC117834.2
chr3-126270106-126270816	2.38e-07	5.03551	0.00861618	2.93e-06	p.I	NULL	AC016924.1	0	711	76	264	undefined	geneBody	intron	undefined	X86698	ENSG00000250934	126266747	126291525	24779	+	0	inside	0	ENSG00000250934	AC016924.1
chr6-41451059-41451949	2.42e-07	5.03219	0.0086097	2.97e-06	p.I	NULL	FOXP4-AS1	42904	891	93	694	undefined	distalIntergenic	intergenic	undefined	-	-	-	-	-	-	-	-	-	-	-
chr4-55102979-55103947	2.47e-07	5.02899	0.0086027	3.02e-06	p.I	NULL	KDR	0	969	149	444	undefined	geneBody	intron	undefined	X92692	ENSG00000128052	55078481	55125595	47115	-	0	inside	0	ENSG00000128052	KDR
chr16-15829364-15829876	2.51e-07	5.02588	0.00859933	3.07e-06	p.I	AF001548.2/MYH11	MYH11	0	513	67	314	undefined	geneBody	intron	undefined	X46251	ENSG00000133392	15703135	15857028	153894	-	0	inside	0	ENSG00000133392	MYH11
chr10-117476747-117478088	2.51e-07	5.02582	0.008593	3.07e-06	p.I	NULL	AC005871.2	0	1342	41	558	undefined	geneBody	exon	otherExon	X18461	ENSG00000258114	117425194	117490419	65226	+	0	inside	0	ENSG00000258114	AC005871.2
chr10-72104094-72105423	2.55e-07	5.02228	0.00859169	3.12e-06	p.I	NULL	ASCC1	0	1330	104	172	undefined	geneBody	intron	undefined	X15840	ENSG00000138303	72096032	72217134	121103	-	0	inside	0	ENSG00000138303	ASCC1
chr5-110105463-110106136	2.61e-07	5.01835	0.00858556	3.18e-06	p.I	NULL	TMEM232	183097	674	204	383	undefined	distalIntergenic	intergenic	undefined	-	-	-	-	-	-	-	-	-	-	-
chr3-54171638-54172358	2.62e-07	5.0176	0.00857826	3.19e-06	p.I	CACNA2D3	CACNA2D3	0	721	74	489	undefined	geneBody	intron	undefined	X83690	ENSG00000157445	54122547	55074557	952011	+	0	inside	0	ENSG00000157445	CACNA2D3
chr12-121447795-121448062	2.63e-07	5.01622	0.00858007	3.21e-06	p.I	NULL	KDM2B	0	268	46	203	undefined	geneBody	intron	undefined	X31949	ENSG00000089094	121429096	121581023	151928	-	0	inside	0	ENSG00000089094	KDM2B
chr21-30271640-30272349	2.66e-07	5.01427	0.00857229	3.24e-06	p.I	NULL	KRTAP24-1	8960	710	59	355	undefined	distalIntergenic	intergenic	undefined	-	-	-	-	-	-	-	-	-	-	-
chr5-82584188-82585365	2.67e-07	5.01391	0.00857855	3.25e-06	p.I	NULL	AC026782.2	1411	1178	157	716	undefined	geneDownstream	intergenic	undefined	X101123	ENSG00000248870	82586776	82587411	636	-	1410	downstream	1410	ENSG00000248870	AC026782.2
chr16-23244909-23245722	2.69e-07	5.01205	0.0085752	3.28e-06	p.I	NULL	SCNN1G	28026	814	176	461	undefined	distalIntergenic	intergenic	undefined	-	-	-	-	-	-	-	-	-	-	-
chr3-54087500-54088767	2.7e-07	5.01185	0.00857101	3.28e-06	p.I	CACNA2D3	AC115282.1	0	1268	144	484	undefined	geneBody	intron	undefined	X83687	ENSG00000286353	54057690	54125377	67688	-	0	inside	0	ENSG00000286353	AC115282.1
chr8-51858694-51859308	2.72e-07	5.01028	0.00857167	3.31e-06	p.I	NULL	PCMTD1	0	615	176	301	undefined	geneBody	intron	undefined	X123639	ENSG00000168300	51817575	51899186	81612	-	0	inside	0	ENSG00000168300	PCMTD1
chr17-48585020-48586081	2.72e-07	5.00993	0.00857166	3.31e-06	p.I	HOXB3	HOXB3	0	1062	91	459	undefined	geneBody	intron	undefined	X52469	ENSG00000120093	48548870	48604912	56043	-	0	inside	0	ENSG00000120093	HOXB3
chr4-176065164-176066381	2.74e-07	5.00897	0.00857006	3.33e-06	p.I	NULL	WDR17	0	1218	347	632	promoter4	promoter	exon	utr5	X97146	ENSG00000150627	176065834	176182818	116985	+	0	overlapStart	0	ENSG00000150627	WDR17
chr7-78004320-78005194	2.75e-07	5.00834	0.00856744	3.34e-06	p.I	NULL	AC004990.1	9149	875	149	401	undefined	distalIntergenic	intergenic	undefined	-	-	-	-	-	-	-	-	-	-	-
chr8-94960455-94960977	2.86e-07	5.00047	0.00855179	3.47e-06	p.I	NULL	NDUFAF6	0	523	78	335	undefined	geneBody	intron	undefined	X125137	ENSG00000156170	94895767	95116455	220689	+	0	inside	0	ENSG00000156170	NDUFAF6
chr16-77987095-77988507	2.87e-07	4.99961	0.00855244	3.48e-06	p.I	NULL	VAT1L	6988	1413	90	796	undefined	distalIntergenic	intergenic	undefined	-	-	-	-	-	-	-	-	-	-	-
chr17-81427633-81427850	2.89e-07	4.9981	0.00855058	3.51e-06	p.I	NULL	BAHCC1	0	218	18	29	undefined	geneBody	intron	undefined	X54438	ENSG00000266074	81395475	81466332	70858	+	0	inside	0	ENSG00000266074	BAHCC1
chr4-185997060-185998149	2.9e-07	4.99763	0.00855041	3.51e-06	p.I	PDLIM3/SORBS2	SORBS2	40408	1090	115	357	undefined	distalIntergenic	intergenic	undefined	-	-	-	-	-	-	-	-	-	-	-
chr5-174526260-174527081	2.9e-07	4.99748	0.00854637	3.52e-06	p.I	LINC01411	LINC01411	0	822	67	259	undefined	geneBody	exon	otherExon	X105443	ENSG00000249306	174336295	174532457	196163	+	0	inside	0	ENSG00000249306	LINC01411
chr4-10746302-10747240	2.9e-07	4.99744	0.00854875	3.52e-06	p.I	NULL	LINC02498	0	939	176	650	undefined	geneBody	intron	undefined	X91228	ENSG00000283083	10737558	10749586	12029	+	0	inside	0	ENSG00000283083	LINC02498
chr9-88075938-88077611	2.95e-07	4.99421	0.00854455	3.57e-06	p.I	NULL	AL353572.4	0	1674	195	932	promoter4	promoter	exon	otherExon	X130407	ENSG00000287750	88066445	88076975	10531	-	0	overlapStart	0	ENSG00000287750	AL353572.4
chr3-140152884-140153528	2.98e-07	4.99246	0.00853369	3.6e-06	p.I	NULL	CLSTN2	0	645	56	525	undefined	geneBody	intron	undefined	X87500	ENSG00000158258	139935185	140577397	642213	+	0	inside	0	ENSG00000158258	CLSTN2
chr15-100125383-100126260	3.01e-07	4.9909	0.00853708	3.63e-06	p.I	NULL	ADAMTS17	0	878	102	637	promoter4	promoter	exon	otherExon	X45217	ENSG00000259356	100126106	100129743	3638	+	0	overlapStart	0	ENSG00000259356	AC022710.1
chr12-16606307-16607318	3.01e-07	4.99031	0.00853732	3.64e-06	p.I	LMO3	MGST1	0	1012	51	284	undefined	geneBody	exon	utr5	X27065	ENSG00000048540	16548372	16610594	62223	-	0	inside	0	ENSG00000048540	LMO3
chr19-12772375-12772662	3.03e-07	4.98951	0.00853538	3.65e-06	p.I	HOOK2/NFIX	HOOK2	0	288	20	255	undefined	geneBody	exon	CDS	X58837	ENSG00000095066	12763003	12872740	109738	-	0	inside	0	ENSG00000095066	HOOK2
chr11-63573737-63575491	3.03e-07	4.98943	0.00853586	3.66e-06	p.I	PLAAT5/LGALS12/PLAAT3	PLAAT3	0	1755	188	1403	undefined	geneBody	exon	utr3	X22162	ENSG00000176485	63573195	63616883	43689	-	0	inside	0	ENSG00000176485	PLAAT3
chr6-167550936-167551827	3.09e-07	4.98558	0.00852993	3.72e-06	p.I	NULL	AL356123.1	92652	892	82	188	undefined	distalIntergenic	intergenic	undefined	-	-	-	-	-	-	-	-	-	-	-
chr7-117780679-117781189	3.09e-07	4.98545	0.00852558	3.72e-06	p.I	NULL	CTTNBP2	0	511	139	341	undefined	geneBody	intron	undefined	X119727	ENSG00000077063	117710651	117874139	163489	-	0	inside	0	ENSG00000077063	CTTNBP2
chr2-106816743-106817980	3.1e-07	4.98501	0.00852904	3.73e-06	p.I	ST6GAL2	ST6GAL2	0	1238	144	442	undefined	geneBody	intron	undefined	X66592	ENSG00000144057	106801600	106887108	85509	-	0	inside	0	ENSG00000144057	ST6GAL2
chr5-142842929-142843316	3.17e-07	4.98061	0.00852044	3.81e-06	p.I	NULL	ARHGAP26	0	388	68	263	undefined	geneBody	intron	undefined	X103779	ENSG00000145819	142770377	143229011	458635	+	0	inside	0	ENSG00000145819	ARHGAP26
chr18-48341822-48342883	3.23e-07	4.97683	0.0085146	3.88e-06	p.I	NULL	ZBTB7C	0	1062	98	600	undefined	geneBody	intron	undefined	X56499	ENSG00000184828	48026672	48410752	384081	-	0	inside	0	ENSG00000184828	ZBTB7C
chr3-30436727-30437675	3.25e-07	4.9757	0.00851233	3.9e-06	p.I	NULL	LINC01985	81158	949	126	664	undefined	distalIntergenic	intergenic	undefined	-	-	-	-	-	-	-	-	-	-	-
chr3-50600532-50602351	3.28e-07	4.974	0.00851056	3.93e-06	p.I	DOCK3	AC096920.1	0	1820	76	670	promoter4	promoter	exon	otherExon	X83502	ENSG00000280382	50599879	50601148	1270	-	0	overlapStart	0	ENSG00000280382	AC096920.1
chr1-79821003-79821292	3.28e-07	4.97397	0.00849486	3.93e-06	p.I	NULL	AC099671.1	146441	290	34	156	undefined	distalIntergenic	intergenic	undefined	-	-	-	-	-	-	-	-	-	-	-
chr1-23919823-23920410	3.34e-07	4.97059	0.00850373	4e-06	p.I	NULL	CNR2	6461	588	70	304	undefined	distalIntergenic	intergenic	undefined	-	-	-	-	-	-	-	-	-	-	-
chr10-71975538-71976333	3.35e-07	4.97005	0.00850342	4.01e-06	p.I	NULL	CHST3	0	796	62	193	undefined	geneBody	intron	undefined	X15827	ENSG00000122863	71964395	72013558	49164	+	0	inside	0	ENSG00000122863	CHST3
chr15-76177390-76178312	3.37e-07	4.96885	0.0085014	4.03e-06	p.I	CSPG4	TMEM266	0	923	110	484	undefined	geneBody	intron	undefined	X43776	ENSG00000259422	76174891	76181486	6596	-	0	inside	0	ENSG00000259422	AC091100.1
chr3-126287087-126288702	3.39e-07	4.96743	0.00849915	4.06e-06	p.I	NULL	AC016924.1	0	1616	179	576	undefined	geneDownstream	exon	otherExon	X86700	ENSG00000251448	126288123	126301213	13091	-	0	overlapEnd	0	ENSG00000251448	AC063919.1
chr6-39339852-39340284	3.41e-07	4.96655	0.00849653	4.07e-06	p.I	KCNK17	KIF6	0	433	54	105	undefined	geneBody	intron	undefined	X108552	ENSG00000164627	39329990	39725408	395419	-	0	inside	0	ENSG00000164627	KIF6
chr20-43863101-43864483	3.6e-07	4.95609	0.00847809	4.29e-06	p.I	JPH2	LINC01728	30237	1383	98	1109	undefined	distalIntergenic	intergenic	undefined	-	-	-	-	-	-	-	-	-	-	-
chr1-48807474-48808898	3.64e-07	4.95369	0.00847439	4.34e-06	p.I	NULL	AGBL4	0	1425	144	1056	undefined	geneBody	intron	undefined	X3376	ENSG00000186094	48532854	50023954	1491101	-	0	inside	0	ENSG00000186094	AGBL4
chr14-103520902-103521718	3.65e-07	4.95296	0.00847384	4.35e-06	p.I	NULL	CKB	0	817	32	332	undefined	geneBody	exon	utr3	X40368	ENSG00000166165	103519667	103522833	3167	-	0	inside	0	ENSG00000166165	CKB
chr17-17567217-17568059	3.68e-07	4.95143	0.00847105	4.38e-06	p.I	NULL	PEMT	0	843	58	692	undefined	geneBody	intron	undefined	X50655	ENSG00000133027	17505563	17591708	86146	-	0	inside	0	ENSG00000133027	PEMT
chr3-12143851-12144599	3.7e-07	4.95036	0.00846973	4.41e-06	p.I	NULL	SYN2	0	749	123	449	undefined	geneBody	intron	undefined	X81111	ENSG00000157152	12004388	12192032	187645	+	0	inside	0	ENSG00000157152	SYN2
chr20-4277609-4278168	3.79e-07	4.94566	0.00845769	4.51e-06	p.I	NULL	ADRA1D	28322	560	47	174	undefined	distalIntergenic	intergenic	undefined	-	-	-	-	-	-	-	-	-	-	-
chr3-18443298-18446003	3.82e-07	4.94419	0.00845903	4.54e-06	p.I	NULL	TBC1D5	0	2706	200	1912	promoter4	promoter	exon	utr5	X81548	ENSG00000182568	18345377	18445588	100212	-	0	overlapStart	0	ENSG00000182568	SATB1
chr2-49861772-49862103	3.88e-07	4.94139	0.00843394	4.6e-06	p.I	NULL	NRXN1	56400	332	41	159	undefined	distalIntergenic	intergenic	undefined	-	-	-	-	-	-	-	-	-	-	-
chr8-17781476-17782321	3.92e-07	4.93933	0.00844804	4.65e-06	p.I	NULL	MTUS1	0	846	106	351	undefined	geneBody	intron	undefined	X122045	ENSG00000129422	17643795	17800917	157123	-	0	inside	0	ENSG00000129422	MTUS1
chr20-13668763-13668963	3.94e-07	4.93847	0.00844372	4.67e-06	p.I	NULL	TASP1	29831	201	55	60	undefined	distalIntergenic	intergenic	undefined	-	-	-	-	-	-	-	-	-	-	-
chr5-174549029-174549556	4.06e-07	4.93249	0.00843718	4.8e-06	p.I	NULL	LINC01411	16572	528	112	388	undefined	distalIntergenic	intergenic	undefined	-	-	-	-	-	-	-	-	-	-	-
chr4-10231885-10232872	4.08e-07	4.93146	0.00843392	4.82e-06	p.I	NULL	WDR1	114936	988	148	394	undefined	distalIntergenic	intergenic	undefined	-	-	-	-	-	-	-	-	-	-	-
chr19-46450998-46451614	4.09e-07	4.93086	0.00843532	4.84e-06	p.I	DACT3	PNMA8A	14877	617	81	168	undefined	distalIntergenic	intergenic	undefined	-	-	-	-	-	-	-	-	-	-	-
chr1-155211530-155212222	4.14e-07	4.92861	0.00843083	4.89e-06	p.I	NULL	MTX1	0	693	72	301	undefined	geneBody	exon	CDS	X7214	ENSG00000236263	155211151	155213819	2669	-	0	inside	0	ENSG00000236263	AC234582.2
chr13-102839380-102839771	4.17e-07	4.92743	0.00840995	4.92e-06	p.I	NULL	BIVM	0	392	34	222	undefined	geneBody	exon	utr3	X35868	ENSG00000134897	102799119	102841533	42415	+	0	inside	0	ENSG00000134897	BIVM
chr6-39312718-39313987	4.22e-07	4.92502	0.00842612	4.97e-06	p.I	KCNK17/KIF6/DAAM2	KCNK17	0	1270	39	336	promoter4	promoter	intron	undefined	X108548	ENSG00000124780	39299001	39314461	15461	-	0	inside	473	ENSG00000124780	KCNK17
chr3-159187198-159187598	4.29e-07	4.92178	0.00837705	5.05e-06	p.I	NULL	IQCJ-SCHIP1	0	401	50	93	undefined	geneBody	intron	undefined	X88533	ENSG00000214216	158962928	159266307	303380	+	0	inside	0	ENSG00000214216	IQCJ
chr4-99800233-99801397	4.3e-07	4.92124	0.00841712	5.06e-06	p.I	NULL	DAPP1	15430	1165	141	314	undefined	distalIntergenic	intergenic	undefined	-	-	-	-	-	-	-	-	-	-	-
chr20-31815247-31815981	4.3e-07	4.92116	0.00841918	5.06e-06	p.I	NULL	MYLK2	3327	735	53	245	undefined	upstream	intergenic	undefined	X74545	ENSG00000101306	31819308	31834689	15382	+	3326	upstream	3326	ENSG00000101306	MYLK2
chr2-71469518-71469721	4.33e-07	4.92003	0.0084117	5.09e-06	p.I	NULL	DYSF	0	204	36	108	undefined	geneBody	intron	undefined	X65366	ENSG00000135636	71453722	71686768	233047	+	0	inside	0	ENSG00000135636	DYSF
chrX-125203190-125206391	4.48e-07	4.9132	0.00840544	5.26e-06	p.I	TENM1	TEX13C	113729	3202	133	1118	undefined	distalIntergenic	intergenic	undefined	-	-	-	-	-	-	-	-	-	-	-
chr1-223429234-223429745	4.53e-07	4.91098	0.00840065	5.31e-06	p.I	NULL	CCDC185	33769	512	101	251	undefined	distalIntergenic	intergenic	undefined	-	-	-	-	-	-	-	-	-	-	-
chr6-46501795-46503129	4.58e-07	4.90906	0.00839872	5.36e-06	p.I	RCAN2/ADGRF5	AL035670.1	0	1335	155	1070	undefined	geneBody	intron	undefined	X109029	ENSG00000236466	46492052	46606162	114111	+	0	inside	0	ENSG00000236466	AL035670.1
chr20-40629828-40630520	4.68e-07	4.90474	0.00838732	5.47e-06	p.I	NULL	MAFB	55328	693	95	425	undefined	distalIntergenic	intergenic	undefined	-	-	-	-	-	-	-	-	-	-	-
chr9-129613281-129613714	4.79e-07	4.90013	0.00838258	5.59e-06	p.I	NULL	NTMT1	0	434	31	354	undefined	geneBody	exon	utr5	X132926	ENSG00000179058	129612225	129620776	8552	-	0	inside	0	ENSG00000179058	C9orf50
chr8-17388569-17389106	4.82e-07	4.89865	0.00837193	5.63e-06	p.I	SLC7A2	MTMR7	0	538	71	145	undefined	geneBody	intron	undefined	X122008	ENSG00000003987	17296794	17413528	116735	-	0	inside	0	ENSG00000003987	MTMR7
chr3-14137048-14137465	4.86e-07	4.89716	0.00837743	5.67e-06	p.I	NULL	TMEM43	0	418	59	149	undefined	geneBody	intron	undefined	X81240	ENSG00000170876	14124940	14143679	18740	+	0	inside	0	ENSG00000170876	TMEM43
chr5-9767581-9769306	4.88e-07	4.89656	0.00837511	5.69e-06	p.I	NULL	LINC02112	0	1726	220	1053	undefined	geneBody	intron	undefined	X98180	ENSG00000249781	9641305	9903852	262548	-	0	inside	0	ENSG00000249781	LINC02112
chr8-66573026-66575103	5.02e-07	4.8908	0.00836604	5.85e-06	p.I	NULL	MYBL1	0	2078	113	1194	undefined	geneBody	exon	CDS	X124113	ENSG00000185697	66562175	66614247	52073	-	0	inside	0	ENSG00000185697	MYBL1
chr4-110484801-110485098	5.09e-07	4.88821	0.00835616	5.92e-06	p.I	NULL	ENPEP	0	298	127	128	undefined	geneBody	intron	undefined	X94571	ENSG00000138792	110365733	110565285	199553	+	0	inside	0	ENSG00000138792	ENPEP
chr12-108312437-108313430	5.12e-07	4.88698	0.00836079	5.95e-06	p.I	NULL	CMKLR1	0	994	77	638	undefined	geneBody	intron	undefined	X31199	ENSG00000174600	108288044	108339317	51274	-	0	inside	0	ENSG00000174600	CMKLR1
chr17-57921085-57921711	5.12e-07	4.88682	0.00835848	5.95e-06	p.I	NULL	CUEDC1	0	627	56	314	undefined	geneBody	intron	undefined	X52920	ENSG00000264914	57912333	57922581	10249	+	0	inside	0	ENSG00000264914	AC015845.1
chr1-81126886-81127720	5.15e-07	4.88574	0.0083542	5.98e-06	p.I	NULL	AC093154.1	82114	835	99	643	undefined	distalIntergenic	intergenic	undefined	-	-	-	-	-	-	-	-	-	-	-
chr10-75487245-75488156	5.18e-07	4.88466	0.00835553	6.02e-06	p.I	NULL	LRMDA	0	912	148	284	undefined	geneBody	intron	undefined	X16063	ENSG00000148655	75431624	76560168	1128545	+	0	inside	0	ENSG00000148655	LRMDA
chr13-106887153-106888055	5.25e-07	4.88201	0.00834895	6.09e-06	p.I	NULL	AL162574.1	15095	903	94	673	undefined	distalIntergenic	intergenic	undefined	-	-	-	-	-	-	-	-	-	-	-
chr14-61466222-61466507	5.29e-07	4.88037	0.0083401	6.14e-06	p.I	NULL	PRKCH	0	286	54	144	undefined	geneBody	intron	undefined	X38140	ENSG00000027075	61187559	61550976	363418	+	0	inside	0	ENSG00000027075	PRKCH
chr12-113850253-113850717	5.33e-07	4.87917	0.00834264	6.17e-06	p.I	NULL	RBM19	0	465	61	179	undefined	geneBody	intron	undefined	X31553	ENSG00000122965	113816738	113966325	149588	-	0	inside	0	ENSG00000122965	RBM19
chr17-80942036-80943068	5.33e-07	4.8789	0.00834625	6.18e-06	p.I	NULL	RPTOR	0	1033	98	516	promoter3	promoter	intron	undefined	X54392	ENSG00000262313	80940418	80942033	1616	-	2	upstream	2	ENSG00000262313	AC127496.3
chr10-95759281-95759680	5.42e-07	4.87559	0.00833415	6.27e-06	p.I	NULL	ENTPD1	0	400	24	356	undefined	geneBody	intron	undefined	X17294	ENSG00000138185	95711779	95877266	165488	+	0	inside	0	ENSG00000138185	ENTPD1
chr21-17127707-17128727	5.47e-07	4.87387	0.00833655	6.32e-06	p.I	NULL	AF212831.1	254016	1021	151	372	undefined	distalIntergenic	intergenic	undefined	-	-	-	-	-	-	-	-	-	-	-
chr18-75874496-75875101	5.54e-07	4.87126	0.00832348	6.4e-06	p.I	NULL	AC021506.1	6244	606	55	135	undefined	distalIntergenic	intergenic	undefined	-	-	-	-	-	-	-	-	-	-	-
chr15-40092218-40092982	5.56e-07	4.87082	0.00833255	6.41e-06	p.I	NULL	BMF	0	765	58	308	undefined	geneBody	intron	undefined	X41408	ENSG00000104081	40087890	40108892	21003	-	0	inside	0	ENSG00000104081	BMF
chr20-13739332-13740109	5.56e-07	4.87066	0.00833149	6.41e-06	p.I	TASP1	ESF1	0	778	110	526	undefined	geneBody	intron	undefined	X73823	ENSG00000089048	13714322	13784886	70565	-	0	inside	0	ENSG00000089048	ESF1
chr8-67984230-67985214	5.57e-07	4.87051	0.00833158	6.42e-06	p.I	PREX2	PREX2	0	985	206	663	undefined	geneBody	intron	undefined	X124167	ENSG00000046889	67952046	68237032	284987	+	0	inside	0	ENSG00000046889	PREX2
chr2-165274369-165275161	5.59e-07	4.86969	0.00832673	6.44e-06	p.I	NULL	SCN2A	0	793	134	416	undefined	geneBody	intron	undefined	X68767	ENSG00000136531	165194993	165392310	197318	+	0	inside	0	ENSG00000136531	SCN2A
chr11-63920267-63920730	5.63e-07	4.86818	0.00832838	6.49e-06	p.I	NULL	RCOR2	3103	464	39	155	undefined	upstream	intergenic	undefined	X22187	ENSG00000167771	63911230	63917164	5935	-	3102	upstream	3102	ENSG00000167771	RCOR2
chr4-140993822-140994326	5.65e-07	4.86749	0.00832461	6.51e-06	p.I	NULL	RNF150	0	505	94	279	undefined	geneBody	intron	undefined	X95690	ENSG00000170153	140859807	141212877	353071	-	0	inside	0	ENSG00000170153	RNF150
chr20-62377684-62378023	5.67e-07	4.8669	0.00832492	6.53e-06	p.I	NULL	AL121832.2	8280	340	41	166	undefined	distalIntergenic	intergenic	undefined	-	-	-	-	-	-	-	-	-	-	-
chr8-74810247-74811282	5.94e-07	4.85748	0.00830874	6.83e-06	p.I	NULL	MIR2052HG	0	1036	204	256	undefined	geneBody	intron	undefined	X124514	ENSG00000253706	74798784	74866939	68156	-	0	inside	0	ENSG00000253706	AC011632.1
chr3-71536751-71537788	6.02e-07	4.85507	0.00830579	6.91e-06	p.I	FOXP1	FOXP1	0	1038	148	624	undefined	geneBody	intron	undefined	X84597	ENSG00000114861	70952817	71583993	631177	-	0	inside	0	ENSG00000114861	FOXP1
chr15-98870738-98871107	6.1e-07	4.85248	0.00830002	6.99e-06	p.I	IGF1R	IGF1R	0	370	55	185	undefined	geneBody	intron	undefined	X45095	ENSG00000140443	98648539	98964530	315992	+	0	inside	0	ENSG00000140443	IGF1R
chr15-35690365-35691610	6.17e-07	4.84999	0.00829747	7.07e-06	p.I	DPH6-DT	DPH6-DT	0	1246	175	569	undefined	geneBody	intron	undefined	X41187	ENSG00000248079	35546154	35860199	314046	+	0	inside	0	ENSG00000248079	DPH6-DT
chr10-111999941-112000869	6.23e-07	4.84823	0.00829225	7.13e-06	p.I	GPAM	AL136119.1	10032	929	192	711	undefined	distalIntergenic	intergenic	undefined	-	-	-	-	-	-	-	-	-	-	-
chr2-218241309-218241831	6.24e-07	4.84791	0.00828943	7.14e-06	p.I	NULL	ARPC2	0	523	52	182	undefined	geneBody	intron	undefined	X71372	ENSG00000163466	218217141	218254356	37216	+	0	inside	0	ENSG00000163466	ARPC2
chr10-17113918-17115569	6.28e-07	4.84657	0.00829067	7.18e-06	p.I	VIM	CUBN	0	1652	85	1066	undefined	geneBody	exon	CDS	X13050	ENSG00000107611	16823966	17129817	305852	-	0	inside	0	ENSG00000107611	CUBN
chr14-39739407-39740455	6.41e-07	4.84266	0.00828349	7.31e-06	p.I	NULL	AL049828.1	0	1049	268	603	undefined	geneBody	intron	undefined	X37296	ENSG00000258526	39432599	40390547	957949	+	0	inside	0	ENSG00000258526	AL049828.1
chr1-60983748-60984902	6.43e-07	4.84193	0.00828317	7.34e-06	p.I	NFIA	NFIA	0	1155	103	865	undefined	geneBody	intron	undefined	X4051	ENSG00000237928	60912675	61056885	144211	-	0	inside	0	ENSG00000237928	NFIA-AS2
chr2-236731849-236732671	6.64e-07	4.83547	0.00827085	7.57e-06	p.I	NULL	AC084030.1	618	823	121	341	promoter2	promoter	intergenic	undefined	X72495	ENSG00000232328	236733289	236754363	21075	+	617	upstream	617	ENSG00000232328	AC084030.1
chr1-16298821-16299646	6.66e-07	4.83485	0.00827091	7.59e-06	p.I	NULL	FBXO42	0	826	101	562	undefined	geneBody	intron	undefined	X1154	ENSG00000037637	16246840	16352480	105641	-	0	inside	0	ENSG00000037637	FBXO42
chr1-8854629-8855005	6.71e-07	4.83334	0.00826669	7.65e-06	p.I	NULL	RERE	5708	377	69	244	undefined	distalIntergenic	intergenic	undefined	-	-	-	-	-	-	-	-	-	-	-
chr10-78277845-78278319	6.72e-07	4.83323	0.0082663	7.65e-06	p.I	NULL	AC012560.1	0	475	123	270	undefined	geneBody	exon	otherExon	X16327	ENSG00000230417	78179185	78551355	372171	+	0	inside	0	ENSG00000230417	LINC00595
chr6-54053777-54054468	6.91e-07	4.82756	0.00825694	7.85e-06	p.I	NULL	MLIP	0	692	213	441	undefined	geneBody	intron	undefined	X109270	ENSG00000235050	53978549	54079726	101178	-	0	inside	0	ENSG00000235050	MLIP-AS1
chr2-109005395-109006154	6.99e-07	4.82533	0.00825187	7.93e-06	p.I	NULL	EDAR	16023	760	138	642	undefined	distalIntergenic	intergenic	undefined	-	-	-	-	-	-	-	-	-	-	-
chr12-119208447-119209328	7.03e-07	4.82407	0.00825103	7.98e-06	p.I	NULL	HSPB8	0	882	127	298	undefined	geneBody	intron	undefined	X31818	ENSG00000152137	119178642	119221131	42490	+	0	inside	0	ENSG00000152137	HSPB8
chr10-33459736-33461535	7.11e-07	4.82183	0.00824831	8.06e-06	p.I	NULL	AL353600.2	68801	1800	168	910	undefined	distalIntergenic	intergenic	undefined	-	-	-	-	-	-	-	-	-	-	-
chr5-59543318-59544445	7.14e-07	4.8211	0.00824545	8.09e-06	p.I	NULL	PDE4D	0	1128	150	385	undefined	geneBody	intron	undefined	X99914	ENSG00000113448	58969038	60522120	1553083	-	0	inside	0	ENSG00000113448	PDE4D
chr12-105025404-105026302	7.24e-07	4.81816	0.0082419	8.2e-06	p.I	NULL	C12orf45	0	899	178	700	undefined	geneBody	intron	undefined	X30958	ENSG00000136010	105019784	105107643	87860	-	0	inside	0	ENSG00000136010	ALDH1L2
chr13-39209449-39210605	7.25e-07	4.81798	0.00824103	8.2e-06	p.I	NULL	AL354809.1	0	1157	155	810	undefined	geneBody	exon	utr3	X33734	ENSG00000273507	39053019	39223238	170220	+	0	inside	0	ENSG00000273507	AL354809.1
chr9-104133561-104133789	7.29e-07	4.81701	0.00822346	8.24e-06	p.I	NULL	SMC2	0	229	48	97	undefined	geneBody	intron	undefined	X131295	ENSG00000136824	104094260	104141419	47160	+	0	inside	0	ENSG00000136824	SMC2
chr3-150254282-150254717	7.34e-07	4.81555	0.00823722	8.3e-06	p.I	NULL	LINC01213	10050	436	76	320	undefined	distalIntergenic	intergenic	undefined	-	-	-	-	-	-	-	-	-	-	-
chr13-114166185-114167158	7.36e-07	4.81488	0.00823659	8.32e-06	p.I	NULL	CFAP97D2	0	974	141	739	undefined	geneBody	intron	undefined	X36490	ENSG00000283361	114154691	114223084	68394	+	0	inside	0	ENSG00000283361	CFAP97D2
chr7-134693224-134693607	7.4e-07	4.81399	0.00823405	8.36e-06	p.I	NULL	AC009276.1	5234	384	31	247	undefined	distalIntergenic	intergenic	undefined	-	-	-	-	-	-	-	-	-	-	-
chr1-87615367-87616245	7.51e-07	4.81105	0.00822849	8.47e-06	p.I	NULL	PKN2-AS1	4558	879	127	381	undefined	distalIntergenic	intergenic	undefined	-	-	-	-	-	-	-	-	-	-	-
chr3-13072284-13072568	7.58e-07	4.80914	0.00822493	8.55e-06	p.I	NULL	IQSEC1	0	285	41	101	undefined	geneBody	intron	undefined	X81188	ENSG00000144711	12897043	13283281	386239	-	0	inside	0	ENSG00000144711	IQSEC1
chr10-77182816-77183090	7.66e-07	4.80696	0.00821896	8.64e-06	p.I	KCNMA1	KCNMA1	0	275	58	80	undefined	geneBody	intron	undefined	X16219	ENSG00000156113	76869601	77638369	768769	-	0	inside	0	ENSG00000156113	KCNMA1
chr14-93064436-93064974	7.68e-07	4.80653	0.0082213	8.65e-06	p.I	NULL	ITPK1	0	539	62	142	undefined	geneBody	intron	undefined	X39773	ENSG00000100605	92936914	93116320	179407	-	0	inside	0	ENSG00000100605	ITPK1
chr5-60540859-60542245	7.71e-07	4.80562	0.00822005	8.69e-06	p.I	PDE4D	PART1	0	1387	89	760	undefined	geneBody	intron	undefined	X99981	ENSG00000152931	60487713	60548813	61101	+	0	inside	0	ENSG00000152931	PART1
chr7-100667464-100668077	7.81e-07	4.80323	0.00821471	8.78e-06	p.I	NULL	GNB2	5490	614	75	441	undefined	distalIntergenic	intergenic	undefined	-	-	-	-	-	-	-	-	-	-	-
chr2-86283337-86284897	7.85e-07	4.80206	0.00821272	8.83e-06	p.I	REEP1	REEP1	0	1561	48	1243	undefined	geneBody	intron	undefined	X65824	ENSG00000068615	86213993	86338083	124091	-	0	inside	0	ENSG00000068615	REEP1
chr16-16149910-16150639	7.9e-07	4.80089	0.00821248	8.88e-06	p.I	MYH11	ABCC6	0	730	82	405	undefined	geneBody	exon	utr3	X46289	ENSG00000091262	16148928	16223522	74595	-	0	inside	0	ENSG00000091262	ABCC6
chr6-118318636-118319093	7.97e-07	4.79917	0.00820823	8.95e-06	p.I	PLN	SLC35F1	960	458	54	370	undefined	geneDownstream	intergenic	undefined	X111348	ENSG00000196376	117907264	118317676	410413	+	959	downstream	959	ENSG00000196376	SLC35F1
chr22-32839824-32840580	8.05e-07	4.79717	0.00820529	9.03e-06	p.I	NULL	SYN3	0	757	58	229	undefined	geneBody	intron	undefined	X79486	ENSG00000100234	32801701	32863043	61343	+	0	inside	0	ENSG00000100234	TIMP3
chr10-49359619-49360900	8.06e-07	4.79681	0.0081992	9.05e-06	p.I	NULL	DRGX	3281	1282	88	762	undefined	distalIntergenic	intergenic	undefined	-	-	-	-	-	-	-	-	-	-	-
chr17-62949844-62950475	8.07e-07	4.79664	0.00820441	9.05e-06	p.I	NULL	AC005972.3	0	632	184	350	undefined	geneBody	intron	undefined	X53202	ENSG00000283538	62910021	62968549	58529	-	0	inside	0	ENSG00000283538	AC005972.3
chr2-216971359-216971931	8.07e-07	4.79658	0.0082042	9.06e-06	p.I	NULL	AC007563.2	0	573	89	318	undefined	geneBody	intron	undefined	X71239	ENSG00000236886	216694464	216994079	299616	+	0	inside	0	ENSG00000236886	AC007563.2
chr12-41188038-41190671	8.17e-07	4.79415	0.00820122	9.16e-06	p.I	CNTN1/PDZRN4	PDZRN4	0	2634	130	589	promoter4	promoter	exon	utr5	X28048	ENSG00000165966	41188320	41574745	386426	+	0	overlapStart	0	ENSG00000165966	PDZRN4
chr18-53911871-53912336	8.18e-07	4.7938	0.00819537	9.17e-06	p.I	NULL	MBD2	239270	466	102	316	undefined	distalIntergenic	intergenic	undefined	-	-	-	-	-	-	-	-	-	-	-
chr8-51646615-51647698	8.2e-07	4.79335	0.00819867	9.19e-06	p.I	NULL	PXDNL	0	1084	212	567	undefined	geneBody	intron	undefined	X123629	ENSG00000147485	51319577	51809445	489869	-	0	inside	0	ENSG00000147485	PXDNL
chr17-73455041-73456184	8.36e-07	4.78956	0.0081923	9.35e-06	p.I	NULL	SDK2	0	1144	134	420	undefined	geneBody	exon	CDS	X53807	ENSG00000069188	73334384	73644445	310062	-	0	inside	0	ENSG00000069188	SDK2
chr15-84903844-84905489	8.45e-07	4.78741	0.00818917	9.45e-06	p.I	ALPK3	SLC28A1	0	1646	83	769	undefined	geneBody	exon	CDS	X44290	ENSG00000156222	84884654	84945798	61145	+	0	inside	0	ENSG00000156222	SLC28A1
chr9-115341055-115341861	8.59e-07	4.78399	0.00818236	9.6e-06	p.I	NULL	44896	0	807	219	522	undefined	geneBody	intron	undefined	X132044	ENSG00000228714	115324932	115744330	419399	-	0	inside	0	ENSG00000228714	AL691420.1
chr6-12635501-12636206	8.6e-07	4.78389	0.00817875	9.6e-06	p.I	NULL	LINC02530	50097	706	124	514	undefined	distalIntergenic	intergenic	undefined	-	-	-	-	-	-	-	-	-	-	-
chr3-156142539-156143282	8.65e-07	4.7826	0.00818074	9.66e-06	p.I	NULL	KCNAB1	0	744	85	158	promoter3	promoter	exon	utr5	X88376	ENSG00000287916	156143570	156540627	397058	+	287	upstream	287	ENSG00000287916	AC091607.2
chr2-16664054-16664643	9.15e-07	4.77145	0.00815999	1.02e-05	p.I	NULL	FAM49A	0	590	74	177	undefined	geneBody	intron	undefined	X62302	ENSG00000197872	16549459	16666331	116873	-	0	inside	0	ENSG00000197872	FAM49A
chr8-58767206-58768254	9.15e-07	4.77143	0.00816175	1.02e-05	p.I	NULL	TOX	37158	1049	157	580	undefined	distalIntergenic	intergenic	undefined	-	-	-	-	-	-	-	-	-	-	-
chr4-59200274-59201660	9.17e-07	4.77094	0.0081609	1.02e-05	p.I	NULL	AC108517.2	19860	1387	210	859	undefined	distalIntergenic	intergenic	undefined	-	-	-	-	-	-	-	-	-	-	-
chr6-137933370-137934221	9.29e-07	4.76821	0.00815617	1.03e-05	p.I	NULL	AL591468.1	8858	852	256	555	undefined	distalIntergenic	intergenic	undefined	-	-	-	-	-	-	-	-	-	-	-
chr5-138815335-138816224	9.49e-07	4.76397	0.00814793	1.05e-05	p.I	NULL	CTNNA1	0	890	95	476	undefined	geneBody	intron	undefined	X103414	ENSG00000044115	138610967	138935034	324068	+	0	inside	0	ENSG00000044115	CTNNA1
chr22-30947169-30947717	9.64e-07	4.76084	0.00814254	1.07e-05	p.I	SMTN	MORC2	0	549	25	493	undefined	geneBody	intron	undefined	X79368	ENSG00000133422	30925130	30968774	43645	-	0	inside	0	ENSG00000133422	MORC2
chr9-93064993-93065638	9.65e-07	4.76061	0.00814069	1.07e-05	p.I	NULL	SUSD3	0	646	59	518	undefined	geneBody	intron	undefined	X130736	ENSG00000157303	93058688	93085133	26446	+	0	inside	0	ENSG00000157303	SUSD3
chr4-137375161-137375811	9.79e-07	4.75775	0.008137	1.08e-05	p.I	NULL	PCDH18	143107	651	116	432	undefined	distalIntergenic	intergenic	undefined	-	-	-	-	-	-	-	-	-	-	-
chr8-72690904-72691486	9.88e-07	4.7559	0.00812854	1.09e-05	p.I	NULL	KCNB2	0	583	108	408	undefined	geneBody	intron	undefined	X124399	ENSG00000182674	72537225	72938349	401125	+	0	inside	0	ENSG00000182674	KCNB2
chr17-57834071-57834915	9.92e-07	4.75495	0.00813333	1.1e-05	p.I	NULL	AC015845.2	0	845	101	512	promoter4	promoter	exon	utr3	X52906	ENSG00000265542	57771946	57834749	62804	-	0	overlapStart	0	ENSG00000265542	AC015845.2
chr5-64505754-64507386	9.94e-07	4.75468	0.00813265	1.1e-05	p.I	RGS7BP	RGS7BP	0	1633	121	507	promoter4	promoter	exon	utr5	X100121	ENSG00000186479	64506015	64612319	106305	+	0	overlapStart	0	ENSG00000186479	RGS7BP
chr10-16848657-16849421	9.95e-07	4.7544	0.00813168	1.1e-05	p.I	NULL	CUBN	0	765	89	340	undefined	geneBody	intron	undefined	X13017	ENSG00000107611	16823966	17129817	305852	-	0	inside	0	ENSG00000107611	CUBN
chr1-85220502-85221099	1.01e-06	4.752	0.0081238	1.11e-05	p.I	NULL	SYDE2	19486	598	127	367	undefined	distalIntergenic	intergenic	undefined	-	-	-	-	-	-	-	-	-	-	-
chr9-88786195-88787029	1.02e-06	4.75019	0.00812369	1.12e-05	p.I	NULL	AL390791.1	0	835	80	660	undefined	geneBody	intron	undefined	X130459	ENSG00000286414	88735041	88803716	68676	-	0	inside	0	ENSG00000286414	AL390791.1
chr11-78168517-78169586	1.02e-06	4.74976	0.0081253	1.12e-05	p.I	AP003086.1/GAB2	KCTD21-AS1	0	1070	104	675	undefined	geneDownstream	intron	undefined	X23256	ENSG00000188997	78171249	78188626	17378	-	1662	downstream	1662	ENSG00000188997	KCTD21
chr22-17535905-17537152	1.04e-06	4.74526	0.00811707	1.15e-05	p.I	NULL	CECR2	0	1248	203	555	undefined	geneBody	exon	CDS	X78427	ENSG00000286195	17521514	17570078	48565	-	0	inside	0	ENSG00000286195	AC007666.2
chr1-144550415-144552496	1.07e-06	4.74032	0.00810837	1.17e-05	p.I	NULL	PPIAL4F	40372	2082	280	1773	undefined	distalIntergenic	intergenic	undefined	-	-	-	-	-	-	-	-	-	-	-
chr17-80948231-80949726	1.08e-06	4.73845	0.00810469	1.18e-05	p.I	NULL	RPTOR	0	1496	70	810	undefined	geneBody	exon	CDS	X54393	ENSG00000141564	80544819	80966371	421553	+	0	inside	0	ENSG00000141564	RPTOR
chr6-37061344-37061789	1.1e-06	4.73361	0.00809448	1.21e-05	p.I	NULL	FGD2	32275	446	94	257	undefined	distalIntergenic	intergenic	undefined	-	-	-	-	-	-	-	-	-	-	-
chr12-91763443-91763958	1.1e-06	4.73325	0.00808787	1.21e-05	p.I	NULL	AC025254.1	82570	516	65	337	undefined	distalIntergenic	intergenic	undefined	-	-	-	-	-	-	-	-	-	-	-
chr17-57861453-57862377	1.11e-06	4.73189	0.00809411	1.22e-05	p.I	NULL	CUEDC1	0	925	52	584	undefined	geneBody	exon	utr3	X52911	ENSG00000180891	57861243	57955412	94170	-	0	inside	0	ENSG00000180891	CUEDC1
chr11-8707243-8707939	1.13e-06	4.7291	0.00808867	1.24e-05	p.I	NULL	RPL27A	0	697	33	316	undefined	geneBody	exon	utr5	X19942	ENSG00000166441	8682788	8714759	31972	+	0	inside	0	ENSG00000166441	RPL27A
chr1-3240924-3241230	1.13e-06	4.72893	0.00808767	1.24e-05	p.I	PRDM16	PRDM16	0	307	32	108	undefined	geneBody	intron	undefined	X251	ENSG00000142611	3069168	3438621	369454	+	0	inside	0	ENSG00000142611	PRDM16
chr3-167863804-167864817	1.13e-06	4.72817	0.00808426	1.24e-05	p.I	NULL	AC026353.1	1683	1014	168	761	undefined	geneDownstream	intergenic	undefined	X88734	ENSG00000244706	167866500	167950292	83793	-	1682	downstream	1682	ENSG00000244706	AC026353.1
chr5-108417914-108418573	1.13e-06	4.72784	0.00808598	1.24e-05	p.I	NULL	AC008462.1	0	660	256	434	undefined	geneDownstream	exon	otherExon	X101935	ENSG00000286503	108382156	108418016	35861	+	0	overlapEnd	0	ENSG00000286503	AC008462.1
chr1-153506430-153507668	1.14e-06	4.72625	0.00808463	1.25e-05	p.I	S100A6	BX470102.1	25935	1239	99	520	undefined	distalIntergenic	intergenic	undefined	-	-	-	-	-	-	-	-	-	-	-
chr3-37661524-37662607	1.14e-06	4.72606	0.00808325	1.25e-05	p.I	ITGA9	ITGA9	0	1084	123	582	undefined	geneBody	intron	undefined	X82634	ENSG00000144668	37452115	37823507	371393	+	0	inside	0	ENSG00000144668	ITGA9
chr12-24066744-24067450	1.15e-06	4.72562	0.00808306	1.25e-05	p.I	SOX5	SOX5	0	707	167	270	undefined	geneBody	intron	undefined	X27446	ENSG00000134532	23529504	24562544	1033041	-	0	inside	0	ENSG00000134532	SOX5
chr2-96906479-96908274	1.16e-06	4.72255	0.00807856	1.27e-05	p.I	NULL	FAM178B	0	1796	86	1188	undefined	geneBody	intron	undefined	X66066	ENSG00000168754	96875882	96986580	110699	-	0	inside	0	ENSG00000168754	FAM178B
chr7-159103983-159104902	1.17e-06	4.72117	0.00807497	1.28e-05	p.I	NULL	VIPR2	0	920	81	289	undefined	geneBody	intron	undefined	X121390	ENSG00000106018	159028175	159144867	116693	-	0	inside	0	ENSG00000106018	VIPR2
chr15-34837162-34838024	1.19e-06	4.71752	0.00806776	1.3e-05	p.I	ACTC1	AQR	13758	863	125	256	undefined	distalIntergenic	intergenic	undefined	-	-	-	-	-	-	-	-	-	-	-
chr15-22956211-22956838	1.21e-06	4.71521	0.0080654	1.31e-05	p.I	NULL	CYFIP1	0	628	63	391	undefined	geneBody	intron	undefined	X40661	ENSG00000273749	22867052	22981063	114012	-	0	inside	0	ENSG00000273749	CYFIP1
chr3-64547963-64548822	1.23e-06	4.71091	0.00805733	1.34e-05	p.I	ADAMTS9-AS2	ADAMTS9	0	860	171	367	undefined	geneBody	intron	undefined	X84128	ENSG00000163638	64515654	64688000	172347	-	0	inside	0	ENSG00000163638	ADAMTS9
chr11-19756422-19757302	1.24e-06	4.70902	0.00805442	1.35e-05	p.I	NAV2	NAV2	0	881	87	373	undefined	geneBody	intron	undefined	X20706	ENSG00000166833	19350724	20121601	770878	+	0	inside	0	ENSG00000166833	NAV2
chr17-883256-883527	1.25e-06	4.70848	0.0080496	1.36e-05	p.I	NXN	NXN	0	272	43	153	undefined	geneBody	intron	undefined	X49524	ENSG00000167693	799310	979776	180467	-	0	inside	0	ENSG00000167693	NXN
chr3-122955974-122956407	1.28e-06	4.70394	0.00804433	1.38e-05	p.I	ADCY5	SEMA5B	0	434	54	131	undefined	geneBody	intron	undefined	X86384	ENSG00000082684	122909082	123028605	119524	-	0	inside	0	ENSG00000082684	SEMA5B
chr15-99798635-99799820	1.28e-06	4.70256	0.00804052	1.39e-05	p.I	NULL	AC090825.1	5973	1186	99	910	undefined	distalIntergenic	intergenic	undefined	-	-	-	-	-	-	-	-	-	-	-
chr3-123700733-123701413	1.29e-06	4.70235	0.00804357	1.39e-05	p.I	ADCY5/MYLK/CCDC14/KALRN	MYLK	0	681	50	304	undefined	geneBody	exon	utr3	X86456	ENSG00000065534	123610049	123884331	274283	-	0	inside	0	ENSG00000065534	MYLK
chr2-132373035-132373829	1.31e-06	4.69915	0.00803238	1.41e-05	p.I	ANKRD30BL/GPR39	AC097532.3	7905	795	102	522	undefined	distalIntergenic	intergenic	undefined	-	-	-	-	-	-	-	-	-	-	-
chr2-237898719-237899021	1.35e-06	4.69207	0.00802532	1.46e-05	p.I	LRRFIP1/RAMP1	RAMP1	0	303	45	161	undefined	geneBody	intron	undefined	X72632	ENSG00000132329	237858893	237912106	53214	+	0	inside	0	ENSG00000132329	RAMP1
chr10-31129180-31129602	1.36e-06	4.6915	0.00802438	1.46e-05	p.I	ZEB1	AL359546.1	0	423	97	217	undefined	geneBody	intron	undefined	X13883	ENSG00000287564	31033089	31143813	110725	+	0	inside	0	ENSG00000287564	AL359546.1
chr1-180542149-180543585	1.36e-06	4.69042	0.00802221	1.47e-05	p.I	NULL	OVAAL	3851	1437	122	943	undefined	upstream	intergenic	undefined	X8651	ENSG00000236719	180547436	180566520	19085	+	3850	upstream	3850	ENSG00000236719	OVAAL
chr19-15403996-15404504	1.37e-06	4.68948	0.00801955	1.48e-05	p.I	NULL	AKAP8L	0	509	70	230	undefined	geneBody	exon	utr5	X59063	ENSG00000011243	15380050	15419141	39092	-	0	inside	0	ENSG00000011243	AKAP8L
chr3-126266248-126266864	1.37e-06	4.68936	0.00802129	1.48e-05	p.I	AC079848.2	AC016924.1	0	617	41	111	promoter4	promoter	exon	otherExon	X86696	ENSG00000250934	126266747	126291525	24779	+	0	overlapStart	0	ENSG00000250934	AC016924.1
chr3-37201725-37202376	1.39e-06	4.68715	0.00801469	1.49e-05	p.I	ITGA9	AC097359.3	14403	652	75	436	undefined	distalIntergenic	intergenic	undefined	-	-	-	-	-	-	-	-	-	-	-
chr8-74273847-74274562	1.41e-06	4.68358	0.00800693	1.52e-05	p.I	NULL	JPH1	0	716	118	164	undefined	geneBody	intron	undefined	X124485	ENSG00000104369	74234700	74321540	86841	-	0	inside	0	ENSG00000104369	JPH1
chr1-19429474-19430391	1.42e-06	4.68222	0.00800832	1.52e-05	p.I	NULL	CAPZB	0	918	56	277	undefined	geneBody	intron	undefined	X1344	ENSG00000077549	19338775	19485539	146765	-	0	inside	0	ENSG00000077549	CAPZB
chr21-15964113-15964755	1.42e-06	4.68151	0.00800496	1.53e-05	p.I	NULL	MIR99AHG	0	643	131	272	undefined	geneBody	intron	undefined	X76687	ENSG00000215386	15928296	16645467	717172	+	0	inside	0	ENSG00000215386	MIR99AHG
chr9-107138167-107138632	1.44e-06	4.67946	0.00800138	1.54e-05	p.I	NULL	AL807761.3	16462	466	83	269	undefined	distalIntergenic	intergenic	undefined	-	-	-	-	-	-	-	-	-	-	-
chr3-180871593-180872767	1.44e-06	4.67928	0.00800261	1.54e-05	p.I	NULL	FXR1	0	1175	136	484	promoter2	promoter	intron	undefined	X89452	ENSG00000285336	180707589	180871005	163417	-	587	upstream	587	ENSG00000285336	AC108734.4
chr1-31579532-31580093	1.44e-06	4.67866	0.00800256	1.55e-05	p.I	NULL	LINC01226	0	562	32	414	promoter1	promoter	exon	otherExon	X2219	ENSG00000229167	31571585	31577898	6314	-	1633	upstream	1633	ENSG00000229167	AC114488.1
chr9-117289582-117290008	1.47e-06	4.67543	0.00799391	1.57e-05	p.I	ASTN2	ASTN2	0	427	93	237	undefined	geneBody	intron	undefined	X132155	ENSG00000148219	116425225	117415070	989846	-	0	inside	0	ENSG00000148219	ASTN2
chr6-88586029-88587316	1.5e-06	4.67113	0.00798983	1.6e-05	p.I	NULL	RNGTT	22581	1288	160	803	undefined	distalIntergenic	intergenic	undefined	-	-	-	-	-	-	-	-	-	-	-
chr4-1033865-1034247	1.52e-06	4.66854	0.00798557	1.62e-05	p.I	NULL	AC019103.1	4893	383	20	301	undefined	distalIntergenic	intergenic	undefined	-	-	-	-	-	-	-	-	-	-	-
chr20-7841311-7842524	1.55e-06	4.66409	0.00797643	1.65e-05	p.I	NULL	HAO1	40461	1214	263	786	undefined	distalIntergenic	intergenic	undefined	-	-	-	-	-	-	-	-	-	-	-
chr4-22677748-22679867	1.56e-06	4.66218	0.00797428	1.67e-05	p.I	ADGRA3	ADGRA3	161682	2120	114	1369	undefined	distalIntergenic	intergenic	undefined	-	-	-	-	-	-	-	-	-	-	-
chr5-116395337-116396975	1.59e-06	4.65916	0.00796736	1.69e-05	p.I	NULL	COMMD10	0	1639	124	519	undefined	geneBody	intron	undefined	X102331	ENSG00000145781	116085016	116412762	327747	+	0	inside	0	ENSG00000145781	COMMD10
chr19-46654599-46655183	1.59e-06	4.65883	0.0079684	1.69e-05	p.I	DACT3	DACT3	0	585	72	149	undefined	geneBody	exon	utr5	X60623	ENSG00000197380	46647551	46661182	13632	-	0	inside	0	ENSG00000197380	DACT3
chr4-16692415-16693517	1.61e-06	4.65649	0.00796383	1.71e-05	p.I	NULL	LDB2	0	1103	152	658	undefined	geneBody	intron	undefined	X91497	ENSG00000169744	16501541	16898678	397138	-	0	inside	0	ENSG00000169744	LDB2
chr4-4890519-4891342	1.61e-06	4.65614	0.0079632	1.72e-05	p.I	NULL	MSX1	26583	824	102	514	undefined	distalIntergenic	intergenic	undefined	-	-	-	-	-	-	-	-	-	-	-
chr6-123518384-123519494	1.62e-06	4.65544	0.00796144	1.72e-05	p.I	NULL	TRDN	0	1111	129	863	promoter3	promoter	intron	undefined	X111547	ENSG00000285691	123519697	123557670	37974	+	202	upstream	202	ENSG00000285691	AL445259.1
chr8-73142587-73143143	1.63e-06	4.65348	0.00795736	1.73e-05	p.I	SBSPON	SBSPON	18499	557	116	338	undefined	distalIntergenic	intergenic	undefined	-	-	-	-	-	-	-	-	-	-	-
chr20-58174695-58175381	1.66e-06	4.65054	0.00795394	1.76e-05	p.I	NULL	C20orf85	13545	687	67	488	undefined	distalIntergenic	intergenic	undefined	-	-	-	-	-	-	-	-	-	-	-
chr16-17404885-17405940	1.71e-06	4.64442	0.00794389	1.81e-05	p.I	NULL	XYLT1	0	1056	142	437	promoter4	promoter	exon	otherExon	X46324	ENSG00000286849	17405678	17408073	2396	+	0	overlapStart	0	ENSG00000286849	AC009152.6
chr18-41516045-41516382	1.71e-06	4.64388	0.00793214	1.81e-05	p.I	NULL	AC021504.1	0	338	67	177	undefined	geneBody	exon	otherExon	X56195	ENSG00000267313	41465783	41632185	166403	-	0	inside	0	ENSG00000267313	AC021504.1
chr10-47286664-47287758	1.75e-06	4.63848	0.00793183	1.85e-05	p.I	NULL	GDF10	12439	1095	39	973	undefined	distalIntergenic	intergenic	undefined	-	-	-	-	-	-	-	-	-	-	-
chr5-88660312-88661378	1.76e-06	4.63843	0.0079331	1.86e-05	p.I	NULL	LINC00461	0	1067	241	777	undefined	geneBody	intron	undefined	X101289	ENSG00000245526	88507546	88691057	183512	-	0	inside	0	ENSG00000245526	LINC00461
chr12-88518719-88520355	1.76e-06	4.63793	0.00793223	1.86e-05	p.I	NULL	KITLG	0	1637	138	482	undefined	geneBody	exon	utr3	X30072	ENSG00000049130	88492793	88580851	88059	-	0	inside	0	ENSG00000049130	KITLG
chr17-50111444-50111876	1.77e-06	4.63674	0.00793044	1.87e-05	p.I	ITGA3	PDK2	0	433	27	354	undefined	geneBody	exon	utr3	X52605	ENSG00000005882	50094737	50112152	17416	+	0	inside	0	ENSG00000005882	PDK2
chr5-80295700-80296665	1.78e-06	4.63553	0.00792578	1.88e-05	p.I	NULL	SPZ1	22960	966	139	585	undefined	distalIntergenic	intergenic	undefined	-	-	-	-	-	-	-	-	-	-	-
chr8-21743748-21744911	1.78e-06	4.63526	0.00792837	1.88e-05	p.I	NULL	GFRA2	0	1164	95	542	undefined	geneBody	intron	undefined	X122253	ENSG00000168546	21690398	21812357	121960	-	0	inside	0	ENSG00000168546	GFRA2
chr11-27075421-27077109	1.79e-06	4.63486	0.00792515	1.88e-05	p.I	NULL	BBOX1	0	1689	175	792	undefined	geneBody	intron	undefined	X20887	ENSG00000129151	27040725	27127809	87085	+	0	inside	0	ENSG00000129151	BBOX1
chr8-123653448-123654018	1.79e-06	4.63464	0.00792682	1.89e-05	p.I	NULL	AC135166.1	0	571	61	417	promoter3	promoter	intron	undefined	X126706	ENSG00000175946	123645527	123652950	7424	-	497	upstream	497	ENSG00000175946	KLHL38
chr8-128332063-128333388	1.79e-06	4.63447	0.0079267	1.89e-05	p.I	NULL	AC100822.1	0	1326	208	754	undefined	geneBody	intron	undefined	X126951	ENSG00000286034	128323131	128388636	65506	+	0	inside	0	ENSG00000286034	AC100822.1
chr6-86031665-86032382	1.79e-06	4.63383	0.00792388	1.89e-05	p.I	NULL	AL450338.2	33402	718	201	192	undefined	distalIntergenic	intergenic	undefined	-	-	-	-	-	-	-	-	-	-	-
chr8-28489990-28490532	1.82e-06	4.63108	0.00791963	1.92e-05	p.I	NULL	FBXO16	0	543	130	306	promoter4	promoter	exon	utr5	X122711	ENSG00000214050	28348287	28490278	141992	-	0	overlapStart	0	ENSG00000214050	FBXO16
chr4-170011950-170012855	1.82e-06	4.63104	0.00791888	1.92e-05	p.I	NULL	MFAP3L	0	906	86	538	undefined	geneBody	intron	undefined	X96959	ENSG00000198948	169986597	170033031	46435	-	0	inside	0	ENSG00000198948	MFAP3L
chr17-65472225-65473614	1.83e-06	4.63036	0.00791956	1.92e-05	p.I	NULL	LINC02563	13817	1390	139	573	undefined	distalIntergenic	intergenic	undefined	-	-	-	-	-	-	-	-	-	-	-
chr11-69000459-69001085	1.83e-06	4.63004	0.00791914	1.92e-05	p.I	NULL	AP003071.4	0	627	32	477	undefined	geneDownstream	exon	otherExon	X22623	ENSG00000261625	69000765	69002048	1284	-	0	overlapEnd	0	ENSG00000261625	AP003071.4
chr1-21956431-21957176	1.83e-06	4.62969	0.00791732	1.93e-05	p.I	NULL	HSPG2	19121	746	56	524	undefined	distalIntergenic	intergenic	undefined	-	-	-	-	-	-	-	-	-	-	-
chr2-28390083-28390825	1.83e-06	4.62935	0.00791817	1.93e-05	p.I	NULL	AC104695.2	0	743	25	388	promoter1	promoter	intron	undefined	X63057	ENSG00000075426	28392448	28417317	24870	+	1622	upstream	1622	ENSG00000075426	FOSL2
chr2-130726721-130728574	1.84e-06	4.62906	0.00791773	1.93e-05	p.I	NULL	GPR148	496	1854	169	1068	promoter3	promoter	intergenic	undefined	X67522	ENSG00000173302	130729070	130730336	1267	+	495	upstream	495	ENSG00000173302	GPR148
chr7-68321037-68322226	1.84e-06	4.6289	0.00791419	1.93e-05	p.I	NULL	AC093655.1	1361	1190	151	189	promoter1	promoter	intergenic	undefined	X117561	ENSG00000226829	68149548	68319676	170129	-	1360	upstream	1360	ENSG00000226829	AC093655.1
chr6-156719368-156720564	1.84e-06	4.62834	0.00791624	1.94e-05	p.I	NULL	AL355297.3	53653	1197	165	728	undefined	distalIntergenic	intergenic	undefined	-	-	-	-	-	-	-	-	-	-	-
chr9-88193356-88194355	1.84e-06	4.62814	0.00791428	1.94e-05	p.I	NULL	AL353572.4	116381	1000	106	602	undefined	distalIntergenic	intergenic	undefined	-	-	-	-	-	-	-	-	-	-	-
chr20-17590243-17590635	1.85e-06	4.62735	0.00791303	1.95e-05	p.I	DSTN	DSTN	0	393	74	248	undefined	geneBody	intron	undefined	X73957	ENSG00000125868	17570075	17609919	39845	+	0	inside	0	ENSG00000125868	DSTN
chr11-2302946-2303159	1.86e-06	4.62678	0.00791203	1.95e-05	p.I	NULL	C11orf21	0	214	20	101	promoter4	promoter	exon	CDS	X19629	ENSG00000110665	2295645	2303049	7405	-	0	overlapStart	0	ENSG00000110665	C11orf21
chr12-42744304-42744855	1.96e-06	4.61545	0.00789066	2.05e-05	p.I	NULL	LINC02450	27184	552	121	274	undefined	distalIntergenic	intergenic	undefined	-	-	-	-	-	-	-	-	-	-	-
chr3-141602374-141603321	1.98e-06	4.61308	0.00788869	2.07e-05	p.I	NULL	RASA2	0	948	155	530	undefined	geneBody	intron	undefined	X87589	ENSG00000155903	141487027	141615356	128330	+	0	inside	0	ENSG00000155903	RASA2
chr3-37651805-37653790	2.02e-06	4.6097	0.00788383	2.1e-05	p.I	ITGA9	ITGA9	0	1986	167	1246	undefined	geneBody	exon	CDS	X82633	ENSG00000144668	37452115	37823507	371393	+	0	inside	0	ENSG00000144668	ITGA9
chr4-150097952-150099130	2.02e-06	4.60925	0.00788219	2.11e-05	p.I	NULL	DCLK2	0	1179	88	448	undefined	geneBody	intron	undefined	X96117	ENSG00000170390	150078445	150257438	178994	+	0	inside	0	ENSG00000170390	DCLK2
chr8-28043457-28043852	2.03e-06	4.60817	0.00787963	2.12e-05	p.I	NULL	NUGGC	0	396	74	128	undefined	geneBody	intron	undefined	X122686	ENSG00000189233	28021964	28083936	61973	-	0	inside	0	ENSG00000189233	NUGGC
chr16-85019923-85020141	2.04e-06	4.60754	0.00786464	2.12e-05	p.I	NULL	KIAA0513	7610	219	36	102	undefined	distalIntergenic	intergenic	undefined	-	-	-	-	-	-	-	-	-	-	-
chr3-168884222-168885419	2.06e-06	4.60496	0.00787542	2.15e-05	p.I	NULL	LINC02082	16775	1198	233	317	undefined	distalIntergenic	intergenic	undefined	-	-	-	-	-	-	-	-	-	-	-
chr8-80619758-80621507	2.09e-06	4.60231	0.00787161	2.17e-05	p.I	ZNF704	ZNF704	6944	1750	96	702	undefined	distalIntergenic	intergenic	undefined	-	-	-	-	-	-	-	-	-	-	-
chr14-31052944-31053490	2.09e-06	4.60208	0.0078683	2.18e-05	p.I	NULL	AP4S1	0	547	119	339	undefined	geneBody	intron	undefined	X36915	ENSG00000100478	31025106	31130996	105891	+	0	inside	0	ENSG00000100478	AP4S1
chr8-127141589-127141950	2.13e-06	4.59818	0.0078544	2.22e-05	p.I	NULL	PCAT1	0	362	87	182	undefined	geneBody	intron	undefined	X126881	ENSG00000254166	127072694	127227541	154848	-	0	inside	0	ENSG00000254166	CASC19
chr8-69941396-69942913	2.13e-06	4.59788	0.00786384	2.22e-05	p.I	SULF1/SLCO5A1	AC079089.1	86425	1518	127	1153	undefined	distalIntergenic	intergenic	undefined	-	-	-	-	-	-	-	-	-	-	-
chr1-160115484-160115809	2.17e-06	4.59409	0.0078561	2.26e-05	p.I	ATP1A2	ATP1A2	0	326	47	140	promoter4	promoter	exon	utr5	X7498	ENSG00000018625	160115759	160143591	27833	+	0	overlapStart	0	ENSG00000018625	ATP1A2
chr7-52897069-52898527	2.18e-06	4.59367	0.00785644	2.26e-05	p.I	NULL	POM121L12	137106	1459	244	545	undefined	distalIntergenic	intergenic	undefined	-	-	-	-	-	-	-	-	-	-	-
chr1-99843558-99844077	2.2e-06	4.59161	0.00784549	2.28e-05	p.I	NULL	AGL	6284	520	119	323	undefined	distalIntergenic	intergenic	undefined	-	-	-	-	-	-	-	-	-	-	-
chr2-30371771-30372339	2.26e-06	4.5862	0.00784249	2.33e-05	p.I	LBH	LINC01936	10761	569	94	239	undefined	distalIntergenic	intergenic	undefined	-	-	-	-	-	-	-	-	-	-	-
chr4-174147488-174148170	2.28e-06	4.58375	0.00783688	2.36e-05	p.I	NULL	LINC02268	0	683	106	424	undefined	geneBody	intron	undefined	X97103	ENSG00000250957	174135055	174154637	19583	-	0	inside	0	ENSG00000250957	AC012055.1
chrX-11663992-11666039	2.32e-06	4.58078	0.00783362	2.39e-05	p.I	ARHGAP6	ARHGAP6	0	2048	160	1247	promoter4	promoter	exon	utr5	X134049	ENSG00000047648	11117651	11665920	548270	-	0	overlapStart	0	ENSG00000047648	ARHGAP6
chr11-75733378-75734306	2.34e-06	4.57845	0.00782846	2.42e-05	p.I	NULL	MOGAT2	420	929	83	442	undefined	geneDownstream	intergenic	undefined	X23101	ENSG00000166391	75717838	75732958	15121	+	419	downstream	419	ENSG00000166391	MOGAT2
chr4-177861651-177863095	2.37e-06	4.57624	0.00781912	2.44e-05	p.I	LINC01098/LINC01099	LINC01098	0	1445	67	1146	undefined	geneBody	intron	undefined	X97197	ENSG00000251504	177729638	177907936	178299	-	0	inside	0	ENSG00000251504	LINC01099
chr22-25362068-25363228	2.37e-06	4.57624	0.00782611	2.44e-05	p.I	NULL	LRP5L	0	1161	45	281	undefined	geneBody	exon	utr5	X78976	ENSG00000100068	25351418	25405377	53960	-	0	inside	0	ENSG00000100068	LRP5L
chr12-106020279-106021931	2.4e-06	4.5731	0.00782109	2.48e-05	p.I	NUAK1	AC011595.2	29030	1653	118	576	undefined	distalIntergenic	intergenic	undefined	-	-	-	-	-	-	-	-	-	-	-
chr16-22705604-22706138	2.41e-06	4.57264	0.00781524	2.48e-05	p.I	HS3ST2	AC009021.1	92121	535	92	386	undefined	distalIntergenic	intergenic	undefined	-	-	-	-	-	-	-	-	-	-	-
chr9-68437309-68438249	2.43e-06	4.57089	0.00781601	2.5e-05	p.I	NULL	PGM5	0	941	181	597	undefined	geneBody	intron	undefined	X129430	ENSG00000154330	68328308	68531061	202754	+	0	inside	0	ENSG00000154330	PGM5
chr20-36149400-36149766	2.44e-06	4.56952	0.00781414	2.51e-05	p.I	NULL	EPB41L1	0	367	48	179	undefined	geneBody	intron	undefined	X74844	ENSG00000232406	36147334	36155760	8427	-	0	inside	0	ENSG00000232406	AL121895.1
chr10-19467893-19468839	2.5e-06	4.56452	0.00780402	2.57e-05	p.I	NULL	MALRD1	0	947	151	720	undefined	geneBody	intron	undefined	X13160	ENSG00000204740	19048801	19790401	741601	+	0	inside	0	ENSG00000204740	MALRD1
chr14-90545408-90546664	2.52e-06	4.56339	0.00780472	2.58e-05	p.I	NULL	TTC7B	0	1257	91	770	undefined	geneBody	intron	undefined	X39580	ENSG00000165914	90524564	90816479	291916	-	0	inside	0	ENSG00000165914	TTC7B
chr8-85861435-85861848	2.56e-06	4.55951	0.00779438	2.63e-05	p.I	NULL	AC100801.1	0	414	113	181	promoter4	promoter	exon	otherExon	X124800	ENSG00000285768	85851446	85861562	10117	-	0	overlapStart	0	ENSG00000285768	LINC02849
chr6-117396069-117396475	2.61e-06	4.55584	0.00778425	2.67e-05	p.I	NULL	ROS1	0	407	150	229	undefined	geneBody	exon	CDS	X111322	ENSG00000047936	117288300	117425855	137556	-	0	inside	0	ENSG00000047936	ROS1
chr6-151702816-151703599	2.62e-06	4.55478	0.00778715	2.68e-05	p.I	NULL	ESR1	0	784	101	306	undefined	geneBody	intron	undefined	X113114	ENSG00000091831	151656691	152129619	472929	+	0	inside	0	ENSG00000091831	ESR1
chr8-37726342-37727781	2.81e-06	4.54024	0.00776413	2.86e-05	p.I	NULL	AC138356.3	0	1440	148	625	undefined	geneBody	exon	otherExon	X123054	ENSG00000253181	37717579	37733756	16178	+	0	inside	0	ENSG00000253181	AC138356.3
chr6-53942849-53943783	2.83e-06	4.53891	0.00776209	2.88e-05	p.I	NULL	MLIP	0	935	207	691	undefined	geneBody	intron	undefined	X109261	ENSG00000236740	53930022	53997667	67646	+	0	inside	0	ENSG00000236740	AL033384.1
chr1-200183901-200184603	2.86e-06	4.53671	0.00775359	2.9e-05	p.I	NR5A2	NR5A2	6481	703	161	411	undefined	distalIntergenic	intergenic	undefined	-	-	-	-	-	-	-	-	-	-	-
chr2-198957146-198957552	2.87e-06	4.53592	0.00775047	2.91e-05	p.I	NULL	AC020718.1	0	407	121	209	undefined	geneBody	intron	undefined	X70296	ENSG00000231557	198882573	199071791	189219	-	0	inside	0	ENSG00000231557	AC020718.1
chr16-75445304-75446042	2.9e-06	4.53322	0.0077502	2.95e-05	p.I	NULL	TMEM170A	0	739	77	436	undefined	geneBody	exon	utr3	X48430	ENSG00000166822	75443054	75465497	22444	-	0	inside	0	ENSG00000166822	TMEM170A
chr8-28062920-28063591	2.95e-06	4.5298	0.00774379	2.99e-05	p.I	NULL	NUGGC	0	672	81	367	undefined	geneBody	intron	undefined	X122690	ENSG00000189233	28021964	28083936	61973	-	0	inside	0	ENSG00000189233	NUGGC
chr8-37625489-37626114	2.98e-06	4.52801	0.00774288	3.02e-05	p.I	NULL	AC137579.2	0	626	92	395	promoter4	promoter	exon	otherExon	X123042	ENSG00000254306	37600537	37625873	25337	-	0	overlapStart	0	ENSG00000254306	AC137579.2
chr21-42096643-42096989	2.99e-06	4.52732	0.00774164	3.02e-05	p.I	NULL	UMODL1	0	347	53	127	undefined	geneBody	intron	undefined	X77913	ENSG00000177398	42062959	42143453	80495	+	0	inside	0	ENSG00000177398	UMODL1
chr1-111673537-111674138	3.01e-06	4.526	0.0077369	3.04e-05	p.I	NULL	RAP1A	0	602	59	140	undefined	geneBody	intron	undefined	X6191	ENSG00000116473	111542218	111716691	174474	+	0	inside	0	ENSG00000116473	RAP1A
chr2-239943732-239944516	3.02e-06	4.52468	0.00773575	3.06e-05	p.I	NULL	NDUFA10	0	785	62	404	undefined	geneBody	intron	undefined	X72837	ENSG00000130414	239892450	240025345	132896	-	0	inside	0	ENSG00000130414	NDUFA10
chr10-47220856-47221630	3.11e-06	4.51888	0.00772514	3.14e-05	p.I	NULL	GDF10	78567	775	128	612	undefined	distalIntergenic	intergenic	undefined	-	-	-	-	-	-	-	-	-	-	-
chr19-50234169-50234776	3.13e-06	4.51711	0.00772164	3.16e-05	p.I	MYH14	MYH14	0	608	85	472	undefined	geneBody	intron	undefined	X60982	ENSG00000105357	50188186	50310542	122357	+	0	inside	0	ENSG00000105357	MYH14
chr1-47828837-47829386	3.16e-06	4.51532	0.00772061	3.19e-05	p.I	TRABD2B	TRABD2B	0	550	49	355	undefined	geneBody	intron	undefined	X3303	ENSG00000269113	47760528	47997385	236858	-	0	inside	0	ENSG00000269113	TRABD2B
chr1-10725020-10725395	3.19e-06	4.51351	0.00771813	3.21e-05	p.I	NULL	CASZ1	0	376	72	210	undefined	geneBody	intron	undefined	X778	ENSG00000130940	10636604	10796650	160047	-	0	inside	0	ENSG00000130940	CASZ1
chr20-4518940-4519884	3.19e-06	4.51347	0.00771718	3.21e-05	p.I	NULL	AL121781.1	0	945	166	617	undefined	geneBody	intron	undefined	X73339	ENSG00000238282	4475638	4525200	49563	+	0	inside	0	ENSG00000238282	AL121781.1
chr12-110108883-110109832	3.21e-06	4.51215	0.00771689	3.23e-05	p.I	ATP2A2	IFT81	14503	950	91	593	undefined	distalIntergenic	intergenic	undefined	-	-	-	-	-	-	-	-	-	-	-
chr6-134797517-134798129	3.22e-06	4.51112	0.00771323	3.25e-05	p.I	NULL	AL121970.1	90168	613	142	405	undefined	distalIntergenic	intergenic	undefined	-	-	-	-	-	-	-	-	-	-	-
chr3-32108872-32109657	3.26e-06	4.50894	0.00771069	3.28e-05	p.I	NULL	GPD1L	0	786	68	593	undefined	geneBody	intron	undefined	X82329	ENSG00000152642	32105689	32168713	63025	+	0	inside	0	ENSG00000152642	GPD1L
chr2-137091577-137091997	3.28e-06	4.50761	0.00770236	3.3e-05	p.I	NULL	THSD7B	0	421	108	132	undefined	geneBody	intron	undefined	X67751	ENSG00000144229	136765545	137677718	912174	+	0	inside	0	ENSG00000144229	THSD7B
chr10-59708742-59710516	3.31e-06	4.50527	0.00770499	3.33e-05	p.I	SLC16A9	SLC16A9	0	1775	152	1218	undefined	geneBody	exon	utr5	X15186	ENSG00000165449	59650761	59736002	85242	-	0	inside	0	ENSG00000165449	SLC16A9
chr15-23403369-23404061	3.34e-06	4.5035	0.00770168	3.36e-05	p.I	NULL	AC100756.4	0	693	119	420	promoter4	promoter	exon	otherExon	X40678	ENSG00000286598	23403848	23407335	3488	+	0	overlapStart	0	ENSG00000286598	AC100756.4
chr10-17882298-17882916	3.37e-06	4.50195	0.00769344	3.38e-05	p.I	CACNB2	MRC1	0	619	155	407	undefined	geneBody	intron	undefined	X13106	ENSG00000260314	17809348	17911164	101817	+	0	inside	0	ENSG00000260314	MRC1
chr16-4217731-4218093	3.39e-06	4.50065	0.00769411	3.4e-05	p.I	NULL	SRL	0	363	50	108	undefined	geneBody	intron	undefined	X45729	ENSG00000185739	4189374	4242080	52707	-	0	inside	0	ENSG00000185739	SRL
chr3-148614545-148615110	3.39e-06	4.50034	0.00769203	3.4e-05	p.I	NULL	AC069410.1	22618	566	179	398	undefined	distalIntergenic	intergenic	undefined	-	-	-	-	-	-	-	-	-	-	-
chr8-26824534-26824739	3.4e-06	4.50009	0.0076728	3.41e-05	p.I	NULL	ADRA1A	0	206	37	114	undefined	geneBody	intron	undefined	X122595	ENSG00000120907	26748150	26867278	119129	-	0	inside	0	ENSG00000120907	ADRA1A
chr18-50637679-50639106	3.41e-06	4.49922	0.00769229	3.42e-05	p.I	NULL	MAPK4	0	1428	74	492	undefined	geneBody	intron	undefined	X56696	ENSG00000141639	50560087	50731826	171740	+	0	inside	0	ENSG00000141639	MAPK4
chr5-90070993-90071342	3.42e-06	4.49874	0.00767661	3.43e-05	p.I	NULL	AC113167.1	80110	350	65	180	undefined	distalIntergenic	intergenic	undefined	-	-	-	-	-	-	-	-	-	-	-
chr1-30888171-30888814	3.5e-06	4.49396	0.00768542	3.5e-05	p.I	NULL	SDC3	0	644	80	407	undefined	geneBody	intron	undefined	X2161	ENSG00000162512	30869466	30908758	39293	-	0	inside	0	ENSG00000162512	SDC3
chr2-40666278-40666784	3.5e-06	4.49382	0.00768117	3.5e-05	p.I	NULL	AC007317.1	0	507	121	222	undefined	geneBody	intron	undefined	X63754	ENSG00000285898	40591285	40679604	88320	+	0	inside	0	ENSG00000285898	AC007317.1
chr5-15260192-15261869	3.56e-06	4.4902	0.00767839	3.55e-05	p.I	NULL	LINC02149	0	1678	143	1278	undefined	geneBody	intron	undefined	X98393	ENSG00000249332	15112120	15266541	154422	-	0	inside	0	ENSG00000249332	LINC02149
chr10-91642503-91644427	3.59e-06	4.48848	0.00767426	3.58e-05	p.I	NULL	PPP1R3C	9432	1925	123	598	undefined	distalIntergenic	intergenic	undefined	-	-	-	-	-	-	-	-	-	-	-
chr20-48697579-48698772	3.6e-06	4.48785	0.00767505	3.59e-05	p.I	NULL	PREX1	0	1194	94	398	undefined	geneBody	intron	undefined	X75673	ENSG00000124126	48624252	48827999	203748	-	0	inside	0	ENSG00000124126	PREX1
chr9-79741960-79742916	3.6e-06	4.48742	0.00767258	3.6e-05	p.I	NULL	TLE4	15078	957	224	619	undefined	distalIntergenic	intergenic	undefined	-	-	-	-	-	-	-	-	-	-	-
chr17-9095397-9095688	3.63e-06	4.48571	0.00766636	3.62e-05	p.I	NULL	NTN1	0	292	72	177	undefined	geneBody	intron	undefined	X50218	ENSG00000065320	9021510	9244000	222491	+	0	inside	0	ENSG00000065320	NTN1
chr17-9225361-9225736	3.65e-06	4.48482	0.00766767	3.64e-05	p.I	NTN1	NTN1	0	376	34	129	undefined	geneBody	intron	undefined	X50233	ENSG00000065320	9021510	9244000	222491	+	0	inside	0	ENSG00000065320	NTN1
chr21-37658251-37659483	3.65e-06	4.48453	0.00766808	3.64e-05	p.I	NULL	AP001407.1	0	1233	109	708	undefined	geneBody	exon	otherExon	X77595	ENSG00000286717	37593977	37661496	67520	+	0	inside	0	ENSG00000286717	AP001407.1
chr10-77562676-77563347	3.66e-06	4.48435	0.00766848	3.64e-05	p.I	KCNMA1	KCNMA1	0	672	75	222	undefined	geneBody	intron	undefined	X16271	ENSG00000156113	76869601	77638369	768769	-	0	inside	0	ENSG00000156113	KCNMA1
chr11-119317067-119317273	3.66e-06	4.48395	0.00766817	3.65e-05	p.I	MCAM	MCAM	0	207	29	116	undefined	geneBody	exon	utr5	X25014	ENSG00000076706	119308529	119321521	12993	-	0	inside	0	ENSG00000076706	MCAM
chr14-84090384-84091331	3.68e-06	4.48297	0.00765885	3.66e-05	p.I	NULL	AL356807.1	0	948	77	654	undefined	geneBody	intron	undefined	X39359	ENSG00000285826	83986776	84140544	153769	-	0	inside	0	ENSG00000285826	AL356807.1
chr7-114789903-114790859	3.68e-06	4.4829	0.00766412	3.66e-05	p.I	NULL	FOXP2	96131	957	145	795	undefined	distalIntergenic	intergenic	undefined	-	-	-	-	-	-	-	-	-	-	-
chr5-42566197-42567186	3.73e-06	4.48013	0.00765995	3.71e-05	p.I	NULL	GHR	0	990	83	669	undefined	geneBody	intron	undefined	X99232	ENSG00000112964	42423439	42721878	298440	+	0	inside	0	ENSG00000112964	GHR
chr12-64675695-64676111	3.73e-06	4.48008	0.00766167	3.71e-05	p.I	RASSF3	RASSF3	0	417	57	259	undefined	geneBody	intron	undefined	X29343	ENSG00000153179	64507001	64697564	190564	+	0	inside	0	ENSG00000153179	RASSF3
chr1-22814632-22815243	3.74e-06	4.47949	0.00765947	3.72e-05	p.I	NULL	EPHB2	0	612	49	314	undefined	geneBody	intron	undefined	X1583	ENSG00000133216	22710839	22921500	210662	+	0	inside	0	ENSG00000133216	EPHB2
chr1-17531579-17532456	3.76e-06	4.4783	0.00765848	3.74e-05	p.I	ARHGEF10L	ARHGEF10L	7242	878	84	371	undefined	distalIntergenic	intergenic	undefined	-	-	-	-	-	-	-	-	-	-	-
chr10-112295917-112296786	3.85e-06	4.47357	0.00764894	3.81e-05	p.I	AL136119.1/GPAM	TECTB	0	870	133	539	undefined	geneBody	intron	undefined	X18137	ENSG00000119913	112283400	112305038	21639	+	0	inside	0	ENSG00000119913	TECTB
chr17-8543216-8543543	3.89e-06	4.47092	0.00764526	3.86e-05	p.I	NDEL1/MYH10/PIK3R5	MYH10	0	328	75	142	undefined	geneBody	intron	undefined	X50158	ENSG00000133026	8474205	8630761	156557	-	0	inside	0	ENSG00000133026	MYH10
chr22-24118771-24119330	3.91e-06	4.4699	0.00764197	3.87e-05	p.I	NULL	CABIN1	0	560	69	445	undefined	geneBody	intron	undefined	X78842	ENSG00000099991	24011192	24178628	167437	+	0	inside	0	ENSG00000099991	CABIN1
chr20-38246518-38247352	3.94e-06	4.46845	0.00763883	3.9e-05	p.I	KIAA1755	KIAA1755	0	835	49	452	undefined	geneBody	intron	undefined	X75009	ENSG00000149633	38210503	38260772	50270	-	0	inside	0	ENSG00000149633	KIAA1755
chr8-41772850-41773505	3.96e-06	4.46728	0.00763679	3.92e-05	p.I	NULL	ANK1	0	656	67	485	undefined	geneBody	intron	undefined	X123341	ENSG00000029534	41653220	41896762	243543	-	0	inside	0	ENSG00000029534	ANK1
chr11-69013219-69013499	3.97e-06	4.46706	0.00763918	3.92e-05	p.I	MRGPRF	MRGPRF	0	281	24	163	promoter4	promoter	exon	utr5	X22625	ENSG00000172935	69004395	69013382	8988	-	0	overlapStart	0	ENSG00000172935	MRGPRF
chr22-28912842-28913170	3.98e-06	4.46645	0.0076375	3.93e-05	p.I	ZNRF3	ZNRF3	0	329	61	159	undefined	geneBody	intron	undefined	X79236	ENSG00000183579	28883572	29057488	173917	+	0	inside	0	ENSG00000183579	ZNRF3
chr12-94073229-94075729	4.04e-06	4.46315	0.00763277	3.99e-05	p.I	NULL	PLXNC1	72848	2501	100	2272	undefined	distalIntergenic	intergenic	undefined	-	-	-	-	-	-	-	-	-	-	-
chr9-92501495-92502225	4.05e-06	4.46278	0.00763129	3.99e-05	p.I	NULL	CENPP	0	731	92	323	undefined	geneBody	intron	undefined	X130689	ENSG00000106823	92493554	92536655	43102	-	0	inside	0	ENSG00000106823	ECM2
chr14-103867175-103867933	4.05e-06	4.46268	0.00763036	4e-05	p.I	NULL	AL132712.1	0	759	95	531	undefined	geneBody	intron	undefined	X40396	ENSG00000258534	103854366	103880111	25746	-	0	inside	0	ENSG00000258534	AL132712.1
chr3-30354002-30355117	4.1e-06	4.45998	0.00762688	4.04e-05	p.I	NULL	AC025614.2	48965	1116	134	559	undefined	distalIntergenic	intergenic	undefined	-	-	-	-	-	-	-	-	-	-	-
chr17-55709487-55711221	4.11e-06	4.45948	0.00762449	4.05e-05	p.I	NULL	TMEM100	8406	1735	76	704	undefined	distalIntergenic	intergenic	undefined	-	-	-	-	-	-	-	-	-	-	-
chr6-34297134-34297445	4.13e-06	4.45808	0.00762036	4.08e-05	p.I	NULL	NUDT3	0	312	65	129	undefined	geneBody	intron	undefined	X108178	ENSG00000272325	34279679	34392669	112991	-	0	inside	0	ENSG00000272325	NUDT3
chr6-149064070-149065083	4.16e-06	4.4567	0.00762033	4.1e-05	p.I	NULL	UST	0	1014	96	766	undefined	geneBody	intron	undefined	X112902	ENSG00000111962	148747030	149076990	329961	+	0	inside	0	ENSG00000111962	UST
chr17-49776582-49777394	4.17e-06	4.45608	0.00761995	4.11e-05	p.I	ITGA3/COL1A1	FAM117A	0	813	96	483	undefined	geneBody	intron	undefined	X52569	ENSG00000121104	49710332	49789180	78849	-	0	inside	0	ENSG00000121104	FAM117A
chr2-26720277-26721088	4.18e-06	4.45584	0.00761977	4.12e-05	p.I	NULL	KCNK3	0	812	70	219	undefined	geneBody	intron	undefined	X62914	ENSG00000171303	26692690	26733420	40731	+	0	inside	0	ENSG00000171303	KCNK3
chr17-64988321-64989373	4.21e-06	4.45408	0.00761612	4.15e-05	p.I	NULL	GNA13	19916	1053	88	879	undefined	distalIntergenic	intergenic	undefined	-	-	-	-	-	-	-	-	-	-	-
chr7-56115789-56116758	4.26e-06	4.45147	0.0076112	4.2e-05	p.I	NULL	NUPR2	0	970	136	637	promoter4	promoter	exon	utr5	X117360	ENSG00000185290	56114681	56116417	1737	-	0	overlapStart	0	ENSG00000185290	NUPR2
chr6-155509814-155510446	4.28e-06	4.45072	0.00761009	4.21e-05	p.I	NULL	NOX3	53975	633	175	293	undefined	distalIntergenic	intergenic	undefined	-	-	-	-	-	-	-	-	-	-	-
chr5-115735144-115736659	4.3e-06	4.44971	0.00760674	4.23e-05	p.I	CDO1/LINCADL/LVRN	AC008549.1	2319	1516	133	675	undefined	upstream	intergenic	undefined	X102296	ENSG00000248709	115738978	115756543	17566	+	2318	upstream	2318	ENSG00000248709	AC008549.1
chr2-230643548-230643904	4.3e-06	4.44968	0.00755693	4.23e-05	p.I	SP140L/SP100	LINC01907	46161	357	64	122	undefined	distalIntergenic	intergenic	undefined	-	-	-	-	-	-	-	-	-	-	-
chr16-77637696-77638457	4.32e-06	4.44868	0.00760697	4.25e-05	p.I	VAT1L	LINC02131	27015	762	172	440	undefined	distalIntergenic	intergenic	undefined	-	-	-	-	-	-	-	-	-	-	-
chr15-71411713-71412548	4.33e-06	4.44821	0.00760667	4.26e-05	p.I	THSD4	THSD4	0	836	164	445	undefined	geneBody	exon	CDS	X43419	ENSG00000187720	71096952	71783383	686432	+	0	inside	0	ENSG00000187720	THSD4
chr4-40877783-40879290	4.35e-06	4.4471	0.00760485	4.28e-05	p.I	RBM47/NSUN7/LIMCH1	APBB2	0	1508	119	1005	undefined	geneBody	intron	undefined	X92138	ENSG00000163697	40810027	41216714	406688	-	0	inside	0	ENSG00000163697	APBB2
chr11-62104952-62106179	4.41e-06	4.44415	0.00759991	4.33e-05	p.I	NULL	AP002793.1	10291	1228	140	297	undefined	distalIntergenic	intergenic	undefined	-	-	-	-	-	-	-	-	-	-	-
chr7-83162033-83163195	4.41e-06	4.44412	0.00759843	4.33e-05	p.I	PCLO	PCLO	0	1163	228	576	promoter4	promoter	exon	utr5	X118244	ENSG00000186472	82754012	83162930	408919	-	0	overlapStart	0	ENSG00000186472	PCLO
chr7-120167708-120168404	4.53e-06	4.4386	0.0075815	4.44e-05	p.I	KCND2	AC004946.1	0	697	98	555	undefined	geneBody	exon	otherExon	X119758	ENSG00000233969	120166443	120186064	19622	+	0	inside	0	ENSG00000233969	AC004946.2
chr3-195234413-195234934	4.56e-06	4.43714	0.00758555	4.47e-05	p.I	NULL	XXYLT1	0	522	108	294	undefined	geneBody	intron	undefined	X90274	ENSG00000173950	195068284	195271159	202876	-	0	inside	0	ENSG00000173950	XXYLT1
chr6-39496850-39497418	4.58e-06	4.43592	0.00758419	4.49e-05	p.I	NULL	KIF6	0	569	185	250	undefined	geneBody	intron	undefined	X108566	ENSG00000164627	39329990	39725408	395419	-	0	inside	0	ENSG00000164627	KIF6
chr22-27278816-27279233	4.63e-06	4.43395	0.00757218	4.53e-05	p.I	NULL	AL020994.3	0	418	122	239	undefined	geneBody	intron	undefined	X79107	ENSG00000233574	27276240	27286349	10110	+	0	inside	0	ENSG00000233574	AL020994.3
chr9-4872867-4873769	4.71e-06	4.43028	0.0075761	4.6e-05	p.I	RCL1/JAK2/INSL6	RCL1	0	903	156	413	undefined	geneBody	intron	undefined	X128003	ENSG00000120158	4792944	4885917	92974	+	0	inside	0	ENSG00000120158	RCL1
chr20-40749724-40750919	4.78e-06	4.42711	0.00756993	4.66e-05	p.I	NULL	AL035665.2	0	1196	77	470	undefined	geneBody	intron	undefined	X75162	ENSG00000286972	40717257	40758636	41380	+	0	inside	0	ENSG00000286972	AL035665.2
chr2-30527493-30527722	4.79e-06	4.42665	0.0075513	4.67e-05	p.I	NULL	LCLAT1	0	230	59	146	undefined	geneBody	intron	undefined	X63186	ENSG00000172954	30447226	30644225	197000	+	0	inside	0	ENSG00000172954	LCLAT1
chr10-94199320-94199887	4.81e-06	4.42556	0.00756391	4.69e-05	p.I	NULL	PLCE1	0	568	113	387	undefined	geneBody	intron	undefined	X17204	ENSG00000138193	94030812	94332823	302012	+	0	inside	0	ENSG00000138193	PLCE1
chr20-40286795-40287833	4.82e-06	4.42487	0.00756555	4.7e-05	p.I	NULL	AL009050.1	160438	1039	148	608	undefined	distalIntergenic	intergenic	undefined	-	-	-	-	-	-	-	-	-	-	-
chr1-41557910-41559189	4.84e-06	4.42405	0.00756405	4.72e-05	p.I	NULL	HIVEP3	0	1280	146	860	undefined	geneBody	intron	undefined	X2889	ENSG00000127124	41506365	42035925	529561	-	0	inside	0	ENSG00000127124	HIVEP3
chr22-49021881-49022581	4.93e-06	4.42004	0.00755674	4.8e-05	p.I	NULL	AL078622.1	24903	701	57	347	undefined	distalIntergenic	intergenic	undefined	-	-	-	-	-	-	-	-	-	-	-
chr19-40791176-40792085	5.04e-06	4.41561	0.00755083	4.89e-05	p.I	NULL	RAB4B	0	910	96	350	undefined	geneBody	intron	undefined	X60190	ENSG00000282951	40779780	40796943	17164	-	0	inside	0	ENSG00000282951	AC008537.4
chr4-158209740-158210687	5.05e-06	4.41506	0.00754997	4.9e-05	p.I	FAM198B-AS1	TMEM144	0	948	167	725	undefined	geneBody	exon	utr5	X96608	ENSG00000164124	158201604	158255416	53813	+	0	inside	0	ENSG00000164124	TMEM144
chr21-39114819-39115853	5.09e-06	4.41334	0.00754622	4.94e-05	p.I	NULL	AF064858.1	51925	1035	73	432	undefined	distalIntergenic	intergenic	undefined	-	-	-	-	-	-	-	-	-	-	-
chr2-31302407-31304092	5.13e-06	4.41146	0.00754325	4.98e-05	p.I	NULL	XDH	30229	1686	127	906	undefined	distalIntergenic	intergenic	undefined	-	-	-	-	-	-	-	-	-	-	-
chr9-16985473-16986419	5.16e-06	4.41051	0.007542	5e-05	p.I	NULL	AL162725.2	0	947	163	568	undefined	geneBody	intron	undefined	X128586	ENSG00000237153	16917511	17114122	196612	+	0	inside	0	ENSG00000237153	AL162725.2
chr16-24063500-24063832	5.19e-06	4.40906	0.00752183	5.03e-05	p.I	NULL	PRKCB	0	333	41	244	undefined	geneBody	intron	undefined	X46642	ENSG00000166501	23835983	24220611	384629	+	0	inside	0	ENSG00000166501	PRKCB
chr3-134829683-134830011	5.23e-06	4.40732	0.00752944	5.06e-05	p.I	NULL	EPHB1	0	329	98	154	undefined	geneBody	intron	undefined	X87293	ENSG00000154928	134597801	135260467	662667	+	0	inside	0	ENSG00000154928	EPHB1
chr5-149372020-149372384	5.33e-06	4.40322	0.00752826	5.15e-05	p.I	CARMN	IL17B	0	365	32	255	promoter4	promoter	exon	otherExon	X104173	ENSG00000253865	149372174	149375116	2943	+	0	overlapStart	0	ENSG00000253865	AC131025.1
chr4-110668084-110668545	5.34e-06	4.40303	0.007522	5.16e-05	p.I	NULL	PITX2	25961	462	57	347	undefined	distalIntergenic	intergenic	undefined	-	-	-	-	-	-	-	-	-	-	-
chr8-39992720-39993256	5.36e-06	4.40229	0.00752565	5.17e-05	p.I	NULL	AC007991.3	0	537	97	398	undefined	geneBody	intron	undefined	X123208	ENSG00000188676	39934614	40016391	81778	+	0	inside	0	ENSG00000188676	IDO2
chr14-87627800-87628589	5.37e-06	4.40166	0.00752628	5.19e-05	p.I	NULL	LINC02330	5790	790	230	514	undefined	distalIntergenic	intergenic	undefined	-	-	-	-	-	-	-	-	-	-	-
chr10-110262747-110263649	5.38e-06	4.4013	0.00752614	5.19e-05	p.I	MXI1/RBM20	MXI1	0	903	189	582	undefined	geneBody	intron	undefined	X18000	ENSG00000119950	110207605	110287365	79761	+	0	inside	0	ENSG00000119950	MXI1
chr3-57068018-57069076	5.4e-06	4.40036	0.00752304	5.21e-05	p.I	NULL	ARHGEF3	0	1059	105	566	undefined	geneBody	intron	undefined	X83805	ENSG00000186451	57060664	57075432	14769	+	0	inside	0	ENSG00000186451	SPATA12
chr12-80052744-80053697	5.42e-06	4.39968	0.00752309	5.23e-05	p.I	PPP1R12A	OTOGL	45840	954	144	462	undefined	distalIntergenic	intergenic	undefined	-	-	-	-	-	-	-	-	-	-	-
chr7-18200261-18201152	5.43e-06	4.39918	0.00751674	5.24e-05	p.I	HDAC9	HDAC9	0	892	62	114	undefined	geneBody	intron	undefined	X115400	ENSG00000048052	18086949	19002416	915468	+	0	inside	0	ENSG00000048052	HDAC9
chr6-56505603-56506159	5.5e-06	4.39642	0.00751671	5.3e-05	p.I	NULL	DST	0	557	102	402	undefined	geneBody	intron	undefined	X109380	ENSG00000151914	56457987	56954649	496663	-	0	inside	0	ENSG00000151914	DST
chr9-83405602-83406213	5.58e-06	4.39346	0.00750868	5.37e-05	p.I	NULL	FRMD3	0	612	56	128	undefined	geneBody	intron	undefined	X130142	ENSG00000172159	83242990	83538546	295557	-	0	inside	0	ENSG00000172159	FRMD3
chr4-75142151-75143116	5.61e-06	4.39228	0.00750815	5.39e-05	p.I	PARM1	LINC02562	57434	966	197	426	undefined	distalIntergenic	intergenic	undefined	-	-	-	-	-	-	-	-	-	-	-
chr21-38903384-38904124	5.62e-06	4.39182	0.00750901	5.4e-05	p.I	NULL	AP001042.1	0	741	72	562	undefined	geneDownstream	exon	otherExon	X77723	ENSG00000229925	38888772	38903905	15134	+	0	overlapEnd	0	ENSG00000229925	AP001043.1
chr17-74379243-74380894	5.63e-06	4.39155	0.00750949	5.41e-05	p.I	NULL	GPR142	6621	1652	137	995	undefined	distalIntergenic	intergenic	undefined	-	-	-	-	-	-	-	-	-	-	-
chr12-41812166-41812450	5.63e-06	4.39127	0.00749867	5.41e-05	p.I	NULL	AC090630.1	17448	285	52	138	undefined	distalIntergenic	intergenic	undefined	-	-	-	-	-	-	-	-	-	-	-
chr7-25950188-25951756	5.65e-06	4.39051	0.00750723	5.43e-05	p.I	NULL	AC010719.1	785	1569	172	1193	promoter2	promoter	intergenic	undefined	X115759	ENSG00000270933	25948657	25949403	747	-	784	upstream	784	ENSG00000270933	AC010719.1
chr17-31842342-31843863	5.68e-06	4.38957	0.00750632	5.45e-05	p.I	AC007923.4	COPRS	8008	1522	116	950	undefined	distalIntergenic	intergenic	undefined	-	-	-	-	-	-	-	-	-	-	-
chr6-72948742-72949304	5.71e-06	4.3885	0.00750218	5.48e-05	p.I	KCNQ5	KCNQ5	0	563	79	337	undefined	geneBody	intron	undefined	X109696	ENSG00000185760	72621792	73198851	577060	+	0	inside	0	ENSG00000185760	KCNQ5
chr16-79707559-79708298	5.77e-06	4.38629	0.00749919	5.53e-05	p.I	NULL	LINC01229	0	740	102	502	undefined	geneBody	intron	undefined	X48620	ENSG00000260876	79676048	79809716	133669	+	0	inside	0	ENSG00000260876	LINC01229
chr13-113400578-113401297	5.85e-06	4.38299	0.00749397	5.61e-05	p.I	NULL	ADPRHL1	0	720	58	484	undefined	geneBody	exon	utr3	X36384	ENSG00000153531	113399610	113453524	53915	-	0	inside	0	ENSG00000153531	ADPRHL1
chr3-165462671-165462987	5.87e-06	4.38245	0.00745945	5.62e-05	p.I	NULL	LINC01322	0	317	39	187	undefined	geneBody	intron	undefined	X88708	ENSG00000244128	165206929	165846519	639591	+	0	inside	0	ENSG00000244128	LINC01322
chr12-5046972-5047486	5.98e-06	4.37827	0.00748624	5.72e-05	p.I	NULL	KCNA5	184	515	43	327	undefined	geneDownstream	intergenic	undefined	X26330	ENSG00000130037	5043879	5046788	2910	+	183	downstream	183	ENSG00000130037	KCNA5
chr20-63803525-63803773	5.99e-06	4.3779	0.00744808	5.73e-05	p.I	DNAJC5	ZBTB46	0	249	26	157	undefined	geneBody	intron	undefined	X76488	ENSG00000130584	63743666	63832038	88373	-	0	inside	0	ENSG00000130584	ZBTB46
chr19-2602229-2602835	6e-06	4.37747	0.00748547	5.74e-05	p.I	NULL	GNG7	0	607	120	372	undefined	geneBody	intron	undefined	X58049	ENSG00000176533	2511219	2702694	191476	-	0	inside	0	ENSG00000176533	GNG7
chr13-44223938-44225133	6.08e-06	4.3746	0.00748027	5.81e-05	p.I	NULL	SMIM2-AS1	0	1196	105	656	undefined	geneBody	intron	undefined	X34087	ENSG00000227258	44110451	44240517	130067	+	0	inside	0	ENSG00000227258	SMIM2-AS1
chr11-128768816-128769197	6.1e-06	4.37416	0.00747594	5.82e-05	p.I	NULL	FLI1	0	382	51	188	undefined	geneBody	intron	undefined	X25624	ENSG00000151702	128686535	128813267	126733	+	0	inside	0	ENSG00000151702	FLI1
chr10-6297520-6298425	6.19e-06	4.37096	0.0074737	5.9e-05	p.I	NULL	LINC02649	0	906	99	638	undefined	geneBody	intron	undefined	X12437	ENSG00000215244	6271169	6353827	82659	+	0	inside	0	ENSG00000215244	LINC02649
chr10-33287758-33288411	6.21e-06	4.37025	0.00747073	5.92e-05	p.I	NULL	NRP1	0	654	56	535	undefined	geneBody	intron	undefined	X14041	ENSG00000099250	33177492	33336262	158771	-	0	inside	0	ENSG00000099250	NRP1
chr9-34463143-34463968	6.24e-06	4.36905	0.00746966	5.95e-05	p.I	NULL	DNAI1	0	826	103	396	undefined	geneBody	intron	undefined	X129074	ENSG00000122735	34457414	34520988	63575	+	0	inside	0	ENSG00000122735	DNAI1
chr5-168177657-168178340	6.24e-06	4.36893	0.00746609	5.95e-05	p.I	NULL	TENM2	0	684	80	366	undefined	geneBody	intron	undefined	X104992	ENSG00000253925	168085329	168187719	102391	-	0	inside	0	ENSG00000253925	AC011369.1
chr9-121609753-121610121	6.24e-06	4.36888	0.00746891	5.95e-05	p.I	NULL	DAB2IP	0	369	65	227	undefined	geneBody	intron	undefined	X132356	ENSG00000136848	121567057	121785530	218474	+	0	inside	0	ENSG00000136848	DAB2IP
chr9-75539008-75539894	6.28e-06	4.36752	0.0074653	5.99e-05	p.I	NULL	AL353780.1	39775	887	124	657	undefined	distalIntergenic	intergenic	undefined	-	-	-	-	-	-	-	-	-	-	-
chr3-11533998-11534632	6.4e-06	4.36341	0.00746004	6.09e-05	p.I	NULL	ATG7	0	635	43	394	undefined	geneBody	intron	undefined	X81078	ENSG00000197548	11272309	11557665	285357	+	0	inside	0	ENSG00000197548	ATG7
chr2-106885115-106885676	6.42e-06	4.36292	0.0074589	6.1e-05	p.I	ST6GAL2	ST6GAL2	0	562	55	378	undefined	geneBody	intron	undefined	X66597	ENSG00000144057	106801600	106887108	85509	-	0	inside	0	ENSG00000144057	ST6GAL2
chr19-15123689-15124251	6.47e-06	4.36117	0.00745666	6.15e-05	p.I	NULL	ILVBL	0	563	73	303	promoter4	promoter	exon	otherExon	X59027	ENSG00000268564	15124160	15126174	2015	+	0	overlapStart	0	ENSG00000268564	AC003956.1
chr1-111738218-111740474	6.49e-06	4.36033	0.00745615	6.17e-05	p.I	NULL	INKA2	0	2257	104	1207	promoter4	promoter	exon	utr5	X6197	ENSG00000227811	111739579	111747798	8220	+	0	overlapStart	0	ENSG00000227811	INKA2-AS1
chr6-121497603-121498948	6.5e-06	4.36002	0.00745514	6.18e-05	p.I	GJA1	GJA1	47876	1346	115	481	undefined	distalIntergenic	intergenic	undefined	-	-	-	-	-	-	-	-	-	-	-
chr1-162213253-162213856	6.52e-06	4.35956	0.00745413	6.19e-05	p.I	NOS1AP	NOS1AP	0	604	103	409	undefined	geneBody	intron	undefined	X7666	ENSG00000198929	162069691	162370475	300785	+	0	inside	0	ENSG00000198929	NOS1AP
chr16-10923792-10924189	6.6e-06	4.35672	0.00744931	6.26e-05	p.I	NULL	CIITA	0	398	51	256	undefined	geneBody	exon	utr3	X45945	ENSG00000179583	10866222	10943021	76800	+	0	inside	0	ENSG00000179583	CIITA
chrX-17291163-17292557	6.64e-06	4.35547	0.00744568	6.29e-05	p.I	NULL	NHS	82863	1395	158	1037	undefined	distalIntergenic	intergenic	undefined	-	-	-	-	-	-	-	-	-	-	-
chr22-43131783-43132356	6.65e-06	4.35523	0.00744547	6.3e-05	p.I	NULL	MCAT	0	574	65	158	undefined	geneDownstream	exon	utr3	X80180	ENSG00000100294	43132209	43143398	11190	-	0	overlapEnd	0	ENSG00000100294	MCAT
chr12-95459476-95460080	6.69e-06	4.35367	0.00744254	6.34e-05	p.I	NULL	METAP2	13440	605	113	194	undefined	distalIntergenic	intergenic	undefined	-	-	-	-	-	-	-	-	-	-	-
chr17-48544380-48544858	6.69e-06	4.35365	0.00744381	6.34e-05	p.I	HOXB3	HOXB2	0	479	75	196	promoter4	promoter	exon	CDS	X52463	ENSG00000173917	48540894	48544989	4096	-	0	inside	130	ENSG00000173917	HOXB2
chr2-26706840-26707440	6.73e-06	4.35261	0.00744188	6.37e-05	p.I	NULL	KCNK3	0	601	46	365	undefined	geneBody	intron	undefined	X62912	ENSG00000171303	26692690	26733420	40731	+	0	inside	0	ENSG00000171303	KCNK3
chr18-21329747-21330728	6.78e-06	4.35086	0.00743777	6.41e-05	p.I	GREB1L	GREB1L	0	982	161	676	undefined	geneBody	intron	undefined	X55462	ENSG00000141449	21242242	21525417	283176	+	0	inside	0	ENSG00000141449	GREB1L
chr6-128434332-128435184	6.82e-06	4.34956	0.00743491	6.44e-05	p.I	NULL	PTPRK	0	853	99	398	undefined	geneBody	intron	undefined	X111770	ENSG00000152894	127968779	128520674	551896	-	0	inside	0	ENSG00000152894	PTPRK
chr3-42701144-42701765	6.87e-06	4.34813	0.00743418	6.49e-05	p.I	NULL	HHATL	0	622	91	369	promoter2	promoter	exon	utr5	X82950	ENSG00000230970	42702541	42706776	4236	+	775	upstream	775	ENSG00000230970	HHATL-AS1
chr12-53645134-53645509	7.06e-06	4.34202	0.00742006	6.65e-05	p.I	NULL	ATP5MC2	0	376	54	117	undefined	geneBody	intron	undefined	X28804	ENSG00000135390	53632726	53677408	44683	-	0	inside	0	ENSG00000135390	ATP5MC2
chr12-24489720-24491109	7.19e-06	4.33785	0.00741614	6.77e-05	p.I	SOX5	SOX5	0	1390	103	860	undefined	geneBody	intron	undefined	X27468	ENSG00000134532	23529504	24562544	1033041	-	0	inside	0	ENSG00000134532	SOX5
chr8-21053901-21054668	7.25e-06	4.33624	0.00741122	6.82e-05	p.I	NULL	AC021613.1	0	768	95	260	undefined	geneBody	intron	undefined	X122213	ENSG00000254092	20942863	21298168	355306	-	0	inside	0	ENSG00000254092	AC021613.1
chr17-9148954-9149542	7.34e-06	4.33355	0.00740823	6.9e-05	p.I	NTN1	NTN1	0	589	70	170	undefined	geneBody	intron	undefined	X50223	ENSG00000065320	9021510	9244000	222491	+	0	inside	0	ENSG00000065320	NTN1
chr6-110363407-110364515	7.4e-06	4.33177	0.00740662	6.95e-05	p.I	METTL24	METTL24	5135	1109	120	522	undefined	distalIntergenic	intergenic	undefined	-	-	-	-	-	-	-	-	-	-	-
chr6-39344799-39345255	7.42e-06	4.33119	0.00740488	6.97e-05	p.I	NULL	KIF6	0	457	43	111	undefined	geneBody	intron	undefined	X108553	ENSG00000164627	39329990	39725408	395419	-	0	inside	0	ENSG00000164627	KIF6
chr20-33969246-33970103	7.44e-06	4.33058	0.00740342	6.98e-05	p.I	NULL	RALY-AS1	10576	858	115	479	undefined	distalIntergenic	intergenic	undefined	-	-	-	-	-	-	-	-	-	-	-
chr12-57302234-57302989	7.45e-06	4.33008	0.00740205	7e-05	p.I	NULL	R3HDM2	0	756	96	431	undefined	geneBody	intron	undefined	X29030	ENSG00000179912	57253762	57431005	177244	-	0	inside	0	ENSG00000179912	R3HDM2
chr12-5137981-5139269	7.49e-06	4.32885	0.00739904	7.03e-05	p.I	NULL	AC005906.3	45239	1289	91	415	undefined	distalIntergenic	intergenic	undefined	-	-	-	-	-	-	-	-	-	-	-
chr5-7494610-7496010	7.54e-06	4.32761	0.00739852	7.07e-05	p.I	ADCY2	ADCY2	0	1401	175	1147	undefined	geneBody	intron	undefined	X98083	ENSG00000078295	7396138	7830081	433944	+	0	inside	0	ENSG00000078295	ADCY2
chr1-17617556-17619128	7.55e-06	4.32718	0.00739918	7.08e-05	p.I	ARHGEF10L	ARHGEF10L	0	1573	52	733	undefined	geneBody	exon	utr5	X1258	ENSG00000074964	17539698	17697874	158177	+	0	inside	0	ENSG00000074964	ARHGEF10L
chr3-72347595-72348315	7.62e-06	4.32532	0.00739555	7.13e-05	p.I	NULL	RYBP	23510	721	131	476	undefined	distalIntergenic	intergenic	undefined	-	-	-	-	-	-	-	-	-	-	-
chr3-192726876-192728018	7.66e-06	4.32405	0.00739097	7.17e-05	p.I	NULL	FGF12	0	1143	190	741	undefined	geneBody	exon	utr5	X90078	ENSG00000114279	192139395	192767764	628370	-	0	inside	0	ENSG00000114279	FGF12
chr7-28815224-28815750	7.69e-06	4.32311	0.00738661	7.2e-05	p.I	NULL	CREB5	0	527	70	370	undefined	geneBody	intron	undefined	X115918	ENSG00000146592	28299321	28825894	526574	+	0	inside	0	ENSG00000146592	CREB5
chr16-17744777-17745557	7.76e-06	4.32119	0.00737505	7.25e-05	p.I	NULL	AC025277.1	79695	781	76	289	undefined	distalIntergenic	intergenic	undefined	-	-	-	-	-	-	-	-	-	-	-
chr12-57899024-57899396	7.77e-06	4.32094	0.00738763	7.26e-05	p.I	NULL	AC083805.3	2178	373	37	91	undefined	upstream	intergenic	undefined	X29094	ENSG00000245651	57869834	57896482	26649	-	2541	upstream	2541	ENSG00000245651	AC083805.1
chr9-75531434-75531974	7.78e-06	4.32067	0.00738477	7.27e-05	p.I	NULL	AL353780.1	47695	541	132	356	undefined	distalIntergenic	intergenic	undefined	-	-	-	-	-	-	-	-	-	-	-
chr20-44014754-44015152	7.78e-06	4.32055	0.00738554	7.27e-05	p.I	JPH2	TOX2	0	399	63	181	undefined	geneBody	intron	undefined	X75313	ENSG00000124191	43914852	44069616	154765	+	0	inside	0	ENSG00000124191	TOX2
chr15-67914635-67916150	7.84e-06	4.31902	0.00738505	7.31e-05	p.I	NULL	AC009292.2	40769	1516	122	1129	undefined	distalIntergenic	intergenic	undefined	-	-	-	-	-	-	-	-	-	-	-
chr8-37598244-37598936	7.87e-06	4.31819	0.0073802	7.34e-05	p.I	NULL	AC124067.4	0	693	65	341	undefined	geneDownstream	exon	otherExon	X123038	ENSG00000254306	37600537	37625873	25337	-	1600	downstream	1600	ENSG00000254306	AC137579.2
chr19-46638334-46639863	7.97e-06	4.31519	0.0073786	7.43e-05	p.I	HIF3A/PTGIR/DACT3	GNG8	3649	1530	63	449	undefined	upstream	intergenic	undefined	X60620	ENSG00000167414	46634076	46634685	610	-	3648	upstream	3648	ENSG00000167414	GNG8
chr20-13219850-13222528	8e-06	4.31456	0.00737697	7.45e-05	p.I	ISM1/TASP1	ISM1	0	2679	170	1808	promoter4	promoter	exon	utr5	X73778	ENSG00000101230	13221274	13300651	79378	+	0	overlapStart	0	ENSG00000101230	ISM1
chr5-135230342-135231087	8.08e-06	4.31213	0.00737271	7.52e-05	p.I	NULL	C5orf66	0	746	66	430	undefined	geneBody	intron	undefined	X103202	ENSG00000224186	135033280	135358219	324940	+	0	inside	0	ENSG00000224186	C5orf66
chr5-43683375-43684574	8.2e-06	4.30895	0.00736665	7.62e-05	p.I	NULL	NNT	0	1200	108	580	undefined	geneBody	intron	undefined	X99322	ENSG00000112992	43602692	43707405	104714	+	0	inside	0	ENSG00000112992	NNT
chr6-111302076-111302386	8.22e-06	4.30835	0.00735704	7.64e-05	p.I	NULL	MFSD4B	0	311	59	155	undefined	geneBody	intron	undefined	X111023	ENSG00000009413	111299028	111483715	184688	-	0	inside	0	ENSG00000009413	REV3L
chr3-82814425-82815926	8.25e-06	4.30752	0.00736374	7.67e-05	p.I	NULL	LINC02008	350750	1502	220	444	undefined	distalIntergenic	intergenic	undefined	-	-	-	-	-	-	-	-	-	-	-
chr1-168689436-168690701	8.34e-06	4.30526	0.00736027	7.74e-05	p.I	NULL	DPT	4767	1266	145	1032	undefined	distalIntergenic	intergenic	undefined	-	-	-	-	-	-	-	-	-	-	-
chr1-183204943-183205651	8.36e-06	4.30465	0.00735651	7.76e-05	p.I	LAMC1	LAMC2	0	709	81	251	undefined	geneBody	intron	undefined	X8797	ENSG00000058085	183186238	183245127	58890	+	0	inside	0	ENSG00000058085	LAMC2
chr13-29428064-29429105	8.37e-06	4.30439	0.00735915	7.77e-05	p.I	NULL	MTUS2	0	1042	147	414	undefined	geneBody	exon	utr5	X33188	ENSG00000132938	28820348	29505947	685600	+	0	inside	0	ENSG00000132938	MTUS2
chr9-16515010-16516188	8.4e-06	4.30362	0.00735755	7.79e-05	p.I	NULL	BNC2	0	1179	94	991	undefined	geneBody	intron	undefined	X128556	ENSG00000173068	16409503	16870843	461341	-	0	inside	0	ENSG00000173068	BNC2
chr22-48579370-48579822	8.46e-06	4.30211	0.00735469	7.84e-05	p.I	TAFA5	TAFA5	0	453	34	289	undefined	geneBody	intron	undefined	X80484	ENSG00000219438	48489460	48850912	361453	+	0	inside	0	ENSG00000219438	TAFA5
chr5-59499988-59500234	8.58e-06	4.29886	0.00732885	7.95e-05	p.I	NULL	PDE4D	0	247	57	166	undefined	geneBody	intron	undefined	X99913	ENSG00000113448	58969038	60522120	1553083	-	0	inside	0	ENSG00000113448	PDE4D
chr17-53707584-53707928	8.69e-06	4.29605	0.00733926	8.04e-05	p.I	NULL	AC034268.2	0	345	134	198	undefined	geneBody	intron	undefined	X52726	ENSG00000285939	53276760	54365634	1088875	-	0	inside	0	ENSG00000285939	AC034268.2
chr2-71226150-71227818	8.83e-06	4.29261	0.00733975	8.15e-05	p.I	NULL	PAIP2B	0	1669	197	1122	promoter4	promoter	exon	utr5	X65350	ENSG00000124374	71182738	71227103	44366	-	0	overlapStart	0	ENSG00000124374	PAIP2B
chr8-80170744-80171778	8.91e-06	4.29052	0.00733544	8.22e-05	p.I	NULL	TPD52	0	1035	217	832	undefined	geneBody	exon	utr5	X124630	ENSG00000076554	80034745	80231232	196488	-	0	inside	0	ENSG00000076554	TPD52
chr6-160279651-160280170	8.92e-06	4.2903	0.00733139	8.23e-05	p.I	SLC22A3	SLC22A2	2013	520	110	332	undefined	upstream	intergenic	undefined	X113763	ENSG00000112499	160171061	160277638	106578	-	2012	upstream	2012	ENSG00000112499	SLC22A2
chr11-31902734-31903845	8.97e-06	4.28908	0.00732686	8.27e-05	p.I	NULL	PAUPAR	0	1112	84	597	undefined	geneBody	exon	otherExon	X21059	ENSG00000281880	31812307	32002405	190099	+	0	inside	0	ENSG00000281880	PAUPAR
chr10-122029055-122029939	8.99e-06	4.28863	0.00733211	8.28e-05	p.I	TACC2	TACC2	0	885	69	520	undefined	geneBody	intron	undefined	X18683	ENSG00000138162	121989163	122254545	265383	+	0	inside	0	ENSG00000138162	TACC2
chr17-81821329-81822127	8.99e-06	4.28862	0.0073319	8.28e-05	p.I	NULL	MCRIP1	234	799	106	572	undefined	geneDownstream	intergenic	undefined	X54467	ENSG00000225663	81822361	81833302	10942	-	233	downstream	233	ENSG00000225663	MCRIP1
chr14-26841866-26842468	9.07e-06	4.2867	0.00731779	8.35e-05	p.I	NOVA1	AL110292.1	0	603	144	144	undefined	geneBody	intron	undefined	X36839	ENSG00000286479	26831401	26873036	41636	-	0	inside	0	ENSG00000286479	AL132718.1
chr1-41474437-41475277	9.07e-06	4.28656	0.00732892	8.35e-05	p.I	SCMH1	EDN2	3498	841	72	304	undefined	distalIntergenic	intergenic	undefined	-	-	-	-	-	-	-	-	-	-	-
chr8-32072080-32072449	9.1e-06	4.2858	0.00732039	8.37e-05	p.I	NULL	NRG1	0	370	40	334	undefined	geneBody	intron	undefined	X122929	ENSG00000253974	32026210	32139495	113286	+	0	inside	0	ENSG00000253974	NRG1-IT1
chr8-37331542-37332101	9.22e-06	4.2831	0.00731716	8.46e-05	p.I	NULL	AC091182.1	0	560	73	452	promoter4	promoter	exon	otherExon	X123022	ENSG00000253123	37326575	37331991	5417	-	0	overlapStart	0	ENSG00000253123	AC091182.1
chr20-49446476-49447300	9.35e-06	4.27982	0.00731755	8.58e-05	p.I	PTGIS	KCNB1	0	825	118	483	undefined	geneBody	intron	undefined	X75731	ENSG00000158445	49293394	49484297	190904	-	0	inside	0	ENSG00000158445	KCNB1
chr8-48431813-48432250	9.37e-06	4.2793	0.00731615	8.6e-05	p.I	NULL	AC026904.1	83602	438	43	156	undefined	distalIntergenic	intergenic	undefined	-	-	-	-	-	-	-	-	-	-	-
chr2-217904030-217904375	9.58e-06	4.27448	0.00730839	8.77e-05	p.I	TNS1	TNS1	0	346	28	60	undefined	geneBody	intron	undefined	X71337	ENSG00000079308	217799588	218033982	234395	-	0	inside	0	ENSG00000079308	TNS1
chr16-50555483-50556525	9.7e-06	4.27164	0.00730283	8.87e-05	p.I	NKD1	NKD1	0	1043	68	632	promoter1	promoter	intron	undefined	X47284	ENSG00000260029	50551824	50553940	2117	-	1542	upstream	1542	ENSG00000260029	AC007608.2
chr5-68448984-68449795	9.75e-06	4.27048	0.00730017	8.92e-05	p.I	NULL	AC010280.2	14503	812	145	546	undefined	distalIntergenic	intergenic	undefined	-	-	-	-	-	-	-	-	-	-	-
chr16-66923178-66923620	9.77e-06	4.27014	0.00730089	8.93e-05	p.I	NULL	RRAD	0	443	42	248	undefined	geneBody	exon	CDS	X47901	ENSG00000166592	66921679	66925536	3858	-	0	inside	0	ENSG00000166592	RRAD
chr18-46333188-46334499	9.95e-06	4.26602	0.0072916	9.08e-05	p.I	NULL	RNF165	0	1312	116	692	undefined	geneBody	exon	utr5	X56412	ENSG00000141622	46326809	46463140	136332	+	0	inside	0	ENSG00000141622	RNF165
chr4-24794207-24796050	9.97e-06	4.26553	0.0072932	9.1e-05	p.I	NULL	SOD3	0	1844	97	1211	undefined	geneBody	exon	utr5	X91679	ENSG00000109610	24789912	24800842	10931	+	0	inside	0	ENSG00000109610	SOD3
[truncated: 18,408 more rows]
