# Supplementary material for: Single‐Nucleus Multiomic Analyses Identifies Gene Regulatory Dynamics of Phenotypic Modulation in Human Aneurysmal Aortic Root
Source: Adv Sci (Weinh). 2024 Mar 29;11(22):2400444. doi: 10.1002/advs.202400444 (PMC11165511; doi:10.1002/advs.202400444)
Supplement: Supplementary file 14 — Supplemental Table 13 [file ADVS-11-2400444-s010.xlsx]

## Sheet: gene_modules_info
Table S13. Genes and module scores for each module identified by scWGCNA.
gene_name	TF	module	color	kME_M1	kME_M2	kME_M3	kME_M4	kME_M5	kME_M8	kME_M9	kME_M6	kME_grey	kME_M7
CDH11		M9	blue	-0.116226	0.0309024	0.0490462	-0.16189	-0.207056	0.157498	0.295254	0.0715229	-0.117098	-0.308013
KCNT2		M9	blue	-0.15022	0.011997	0.108846	-0.155866	-0.155418	0.12886	0.261768	0.0203664	-0.0997077	-0.273366
SLC14A1		M9	blue	-0.119834	0.0361945	0.080965	-0.0857088	-0.14526	0.145803	0.249164	0.0260074	-0.0608058	-0.217112
FRMD4B		M9	blue	-0.132467	0.0308786	0.0790142	-0.0943423	-0.11763	0.154571	0.248396	-0.0323564	-0.0714217	-0.194319
PDGFRA		M9	blue	-0.131007	0.0277052	0.0793823	-0.105127	-0.100701	0.186302	0.245754	-0.0174121	-0.141607	-0.217276
TNS3		M9	blue	-0.138818	0.0024832	0.0501524	-0.0893638	-0.132925	0.217576	0.242078	0.0019884	-0.165329	-0.208426
LTBP2		M9	blue	0.0165648	0.0145851	0.0268881	-0.0444768	-0.238979	0.177625	0.240275	0.122709	-0.169673	-0.236276
PDGFD		M9	blue	-0.0991994	0.00806099	0.0875316	-0.111194	-0.168431	0.149287	0.240075	0.0295499	-0.111124	-0.251072
CFH		M9	blue	-0.113935	0.00398983	0.0918047	-0.124825	-0.17044	0.106925	0.236721	0.0669066	-0.0691341	-0.229467
PDGFRB		M9	blue	-0.0968155	0.0342784	0.0830383	-0.0674824	-0.140051	0.173602	0.236522	0.0393418	-0.18578	-0.232624
ARHGAP18		M9	blue	-0.102455	0.0117943	0.0948354	-0.0915614	-0.183951	0.113134	0.232718	0.0560414	-0.0556467	-0.216059
ITGA10		M9	blue	-0.131726	0.0500015	0.0532341	-0.098674	-0.143441	0.205128	0.231436	0.0274024	-0.142704	-0.171267
ANK3		M9	blue	-0.095853	0.0233287	0.0587303	-0.152849	-0.178263	0.0608966	0.227384	0.0860994	-0.0887706	-0.251667
DPYD		M9	blue	-0.157601	0.0214898	0.0294741	-0.139181	-0.170402	0.174598	0.224797	0.031483	-0.155853	-0.168252
NAV1		M9	blue	-0.0811051	0.00202809	0.00312006	-0.0776855	-0.190366	0.196327	0.220707	0.0810124	-0.128273	-0.127783
MGAT4C		M9	blue	-0.104352	0.0232246	0.0961236	-0.0950682	-0.124022	0.119632	0.217252	0.0205374	-0.093315	-0.258434
UNC5B		M9	blue	-0.0790909	0.0288268	0.0632507	-0.102356	-0.16041	0.0944111	0.215709	0.0615571	-0.0808039	-0.236277
BICC1		M9	blue	-0.107909	-0.0302623	0.0307432	-0.123313	-0.184135	0.14694	0.215085	0.0756103	-0.141488	-0.164626
MAPK10		M9	blue	-0.123214	-0.0294895	0.0400409	-0.110083	-0.146847	0.1481	0.213243	0.0591796	-0.104424	-0.139939
CPNE4		M9	blue	-0.0683421	0.00480191	0.0348802	-0.108319	-0.113008	0.11537	0.211615	0.021839	-0.0115715	-0.157503
VCAN		M9	blue	-0.0129369	0.0998567	0.120607	-0.0492032	-0.119234	0.0650643	0.209373	-0.0297144	-0.150656	-0.320344
TFPI		M9	blue	-0.113637	0.0154036	0.0596773	-0.134208	-0.166283	0.11299	0.208865	0.0571952	-0.126908	-0.22762
LRP1		M9	blue	-0.115347	0.0240559	0.014848	-0.111411	-0.146032	0.15494	0.208621	0.0390065	-0.122038	-0.162776
PRICKLE2		M9	blue	-0.0978102	-0.0121477	0.0292945	-0.118673	-0.14581	0.132449	0.205558	0.0573218	-0.0983046	-0.171117
ELMO1		M9	blue	-0.0761199	-0.021208	0.0708439	-0.058259	-0.138495	0.145231	0.205323	0.0525914	-0.0624169	-0.153413
LAMA2		M9	blue	-0.0451956	-0.023637	0.0636818	-0.0774592	-0.241406	0.117711	0.202231	0.126531	-0.108698	-0.171408
PLA2R1		M9	blue	-0.147617	-0.0126906	0.0176199	-0.131785	-0.122421	0.172261	0.200805	0.0241644	-0.152697	-0.154718
NR2F2-AS1		M9	blue	-0.163466	0.016645	0.0701188	-0.12014	-0.100957	0.125783	0.19972	0.00360589	-0.142608	-0.208136
DAPK1		M9	blue	-0.0508596	-0.00867257	0.0509908	-0.0839212	-0.155116	0.0884016	0.194867	0.0819121	-0.0901402	-0.191277
IFITM10		M9	blue	-0.0706381	0.0169461	0.0355365	-0.0867245	-0.0953798	0.111868	0.194819	0.0277609	-0.0682624	-0.188794
RUNX1	runt related transcription factor 1	M9	blue	-0.0763646	0.0386529	0.0227296	-0.141455	-0.136283	0.0639243	0.192255	0.0225792	-0.0674552	-0.229757
ANKRD44		M9	blue	-0.133261	0.00759163	0.0132595	-0.111015	-0.124931	0.164951	0.191248	0.0447937	-0.136028	-0.138744
GALNT10		M9	blue	-0.0912604	0.0441072	0.0182117	-0.128361	-0.166745	0.109416	0.190046	0.0564572	-0.106752	-0.174923
RFTN2		M9	blue	-0.0988235	-0.0154808	0.0668029	-0.0870737	-0.101947	0.129942	0.189814	0.00652755	-0.0864619	-0.156968
SPATA6		M9	blue	-0.130325	-0.0187789	0.0542475	-0.0906888	-0.0978024	0.174373	0.185814	0.0107326	-0.129894	-0.127805
STK32B		M9	blue	-0.0610157	0.00615763	0.0688759	-0.0649281	-0.138969	0.1304	0.184745	0.0436221	-0.0627152	-0.159931
ART4		M9	blue	-0.0684952	0.00678092	0.0561249	-0.0914916	-0.163179	0.0650051	0.18443	0.0867889	-0.0597768	-0.167415
CACNB4		M9	blue	-0.0838587	0.0195973	0.0212623	-0.107597	-0.11726	0.0946505	0.1831	0.0249812	-0.0660996	-0.164862
FMO2		M9	blue	-0.124043	0.0327133	0.0887186	-0.0926037	-0.102153	0.13597	0.182679	0.00326541	-0.109351	-0.207361
AC009041.2		M9	blue	-0.0431782	0.0423646	0.0333935	-0.0755771	-0.157043	0.0940816	0.182499	0.0595507	-0.0949301	-0.165434
ST8SIA1		M9	blue	-0.0844094	0.00863997	0.063472	-0.0797245	-0.111088	0.0878052	0.182448	0.0200847	-0.0688219	-0.183887
LMO7		M9	blue	-0.0804874	0.00100801	-0.0274283	-0.173474	-0.222681	0.0629555	0.180628	0.128961	-0.111571	-0.18439
ROBO2		M9	blue	-0.118715	0.0321843	0.060209	-0.103562	-0.0845373	0.0864351	0.179796	-0.0148976	-0.0562808	-0.21549
ERCC6		M9	blue	-0.0650489	0.00453329	0.0203867	-0.114458	-0.166275	0.100358	0.17978	0.0977296	-0.108345	-0.151312
FAP		M9	blue	-0.0675402	0.0431665	0.000996971	-0.11799	-0.145874	0.0785331	0.178989	0.0197489	-0.0645543	-0.173975
FLRT2		M9	blue	-0.0950984	0.011168	0.0729919	-0.0814427	-0.0629067	0.135341	0.177518	-0.0262035	-0.0538079	-0.149874
SPRY1		M9	blue	-0.0845798	0.0457323	0.0898288	-0.0570026	-0.101272	0.113447	0.177199	0.013858	-0.0726294	-0.162351
CAMK1D		M9	blue	-0.0857202	-0.0066001	0.00451074	-0.13093	-0.147835	0.102125	0.17716	0.0610165	-0.133522	-0.16362
AC073941.1		M9	blue	-0.0539957	0.0174776	0.081315	-0.0722019	-0.147643	0.0627282	0.177074	0.0451187	-0.0857999	-0.220077
OXR1		M9	blue	-0.161429	0.0836479	0.0895238	-0.086624	-0.00542368	0.150326	0.174862	-0.0971637	-0.167108	-0.15707
PSD3		M9	blue	-0.0874215	-0.0232071	0.0100932	-0.090602	-0.130994	0.151219	0.174138	0.041373	-0.141868	-0.139141
SP100		M9	blue	-0.111831	-0.0186435	0.0163639	-0.114136	-0.156152	0.128079	0.173207	0.0700371	-0.13444	-0.119572
DAPK2		M9	blue	-0.0679403	0.0198515	0.0797292	-0.0722916	-0.102704	0.0952169	0.172204	0.015503	-0.0616003	-0.203386
HEYL	hes-related family bHLH transcription factor with YRPW motif-like	M9	blue	-0.0669832	0.0307488	0.0625321	-0.0350656	-0.125207	0.120254	0.171717	0.0261452	-0.121666	-0.16358
COL8A1		M9	blue	-0.0584591	0.112703	0.148253	-0.0424258	-0.0392987	0.092308	0.170084	-0.0865771	-0.180673	-0.300303
AL356124.1		M9	blue	-0.0542737	0.0246348	0.0374516	-0.0846269	-0.137133	0.0719835	0.16987	0.0580575	-0.0581026	-0.162624
ARMC9		M9	blue	-0.121504	-2.13078e-05	-0.00436409	-0.12209	-0.0951512	0.132223	0.168873	0.0256613	-0.100968	-0.0838553
CCND3		M9	blue	-0.107666	-0.0215447	0.0678777	-0.0266846	-0.0831392	0.158707	0.168737	0.0102434	-0.0963316	-0.131291
TEX41		M9	blue	-0.0994747	-0.0122359	0.0454932	-0.109368	-0.102816	0.0813865	0.168183	0.0235359	-0.0538406	-0.137504
VCAN-AS1		M9	blue	-0.0479269	0.112238	0.00326574	-0.107448	-0.132984	0.0341767	0.167606	0.0437973	-0.0515493	-0.183247
POU6F2	POU class 6 homeobox 2	M9	blue	-0.0964841	0.0252927	0.0350622	-0.102361	-0.0798891	0.110957	0.167483	-0.00833031	-0.0537284	-0.16063
PDE1A		M9	blue	-0.156849	0.0239157	0.0964841	-0.0596711	-0.00350215	0.172301	0.166911	-0.106137	-0.180909	-0.159322
SESN3		M9	blue	-0.111152	-0.0285914	0.0362075	-0.086392	-0.0888533	0.133388	0.166757	0.0286955	-0.0823078	-0.109723
SASH1		M9	blue	-0.0700716	-0.0448682	0.017971	-0.116528	-0.185496	0.0942892	0.165467	0.106833	-0.147892	-0.123688
AEBP1	AE binding protein 1	M9	blue	-0.0870731	0.0801902	0.00629958	-0.109128	-0.164079	0.0821795	0.164864	0.0709781	-0.0924703	-0.175991
NEGR1		M9	blue	-0.044674	-0.0215437	-0.00419664	-0.111741	-0.174994	0.0889782	0.164777	0.101709	-0.0850884	-0.130879
GRIA1		M9	blue	-0.061242	0.0327996	0.0242785	-0.108962	-0.14985	0.098362	0.164763	0.0283136	-0.118021	-0.192346
SPATA13		M9	blue	-0.088494	0.0134648	0.0513013	-0.103348	-0.105285	0.0920075	0.164371	0.0106039	-0.0873985	-0.16582
PRRX1		M9	blue	-0.0788018	0.00835068	-0.0127095	-0.099387	-0.133266	0.115773	0.163746	0.0195917	-0.0926642	-0.0885073
TEAD1	TEA domain transcription factor 1	M9	blue	-0.0862982	0.00405805	-0.0179046	-0.149194	-0.180396	0.0926638	0.163267	0.0987547	-0.11545	-0.115875
EPB41L4A		M9	blue	-0.0842126	-0.023873	0.00706343	-0.0951244	-0.144085	0.127306	0.162128	0.0683893	-0.11827	-0.120302
FMNL3		M9	blue	-0.080968	0.00939657	0.0289337	-0.0890212	-0.128364	0.0912343	0.161659	0.0488701	-0.0665329	-0.149014
ATRNL1		M9	blue	-0.104597	0.0759353	0.0839837	-0.0704531	-0.00483298	0.131559	0.161588	-0.089815	-0.146331	-0.170598
TNRC6C		M9	blue	-0.131988	-0.0314822	-0.00703553	-0.109856	-0.139831	0.167513	0.161542	0.0557518	-0.175383	-0.0866699
ZDHHC14		M9	blue	-0.146511	-0.00103258	0.036633	-0.130632	-0.0360774	0.128077	0.159312	-0.0289724	-0.105597	-0.113188
PTPN13		M9	blue	-0.0839092	-0.0176426	0.041047	-0.0905157	-0.134627	0.096238	0.158695	0.0415277	-0.0885919	-0.123026
ITGA11		M9	blue	-0.0664237	0.0492412	0.055347	-0.0268929	-0.115564	0.143773	0.158154	0.0072933	-0.19779	-0.188237
ENG		M9	blue	-0.0859268	0.0293469	0.0521872	-0.0536741	-0.0623242	0.124276	0.156824	0.0215239	-0.0921364	-0.111284
PEAK1		M9	blue	-0.0899615	-0.017296	-0.0300534	-0.176052	-0.231669	0.0562827	0.15651	0.131105	-0.120655	-0.14993
ABLIM1		M9	blue	-0.063277	0.00454321	0.010141	-0.0921005	-0.125521	0.104204	0.156405	0.0288138	-0.0973287	-0.145912
KCNQ1OT1		M9	blue	-0.0646201	-0.00170953	-0.00449677	-0.101015	-0.129159	0.0866713	0.156368	0.0715371	-0.079896	-0.130057
KIAA1211		M9	blue	-0.0286218	0.0099263	0.0405888	-0.080596	-0.15074	0.0531392	0.156132	0.0658753	-0.0834417	-0.183966
NEO1		M9	blue	-0.102238	0.0421244	0.0517734	-0.0521538	-0.0524928	0.158764	0.155639	-0.0229266	-0.185969	-0.1495
SEC14L1		M9	blue	-0.0714154	-0.0127432	0.0360591	-0.0606501	-0.141685	0.111269	0.155049	0.0624094	-0.0652114	-0.121351
SPRY4-AS1		M9	blue	-0.0876251	0.00912739	0.0332488	-0.0988992	-0.100523	0.085174	0.154753	0.03247	-0.0855253	-0.130354
TNFRSF11B		M9	blue	-0.0797368	0.0590482	-0.0201623	-0.143745	-0.157805	0.0192394	0.154569	0.0824524	-0.0389414	-0.156139
CDH13		M9	blue	-0.0913155	0.0726585	0.059909	-0.0956647	-0.0749806	0.108631	0.15421	-0.0333308	-0.221459	-0.196033
TMEM204		M9	blue	-0.0838815	0.0272414	0.0808798	-0.0408157	-0.08667	0.117216	0.154096	0.0159621	-0.0560847	-0.129686
NCOA7	nuclear receptor coactivator 7	M9	blue	-0.079998	-0.019292	0.0177599	-0.0935915	-0.145821	0.100674	0.15329	0.0612804	-0.121449	-0.105681
CD55		M9	blue	-0.0979523	0.048217	0.0146013	-0.112913	-0.0680444	0.0812902	0.152862	-0.0152431	-0.052482	-0.164686
ASAP1		M9	blue	-0.0949573	-0.0288767	-0.0174341	-0.160384	-0.222216	0.0745357	0.152657	0.128071	-0.157116	-0.127302
MEG3		M9	blue	-0.0283012	-0.00281549	-0.0298676	-0.126713	-0.19381	0.05805	0.152475	0.115608	-0.0925436	-0.139772
AP002989.1		M9	blue	-0.0478894	0.00686999	0.0446788	-0.0723184	-0.0991715	0.0784023	0.152317	0.0238749	-0.051385	-0.164016
FLI1	Fli-1 proto-oncogene, ETS transcription factor	M9	blue	-0.0303469	0.00709018	0.0215528	-0.0898513	-0.148037	0.0523029	0.151825	0.0725388	-0.065932	-0.15691
CMKLR1		M9	blue	-0.0839298	0.00780025	0.0103352	-0.0594796	-0.108555	0.108031	0.150219	0.0249835	-0.073858	-0.102876
XAF1		M9	blue	-0.0603926	0.00924757	0.043028	-0.0850249	-0.122954	0.0757056	0.150172	0.0498191	-0.0820574	-0.136802
LINC01091		M9	blue	-0.0774686	0.0166528	0.0809888	-0.0705718	-0.103307	0.0723534	0.149516	0.0445739	-0.0711589	-0.149616
UACA		M9	blue	-0.074604	0.0378594	0.0786238	-0.0780017	-0.111505	0.110732	0.149042	-0.00438476	-0.224446	-0.234248
HK1		M9	blue	-0.117253	-0.0210863	-0.0079084	-0.0917207	-0.130361	0.141382	0.148719	0.0707352	-0.125691	-0.0735742
MGP		M9	blue	-0.0759166	0.124575	-0.00760262	-0.0926866	-0.153888	0.0584271	0.146189	0.060084	-0.0365522	-0.133622
MIR4435-2HG		M9	blue	-0.0347941	0.0152644	-0.00894975	-0.143874	-0.224626	0.0413807	0.14609	0.119217	-0.124683	-0.165199
SMAD6	SMAD family member 6	M9	blue	-0.0697487	-0.023864	0.0133938	-0.0447729	-0.0949368	0.114089	0.145807	0.0515019	-0.0804167	-0.0791622
TCF4	transcription factor 4	M9	blue	-0.0653153	0.0147813	0.0595899	-0.0703384	-0.0898934	0.12789	0.145644	-0.00780269	-0.186488	-0.148155
ABCA8		M9	blue	-0.0312037	-0.0246637	0.0378726	-0.0750666	-0.149112	0.0597854	0.145288	0.090562	-0.0737213	-0.133744
CYTL1		M9	blue	-0.0552781	0.0390379	0.0788341	-0.0386292	-0.103382	0.0972891	0.145205	0.0263825	-0.0378203	-0.157362
TEX9		M9	blue	-0.0812201	0.0090452	0.0190841	-0.0927756	-0.098022	0.0637118	0.144813	0.0301981	-0.0500185	-0.143518
ABCA1		M9	blue	-0.0560966	-0.0182634	0.034926	-0.061878	-0.104071	0.0738347	0.144655	0.0648706	-0.0808437	-0.107646
LINC01197		M9	blue	-0.0760977	-0.00832053	0.0597719	-0.0860726	-0.105829	0.0448706	0.144413	0.0506907	-0.063879	-0.151298
IL33		M9	blue	-0.0518455	-0.0108887	0.0528866	-0.0622892	-0.110201	0.0906359	0.144245	0.0506844	-0.0576426	-0.107199
MRC2		M9	blue	-0.0725205	-0.00552332	-0.00569046	-0.0804655	-0.127394	0.133541	0.143781	0.0632152	-0.142662	-0.0993193
SLC38A2		M9	blue	-0.125258	-0.00235042	0.0195799	-0.0973741	-0.111397	0.127384	0.143609	0.028688	-0.131109	-0.103653
COL16A1		M9	blue	-0.0449686	0.0144072	0.00814606	-0.0727958	-0.126119	0.0857606	0.143604	0.0508633	-0.109212	-0.161781
WDR19		M9	blue	-0.113758	0.0198976	0.0246012	-0.0924997	-0.0503877	0.125254	0.143502	-0.0411048	-0.0992071	-0.135189
CEP112		M9	blue	-0.113551	-0.0357124	-0.0153426	-0.116061	-0.129016	0.144415	0.14308	0.0524223	-0.131907	-0.071095
ITGB5		M9	blue	-0.0715149	-0.0161226	-0.0337789	-0.0913695	-0.16557	0.15521	0.142876	0.0811715	-0.147189	-0.092855
ADH1B		M9	blue	-0.0469266	0.0076595	0.0452027	-0.0586765	-0.101444	0.0805742	0.142792	0.0415012	-0.0741884	-0.141337
AC113383.1		M9	blue	-0.0944464	-0.0125774	-0.0268807	-0.134231	-0.119613	0.087784	0.142751	0.0451618	-0.0863782	-0.0769861
DOCK10		M9	blue	-0.0999036	0.0172704	0.00968985	-0.118262	-0.130713	0.0462192	0.142141	0.0230155	-0.0732042	-0.130679
LINC01725		M9	blue	-0.086484	0.0108643	0.0297434	-0.0778634	-0.070816	0.107805	0.141577	0.000983167	-0.0773469	-0.130777
FAM189A1		M9	blue	-0.0641294	-0.00535793	0.0562949	-0.08321	-0.0988228	0.061344	0.141442	0.057657	-0.0765838	-0.150843
CTDSPL		M9	blue	-0.10652	-0.00473257	0.00357669	-0.0809679	-0.142687	0.148124	0.141004	0.0563519	-0.145727	-0.114703
NUAK1		M9	blue	-0.101025	0.030561	-0.00236281	-0.117769	-0.104811	0.097067	0.140137	0.0167387	-0.112216	-0.157574
SPSB1		M9	blue	-0.0354593	-0.026004	0.0344491	-0.000525291	-0.113381	0.138114	0.139767	0.055697	-0.122565	-0.117837
STK17B		M9	blue	-0.0635505	0.0128707	0.055553	-0.0604542	-0.105027	0.0936722	0.13884	0.0259067	-0.0855886	-0.139272
FHL2		M9	blue	-0.0853269	0.00993606	0.0293948	-0.0994436	-0.133387	0.0446191	0.138396	0.0743789	-0.0725012	-0.117909
ADIRF		M9	blue	-0.116223	0.0168523	0.0299789	-0.0771411	-0.0901731	0.103125	0.138077	0.0166417	-0.0935986	-0.106523
THBS2		M9	blue	-0.0857067	0.0399374	-0.011911	-0.130482	-0.154242	0.039322	0.137382	0.064452	-0.0892505	-0.13434
COLEC12		M9	blue	-0.0422709	-0.00132467	0.0532883	-0.0322582	-0.0764224	0.0967014	0.136811	0.000663045	-0.0764033	-0.155446
FRMD4A		M9	blue	-0.0967955	-0.0055825	-0.0118171	-0.112458	-0.141227	0.110221	0.135758	0.0630245	-0.136907	-0.122693
MIRLET7BHG		M9	blue	-0.0868562	-0.0310869	-0.0233428	-0.0843475	-0.128924	0.122291	0.135268	0.0677259	-0.13761	-0.0629115
PRSS23		M9	blue	-0.0750803	0.0381649	-0.0345078	-0.14636	-0.197156	0.0698902	0.135255	0.109038	-0.111141	-0.118364
MCTP2		M9	blue	-0.057725	0.00539556	-0.0079934	-0.100349	-0.0892283	0.059002	0.13525	0.0478613	-0.0413515	-0.115174
LTBP4		M9	blue	-0.0554745	0.00317363	0.0231932	-0.0348141	-0.0949182	0.114849	0.134601	0.0285815	-0.115668	-0.139961
RAD9A		M9	blue	-0.0850734	-0.0242857	0.0192397	-0.0807019	-0.0912285	0.106848	0.134349	0.0317047	-0.10391	-0.0956855
SKIL	SKI-like proto-oncogene	M9	blue	-0.0874464	-0.00139257	-0.0219123	-0.0917922	-0.12872	0.101205	0.133869	0.0666141	-0.112465	-0.0857004
DNM3OS		M9	blue	-0.0695715	0.042601	-0.00899446	-0.0996354	-0.127971	0.101338	0.133699	0.0320678	-0.111993	-0.114235
PRR16		M9	blue	-0.0820797	0.076179	0.112461	-0.0291134	-0.0159448	0.0962218	0.132983	-0.102703	-0.154963	-0.199397
AC105383.1		M9	blue	-0.0741531	0.00498905	0.00460039	-0.075847	-0.101386	0.088952	0.13197	0.0409773	-0.0461489	-0.102477
ARHGEF28		M9	blue	-0.121083	0.0466586	0.0556831	-0.0521967	0.00279713	0.161376	0.13122	-0.0894608	-0.159434	-0.122449
MIR99AHG		M9	blue	-0.0834074	0.0318407	0.0789679	-0.0463237	-0.0256272	0.110813	0.131193	-0.0619206	-0.146231	-0.146296
KIAA0355		M9	blue	-0.0805003	-0.00257042	-0.0281319	-0.145433	-0.149053	0.0903015	0.13054	0.0863914	-0.123796	-0.0924626
AC115622.1		M9	blue	-0.0591972	0.0153791	0.0297175	-0.0699005	-0.0908646	0.0786634	0.130426	0.0433896	-0.0545389	-0.131868
IL34		M9	blue	-0.0415838	-0.0140946	0.0176628	-0.0821459	-0.141355	0.0535173	0.130163	0.0605982	-0.0885419	-0.121781
SYTL2		M9	blue	-0.079359	-0.00479598	0.0450101	-0.100389	-0.115205	0.0135069	0.129761	0.071222	-0.063033	-0.140793
PCDH10		M9	blue	-0.0705636	0.0380419	-0.00594265	-0.108381	-0.112624	0.0514314	0.129105	0.0413857	-0.047592	-0.126695
LINC00607		M9	blue	-0.0382526	0.0113349	0.0214281	-0.0821969	-0.106544	0.0465805	0.12895	0.0492436	-0.041914	-0.144553
FZD4		M9	blue	-0.0727758	0.0158009	0.0247287	-0.058385	-0.0570267	0.117461	0.127137	0.00308358	-0.0818989	-0.0928279
TBC1D2B		M9	blue	-0.0815603	-0.0145872	0.0243502	-0.0637319	-0.10488	0.10422	0.12647	0.0434334	-0.105956	-0.0991733
LNX1		M9	blue	-0.0433672	0.00300913	0.0194807	-0.0784245	-0.0993917	0.079402	0.126309	0.0361228	-0.0581676	-0.124478
SPARC		M9	blue	-0.0178983	0.0389143	-0.0304314	-0.0393628	-0.176148	0.136205	0.125577	0.0933638	-0.167641	-0.0925634
MICAL2		M9	blue	-0.0650664	0.0555249	0.027765	-0.0848728	-0.161004	0.0966286	0.125184	0.0548527	-0.228819	-0.146575
OMD		M9	blue	-0.0615189	0.0388619	0.00241008	-0.0709833	-0.111916	0.0735263	0.124566	0.0525822	-0.042873	-0.101003
RILPL2		M9	blue	-0.0859786	0.00130578	0.0230037	-0.0629312	-0.0712488	0.117123	0.124266	0.0118764	-0.0876213	-0.0750345
LDLRAD3		M9	blue	-0.0710875	1.11959e-05	0.0321628	-0.0578944	-0.094771	0.0823271	0.123891	0.0250616	-0.0806466	-0.0847787
COL13A1		M9	blue	-0.07342	0.00764743	0.0232156	-0.0438958	-0.0743673	0.103158	0.123776	0.00706352	-0.075669	-0.1038
AXL		M9	blue	-0.0594158	0.00983952	-0.0269732	-0.080117	-0.135401	0.078675	0.122545	0.0642472	-0.0988376	-0.0833461
DDAH1		M9	blue	-0.0337786	0.0382031	-0.0434831	-0.152887	-0.23919	0.0201101	0.12178	0.137676	-0.119676	-0.151378
CADPS2		M9	blue	-0.098972	-0.0114864	-0.0187475	-0.102022	-0.109825	0.114122	0.121427	0.0370908	-0.117862	-0.050457
PLXDC2		M9	blue	-0.0386789	0.0164044	0.0698634	-0.0164016	-0.134405	0.163983	0.121394	0.00123016	-0.292302	-0.192838
GATA6	GATA binding protein 6	M9	blue	-0.0453306	0.011602	0.0147307	-0.0592439	-0.110179	0.104335	0.12076	0.0446745	-0.135242	-0.0991625
PLCXD3		M9	blue	-0.0297531	-0.00286045	0.0178882	-0.0532662	-0.0884386	0.0839763	0.12053	0.0288726	-0.0527269	-0.131613
HES1	hes family bHLH transcription factor 1	M9	blue	-0.0457001	0.0516432	0.0327974	-0.0434123	-0.0900806	0.0675892	0.120437	0.0277311	-0.0814482	-0.119455
NR2F2	nuclear receptor subfamily 2 group F member 2	M9	blue	-0.0913352	0.00573373	0.0304799	-0.0771041	-0.0640386	0.0683569	0.120263	0.0042397	-0.0676917	-0.117243
MATN2		M9	blue	-0.0295633	-0.00697354	0.0308357	-0.0826113	-0.138556	0.0265049	0.118717	0.100219	-0.0667121	-0.110421
SEMA5A		M9	blue	-0.0851194	-0.00862451	-0.00232825	-0.127132	-0.173602	0.0444313	0.118459	0.0916258	-0.085638	-0.105921
NIPAL2		M9	blue	-0.0582337	0.00132465	0.022685	-0.0721175	-0.11043	0.059712	0.118057	0.046517	-0.0805339	-0.112404
LPCAT2		M9	blue	-0.045986	0.0150357	0.00302792	-0.0783105	-0.102732	0.0582209	0.1179	0.0481232	-0.082501	-0.11296
GDF7		M9	blue	-0.0569483	0.0180221	0.00982515	-0.0761153	-0.0918987	0.0578031	0.115817	0.0406472	-0.0692344	-0.104606
LAMB1		M9	blue	-0.00695279	0.00159273	0.0104119	-0.075501	-0.193312	0.060984	0.115722	0.117091	-0.0855022	-0.117139
FBN1		M9	blue	-0.0675215	0.0231425	-0.014396	-0.112049	-0.159775	0.103022	0.115522	0.0738399	-0.227405	-0.110817
RBMS1		M9	blue	-0.0846555	0.0225531	0.0243782	-0.0811781	-0.132375	0.111872	0.114517	0.0241059	-0.197499	-0.114619
RAPH1		M9	blue	-0.0838522	0.0072142	-0.0496064	-0.148156	-0.183012	0.0463119	0.114264	0.0994318	-0.1204	-0.0694937
RAPGEF5		M9	blue	-0.0950095	-0.0126697	0.0178385	-0.0995593	-0.0981173	0.078819	0.113296	0.0210347	-0.0885523	-0.0983135
ITGA3		M9	blue	-0.0998865	0.0160987	-0.0166277	-0.0917286	-0.0842838	0.117233	0.113019	0.0188752	-0.122239	-0.0759765
WWTR1		M9	blue	-0.0829688	0.00842778	0.0247034	-0.0617486	-0.0743122	0.141994	0.112793	-0.00223682	-0.206855	-0.0879182
PTGIR		M9	blue	-0.0443806	0.0284295	-0.00341528	-0.0568653	-0.0932602	0.0769715	0.112503	0.0372174	-0.0935765	-0.085564
ANOS1		M9	blue	-0.0238266	0.0227621	0.0112635	-0.0544393	-0.0883295	0.072541	0.112408	0.0187682	-0.0846899	-0.13097
ATP10D		M9	blue	-0.04621	-0.00807792	-0.0424299	-0.141374	-0.2088	0.0509559	0.111695	0.118517	-0.120217	-0.0725879
ASAP2		M9	blue	-0.0283302	0.0211718	0.0179942	-0.0793202	-0.172836	0.0925991	0.111498	0.067791	-0.224739	-0.142894
FBXO32		M9	blue	-0.0795509	0.0227958	0.00115346	-0.0796688	-0.0675421	0.0770211	0.111112	0.000893898	-0.0874424	-0.0959241
MEG8		M9	blue	0.0097728	-0.0123475	-0.0585736	-0.120195	-0.196586	0.0458824	0.110915	0.123807	-0.0882614	-0.0857765
TPD52L1		M9	blue	-0.0608696	0.0199936	0.025097	-0.0599732	-0.115821	0.0848098	0.110809	0.0442568	-0.08561	-0.0991635
SERPINE1		M9	blue	-0.0449629	0.0584316	-0.00704804	-0.100949	-0.187336	-0.00823069	0.110613	0.0960773	-0.0631253	-0.123333
SAMD12-AS1		M9	blue	-0.0407846	0.013017	0.0154281	-0.0655591	-0.0903489	0.0461672	0.11021	0.0391498	-0.0393833	-0.115314
OSGIN2		M9	blue	-0.0613538	0.00949358	0.0159105	-0.0642734	-0.0709526	0.0647653	0.109562	0.0305586	-0.0603569	-0.0895329
POT1-AS1		M9	blue	-0.0652726	0.0159731	0.0236757	-0.055765	-0.0535677	0.0928306	0.109323	-0.00654096	-0.104773	-0.0978834
SPTBN1		M9	blue	-0.0728541	-0.0144624	-0.00439168	-0.0638227	-0.141698	0.135295	0.108691	0.0493343	-0.225235	-0.0944282
C2CD2		M9	blue	-0.0524428	-0.00808889	-0.00628705	-0.0913722	-0.14885	0.0513966	0.108255	0.0761108	-0.112593	-0.0929864
RHOJ		M9	blue	-0.0534157	-0.0124928	0.00939548	-0.0997256	-0.114129	0.0574356	0.107792	0.0403503	-0.0735862	-0.0871647
ZNF618	zinc finger protein 618	M9	blue	-0.0723789	-0.0151598	0.0062251	-0.0578355	-0.0760476	0.118256	0.107535	0.0262216	-0.104579	-0.0689728
ELK3	ELK3, ETS-domain protein (SRF accessory protein 2)	M9	blue	-0.03135	0.0136279	0.0269737	-0.0339611	-0.0740966	0.0758334	0.105832	0.02062	-0.0612122	-0.0765618
FAM114A1		M9	blue	-0.0599286	-0.0162526	-0.0436288	-0.107464	-0.147164	0.0831447	0.105358	0.0763768	-0.121244	-0.0531539
SLC24A3		M9	blue	-0.0305343	0.000730466	-0.0466573	-0.11689	-0.182355	0.0547112	0.10515	0.127579	-0.128649	-0.0881603
TJP1		M9	blue	-0.102419	0.00318853	-0.0603835	-0.158039	-0.166235	0.0797854	0.105006	0.0919069	-0.138782	-0.0604376
SH3BP5		M9	blue	-0.0500414	0.0403913	9.18036e-05	-0.0523417	-0.0767508	0.0779729	0.104475	0.0166335	-0.0792248	-0.0783302
COL21A1		M9	blue	-0.045721	0.075555	0.0410299	-0.0995121	-0.100227	0.0800924	0.102926	-0.00352049	-0.222006	-0.179785
GAS6		M9	blue	-0.0529955	0.0464621	-0.0382973	-0.0824036	-0.123988	0.0465075	0.101895	0.0831658	-0.0545169	-0.105464
ITGBL1		M9	blue	-0.0024132	0.0595548	0.0852841	-0.00946215	-0.0523522	0.0333539	0.101666	-0.0389464	-0.0886416	-0.193612
ECM2		M9	blue	-0.094712	0.0127098	-0.0204957	-0.113309	-0.100135	0.085045	0.10138	0.041119	-0.120572	-0.0852665
TTC7A		M9	blue	-0.044288	-0.000821206	-0.0336704	-0.0731272	-0.123871	0.0909029	0.101351	0.0642598	-0.113505	-0.0473779
OLFML2B		M9	blue	-0.0494761	-0.00577717	0.0346897	-0.043385	-0.0631243	0.0691974	0.101092	0.0226166	-0.0622223	-0.0927002
EFHC1		M9	blue	-0.0456638	0.0147442	-0.010049	-0.0724245	-0.106741	0.060564	0.100875	0.0500415	-0.0755056	-0.079899
NOD1		M9	blue	-0.0518766	0.018561	0.0176258	-0.0450392	-0.0622698	0.083673	0.100169	0.0109728	-0.0811776	-0.0731968
IGFBP2		M9	blue	-0.0817104	0.0701807	0.00135098	-0.0619164	-0.0915796	0.0777941	0.100095	0.0272953	-0.0624422	-0.0887726
SYNPO		M9	blue	-0.0228227	-0.0125895	-0.0250899	-0.065295	-0.135052	0.0940471	0.0998096	0.0692808	-0.12752	-0.0798954
VMP1		M9	blue	-0.0949786	0.0378812	-0.0694194	-0.192952	-0.191268	-0.000167651	0.0994585	0.107997	-0.0980776	-0.0817222
PLEKHG1		M9	blue	-0.0161532	0.00394135	-0.00166638	-0.0649922	-0.0990741	0.0468745	0.0987897	0.0525167	-0.0614145	-0.0980532
ANTXR1		M9	blue	-0.125569	0.0319764	-0.00327439	-0.0905503	-0.0533074	0.106513	0.0964765	-0.00988863	-0.203349	-0.102003
FIGN		M9	blue	-0.0711853	0.0339979	0.0442683	-0.0346878	-0.0607483	0.133529	0.0962782	-0.0271977	-0.205533	-0.101543
BTBD19		M9	blue	-0.0358893	0.0299689	0.00951334	-0.0573083	-0.0732748	0.0536283	0.0960978	0.0192291	-0.0614519	-0.086899
SLCO3A1		M9	blue	-0.100705	-0.021427	-0.0242281	-0.113816	-0.132084	0.0854582	0.0960663	0.0549858	-0.12323	-0.0613009
COL1A1		M9	blue	-0.0196584	0.0402921	-0.0509626	-0.0846013	-0.156682	0.0474887	0.0953974	0.106339	-0.121922	-0.103756
JAG1		M9	blue	-0.0575062	0.00628548	-0.034288	-0.109001	-0.140936	0.076433	0.094604	0.0694988	-0.157056	-0.0794451
RRBP1		M9	blue	-0.0310626	-0.00296944	-0.0388027	-0.0929613	-0.139021	0.056884	0.0934623	0.0915758	-0.0947858	-0.0724589
PRKAA2		M9	blue	-0.0593857	-0.00346203	-0.0248355	-0.0977247	-0.132463	0.0435354	0.0931449	0.0738334	-0.0862335	-0.0818076
UTRN		M9	blue	-0.0731462	0.0324274	0.0572484	-0.0611567	-0.0853874	0.0834454	0.0929087	-0.0237143	-0.182298	-0.176829
LPAR6		M9	blue	-0.0555678	0.0418844	-0.00166766	-0.0621632	-0.0766193	0.0556569	0.0928721	0.0203612	-0.0584186	-0.0732827
ADD3		M9	blue	-0.0081562	0.00369502	0.0118818	-0.0217722	-0.115101	0.157048	0.0927926	0.0305641	-0.249966	-0.114915
MMP2		M9	blue	-0.0181155	0.0473081	-0.00752943	-0.0320042	-0.081764	0.0512175	0.092011	0.0434837	-0.0406557	-0.0872658
PRELP		M9	blue	-0.0504887	0.0607935	-0.0205283	-0.0541232	-0.0842253	0.075675	0.0917414	0.0466215	-0.0566858	-0.0548819
SFRP4		M9	blue	-0.0391612	0.0379242	0.00710071	-0.0485637	-0.0750936	0.0432177	0.0912185	0.0334636	-0.0589456	-0.103035
TEX2		M9	blue	-0.0434924	-0.00225775	-0.00789944	-0.0485384	-0.0994499	0.0673793	0.0910914	0.0478083	-0.100357	-0.0802276
CCDC80		M9	blue	-0.0463112	0.0286376	-0.00421636	-0.0707579	-0.0961861	0.0275498	0.0902089	0.0532466	-0.055367	-0.0871705
PAPSS2		M9	blue	-0.0434102	-0.00461007	0.0135465	-0.0816038	-0.0739659	0.033198	0.0898915	0.0426792	-0.0555209	-0.102315
SSH1		M9	blue	-0.0367412	-0.00931017	-0.0250613	-0.110851	-0.162833	0.0411328	0.0897984	0.100097	-0.101487	-0.0724169
FCHSD2		M9	blue	-0.11461	0.0112033	0.0296191	-0.0326387	-0.0701444	0.182315	0.0897761	-0.00204618	-0.265822	-0.115963
FAM126A		M9	blue	-0.0850418	-0.0177251	-0.0503107	-0.120766	-0.131933	0.0916259	0.0894371	0.0632796	-0.124554	-0.0249501
NRK		M9	blue	-0.0382276	-0.00718189	-0.021178	-0.0858777	-0.116996	0.0679644	0.0893319	0.0556427	-0.0749658	-0.0630026
TMEM130		M9	blue	-0.0472634	0.0261791	0.0414983	-0.0420537	-0.0546409	0.048988	0.0886123	0.0154268	-0.0783073	-0.130506
SPRY4		M9	blue	-0.0738826	0.0232188	0.0137894	-0.0964133	-0.0954298	0.0358498	0.0884812	0.0434625	-0.065438	-0.084382
LINC02284		M9	blue	-0.0536232	-0.00647844	-0.0100138	-0.0731747	-0.0875395	0.0371604	0.0879358	0.0539124	-0.0520123	-0.0837493
APCDD1		M9	blue	0.0245638	-0.00590671	0.00840205	0.00275766	-0.0854756	0.0749673	0.0876071	0.0503079	-0.065427	-0.0743491
TGFB1		M9	blue	-0.0436433	0.0169115	-0.00261011	-0.0577443	-0.0951832	0.0624844	0.0875091	0.040844	-0.0955301	-0.0984837
LMO7-AS1		M9	blue	-0.0338016	0.0272777	0.023448	-0.0636283	-0.0769584	0.0466366	0.0851717	0.0206413	-0.0853199	-0.125391
CEMIP		M9	blue	-0.0449962	0.0225581	0.0149686	-0.0494872	-0.0556782	0.0512629	0.0849122	0.0128982	-0.0326526	-0.076588
PTGIS		M9	blue	-0.0464447	0.0317404	0.0248197	0.0101044	-0.0520278	0.146046	0.0844038	-0.0145914	-0.221393	-0.115308
TSC22D1	TSC22 domain family member 1	M9	blue	-0.116307	0.0294537	0.0160997	-0.0653103	-0.0598093	0.101343	0.083304	-0.0149271	-0.191197	-0.0886055
CYTOR		M9	blue	-0.0111272	0.0300441	-0.0389391	-0.143518	-0.188883	-0.0114873	0.0823918	0.114088	-0.0987807	-0.096472
TBL1XR1		M9	blue	-0.0612183	0.0162154	0.000787827	-0.0972691	-0.12023	0.0988048	0.0820349	0.020358	-0.186636	-0.104097
PDLIM2		M9	blue	-0.0335397	0.00181712	0.00335132	-0.029981	-0.0629855	0.0718908	0.0798587	0.0378929	-0.075749	-0.0739933
FGF1		M9	blue	-0.00813222	0.0118465	0.00241635	-0.0624244	-0.111349	0.0196277	0.0784644	0.0600327	-0.0761849	-0.119258
PLD1		M9	blue	-0.0354863	-0.00970139	-0.0248447	-0.0875685	-0.121018	0.073209	0.0764584	0.0676453	-0.103362	-0.0564383
PWWP3A		M9	blue	-0.0495502	0.00179679	-0.0130903	-0.0570854	-0.0873575	0.0798159	0.074641	0.0363446	-0.12945	-0.0723767
MYO10		M9	blue	-0.011762	0.00393524	-0.014136	-0.084245	-0.124972	-0.0051977	0.0746222	0.0651234	-0.0497683	-0.113349
SHC4		M9	blue	-0.0609377	0.0186771	-0.0277833	-0.0904373	-0.0695416	0.0377751	0.0738377	0.0379692	-0.0758184	-0.0723178
AC104041.1		M9	blue	-0.0242917	-0.00371213	0.0180237	-0.0168822	-0.0693972	0.0462506	0.0718912	0.0343629	-0.0523652	-0.0632244
MAML2		M9	blue	-0.00478746	0.053029	0.0722657	-0.0331947	-0.0816931	0.0303612	0.0704316	-0.0144153	-0.138787	-0.180712
HTRA1		M9	blue	-0.039469	0.0402592	-0.0321395	-0.0514412	-0.0842406	0.0663022	0.0700862	0.04031	-0.0620217	-0.0585146
HSP90B1		M9	blue	-0.062495	0.0541014	-0.0546427	-0.104999	-0.116443	0.0234484	0.0692315	0.0664904	-0.0554786	-0.0471532
COL1A2		M9	blue	-0.0324742	0.0401579	-0.0301261	-0.0898863	-0.184352	0.0791438	0.068229	0.0654837	-0.232358	-0.149258
MYO1D		M9	blue	-0.104688	0.00637812	-0.0304097	-0.118618	-0.133832	0.129112	0.058656	0.0150947	-0.290884	-0.102325
ANXA1		M9	blue	-0.061939	0.0252516	-0.0339647	-0.117319	-0.10591	-0.00664857	0.0574668	0.0453169	-0.0369971	-0.0440546
IGFBP7		M9	blue	-0.0168875	0.0734845	0.0155605	-0.0460847	-0.0865119	0.0726873	0.0533208	0.0137438	-0.233356	-0.124477
C1orf198		M9	blue	-0.0435531	0.0157825	-0.0464081	-0.106153	-0.0945136	0.0142045	0.0527077	0.0618078	-0.0628422	-0.0567918
AC018742.1		M9	blue	0.0999447	0.0959045	0.0852244	-0.00391474	-0.105697	-0.0173689	0.0433014	0.0112242	-0.16741	-0.242309
TRPS1	trichorhinophalangeal syndrome I	M9	blue	-0.0299625	0.0425809	0.021151	-0.0455497	-0.0690157	0.0571529	0.0355517	-0.0148828	-0.154488	-0.108361
STAC		M9	blue	-0.00040898	0.0115735	-0.0516667	-0.133414	-0.152956	-0.0490458	0.0349682	0.0906762	-0.0647274	-0.088717
LINC01252		M9	blue	-0.0199383	0.0177297	-0.0126731	-0.0631195	-0.0397387	-0.00510663	0.0330611	0.035488	-0.0504543	-0.0813367
SULF1		M9	blue	-0.0162031	0.0263985	-0.00323872	-0.0602391	-0.0988471	-0.0113222	0.0329743	0.0141503	-0.0670217	-0.0760182
CELF2		M9	blue	-0.00731721	0.0570795	0.0599715	-0.0222532	-0.0773967	0.0127265	0.0317803	0.00207169	-0.159926	-0.163542
MSC-AS1		M9	blue	-0.0528807	0.0639807	0.0782916	-0.0049111	-0.00506941	0.0680952	0.027505	-0.0675162	-0.212344	-0.162591
HMCN1		M9	blue	0.0478669	0.0652953	0.00392817	-0.0750265	-0.155072	0.000231092	0.0236918	0.0468661	-0.20206	-0.158656
FN1		M9	blue	0.00275281	0.0845389	-0.025258	-0.105012	-0.204485	-0.0431677	0.0183088	0.0848664	-0.181652	-0.143847
ELN		M9	blue	0.0472737	0.0378168	0.0276797	0.0865673	-0.0741422	0.105425	0.0167757	0.0272194	-0.250016	-0.151043
LIMA1		M9	blue	0.0214083	0.0486889	-0.0646032	-0.113791	-0.199228	0.00732757	0.016358	0.125296	-0.224717	-0.0940405
LTBP1		M9	blue	-0.00482195	0.0606458	-0.031283	-0.0561208	-0.151807	0.0785394	0.0160927	0.0338099	-0.286691	-0.142644
ITGA1		M9	blue	0.0221705	0.0657572	0.0470824	-0.0334321	-0.106611	0.000400714	0.0107765	0.0202519	-0.184648	-0.184662
SUGCT		M9	blue	0.0331302	0.0479243	-0.0226246	-0.0838336	-0.131171	0.0160143	0.00555017	0.0579617	-0.209094	-0.138844
GPC6		M9	blue	0.00121003	0.0604988	0.0218587	-0.00330516	-0.0228319	-0.00284459	-0.00415759	-0.0186578	-0.129202	-0.116962
UBE2E2		M9	blue	-0.00227701	0.04056	0.00619411	-0.0540673	-0.110333	-0.0162284	-0.00487902	0.0327094	-0.156496	-0.131197
A2M		M8	pink	-0.112268	0.0276226	-0.0410572	-0.0749805	-0.00309158	0.0620426	0.0188449	-0.110089	-0.0425277	0.0621892
AC006460.2		M8	pink	-0.0538164	-0.0162658	0.0114495	-0.0398314	-0.0278162	0.0826509	0.0760867	-0.0263882	-0.0684382	-0.0299298
ADCY2		M8	pink	-0.0620901	-0.0144913	-0.0472403	-0.0900002	-0.0917305	0.0812492	0.057737	-0.0287231	-0.0710811	-0.00415327
AGBL3		M8	pink	-0.0831874	-0.00146448	-0.0123612	-0.0462115	-0.00643283	0.0762727	0.0370317	-0.0727346	-0.0601049	0.00928931
AL512662.2		M8	pink	-0.0760497	-0.00539368	-0.0102383	-0.0750734	-0.0552998	0.115959	0.141131	-0.0210697	-0.0517086	-0.0239489
CCDC18-AS1		M8	pink	-0.108578	-0.00410171	-0.0259241	-0.102392	-0.0715705	0.118893	0.0908022	-0.0590298	-0.126014	-0.0219578
CCDC3		M8	pink	-0.113902	-0.02419	-0.0134434	-0.0674972	-0.0113858	0.133333	0.0978133	-0.122534	-0.103164	-0.0313604
CDC14B		M8	pink	-0.116329	-0.0623437	-0.0558652	-0.0966269	-0.0568594	0.102425	0.0506886	-0.0641604	-0.109188	0.0459323
CHST11		M8	pink	-0.126996	-0.0479615	-0.0515055	-0.0757842	-0.0320706	0.138567	0.0690412	-0.0700069	-0.104798	0.0345049
CLASP2		M8	pink	-0.0549778	0.0115215	-0.0155492	-0.0505295	-0.00568121	0.0295732	-0.0518784	-0.130956	-0.131364	-0.00638763
DGKI		M8	pink	-0.129066	-0.045712	-0.0367754	-0.0969201	0.0226621	0.122258	0.0893195	-0.102655	-0.0414051	0.0821566
EHD3		M8	pink	-0.0532302	-0.00698291	0.0167732	-0.0385163	-0.0243994	0.098027	0.0913613	-0.0645399	-0.045656	-0.0536603
FRMD3		M8	pink	-0.087381	-0.0235651	0.0269898	-0.0361197	-0.00145468	0.111391	0.0869451	-0.116296	-0.0794484	-0.0340332
FRZB		M8	pink	-0.0903068	0.00257315	-0.03455	-0.0357563	0.0368487	0.116085	0.0536488	-0.146298	-0.051004	0.051214
GUCY1A1		M8	pink	-0.109835	-0.0197037	0.0104456	-0.0861629	-0.0410521	0.122262	0.10225	-0.106865	-0.0826886	-0.00458963
JPX		M8	pink	-0.112161	-0.0257545	-0.05991	-0.124817	-0.101114	0.126451	0.0808234	-0.0177893	-0.150699	0.0155367
KCNQ5		M8	pink	-0.0887776	0.0526065	0.0533449	0.024575	0.0931385	0.0884059	0.0355958	-0.236511	-0.0600809	-0.0168003
LBH		M8	pink	-0.0982159	0.0143907	-0.0248812	-0.065494	0.00619786	0.0994116	0.0700563	-0.12275	-0.0556876	0.0182446
LCLAT1		M8	pink	-0.145562	-0.03787	-0.0356535	-0.0984631	-0.042894	0.131719	0.103048	-0.0874847	-0.0883283	0.0239788
MEF2C	myocyte enhancer factor 2C	M8	pink	-0.073751	0.015503	-0.0213454	-0.0603231	0.015675	0.0585169	-0.00872676	-0.179555	-0.101679	0.0156773
MFHAS1		M8	pink	-0.0807701	-0.0248836	-0.0143944	-0.0513303	-0.0175942	0.0944774	0.0590551	-0.0799714	-0.0911386	0.0107072
PBX1	pre-B-cell leukemia homeobox 1	M8	pink	-0.111874	-0.0108784	0.00454735	-0.0457792	-0.0201686	0.127501	0.0716363	-0.116814	-0.16762	-0.025844
PCLO		M8	pink	-0.0891312	-0.0148908	0.00137858	-0.020885	0.0657557	0.0791245	0.0130055	-0.135833	-0.0434007	0.0286765
PDE3A		M8	pink	-0.128174	0.0172859	-0.0149581	-0.0695353	-0.0252586	0.125578	0.0333756	-0.127877	-0.220908	0.0156853
PRDM6	PR domain 6	M8	pink	-0.0202014	0.00962735	0.0249724	0.0140946	0.0383565	0.112307	0.0433284	-0.168387	-0.115425	-0.0324047
PROS1		M8	pink	-0.0796505	-0.00316859	-0.019275	-0.0712702	-0.00905809	0.0853243	0.0387406	-0.0565109	-0.0669192	0.0191241
PTGER3		M8	pink	-0.0738825	-0.0378482	-0.0165843	-0.06323	-0.00754913	0.0930452	0.0581631	-0.0752227	-0.0838607	-0.0129377
RABGAP1		M8	pink	-0.0951511	0.010965	-0.0218473	-0.0710337	-0.048651	0.0819315	3.72366e-05	-0.0987428	-0.17571	0.00564028
RGS17		M8	pink	-0.0919252	-0.012495	-0.0162825	-0.074646	-0.0433321	0.0923376	0.0801131	-0.0854499	-0.0791672	-0.0124293
RNF24		M8	pink	-0.142799	-0.0494797	-0.0063868	-0.0898638	-0.0535698	0.18104	0.145942	-0.0806831	-0.100334	0.00522016
SEM1		M8	pink	-0.0959419	-0.0541959	-0.0443676	-0.101925	-0.0750655	0.111829	0.0838981	0.00230476	-0.102419	0.0307089
SLC40A1		M8	pink	-0.0825276	-0.0332459	-0.0175174	-0.0461255	0.0102043	0.0928806	0.0351226	-0.0973441	-0.0790492	0.0353604
SNCAIP		M8	pink	-0.109613	-0.011237	-0.0262247	-0.0732915	0.025604	0.110875	0.0566275	-0.141852	-0.0768339	0.0479328
SOX5	SRY-box 5	M8	pink	-0.164706	0.0287526	0.0344529	-0.0194852	0.0919239	0.129706	0.029284	-0.264194	-0.160399	0.0308628
ST6GAL1		M8	pink	-0.0992711	-0.0305926	-0.0217765	-0.07108	-0.0758091	0.121632	0.103182	-0.0350257	-0.101214	-0.0297168
SUSD5		M8	pink	-0.100692	-0.0347147	-0.0490599	-0.0328866	-0.0258488	0.1316	0.033055	-0.087442	-0.0965579	0.0474329
TCAIM		M8	pink	-0.082345	-0.0379642	-0.0356409	-0.0679571	-0.0311502	0.11045	0.0580362	-0.0627486	-0.089518	0.0132761
TRAK2		M8	pink	-0.123165	0.00397591	-0.0230676	-0.108012	-0.0727547	0.124835	0.10072	-0.0682795	-0.106389	-0.00268524
XRRA1		M8	pink	-0.0809091	-0.0319083	-0.0483202	-0.100945	-0.0604241	0.0912729	0.0466349	-0.0573967	-0.110124	0.0229169
RYR2		M7	turquoise	0.0662614	-0.0703387	-0.198291	0.0609438	0.183534	-0.104327	-0.430562	-0.0183222	-0.0728486	0.414456
TC2N		M7	turquoise	0.052973	-0.0770017	-0.243425	-0.103349	-0.132967	-0.130921	-0.269562	0.196187	-0.0538379	0.305933
FILIP1		M7	turquoise	-0.00471946	-0.0983029	-0.233187	-0.0907433	-0.10045	-0.130626	-0.276457	0.162715	-0.0570018	0.304421
PDE4D		M7	turquoise	0.0310286	-0.0193426	-0.138816	0.0414144	0.159011	-0.0660657	-0.316646	-0.0558226	-0.0422212	0.302736
CNTN4		M7	turquoise	0.133124	-0.0662249	-0.210841	0.0238773	0.016415	-0.137456	-0.376232	0.0916003	-0.108755	0.293566
LDB3		M7	turquoise	0.00488255	-0.0724545	-0.200658	-0.0209703	0.025113	-0.0191747	-0.256695	0.0720493	-0.157264	0.282033
CARMN		M7	turquoise	-0.0669208	-0.0195147	-0.152421	-0.00171029	0.112021	0.0306963	-0.249252	-0.024936	-0.166997	0.272899
CACNA2D3		M7	turquoise	-0.0629089	-0.0987435	-0.142623	-0.0166747	0.0545159	0.0397449	-0.157657	0.035199	-0.0443918	0.270012
SYNPO2		M7	turquoise	0.00245044	-0.0340228	-0.15582	-0.0216657	0.0563328	-0.0534191	-0.268646	0.0129345	-0.147652	0.268051
SORBS1		M7	turquoise	0.0223208	-0.03046	-0.156212	0.0408605	0.0440882	-0.0462017	-0.336496	0.0355204	-0.19702	0.258599
RBPMS		M7	turquoise	-0.0431865	-0.0646227	-0.137412	0.00398332	0.0458215	0.00987189	-0.261159	0.016957	-0.234335	0.248423
THSD4		M7	turquoise	-0.0491515	-0.0793737	-0.178951	-0.0344095	-0.0527856	0.0130602	-0.195276	0.0849812	-0.092009	0.246237
MPP7		M7	turquoise	-0.00327857	-0.0864672	-0.196594	-0.112067	-0.0676563	-0.0443548	-0.188662	0.125091	-0.0883137	0.24587
SPARCL1		M7	turquoise	0.00748143	-0.00512499	-0.147065	-0.0329722	-0.0234325	-0.0711714	-0.242402	0.0656172	-0.108992	0.241655
CACNB2		M7	turquoise	-0.100824	-0.102367	-0.123312	-0.0387392	0.00396696	0.0584462	-0.11225	0.0366397	-0.0667555	0.23908
SDK1		M7	turquoise	0.0412035	-0.057743	-0.145349	0.0299358	0.0781987	-0.0531649	-0.302492	0.00232716	-0.129364	0.238331
HACD1		M7	turquoise	-0.0291592	-0.0637711	-0.184848	-0.0849613	-0.0413129	-0.0224566	-0.192628	0.10714	-0.0978227	0.237695
SMTN		M7	turquoise	-0.0143099	-0.0424797	-0.166947	-0.0406486	-0.0143587	-0.0332853	-0.22267	0.088537	-0.105231	0.236808
FREM1		M7	turquoise	-0.142894	-0.0875413	-0.0930626	-0.0110544	0.135127	0.179595	-0.0517064	-0.0683381	-0.103704	0.233842
MARK1		M7	turquoise	0.0191765	-0.0832118	-0.192667	-0.0754046	-0.0857277	-0.0711276	-0.218987	0.13903	-0.0890379	0.233753
PDZD2		M7	turquoise	0.00125149	-0.120121	-0.152832	-0.0189993	-0.0244197	0.00509432	-0.177753	0.098439	-0.0667933	0.232365
NTN1		M7	turquoise	0.0174793	-0.0940508	-0.151719	0.0207482	-0.0367876	0.0140171	-0.149308	0.0888654	-0.066042	0.231249
PHACTR1		M7	turquoise	0.0506768	-0.0189696	-0.0895922	0.0781945	0.117046	-0.0149931	-0.276958	-0.0320346	-0.111854	0.231222
ARHGEF10L		M7	turquoise	-0.00561091	-0.0883955	-0.176865	-0.0305536	-0.0373578	0.0180987	-0.192775	0.0928048	-0.189782	0.229258
SEMA3D		M7	turquoise	-0.013655	-0.0678886	-0.140006	-0.0463577	-0.0302132	-0.0227439	-0.173167	0.0693639	-0.05077	0.227323
SLC16A7		M7	turquoise	0.0352572	-0.070978	-0.190946	-0.0826909	-0.0970851	-0.0980861	-0.214094	0.142928	-0.0562381	0.226511
BACH2	BTB domain and CNC homolog 2	M7	turquoise	0.194259	-0.0719236	-0.218864	-0.0624247	-0.160734	-0.174085	-0.292114	0.199962	-0.0886664	0.225687
NPNT		M7	turquoise	0.016111	-0.0377735	-0.162041	-0.0389779	-0.0123519	-0.0496068	-0.21747	0.0552625	-0.137061	0.224607
ST6GAL2		M7	turquoise	-0.00281194	-0.0263274	-0.123356	0.0423578	0.116571	0.00924701	-0.204802	-0.0364702	-0.0939658	0.22263
ACTA2		M7	turquoise	-0.0226089	0.0474757	-0.174474	-0.0587948	0.0291531	-0.0561315	-0.226454	0.0294385	-0.13314	0.221728
LARGE1		M7	turquoise	-0.0281181	-0.0734262	-0.148115	-0.0457375	-0.0301113	0.011777	-0.160072	0.0776634	-0.154668	0.220314
CREB5	cAMP responsive element binding protein 5	M7	turquoise	0.226382	-0.0784673	-0.239455	-0.0984314	-0.230974	-0.274644	-0.333293	0.264329	-0.0563326	0.220139
PPP1R9A		M7	turquoise	0.0116782	-0.0918516	-0.150626	-0.0296671	-0.0257254	-0.00540278	-0.178442	0.105529	-0.10211	0.219212
PIP5K1B		M7	turquoise	-0.0544748	-0.0699243	-0.115439	-0.00471307	0.0572831	0.0474222	-0.109287	0.0174904	-0.0454713	0.218693
TOX2	TOX high mobility group box family member 2	M7	turquoise	-0.0365265	-0.0858543	-0.121699	0.00294331	-0.00400483	0.0431363	-0.122256	0.0522527	-0.0509675	0.216494
RASSF3		M7	turquoise	-0.0363583	-0.0996629	-0.154995	-0.054336	-0.0384009	0.0256708	-0.145462	0.0864967	-0.100088	0.214017
LPP		M7	turquoise	0.0260583	-0.0400122	-0.193498	-0.068273	-0.107999	-0.0640246	-0.279708	0.124486	-0.252648	0.212797
NT5DC3		M7	turquoise	-0.0171066	-0.0641666	-0.176723	-0.104335	-0.0901693	-0.0776974	-0.187712	0.132127	-0.0653648	0.212565
ACTN2		M7	turquoise	0.00246871	-0.0772799	-0.160841	-0.0518986	-0.0523429	-0.0886627	-0.192602	0.110208	-0.0379269	0.212115
GAREM1		M7	turquoise	0.0182884	-0.0718452	-0.197287	-0.116459	-0.133864	-0.111636	-0.196517	0.158551	-0.0648166	0.21144
NEXN		M7	turquoise	0.0562531	-0.0469478	-0.199627	-0.0582737	-0.0897849	-0.123008	-0.302505	0.136066	-0.159894	0.210229
ADCY5		M7	turquoise	-0.0860099	-0.0801151	-0.130967	0.00222728	0.0300746	0.11486	-0.0972035	0.0232728	-0.123927	0.208903
MYOM1		M7	turquoise	-0.0285765	-0.0726005	-0.164807	-0.0801218	-0.0315477	-0.022706	-0.162986	0.0807126	-0.0763598	0.207789
JAK2		M7	turquoise	-0.0374803	-0.0230643	-0.14143	-0.0470392	0.0478124	-0.0181959	-0.233599	0.0087002	-0.148966	0.205266
PPP1R12B		M7	turquoise	0.015251	0.00669645	-0.181277	-0.0831809	-0.0268444	-0.0942327	-0.267525	0.0613415	-0.171994	0.204496
JPH2		M7	turquoise	-0.0328491	-0.0623038	-0.156472	-0.0383316	-0.0319666	0.0271256	-0.115331	0.0788249	-0.0754932	0.202356
LPAR1		M7	turquoise	-0.124904	-0.0802663	-0.13103	-0.0729219	-0.00472475	0.0748038	-0.0669018	0.0182523	-0.0605476	0.202132
CNN1		M7	turquoise	0.0106007	-0.0290954	-0.186052	-0.0954135	-0.088807	-0.18018	-0.239863	0.152235	-0.0284983	0.202123
REEP1		M7	turquoise	-0.0642282	-0.0555101	-0.109833	-0.0155425	0.0529716	0.0345852	-0.108477	0.00573201	-0.0459311	0.20035
CD44		M7	turquoise	-0.0461123	-0.0451455	-0.18357	-0.144936	-0.0582344	-0.0807799	-0.164538	0.0756877	-0.054033	0.20018
PPM1B		M7	turquoise	-0.0348808	-0.0626818	-0.169656	-0.11097	-0.114148	-0.0504607	-0.150718	0.129402	-0.088838	0.199893
FILIP1L		M7	turquoise	0.0173831	-0.00699014	-0.179157	-0.108244	-0.0546436	-0.123519	-0.23895	0.101473	-0.107834	0.198932
DGKG		M7	turquoise	-0.0318898	-0.0782302	-0.136439	-0.0296872	-0.0195138	-0.0414975	-0.150292	0.0760839	-0.0232255	0.198918
LINC00670		M7	turquoise	0.0776383	-0.0705892	-0.201401	-0.132699	-0.146573	-0.178117	-0.233659	0.18049	-0.029163	0.19874
GREB1L		M7	turquoise	-0.115932	-0.071644	-0.0869068	-0.0122061	0.0707286	0.110662	-0.0775866	-0.0302486	-0.0900152	0.197689
TACC2		M7	turquoise	-0.0562609	-0.0913056	-0.129381	-0.0355131	-0.00536556	0.101103	-0.0943803	0.0420521	-0.127125	0.197144
TES		M7	turquoise	-0.0145985	-0.0481583	-0.187491	-0.122448	-0.102539	-0.0835462	-0.152263	0.121581	-0.0387284	0.19544
RGS5		M7	turquoise	-0.0393358	-0.0140055	-0.154039	-0.0959111	-0.00224343	-0.0644051	-0.178312	0.0334708	-0.0931915	0.19526
RYR3		M7	turquoise	-0.0138093	-0.0829993	-0.142093	-0.0460411	-0.0980646	-0.0109683	-0.123893	0.122083	-0.0520278	0.195226
PPP1R12A		M7	turquoise	-0.0362962	-0.0215866	-0.135634	-0.0779936	-0.00748741	-0.0101549	-0.199678	0.0348917	-0.22145	0.194941
SPOP		M7	turquoise	-0.0442769	-0.0772448	-0.17494	-0.0920821	-0.0982734	-0.010766	-0.145274	0.124231	-0.0882818	0.194937
CAMKMT		M7	turquoise	0.0123	-0.0939951	-0.171218	-0.065939	-0.125436	-0.000270413	-0.136667	0.148623	-0.114479	0.194328
MICAL3		M7	turquoise	0.0520898	-0.094606	-0.189171	-0.0742518	-0.156857	-0.0694078	-0.193871	0.185846	-0.0990371	0.193046
RAP1A		M7	turquoise	-0.0864506	-0.0831399	-0.149803	-0.0850096	-0.0618205	0.0360882	-0.0963707	0.0777426	-0.101653	0.191582
MYOCD		M7	turquoise	0.0647198	-0.028721	-0.132899	-0.0185136	0.0464687	-0.129999	-0.274522	0.0128728	-0.0469912	0.190575
LAMC1		M7	turquoise	-0.0548692	-0.0336656	-0.149179	-0.105643	-0.0552863	-0.0184341	-0.142511	0.0742914	-0.133199	0.190478
FLNB		M7	turquoise	0.00525339	-0.0675042	-0.161061	-0.067479	-0.110936	-0.0431406	-0.167774	0.142116	-0.079876	0.188982
ITGA7		M7	turquoise	0.00774267	-0.0311353	-0.154902	-0.0511879	-0.0594218	-0.0476842	-0.174841	0.091023	-0.091263	0.18886
ITGA9		M7	turquoise	-0.0455271	-0.0435033	-0.1077	-0.00817719	-0.0112395	0.0823639	-0.107749	0.0427181	-0.15647	0.187301
AKAP6		M7	turquoise	0.0297463	-0.0330519	-0.176932	-0.0766939	-0.0657892	-0.0824028	-0.243552	0.0896288	-0.181698	0.187139
FLNA		M7	turquoise	-0.0195549	-0.0539632	-0.171329	-0.0564514	-0.0567632	-0.0264648	-0.203342	0.116777	-0.191652	0.185573
SLMAP		M7	turquoise	-0.0306633	-0.036118	-0.168253	-0.0991181	-0.0665892	-0.0540135	-0.189685	0.0877494	-0.136778	0.185245
PPP2R3A		M7	turquoise	0.0217292	-0.0717542	-0.169051	-0.0933387	-0.109839	-0.0121355	-0.153943	0.12853	-0.115422	0.183128
FERMT2		M7	turquoise	0.00404631	-0.036155	-0.171993	-0.0872881	-0.10626	-0.0605569	-0.197292	0.119899	-0.161406	0.182671
KCNMA1		M7	turquoise	-0.0416173	-0.0507353	-0.121546	0.0114659	0.042831	0.0818683	-0.172329	0.000606152	-0.229177	0.18262
FOXN3	forkhead box N3	M7	turquoise	0.00271164	-0.0624002	-0.118824	-0.00508675	0.02359	0.0031815	-0.182098	0.0303164	-0.105407	0.182414
RAB23		M7	turquoise	0.0304972	-0.037238	-0.191407	-0.108189	-0.129978	-0.130203	-0.187063	0.162366	-0.0455158	0.181992
CCDC6		M7	turquoise	-0.0263286	-0.0586867	-0.167259	-0.0918804	-0.0958296	-0.021455	-0.107877	0.102086	-0.0682893	0.181745
TASP1		M7	turquoise	-0.0694915	-0.0682772	-0.129794	-0.0654558	-0.0695021	0.0171435	-0.103651	0.0813602	-0.0657794	0.181731
TRIO		M7	turquoise	0.0129074	-0.0693873	-0.194247	-0.0882683	-0.139671	-0.0285199	-0.200328	0.128767	-0.178502	0.181225
AFF3	AF4/FMR2 family member 3	M7	turquoise	-0.0683519	-0.0777804	-0.121481	-0.0618595	0.000190734	0.0409114	-0.0868903	0.0598917	-0.0701339	0.180546
MCAM		M7	turquoise	-0.0435542	-0.0244676	-0.148639	-0.0479645	-0.0126582	-0.0293504	-0.167399	0.0674458	-0.0926934	0.179715
B3GALNT2		M7	turquoise	0.00901364	-0.050188	-0.167612	-0.102522	-0.0970274	-0.0903727	-0.181436	0.133159	-0.0768115	0.179644
KLHL42		M7	turquoise	5.19026e-05	-0.0473041	-0.15239	-0.0625753	-0.0621163	0.00399292	-0.128079	0.0908176	-0.0958543	0.178799
LINC01411		M7	turquoise	0.00281307	-0.0709344	-0.121039	-0.0431729	-0.0328263	-0.0214044	-0.104099	0.070115	-0.00758338	0.178601
ASTN2		M7	turquoise	0.0089205	-0.0580612	-0.115455	-0.0191567	-0.0095475	-0.0141709	-0.138914	0.0497059	-0.0534735	0.178448
ADAMTS9		M7	turquoise	0.0278771	-0.0615693	-0.135333	-0.0425213	-0.0644465	-0.0157833	-0.122969	0.101373	-0.0498121	0.178138
TTLL11		M7	turquoise	-0.0327834	-0.0618436	-0.165916	-0.0775869	-0.0673536	0.019539	-0.114187	0.0969227	-0.107329	0.177913
ACADL		M7	turquoise	0.0116797	-0.0675154	-0.131713	-0.00215216	-0.04941	0.0783532	-0.0925321	0.0789973	-0.117019	0.177646
RIMKLB		M7	turquoise	-0.0676176	-0.0678932	-0.167731	-0.107376	-0.0735473	0.0302062	-0.104459	0.0929508	-0.116004	0.177593
SPEG		M7	turquoise	-0.0115019	-0.0708665	-0.133649	-0.0158076	-0.0462391	0.0365662	-0.118377	0.0864108	-0.124788	0.177586
PRUNE2		M7	turquoise	0.0854767	-0.014331	-0.153245	0.0268538	-0.0286298	-0.0655592	-0.28715	0.0681315	-0.219966	0.177056
TBL1X		M7	turquoise	-0.00298282	-0.0628549	-0.113079	-0.0200279	0.0375125	-0.0198287	-0.209584	0.00887038	-0.116606	0.17585
ARID5B	AT-rich interaction domain 5B	M7	turquoise	-0.0678486	-0.0364523	-0.173556	-0.167981	-0.106303	-0.0830682	-0.141922	0.120598	-0.0611667	0.175718
RICTOR		M7	turquoise	-3.17593e-05	-0.0495028	-0.165166	-0.0866596	-0.113065	-0.0212442	-0.150367	0.121195	-0.173399	0.174426
TTLL7		M7	turquoise	-0.0328333	-0.0636154	-0.163565	-0.104281	-0.0597442	-0.0099804	-0.179877	0.0763923	-0.162626	0.171714
FMO4		M7	turquoise	0.0447671	-0.0463661	-0.142222	-0.0617587	-0.092823	-0.0722039	-0.180766	0.124591	-0.0536776	0.170559
CATSPERB		M7	turquoise	-0.0241	-0.0709779	-0.105986	-0.0443106	-0.051404	0.0021704	-0.1032	0.0921251	-0.054352	0.169883
SLC4A7		M7	turquoise	-0.0343496	-0.0593325	-0.159959	-0.107467	-0.106681	0.00018574	-0.10331	0.0953306	-0.100394	0.169682
MYO18B		M7	turquoise	0.11668	-0.0551885	-0.175667	-0.0583847	-0.146706	-0.119853	-0.224715	0.168648	-0.0694159	0.16894
AC005358.1		M7	turquoise	0.0102967	0.0632194	-0.163034	-0.108518	-0.0623117	-0.145372	-0.175151	0.0862791	-0.0209916	0.167482
PGM5		M7	turquoise	-0.0621221	-0.0766799	-0.119346	-0.0614274	-0.0309421	0.061295	-0.0719582	0.0534622	-0.0905989	0.16597
GRIN2A		M7	turquoise	0.00457626	-0.0675924	-0.114548	-0.0132397	-0.066199	-0.016673	-0.0706399	0.0850015	0.0157679	0.165913
GALNT17		M7	turquoise	-0.00759879	-0.0838919	-0.143649	-0.0471964	-0.0490233	-0.021602	-0.155129	0.073604	-0.0885618	0.165481
FNIP1		M7	turquoise	-0.0662173	-0.0713836	-0.131264	-0.0951633	-0.0534514	0.0423714	-0.11417	0.058199	-0.177528	0.165007
ATP1A2		M7	turquoise	0.00585162	-0.0344002	-0.0861942	0.0486324	-0.00177413	0.0394213	-0.119107	0.0471685	-0.0686962	0.164741
CASQ2		M7	turquoise	0.0146849	-0.053111	-0.134562	-0.0538698	-0.0473958	-0.0929083	-0.18423	0.0992691	-0.0296503	0.163963
GASK1B		M7	turquoise	-0.0607677	-0.0493524	-0.105002	-0.0612179	-0.0280811	0.0526827	-0.0469205	0.0366434	-0.0563439	0.163771
KCTD8		M7	turquoise	-0.0445902	-0.0552454	-0.0930952	-0.0228489	0.0080687	0.0176503	-0.0816456	0.0385759	-0.0207655	0.162875
PLXNA4		M7	turquoise	0.037836	-0.0534702	-0.124983	-0.0103656	-0.0506399	0.0453333	-0.0717784	0.0915952	-0.0740219	0.162314
RGS3		M7	turquoise	0.0249222	-0.0480342	-0.119861	-0.0122209	-0.0294504	-0.0168866	-0.147786	0.0677692	-0.0758226	0.161585
NEDD9		M7	turquoise	-0.0124268	-0.0243798	-0.18004	-0.12401	-0.142598	-0.177568	-0.17417	0.149569	-0.0215599	0.16026
HIF1A-AS3		M7	turquoise	-0.105121	-0.0495954	-0.105354	-0.100704	0.027839	0.0428239	-0.053835	-0.00300644	-0.0441768	0.158865
ST6GALNAC3		M7	turquoise	-0.0527039	-0.0652766	-0.0805572	-0.0186984	0.0171665	0.0637485	-0.0596842	0.0161923	-0.0413083	0.158843
SLC22A3		M7	turquoise	0.0633352	-0.0182306	-0.0999594	0.0656909	0.0631575	-0.0173969	-0.23143	-0.00381724	-0.109688	0.15881
ELOVL5		M7	turquoise	-0.0389221	-0.0505825	-0.13576	-0.106034	-0.0915838	-0.0653163	-0.108681	0.110477	-0.0349551	0.158736
C15orf41		M7	turquoise	-0.0282608	-0.0711191	-0.12834	-0.0584176	-0.0511099	0.0354539	-0.0934731	0.0733699	-0.105197	0.15782
DLG5		M7	turquoise	-0.0146168	-0.0733102	-0.133872	-0.0864733	-0.0876331	-0.0297152	-0.124505	0.112927	-0.0767617	0.157223
ITGA8		M7	turquoise	-0.0497492	-0.0131507	-0.123606	-0.060834	0.00674018	-0.00772111	-0.221966	0.0160441	-0.206496	0.156492
GPC5		M7	turquoise	-0.0161961	-0.0572455	-0.0882139	-0.0210823	0.0137896	-0.00944741	-0.117726	0.036988	-0.037401	0.156413
MSI2		M7	turquoise	-0.0669047	-0.0980699	-0.105078	-0.0561222	-0.042063	0.103301	-0.0410131	0.0589815	-0.105294	0.15621
BAG2		M7	turquoise	0.0127415	-0.0194342	-0.162184	-0.105376	-0.110179	-0.125649	-0.160675	0.133829	-0.0386192	0.156192
MAP4		M7	turquoise	0.0381818	-0.0951403	-0.193101	-0.100169	-0.172182	-0.0450295	-0.205588	0.170545	-0.197056	0.155825
ARHGAP6		M7	turquoise	-0.0372311	-0.0945685	-0.10256	-0.0461941	-0.0530559	0.0425126	-0.0913565	0.0799344	-0.104698	0.154543
NIBAN1		M7	turquoise	-0.0183812	-0.0196325	-0.135222	-0.0814482	-0.0353323	-0.0380506	-0.184852	0.054845	-0.132502	0.154068
PPP2R2B		M7	turquoise	0.0270791	-0.0427419	-0.094407	0.0120558	0.0162669	-0.00972743	-0.170296	-0.002718	-0.11785	0.153859
PDK3		M7	turquoise	-0.0586577	-0.0735656	-0.108007	-0.082585	-0.0491501	0.0459252	-0.0778337	0.0556619	-0.108566	0.153853
PCDH7		M7	turquoise	0.00790852	-0.0172686	-0.134904	-0.0583076	-0.0473173	-0.0216446	-0.19212	0.053404	-0.197573	0.153599
PPFIA2		M7	turquoise	-0.0980463	-0.0592211	-0.116423	-0.0766	-0.0711155	0.057778	-0.0549976	0.0473766	-0.0958591	0.15301
CDH8		M7	turquoise	0.1038	-0.0589724	-0.134888	-0.0455862	-0.118585	-0.112708	-0.183383	0.136697	-0.0126486	0.153003
MYH11		M7	turquoise	-0.0369497	-0.0408162	-0.134907	0.0151663	0.0316616	0.0645481	-0.189143	0.00897634	-0.223537	0.152716
LINC01435		M7	turquoise	0.0176178	-0.0450855	-0.116211	0.00553593	-0.0274532	-0.0443862	-0.16116	0.0739144	-0.034054	0.152011
ALPK3		M7	turquoise	-0.0168534	-0.075334	-0.146529	-0.0764177	-0.0718497	-0.0126025	-0.122821	0.0962824	-0.0904306	0.151664
PDE8B		M7	turquoise	-0.122705	-0.0836793	-0.0418909	-0.0300255	0.0129221	0.133837	-0.0202207	-0.0172558	-0.0939919	0.151659
TPM2		M7	turquoise	-0.0135638	0.00132629	-0.168228	-0.0797988	-0.0970707	-0.0611496	-0.157107	0.132972	-0.096731	0.151421
RIN3		M7	turquoise	-0.0524042	-0.0722148	-0.1178	-0.0585715	-0.00670139	0.0519621	-0.0834955	0.0372934	-0.0878765	0.151224
IQCJ-SCHIP1		M7	turquoise	-0.0375327	-0.0437944	-0.195867	-0.176243	-0.153176	-0.107468	-0.124476	0.158461	-0.0576136	0.150946
SBSPON		M7	turquoise	-0.0336314	-0.0424799	-0.0869415	-0.00675573	0.0489532	0.0189811	-0.100065	0.0030398	-0.0361417	0.148967
ELL2		M7	turquoise	-0.0291857	-0.048191	-0.137403	-0.106539	-0.148845	-0.00262591	-0.0752205	0.128489	-0.0947442	0.148566
ZNF385D	zinc finger protein 385D	M7	turquoise	-0.0212371	-0.00401161	-0.0853442	0.000866849	0.0159092	0.0430606	-0.136343	-0.0418068	-0.188059	0.1485
BTC		M7	turquoise	-0.039214	-0.0365759	-0.0762578	-0.00425	0.0370836	0.0304443	-0.0900624	0.00190968	-0.0277627	0.148403
PRKCB		M7	turquoise	-0.00752288	-0.0383601	-0.10956	-0.00755223	-0.0290126	-0.0142362	-0.11676	0.067218	-0.0292996	0.148343
AKAP1		M7	turquoise	-0.059729	-0.0655218	-0.0795172	0.00577297	0.0176565	0.064366	-0.0966616	0.0123307	-0.0879327	0.148149
PCDH11X		M7	turquoise	-0.120919	-0.0871374	-0.0435362	-0.00981662	0.0272468	0.153959	0.00505606	-0.0357074	-0.0571032	0.147641
PAM		M7	turquoise	0.0213699	-0.0138674	-0.181397	-0.110119	-0.14156	-0.0309999	-0.191713	0.110156	-0.251419	0.147396
INSR		M7	turquoise	0.00136637	-0.0958839	-0.1205	-0.0398183	-0.0605177	0.0211479	-0.134534	0.097207	-0.138519	0.147352
ATL2		M7	turquoise	-0.0671128	-0.0610478	-0.0988906	-0.0268682	-0.00340319	0.0837452	-0.05635	0.0346875	-0.0961061	0.147289
TP53BP2		M7	turquoise	0.0245128	-0.0747215	-0.148638	-0.079215	-0.118348	-0.0691179	-0.125258	0.138507	-0.0663514	0.147205
FAM13B		M7	turquoise	-0.0442738	-0.0494739	-0.120558	-0.0705292	-0.0805291	0.0275871	-0.0931238	0.0764466	-0.177233	0.147205
USP31		M7	turquoise	-0.0119988	-0.0724176	-0.122913	-0.0582252	-0.0785091	0.0223676	-0.0755756	0.0862268	-0.0682761	0.146732
IL31RA		M7	turquoise	0.140854	-0.0506986	-0.134703	-0.0248872	-0.0992848	-0.132895	-0.206668	0.127299	-0.0393858	0.145514
SPON1		M7	turquoise	0.0491862	-0.0506384	-0.106713	-0.00505197	-0.0462933	-0.010771	-0.134267	0.082013	-0.0652912	0.144908
TWSG1		M7	turquoise	-0.0695801	-0.0441501	-0.122212	-0.072056	-0.0253814	0.0134277	-0.0894175	0.0513152	-0.0766929	0.14485
CNTN3		M7	turquoise	-0.0419786	-0.0644121	-0.100345	-0.0252717	-0.0255613	0.116281	-0.0160431	0.0103073	-0.0865546	0.144363
SREBF2	sterol regulatory element binding transcription factor 2	M7	turquoise	-0.070312	-0.0498897	-0.100779	-0.0707294	-0.0305595	0.0367638	-0.0654343	0.0494961	-0.0891432	0.143996
TMEM131		M7	turquoise	-0.0913034	-0.0836392	-0.140242	-0.10207	-0.0992189	0.0784746	-0.0295417	0.0926754	-0.117726	0.142787
MYOZ2		M7	turquoise	0.0677054	-0.0400585	-0.151968	-0.108436	-0.145259	-0.13249	-0.143411	0.160318	-0.0226279	0.142292
ACTN4		M7	turquoise	-0.00905387	-0.0665586	-0.168576	-0.128419	-0.13257	-0.0686806	-0.158604	0.156352	-0.11686	0.142108
AP1S2		M7	turquoise	-0.0436243	-0.0389809	-0.106269	-0.0618298	-0.0445084	0.00786201	-0.0708471	0.0451294	-0.0578608	0.141839
EPHA6		M7	turquoise	-0.0643903	-0.0351896	-0.0657116	-0.00785384	0.0689999	0.0586733	-0.0775602	-0.0394056	-0.036399	0.141613
IFRD1		M7	turquoise	-0.0523794	-0.0336175	-0.138295	-0.106979	-0.082681	-0.050999	-0.101231	0.111282	-0.0610446	0.141361
PTPRK		M7	turquoise	-0.0141653	-0.00242423	-0.0779154	-0.0119651	0.0274116	0.00882472	-0.154409	-0.00658264	-0.151875	0.141182
PROM1		M7	turquoise	-0.0179398	-0.0609711	-0.0862663	-0.0616018	-0.00728493	-0.00902739	-0.0876821	0.0594876	-0.0206307	0.139097
RNF115		M7	turquoise	-0.0216864	-0.0369534	-0.133597	-0.0938455	-0.104541	-0.034769	-0.111773	0.11083	-0.147108	0.138974
ARID5A	AT-rich interaction domain 5A	M7	turquoise	-0.0135258	-0.0485363	-0.122364	-0.079642	-0.0630643	-0.107399	-0.14831	0.0925505	-0.0211126	0.138144
ABCA5		M7	turquoise	-0.0570433	-0.0467343	-0.0791527	-0.0374394	-0.0149178	0.0586095	-0.0460875	0.0337168	-0.0656338	0.137992
BMPR1B		M7	turquoise	-0.0471415	-0.0217191	-0.0568811	0.00835044	0.0547036	0.0927505	-0.0733651	-0.0334566	-0.138495	0.137599
AC073050.1		M7	turquoise	0.0452161	-0.0473427	-0.10461	-0.029419	-0.0609668	-0.0834576	-0.157542	0.0872829	-0.027981	0.136983
HIPK2		M7	turquoise	-0.00309567	-0.0745779	-0.141935	-0.0682059	-0.168292	-0.0218143	-0.106477	0.161405	-0.104594	0.136906
KIF1B		M7	turquoise	-0.0384463	-0.0628813	-0.146094	-0.104447	-0.1229	-0.00678474	-0.0931074	0.113291	-0.111021	0.136595
TPM4		M7	turquoise	-0.0638174	-0.0251743	-0.149298	-0.106604	-0.10544	-0.0531619	-0.106454	0.111113	-0.0836725	0.13658
ENOX2		M7	turquoise	0.0236629	-0.0544306	-0.12668	-0.0522429	-0.0807221	-0.0370011	-0.129224	0.0945593	-0.0652339	0.135742
SVIL		M7	turquoise	0.0129472	-0.0450521	-0.135289	-0.0273144	-0.0912583	0.0132505	-0.176574	0.108041	-0.239245	0.135417
RRAS2		M7	turquoise	-0.00606383	-0.0730838	-0.132589	-0.104032	-0.129418	-0.0224076	-0.079079	0.133772	-0.0813184	0.135248
RNF19A		M7	turquoise	-0.0554482	-0.028491	-0.147736	-0.10658	-0.125538	0.0233567	-0.0763668	0.113462	-0.12063	0.135032
ZNF644	zinc finger protein 644	M7	turquoise	-0.0870421	-0.0701407	-0.128421	-0.107174	-0.101381	0.0435006	-0.0543568	0.0911982	-0.116857	0.135003
UBE2H		M7	turquoise	-0.038368	-0.0544792	-0.113726	-0.0972037	-0.0326604	-0.0275401	-0.156712	0.0459633	-0.142767	0.134401
ENTPD1		M7	turquoise	-0.0518597	-0.0365555	-0.0831324	-0.0233102	-0.00129369	0.0277101	-0.0864109	0.0291905	-0.058655	0.134293
PDE3B		M7	turquoise	-0.0258187	-0.0722711	-0.0964005	-0.0269356	-0.0652381	0.0754536	-0.0299973	0.0656683	-0.0939469	0.134028
LINC00702		M7	turquoise	-0.0561582	-0.0452619	-0.128324	-0.117884	-0.107407	-0.00130029	-0.0784547	0.102759	-0.0676059	0.1339
PGR	progesterone receptor	M7	turquoise	-0.0419937	-0.0594211	-0.112196	-0.0817497	-0.0656287	0.015945	-0.072528	0.0837056	-0.0790213	0.133636
AC104123.1		M7	turquoise	-0.0395402	-0.0686301	-0.11221	-0.0608445	-0.0504899	0.0650495	-0.0568575	0.0549792	-0.0962886	0.133183
GARNL3		M7	turquoise	-0.0370865	-0.042949	-0.13311	-0.0398275	-0.0733391	0.0470896	-0.0909193	0.0811305	-0.150808	0.1331
PDE4DIP		M7	turquoise	-0.036239	-0.0626486	-0.140824	-0.108609	-0.129697	-0.00532355	-0.0899639	0.120795	-0.112337	0.132867
PDLIM7		M7	turquoise	0.0216507	-0.0681189	-0.161939	-0.071758	-0.117046	-0.0108158	-0.130387	0.134396	-0.158187	0.132848
SAMD4A		M7	turquoise	0.0782435	-0.00525811	-0.172017	-0.111674	-0.0942187	-0.152627	-0.240526	0.107705	-0.0998426	0.132751
FHIT		M7	turquoise	-0.0592434	-0.0679255	-0.0971664	-0.0643877	-0.0436228	0.0696608	-0.0325806	0.0419985	-0.0775244	0.13246
AMPH		M7	turquoise	0.0598974	-0.0494022	-0.0998683	-0.0250121	-0.0317235	-0.0576675	-0.134463	0.0695634	-0.0419861	0.132206
ESYT2		M7	turquoise	-0.055414	-0.0485229	-0.119348	-0.0808795	-0.0486959	0.00160219	-0.144004	0.0493062	-0.146144	0.132034
UBE4B		M7	turquoise	-0.0498488	-0.0483153	-0.0980637	-0.0471305	-0.0340603	0.0599769	-0.0786228	0.046204	-0.178502	0.131884
USP15		M7	turquoise	-0.0607457	-0.0307308	-0.128902	-0.110132	-0.0969759	0.0331957	-0.077482	0.084651	-0.176395	0.13161
BACE2		M7	turquoise	-0.0317518	-0.0738229	-0.133156	-0.0743186	-0.0939896	0.0421727	-0.0638808	0.103687	-0.136406	0.131274
C3orf70		M7	turquoise	-0.00479072	-0.0441681	-0.10575	-0.0378688	-0.0459408	-0.0154942	-0.107712	0.0719657	-0.0352927	0.130964
XYLT1		M7	turquoise	-0.0606546	-0.0527722	-0.112184	-0.0723485	-0.0454066	0.0271365	-0.0427679	0.0476485	-0.0597326	0.130815
PSME4		M7	turquoise	-0.0748745	-0.0464173	-0.130127	-0.0839337	-0.111984	0.0377493	-0.0604028	0.100993	-0.111752	0.130811
ACTG2		M7	turquoise	0.00311089	-0.0248904	-0.11646	-0.0401079	-0.0524723	-0.101533	-0.150162	0.0947206	-0.00863583	0.130648
VEZT		M7	turquoise	-0.0816831	-0.0274443	-0.117384	-0.103148	-0.0508369	0.0580081	-0.0691097	0.0428459	-0.190603	0.130327
HIPK3		M7	turquoise	-0.096487	-0.0598817	-0.128084	-0.129766	-0.1138	0.0397331	-0.0326148	0.0950366	-0.0957995	0.130221
TAFA2		M7	turquoise	-0.0346976	-0.0584344	-0.0953251	-0.0565764	0.0127023	0.0191427	-0.114077	0.0125489	-0.0530599	0.130194
MXI1	MAX interactor 1, dimerization protein	M7	turquoise	-0.0612536	-0.065237	-0.0770405	-0.0220105	-0.0114513	0.0833341	-0.0624078	0.0122417	-0.104458	0.130096
BARD1		M7	turquoise	-0.0283326	-0.0532397	-0.114612	-0.0563609	-0.0631707	0.0175471	-0.0601037	0.0685859	-0.0681501	0.129775
SPANXA2-OT1		M7	turquoise	-0.00685831	-0.0769932	-0.0943992	-0.0293416	-0.0422918	0.021282	-0.0965068	0.0642627	-0.0707061	0.129577
SLC12A6		M7	turquoise	-0.000616842	-0.0621161	-0.153995	-0.124727	-0.126637	-0.0436783	-0.0942112	0.138597	-0.0737965	0.129513
RASL12		M7	turquoise	-0.00823944	-0.0327453	-0.0989979	-0.0177673	-0.0221108	0.00958221	-0.0980392	0.0508868	-0.077381	0.129157
MAPK4		M7	turquoise	0.00535416	-0.0510768	-0.0778106	0.00512353	-0.0124953	0.0138473	-0.0942821	0.058798	-0.0415661	0.128129
CSRP1		M7	turquoise	-0.0289473	-0.0203146	-0.139524	-0.0834592	-0.0817176	-0.0705674	-0.126861	0.104166	-0.058407	0.127928
ZNF438	zinc finger protein 438	M7	turquoise	-0.0419264	-0.0791673	-0.128404	-0.0917134	-0.0931266	0.0373268	-0.0561989	0.0782778	-0.111306	0.127794
PPP2CB		M7	turquoise	-0.059028	-0.0401188	-0.138696	-0.114448	-0.120206	-0.0183873	-0.0821271	0.103846	-0.0889099	0.127268
CAPZA2		M7	turquoise	-0.0621297	-0.040873	-0.114661	-0.0833342	-0.0746786	0.0269066	-0.0627498	0.0778083	-0.0937915	0.127062
RANBP9		M7	turquoise	-0.0503774	-0.0252056	-0.154688	-0.16689	-0.16168	-0.0184687	-0.0390194	0.129017	-0.081612	0.126832
GRK5		M7	turquoise	0.0311148	-0.0820033	-0.117047	-0.0642981	-0.100484	-0.0108458	-0.124637	0.127387	-0.179707	0.126818
IGSF9B		M7	turquoise	-0.0305604	-0.0743881	-0.0967885	-0.0230078	-0.0299773	0.0283313	-0.0835258	0.0581262	-0.0873774	0.12574
PTPN11		M7	turquoise	-0.00127802	-0.0546057	-0.139043	-0.110574	-0.126395	-0.0597178	-0.105222	0.133792	-0.0688262	0.125597
PAK5		M7	turquoise	0.073324	-0.0414937	-0.094129	0.00923346	-0.0356289	-0.040617	-0.141973	0.0688204	-0.0504375	0.125536
CDKL5		M7	turquoise	-0.0712682	-0.0626586	-0.0954661	-0.0669438	-0.0542632	0.0438318	-0.041533	0.044673	-0.0668323	0.125509
PLCB4		M7	turquoise	-0.0617791	-0.0704151	-0.107942	-0.0642586	-0.043031	0.061335	-0.0755602	0.0488316	-0.124646	0.125025
SLC7A1		M7	turquoise	-0.0156314	-0.0209335	-0.123277	-0.0652698	-0.0797604	-0.0636611	-0.100895	0.0824145	-0.0415062	0.124904
CTNND1		M7	turquoise	-0.0881626	-0.0652324	-0.131595	-0.118607	-0.110425	0.0396831	-0.0567894	0.0982976	-0.127129	0.124125
MERTK		M7	turquoise	-0.0194715	-0.0413812	-0.120418	-0.0746	-0.0837212	-0.0344262	-0.108747	0.0937804	-0.0731758	0.123638
AUTS2		M7	turquoise	-0.0391215	-0.0667616	-0.116761	-0.0944692	-0.0941399	0.00538657	-0.0646524	0.0781378	-0.0792928	0.123561
DUSP16		M7	turquoise	-0.0103282	-0.0363223	-0.138863	-0.127875	-0.11463	-0.0635309	-0.0987821	0.121031	-0.055735	0.123464
SUN1		M7	turquoise	-0.0737382	-0.0654894	-0.109726	-0.0783897	-0.0369612	0.0658626	-0.0631427	0.044074	-0.137303	0.123086
RNF216		M7	turquoise	-0.00362833	-0.0676739	-0.146589	-0.0975253	-0.140659	-0.00749562	-0.0953247	0.144387	-0.136556	0.121908
VIPR2		M7	turquoise	-0.0421006	-0.0318191	-0.0948503	-0.0292076	-0.0189742	0.0451043	-0.0655018	0.0522825	-0.0971402	0.121879
CCSER1		M7	turquoise	-0.0279188	-0.0399901	-0.0695311	-0.0204434	0.0244621	0.00583181	-0.0938455	0.0271529	-0.0368393	0.121776
AMOTL1		M7	turquoise	-0.0799895	-0.0493518	-0.0947065	-0.0703779	-0.0538842	0.060032	-0.0312177	0.0585099	-0.0786953	0.121694
YAP1		M7	turquoise	-0.0141037	-0.014033	-0.126951	-0.110601	-0.0906554	-0.0695556	-0.156099	0.0749624	-0.122799	0.121514
DOCK11		M7	turquoise	-0.0610197	-0.0866473	-0.0824819	-0.0460787	-0.0336599	0.0777737	-0.0444817	0.0445173	-0.113632	0.121498
PAK3		M7	turquoise	0.0408456	-0.0459038	-0.137576	-0.0433682	-0.0798436	-0.0215733	-0.131882	0.0940134	-0.106687	0.121331
HSPB8		M7	turquoise	-0.0413448	-0.0161952	-0.116811	-0.0915503	-0.0455098	-0.0757972	-0.0921145	0.066366	-0.0144237	0.121028
PLS3		M7	turquoise	-0.0258139	-0.0383256	-0.143066	-0.097172	-0.0543326	-0.0243968	-0.154641	0.038554	-0.142882	0.120975
SYNC		M7	turquoise	0.0221501	-0.0300004	-0.112805	-0.0432896	-0.0769982	-0.0252473	-0.0910522	0.0859355	-0.0576304	0.120786
GPRC5A		M7	turquoise	0.0162473	-0.0190258	-0.106547	-0.0429803	-0.0449154	-0.0580491	-0.11745	0.0599452	-0.0326056	0.120766
VAPA		M7	turquoise	-0.0759355	-0.0318674	-0.109184	-0.10136	-0.111564	0.0411012	-0.0272053	0.0918793	-0.106545	0.120629
DOCK4		M7	turquoise	-0.0308554	-0.0640701	-0.106161	-0.0652205	-0.0676392	0.0381645	-0.0574923	0.0776925	-0.0817053	0.120301
RAI14		M7	turquoise	-0.025361	-0.0738142	-0.164693	-0.141889	-0.153168	-0.0199324	-0.0773577	0.145791	-0.0899883	0.120248
FOSL2	FOS like antigen 2	M7	turquoise	-0.0398297	-0.0451531	-0.0937359	-0.0568769	-0.0571323	-0.0374293	-0.0780835	0.0717209	-0.0388077	0.119997
TENT4B		M7	turquoise	-0.0466259	-0.076624	-0.0787713	-0.0288833	-0.0324691	0.0683314	-0.0490656	0.0491441	-0.0882444	0.117718
TSC22D2	TSC22 domain family member 2	M7	turquoise	-0.0516893	-0.0226557	-0.152365	-0.165872	-0.144757	-0.0497124	-0.0756628	0.128037	-0.0850856	0.1176
ARHGAP32		M7	turquoise	-0.0756499	-0.0623201	-0.0924645	-0.0628118	-0.0530446	0.0826825	-0.0308618	0.051008	-0.0947237	0.116758
CCSER2		M7	turquoise	-0.0792578	-0.0616218	-0.130738	-0.12947	-0.129953	0.0514833	-0.0326828	0.0941831	-0.12046	0.116016
STRN3		M7	turquoise	-0.0916661	-0.0755005	-0.12141	-0.115838	-0.107742	0.0886434	-0.0116585	0.0906552	-0.13236	0.115803
MRVI1		M7	turquoise	0.00450836	-0.0103808	-0.107258	-0.0495269	-0.0329448	-0.0750665	-0.200941	0.0504316	-0.129895	0.115587
PDLIM1		M7	turquoise	0.029292	-0.0429966	-0.137685	-0.101405	-0.140784	-0.0868662	-0.108659	0.144293	-0.048023	0.115584
CDS2		M7	turquoise	-0.0567116	-0.0618659	-0.0890815	-0.0673022	-0.0406063	0.0518216	-0.0413926	0.0496701	-0.0851233	0.115398
GPRC5D-AS1		M7	turquoise	0.0107523	-0.0493132	-0.0871146	-0.0175553	-0.0296625	0.0113122	-0.0704375	0.0488995	-0.0551414	0.115036
MSRB3		M7	turquoise	-0.0401023	-0.0191841	-0.139029	-0.087352	-0.0908099	-0.0124233	-0.152715	0.0855492	-0.182166	0.114835
SLC35D1		M7	turquoise	-0.0363755	-0.0575947	-0.106629	-0.0807426	-0.0709447	0.0376567	-0.04587	0.075262	-0.0834997	0.114773
BMPR1A		M7	turquoise	-0.00556433	-0.0450423	-0.119131	-0.07837	-0.0688984	-0.0280561	-0.140455	0.0705991	-0.127811	0.114677
CLIP1		M7	turquoise	-0.0265306	-0.0590437	-0.147651	-0.11945	-0.149808	-0.0229681	-0.0978333	0.146034	-0.120976	0.114653
MYLK		M7	turquoise	-0.0559142	-0.0370292	-0.113949	-0.0286162	-0.00868437	0.0863703	-0.105699	-0.00389924	-0.172347	0.113595
RTN4		M7	turquoise	-0.0094745	-0.0143759	-0.152139	-0.122525	-0.128346	-0.0547695	-0.136241	0.108384	-0.163462	0.112918
PGR-AS1		M7	turquoise	-0.0284814	-0.0528563	-0.0977194	-0.0525524	-0.0476028	0.0293797	-0.0568674	0.0690845	-0.0685333	0.112107
PLEKHA5		M7	turquoise	0.00781715	-0.0729508	-0.11236	-0.0822484	-0.110357	0.0204012	-0.0630835	0.10943	-0.118192	0.111938
SYNE2		M7	turquoise	-0.0437174	-0.0634423	-0.0954163	-0.0320442	-0.0352022	0.0473675	-0.120982	0.0391068	-0.192542	0.111831
DAPK3		M7	turquoise	0.0186742	-0.0127443	-0.118051	-0.0558013	-0.0603683	-0.060808	-0.12663	0.0860978	-0.051581	0.111685
PTBP2		M7	turquoise	-0.0714841	-0.0320483	-0.10773	-0.0911947	-0.0769588	0.0478862	-0.0836391	0.0598726	-0.180272	0.111658
SMCHD1		M7	turquoise	-0.0682602	-0.0554102	-0.10269	-0.0982631	-0.0889015	0.0677782	-0.0481647	0.0802161	-0.2078	0.11124
UBE3A		M7	turquoise	-0.0738265	-0.0556231	-0.10986	-0.0871196	-0.0856608	0.0852603	-0.0272102	0.0819713	-0.134743	0.110635
DNAJB6		M7	turquoise	-0.031959	-0.0616285	-0.116207	-0.076668	-0.0933617	0.00967407	-0.0619018	0.102165	-0.0918412	0.110604
EOGT		M7	turquoise	-0.0182773	-0.0443617	-0.135702	-0.102567	-0.115472	-0.00173707	-0.0908765	0.118369	-0.116239	0.110356
RHOQ		M7	turquoise	-0.0526876	-0.0301909	-0.119658	-0.094206	-0.0766549	0.000670853	-0.0684039	0.0756221	-0.0956454	0.109167
HADH		M7	turquoise	-0.0252625	-0.0400265	-0.0844005	-0.0272369	-0.0316166	0.0046028	-0.0776242	0.0447201	-0.0496959	0.108813
PPP2R2A		M7	turquoise	-0.0702399	-0.0523378	-0.0985394	-0.0917031	-0.0845366	0.063136	-0.0152889	0.0765154	-0.0977299	0.10864
SLC41A2		M7	turquoise	-0.0571267	-0.0401399	-0.0836474	-0.0365002	-0.0138102	0.111136	-0.0453919	0.0116881	-0.19464	0.108547
MBNL1		M7	turquoise	-0.0220542	0.0392894	-0.127163	-0.141222	-0.110297	-0.0569483	-0.151091	0.07123	-0.215298	0.108387
PCNX1		M7	turquoise	-0.0233124	-0.039695	-0.108805	-0.0799762	-0.0962516	0.0565426	-0.0634397	0.0810754	-0.192429	0.108345
EPM2A		M7	turquoise	-0.0363657	-0.051023	-0.0749679	-0.0447168	-0.0365937	0.0279635	-0.0378421	0.054258	-0.0704692	0.107955
NT5C2		M7	turquoise	-0.0192043	-0.0212564	-0.132616	-0.124496	-0.0743027	-0.0479754	-0.132745	0.0821888	-0.142995	0.107051
PIP5K1C		M7	turquoise	-2.17065e-05	-0.0759795	-0.0894153	-0.0357537	-0.0599181	-0.00574996	-0.0806579	0.0819243	-0.0579458	0.106964
PREPL		M7	turquoise	-0.0394534	-0.0530155	-0.111676	-0.103728	-0.110455	0.0345479	-0.0444745	0.106441	-0.119708	0.106826
CHORDC1		M7	turquoise	-0.0381676	-0.0320495	-0.109821	-0.0954538	-0.0789095	-0.0186476	-0.061602	0.0863238	-0.0582044	0.106745
NTRK3		M7	turquoise	-0.0878985	-0.0420228	-0.0396555	-0.0306725	0.0229485	0.109843	-0.0279258	0.0123841	-0.172621	0.105952
ENAH		M7	turquoise	0.0119765	-0.00799402	-0.113269	-0.0692357	-0.0886909	-0.0879753	-0.163305	0.0905444	-0.122776	0.105597
ZNF106	zinc finger protein 106	M7	turquoise	-0.014952	-0.0480242	-0.124698	-0.115225	-0.130345	-0.0172712	-0.0603539	0.13123	-0.0895733	0.105581
KIF5B		M7	turquoise	-0.037079	-0.0250533	-0.135034	-0.114579	-0.118379	-0.025992	-0.0757125	0.119242	-0.0935843	0.105271
EML5		M7	turquoise	0.00449846	-0.0456151	-0.0655213	-0.022661	-0.0194783	-0.00464041	-0.0763151	0.04115	-0.0377403	0.10446
LNPEP		M7	turquoise	-0.0318629	-0.0380056	-0.103844	-0.056856	-0.0930075	0.033095	-0.0458963	0.0857964	-0.0967493	0.104397
DMD		M7	turquoise	-0.0594702	-0.0143775	-0.0943937	-0.0830248	-0.0597179	0.0372167	-0.144427	0.0438825	-0.287354	0.104337
ARHGEF7		M7	turquoise	-0.0717293	-0.074624	-0.105501	-0.0692487	-0.103823	0.0836193	-0.0297509	0.0927205	-0.157251	0.104012
ANKH		M7	turquoise	-0.0471645	-0.0587235	-0.128797	-0.121034	-0.165612	0.019299	-0.0469015	0.137598	-0.103	0.103653
TAF5L		M7	turquoise	-0.0259555	-0.0426075	-0.103451	-0.0632055	-0.0780623	-0.00347338	-0.0633735	0.0794351	-0.065446	0.103585
AC011287.1		M7	turquoise	-0.0355629	-0.0393851	-0.0681697	-0.0255565	-0.0171785	0.0238793	-0.0424753	0.0368626	-0.0228445	0.103254
PKD2		M7	turquoise	0.0575369	0.0241762	-0.137559	-0.119934	-0.0991665	-0.105633	-0.173132	0.0936961	-0.156734	0.103195
DTNA		M7	turquoise	0.00503427	-0.00300935	-0.0641841	0.0127504	0.0372333	-0.0210575	-0.185434	-0.0226136	-0.13618	0.10272
GBE1		M7	turquoise	-0.0165355	-0.0222147	-0.0973632	-0.0969617	-0.0752999	-0.00907172	-0.0845325	0.0575714	-0.134165	0.102444
ROR1		M7	turquoise	0.0128391	-0.0197694	-0.123567	-0.00489552	-0.0549236	0.0321794	-0.137765	0.063496	-0.198768	0.1014
CLIC4		M7	turquoise	-0.0548288	-0.015209	-0.0967223	-0.0959505	-0.0998631	-0.0427195	-0.0962201	0.0769937	-0.129564	0.100561
CRY1		M7	turquoise	-0.0238507	-0.0254875	-0.124362	-0.107811	-0.107144	-0.0681568	-0.0783517	0.107246	-0.0540946	0.100221
RCAN2		M7	turquoise	0.00212982	-0.0119702	-0.126752	-0.0849126	-0.0674355	-0.0907078	-0.204177	0.0532109	-0.165697	0.100068
SLC16A1		M7	turquoise	-0.00281057	-0.0257402	-0.0713665	-0.0344327	-0.021149	0.00482599	-0.0632357	0.0405173	-0.0364337	0.100037
NUP153		M7	turquoise	-0.0545867	-0.0466979	-0.112965	-0.112144	-0.10966	-0.00137064	-0.043479	0.106173	-0.0879885	0.100003
PLEKHO1		M7	turquoise	-0.00737162	-0.0278027	-0.0804095	-0.0200004	-0.0170219	-0.0160909	-0.0987308	0.0352145	-0.0610072	0.0994283
CSRP2		M7	turquoise	-0.0443324	-0.032922	-0.0557556	-0.0216918	0.0204285	0.0419317	-0.0509638	0.0140319	-0.0506276	0.0991264
AL121839.2		M7	turquoise	0.0058017	-0.0304569	-0.0704332	-0.0286851	-0.0339771	-0.0153693	-0.0743099	0.0512706	-0.0402471	0.0988976
FMN1		M7	turquoise	0.0155752	-0.0473473	-0.0648653	-0.0205746	-0.0278666	-0.00359279	-0.0661607	0.043948	-0.0140876	0.0985693
MAN2A1		M7	turquoise	-0.0345162	-0.0137806	-0.0967044	-0.0933259	-0.0710399	-0.00546483	-0.0981257	0.0352744	-0.155193	0.0983734
PTPRZ1		M7	turquoise	0.0444363	-0.022741	-0.10857	-0.0869046	-0.0722437	-0.0777402	-0.109205	0.0805752	-0.0256238	0.0981729
DENND5A		M7	turquoise	-0.0399917	-0.0715056	-0.114157	-0.118017	-0.122735	0.00688802	-0.0360156	0.108734	-0.0859843	0.0980129
ATP8B1		M7	turquoise	-0.00437302	-0.0271268	-0.140633	-0.128439	-0.103968	-0.0739335	-0.150393	0.093657	-0.136346	0.0972007
PER2		M7	turquoise	0.00386672	-0.0338223	-0.115503	-0.0950844	-0.110024	-0.0664871	-0.0989532	0.116212	-0.0766116	0.0971107
PLD5		M7	turquoise	0.0782643	-0.0219997	-0.0300269	0.0744403	0.0397307	-0.00854075	-0.18235	0.00516888	-0.162673	0.09691
MACF1		M7	turquoise	-0.0270109	-0.0554473	-0.15899	-0.134911	-0.169645	0.00252789	-0.120424	0.142196	-0.258256	0.0967641
UBA2		M7	turquoise	-0.0558392	-0.0559821	-0.103672	-0.0870312	-0.0694364	0.021416	-0.0604899	0.086166	-0.1198	0.0965824
FMNL2		M7	turquoise	0.000163149	-0.0257761	-0.0909802	-0.0705694	-0.0688767	0.00938476	-0.0952633	0.0546527	-0.156655	0.0964277
ROCK1		M7	turquoise	-0.0752023	-0.039742	-0.0942956	-0.0796744	-0.05462	0.0387009	-0.0775887	0.0422194	-0.186756	0.0959914
AC090945.1		M7	turquoise	-0.00414781	-0.0328807	-0.0417804	-0.00585259	0.0110097	0.0195137	-0.069487	0.00581857	-0.0357886	0.0936492
ACOT9		M7	turquoise	0.000284812	-0.0531159	-0.102276	-0.0663825	-0.100291	-0.0317618	-0.0876737	0.100409	-0.0793426	0.0934465
LINC01099		M7	turquoise	-0.0344394	-0.0177016	-0.055218	0.00580693	0.0218921	0.0314634	-0.060018	-0.0217756	-0.0281431	0.0932903
SH3BGR		M7	turquoise	-0.0108043	-0.0333722	-0.0767767	-0.0453963	-0.0463599	-0.0139713	-0.0726308	0.0581707	-0.0404692	0.0930905
CCNB1IP1		M7	turquoise	-0.0536055	-0.0518043	-0.07855	-0.0650762	-0.0383955	0.0172469	-0.046707	0.0491719	-0.0636037	0.0925936
PPP1R12C		M7	turquoise	-0.0198435	-0.0505003	-0.0773059	-0.0402315	-0.0313056	-0.00126971	-0.0711337	0.0620466	-0.0605889	0.0923706
PALLD		M7	turquoise	0.00617534	-0.000541385	-0.117706	-0.0692353	-0.0900295	-0.028935	-0.169351	0.095567	-0.248442	0.0922959
HSPA4		M7	turquoise	-0.0223883	-0.0333915	-0.115432	-0.101004	-0.102533	-0.0567617	-0.076433	0.110842	-0.0580457	0.0922384
GJC1		M7	turquoise	0.0124384	-0.0416415	-0.0853219	-0.0250007	-0.0747828	-0.010128	-0.0676951	0.0860471	-0.0584701	0.0922055
ANKS1B		M7	turquoise	0.0151013	-0.0344673	-0.109424	-0.0320522	-0.0768216	-0.0044052	-0.169318	0.063873	-0.202581	0.0921451
MYO9B		M7	turquoise	0.00261035	-0.0708018	-0.126051	-0.0732973	-0.149382	-0.00369802	-0.0768198	0.137081	-0.144542	0.0920324
PATJ		M7	turquoise	-0.0644299	-0.0450359	-0.0633673	-0.0175079	-0.00437166	0.0800089	-0.0673531	0.000557938	-0.175942	0.0915664
FHOD3		M7	turquoise	0.0294892	-0.00645945	-0.132519	-0.0615792	-0.0370369	-0.0576445	-0.187666	0.0553895	-0.163237	0.0911808
ACTN1		M7	turquoise	0.0364686	-0.0241808	-0.1444	-0.0805612	-0.101976	-0.0869693	-0.210475	0.115863	-0.151614	0.0910656
EHBP1L1		M7	turquoise	-0.0317455	-0.0881669	-0.0899889	-0.0422508	-0.0474221	0.0406263	-0.0668834	0.0710264	-0.0990972	0.0906511
AFF4	AF4/FMR2 family member 4	M7	turquoise	-0.0659677	-0.0317409	-0.122112	-0.1286	-0.132448	0.0230695	-0.0624028	0.116387	-0.19734	0.0906327
PPFIBP1		M7	turquoise	0.0193523	-0.0271023	-0.119174	-0.0715783	-0.0967566	0.0141358	-0.113056	0.0621804	-0.178277	0.090541
TBC1D1		M7	turquoise	-0.0628538	-0.0310717	-0.0857701	-0.0741629	-0.0399098	0.0436075	-0.0764399	0.0294529	-0.157003	0.0902784
NLGN1		M7	turquoise	0.0583847	0.0146969	-0.0425153	0.0386	0.0622642	-0.0278765	-0.166331	-0.0340586	-0.0666254	0.0901697
CASP3		M7	turquoise	-0.00452873	-0.0216566	-0.0945688	-0.0787686	-0.0829146	-0.0492957	-0.072617	0.0811517	-0.040665	0.0895729
GLS		M7	turquoise	-0.0546306	0.0156405	-0.131739	-0.141611	-0.112488	0.0147327	-0.077749	0.0849092	-0.207403	0.0895368
FAM107B		M7	turquoise	0.00155092	-0.0609193	-0.096213	-0.0889467	-0.0898177	-0.0109094	-0.0378881	0.0951078	-0.044265	0.0887505
TBC1D22B		M7	turquoise	0.00635015	-0.031828	-0.102741	-0.0663052	-0.0875467	-0.0402611	-0.0805876	0.0851976	-0.0594075	0.0885101
P3H2		M7	turquoise	0.0155511	-0.0323055	-0.0981383	-0.0771893	-0.0923294	-0.048493	-0.0865335	0.0917009	-0.0541543	0.0884297
COL4A2		M7	turquoise	-0.011147	-0.0157688	-0.15528	-0.0903164	-0.123213	-0.0144362	-0.133258	0.115837	-0.19306	0.0879649
CFL2		M7	turquoise	-0.00541954	-0.00738024	-0.0801996	-0.0389731	-0.0455848	-0.0417001	-0.080267	0.066256	-0.0419745	0.0870861
SDK2		M7	turquoise	-0.00984555	-0.040895	-0.0767715	-0.0103358	-0.0310832	0.0230586	-0.0570123	0.0449245	-0.0575502	0.0870634
ARHGEF12		M7	turquoise	-0.0456317	-0.0333052	-0.116963	-0.128853	-0.138121	0.0140598	-0.052973	0.109362	-0.176815	0.0864325
NXN		M7	turquoise	0.00753866	-0.0721454	-0.092486	-0.0296723	-0.0822567	-0.000468699	-0.0697154	0.114099	-0.0676178	0.0853888
PDZRN3		M7	turquoise	0.0702796	-0.0212084	-0.0769452	0.0519347	0.00074781	-0.00422553	-0.211183	0.01502	-0.18917	0.0847732
KCTD16		M7	turquoise	0.024265	-0.0295691	-0.0904636	-0.0653986	-0.0577426	-0.0584	-0.0963219	0.0700673	-0.0272522	0.0843659
MPC1		M7	turquoise	-0.026319	-0.02089	-0.0908308	-0.0862433	-0.0762423	-0.0345875	-0.0756649	0.0654631	-0.0616745	0.0842663
PALM2-AKAP2		M7	turquoise	0.054884	-0.0240174	-0.110518	-0.0930326	-0.117665	-0.0899307	-0.139779	0.0940377	-0.11791	0.0834825
AL583808.1		M7	turquoise	0.0244092	-0.0385259	-0.087783	-0.0436515	-0.0604389	-0.0487704	-0.114065	0.0873331	-0.042303	0.0829912
USP53		M7	turquoise	0.0130409	0.016554	-0.107723	-0.0824481	-0.130081	-0.0713834	-0.127595	0.112389	-0.16116	0.0826646
LYPLAL1-DT		M7	turquoise	0.0254613	-0.0314628	-0.0780156	-0.029341	-0.0436033	-0.0233634	-0.0810224	0.0544461	-0.030094	0.0812445
DIP2C		M7	turquoise	-0.0534367	-0.0662732	-0.107428	-0.0725639	-0.0686917	0.0627197	-0.0768344	0.0588854	-0.192383	0.0797224
EZR		M7	turquoise	-0.0235562	-0.0198199	-0.0607844	-0.0349563	-0.0523521	-0.0154121	-0.0580814	0.0607159	-0.0329643	0.0782615
IGF1R		M7	turquoise	-0.00486994	-0.0340664	-0.116807	-0.0607247	-0.107661	0.00638283	-0.113882	0.0933503	-0.169682	0.0768346
SLC19A2		M7	turquoise	-0.0267273	-0.0245556	-0.0825161	-0.0490344	-0.0846434	-0.0194499	-0.0397151	0.0890807	-0.0400784	0.0763647
DOCK3		M7	turquoise	-0.0543707	-0.0411373	-0.058234	-0.0302263	-0.00974435	0.0183313	-0.0549586	0.0309764	-0.0722959	0.075629
ZBTB21	zinc finger and BTB domain containing 21	M7	turquoise	-0.00847357	-0.0199134	-0.0912888	-0.061445	-0.0664624	-0.0663482	-0.0856555	0.0763914	-0.0280328	0.0745061
FNDC3A		M7	turquoise	-0.0623998	-0.0228369	-0.0759873	-0.0692277	-0.0971052	0.0530084	-0.0497759	0.0599924	-0.20202	0.074375
TLE1		M7	turquoise	-0.0324229	-0.0494249	-0.0442606	-0.0500088	-0.0943167	0.0336249	-0.0369203	0.0814131	-0.0967727	0.0719003
ZEB1	zinc finger E-box binding homeobox 1	M7	turquoise	-0.0183156	-0.0140704	-0.11036	-0.0829094	-0.0910676	-0.00142423	-0.114504	0.0578703	-0.15577	0.0709085
ENPP1		M7	turquoise	-0.00818289	-0.0563338	-0.0717496	-0.0175266	-0.0637877	0.0701787	-0.0209553	0.0340569	-0.0843777	0.0700803
PRRC2C		M7	turquoise	-0.0497537	-0.059395	-0.0881629	-0.0867377	-0.13846	0.0481671	-0.0490538	0.109482	-0.201854	0.068995
GULP1		M7	turquoise	-0.0447887	-0.0121508	-0.0902334	-0.0728386	-0.0445236	0.0337414	-0.0839141	0.00573928	-0.179244	0.061834
HSPH1		M7	turquoise	0.00961772	-0.0139448	-0.0881378	-0.0862773	-0.0842148	-0.0795068	-0.0870165	0.0962385	-0.0327977	0.0601895
DNER		M7	turquoise	0.0347384	-0.0343648	-0.050208	0.00254154	-0.0150677	0.0221329	-0.0594391	0.0250426	-0.0510272	0.0593323
STK38L		M7	turquoise	0.0239228	0.0450901	-0.0815866	-0.07723	-0.04479	-0.0989304	-0.146885	0.0214928	-0.0721821	0.0572895
VCL		M7	turquoise	-0.005911	0.00746358	-0.0932661	-0.0678826	-0.100221	-0.0413722	-0.131398	0.0843506	-0.177542	0.0494922
LRMDA		M7	turquoise	0.00589821	-0.0518682	-0.0617385	-0.010702	-0.0883925	0.0826577	-0.0685857	0.0522805	-0.192001	0.0494005
KMT2C	lysine methyltransferase 2C	M7	turquoise	-0.0368976	-0.0366431	-0.0733025	-0.0777954	-0.101255	0.0442059	-0.064556	0.0684674	-0.190545	0.0436077
LINC01278		M7	turquoise	-0.038404	-0.0239091	-0.060417	-0.0483092	-0.0666725	0.0307979	-0.0881446	0.0639504	-0.22217	0.0432387
FOXP2	forkhead box P2	M7	turquoise	-0.0163704	0.0144382	-0.0402226	-0.000199602	0.00754593	0.0436036	-0.0804285	-0.0346078	-0.140819	0.0421878
ELF2	E74-like factor 2 (ets domain transcription factor)	M7	turquoise	-0.00768128	-0.0143302	-0.0575501	-0.0548034	-0.0606159	-0.00216432	-0.0946469	0.0474168	-0.158579	0.0329602
CPED1		M7	turquoise	0.0353582	0.0049005	-0.0636275	-0.0336205	-0.0502106	-0.0628139	-0.171181	0.0479157	-0.135568	0.0324945
AKAP13		M7	turquoise	-0.025329	0.00183976	-0.0455321	-0.066263	-0.0774622	-0.0205385	-0.0695544	0.0206123	-0.124933	0.0275486
PDE5A		M7	turquoise	0.00178725	0.0250631	-0.0478267	-0.0785695	-0.0241192	-0.025392	-0.0809281	-0.000300829	-0.0929876	0.0251135
SENP6		M7	turquoise	-0.035968	-0.0343107	-0.0638991	-0.0704203	-0.0866038	0.0354136	-0.0681817	0.0517808	-0.189076	0.0224111
FBXL7		M7	turquoise	-0.051016	-0.0110105	-0.0269758	-0.0369839	-0.0345738	0.0671205	-0.0515133	-0.00354464	-0.180241	0.00608885
AC027237.3		M6	black	0.0169296	-0.0119482	-0.091209	-0.0799326	-0.0795021	-0.111932	-0.0774433	0.0954445	-0.0405472	0.0412817
AC099066.2		M6	black	0.0497932	-0.0337776	-0.0960082	-0.062153	-0.0884324	-0.144333	-0.113286	0.103194	-0.0114642	0.0723096
AL139317.5		M6	black	-0.0233695	0.076	-0.102246	-0.0957811	-0.103284	-0.0829607	-0.049128	0.0839909	-0.0678718	0.0659379
AL139807.1		M6	black	-0.0163974	0.0659178	-0.102861	-0.0983263	-0.0944575	-0.164815	-0.0772198	0.0794922	-0.022008	0.0645747
ARSJ		M6	black	-0.00693212	-0.026712	-0.116498	-0.142361	-0.125917	-0.0808961	-0.0360996	0.11039	-0.061863	0.0692707
ASPN		M6	black	0.0241605	0.0271165	-0.112004	-0.115805	-0.145329	-0.160592	-0.067903	0.13929	-0.0506119	0.0294308
CNTN4-AS2		M6	black	0.04695	0.0391576	-0.103523	-0.0454971	-0.0504312	-0.127817	-0.117431	0.0719854	-0.0304735	0.109195
COL12A1		M6	black	0.0187618	-0.00169363	-0.123886	-0.138051	-0.157997	-0.172349	-0.0582228	0.144762	-0.0243698	0.0117856
COL15A1		M6	black	0.0439342	0.0124305	-0.111791	-0.0840183	-0.169387	-0.0888028	-0.0187591	0.140676	-0.0880118	0.0168253
COL4A1		M6	black	0.00635153	0.00586062	-0.116902	-0.0732087	-0.119961	-0.085193	-0.0962393	0.102063	-0.188894	0.0464656
CPEB2		M6	black	-0.048606	-0.0134615	-0.138205	-0.129063	-0.116818	-0.0517632	-0.0426358	0.106849	-0.0732266	0.10754
DAAM1		M6	black	0.00722032	0.00967087	-0.0842387	-0.123712	-0.136221	-0.0830626	-0.0513762	0.0894074	-0.19486	-0.00402972
DCLK2		M6	black	-0.00299531	-0.0279259	-0.119579	-0.0830688	-0.10954	-0.0761803	-0.0694133	0.0900353	-0.114149	0.0736445
EFEMP1		M6	black	0.030345	0.031663	-0.0914974	-0.164232	-0.195188	-0.14652	-0.0277238	0.142013	-0.146118	-0.0189388
EHD4		M6	black	0.0139065	-0.0151963	-0.0979451	-0.0719245	-0.102788	-0.106199	-0.082064	0.106601	-0.0562926	0.0721603
ERRFI1		M6	black	-0.039939	-0.00213489	-0.0751739	-0.0904537	-0.102634	-0.0628172	-0.0268927	0.0801938	-0.0450026	0.0434508
FHL1		M6	black	0.0141788	0.0217232	-0.110026	-0.0972874	-0.119132	-0.13296	-0.108351	0.117071	-0.174027	0.0748967
FNBP1		M6	black	-0.0256027	-0.0312822	-0.0965045	-0.0993601	-0.0831667	-0.0802135	-0.0937942	0.0856179	-0.183971	0.070476
FNIP2		M6	black	-0.0214431	-0.0295171	-0.127695	-0.133594	-0.178376	-0.101214	-0.0391403	0.149985	-0.0992682	0.0625228
FRY		M6	black	-0.019704	0.0134836	-0.0616532	-0.0670263	-0.0669239	-0.1087	-0.076176	0.0321606	-0.135736	0.0132447
GLIPR1		M6	black	0.00937381	-0.000269705	-0.127314	-0.103556	-0.129537	-0.143316	-0.100106	0.11686	-0.0532658	0.0979376
HSPB1		M6	black	0.0179629	0.0472677	-0.14876	-0.0871531	-0.0984844	-0.178493	-0.155119	0.109775	-0.0430795	0.134613
ITGB1		M6	black	-0.0905942	0.0423669	-0.139376	-0.156416	-0.192195	-0.0717879	-0.0164397	0.146389	-0.079476	0.0559386
JUN	jun proto-oncogene	M6	black	-0.0253032	0.03901	-0.070732	-0.0460752	-0.0483887	-0.103232	-0.0402345	0.0420362	-0.0183281	0.0458934
KLF6	Kruppel-like factor 6	M6	black	-0.04955	0.0169442	-0.123528	-0.125591	-0.118889	-0.110959	-0.0516137	0.0824408	-0.062019	0.0904489
LRRFIP1	leucine rich repeat (in FLII) interacting protein 1	M6	black	-0.00764692	0.0178382	-0.065289	-0.0616315	-0.107066	-0.0879097	-0.0841059	0.0530741	-0.165313	-0.0132228
MAP1B		M6	black	0.0447992	0.0205233	-0.0453456	-0.0327678	-0.0754029	-0.128371	-0.113728	0.0472425	-0.110499	-0.00464931
MGST3		M6	black	-0.0471894	-0.00249348	-0.115052	-0.107099	-0.083207	-0.0698738	-0.0625104	0.0793609	-0.0996775	0.0988439
MTHFD1L		M6	black	0.0597551	0.00237291	-0.0960634	-0.0673171	-0.14948	-0.116076	-0.0905011	0.140517	-0.209213	0.000604232
MYOF		M6	black	-0.0516291	-0.0302695	-0.13682	-0.160599	-0.155213	-0.0888569	-0.057294	0.117866	-0.12582	0.0725649
NBEAL1		M6	black	0.00496025	-0.00439943	-0.0929156	-0.106958	-0.134508	-0.122276	-0.12173	0.0782966	-0.19203	0.00912903
PCA3		M6	black	0.0490408	0.0822964	-0.137992	-0.0468039	-0.0893227	-0.11639	-0.128136	0.0969165	-0.0684572	0.135023
PDLIM3		M6	black	0.00598874	0.0309212	-0.0824874	-0.0787129	-0.0744246	-0.119077	-0.0962149	0.0514312	-0.152917	0.0494049
PXYLP1		M6	black	0.0615121	-0.0336792	-0.131737	-0.0760906	-0.121886	-0.12826	-0.113952	0.123072	-0.0480978	0.110214
RCAN1		M6	black	-0.0208183	0.00642689	-0.0922429	-0.0879362	-0.0896194	-0.11495	-0.0609155	0.0880163	-0.0311252	0.0714384
RFX2	regulatory factor X2	M6	black	-0.0196344	-0.0308762	-0.0919246	-0.130972	-0.118257	-0.124105	-0.0404251	0.110077	-0.0616776	0.0662524
RND3		M6	black	-0.0260456	-0.0041739	-0.0731637	-0.0708671	-0.0652623	-0.102752	-0.0565045	0.0738937	-0.0230246	0.0575392
SACS		M6	black	0.0622496	-0.0570856	-0.170795	-0.101383	-0.188169	-0.177288	-0.132507	0.184729	-0.0800633	0.12162
SAMMSON		M6	black	0.0624784	-0.0214766	-0.138253	-0.0349817	-0.0851198	-0.13657	-0.158254	0.0927916	-0.0564605	0.120487
SAT1		M6	black	0.0135465	0.00400487	-0.0747477	-0.0749813	-0.105413	-0.0759608	-0.0489186	0.0811544	-0.102127	0.0485042
SGCD		M6	black	-0.0194819	0.0194447	-0.0321925	-0.0451652	-0.030803	-0.0746028	-0.0732882	-0.00920322	-0.128615	0.00417566
SH3RF1		M6	black	-0.046278	-0.0617603	-0.118878	-0.144112	-0.164083	-0.0541555	-0.00994136	0.132876	-0.0829267	0.0860359
SYNE1		M6	black	0.0152581	-0.0200124	-0.118361	-0.0863285	-0.121291	-0.0995632	-0.127945	0.087597	-0.240075	0.0628594
TAGLN		M6	black	-0.0643705	0.0411035	-0.110166	-0.0891979	-0.0991667	-0.0968785	-0.0638179	0.0915764	-0.0781095	0.0734632
TGFB2		M6	black	0.0584595	-0.0112828	-0.125052	-0.121231	-0.158145	-0.190256	-0.107637	0.150513	-0.0142353	0.0609001
TGFBR1		M6	black	0.0792791	-0.0175714	-0.161073	-0.129792	-0.194353	-0.195074	-0.102962	0.183123	-0.0553207	0.0953983
ABCC9		M5	yellow	-0.0706672	-0.0357469	-0.0455224	-0.0379329	0.0349795	0.0648069	-0.00692516	-0.00197893	-0.0401534	0.107827
AC002066.1		M5	yellow	-0.0992572	-0.0610875	-0.0621493	-0.0760408	0.0447625	0.0787208	0.00904121	0.00980715	-0.0732357	0.0758993
ACSS2		M5	yellow	-0.0671521	-0.0500694	-0.0570943	-0.04309	0.026083	0.0885735	-0.00589162	0.0169706	-0.0929657	0.0855987
ADAMTS9-AS2		M5	yellow	-0.0812041	-0.0303641	-0.0221701	-0.0220179	0.107812	0.0866755	-0.0704118	-0.0615508	-0.178084	0.0706042
ADAMTSL3		M5	yellow	-0.100075	0.0282027	0.0535115	-0.0199647	0.0583108	0.115051	0.071177	-0.0673021	-0.139514	-0.0790802
AEBP2	AE binding protein 2	M5	yellow	-0.0764085	-0.0561409	-0.0804966	-0.0908096	-0.00345405	0.0757549	-0.0132904	0.0522658	-0.171124	0.121066
ANTXR2		M5	yellow	-0.117175	-0.0384808	-0.0129379	-0.0266284	0.0129208	0.1167	0.0532108	-0.0243034	-0.0749174	0.0452796
AP000317.1		M5	yellow	-0.0931068	-0.0376767	-0.0592287	-0.0477772	0.0800361	0.0915241	-0.0152003	0.00207887	-0.0751418	0.0889105
ATP8A2		M5	yellow	-0.0662474	-0.051872	-0.00557501	-0.0515388	-0.035458	0.0990487	0.143862	0.0029314	0.0488552	0.0384384
BCL2		M5	yellow	-0.109906	-0.0489853	-0.0642751	-0.0947859	-0.0266724	0.112967	0.0479653	0.0329258	-0.109208	0.0528519
C1orf21		M5	yellow	-0.0936993	-0.0450901	-0.0260725	-0.0444636	-0.00687067	0.107698	0.0425612	-0.000263526	-0.0577482	0.0568759
CCDC146		M5	yellow	-0.0831837	-0.0353267	-0.0296301	-0.0486659	-0.00520844	0.114456	0.0457776	0.0248959	-0.0826939	0.0493035
CNNM2		M5	yellow	-0.0784946	-0.0556246	-0.110144	-0.125245	0.0469289	-0.0123614	-0.0764075	0.0329912	-0.0838037	0.0975541
CNTN1		M5	yellow	-0.109492	-0.0566574	-0.0476052	-0.0370924	0.0895963	0.15443	0.0354296	-0.0426184	-0.0456646	0.115834
COL14A1		M5	yellow	-0.140677	0.0173102	0.025394	-0.0467841	0.0631293	0.1543	0.0644577	-0.0743369	-0.195085	-0.032499
CTNNA3		M5	yellow	-0.0784288	-0.038468	-0.0560154	-0.0676541	0.0492735	0.0646052	-0.0264371	-0.00483356	-0.0658333	0.0800629
CTTNBP2		M5	yellow	-0.0745876	-0.0554262	-0.0844812	-0.0206247	0.0687775	0.0342369	-0.0753461	0.00354492	-0.0409053	0.16327
DENND5B		M5	yellow	-0.0619843	-0.0378945	-0.0561047	-0.0637388	-0.00105344	0.0855215	0.00370255	0.0200491	-0.167974	0.0658283
DIRC3		M5	yellow	-0.0728241	-0.021651	-0.0289243	-0.0139861	0.0936537	0.089366	-0.0156214	-0.0240331	-0.127561	0.10455
DLG2		M5	yellow	-0.0505804	-0.0111722	-0.0189686	-0.0367396	0.0170946	0.0572487	-0.0188053	-0.0053433	-0.172979	-0.0190248
DSTN		M5	yellow	-0.13432	0.000223188	-0.123387	-0.080653	0.0701026	0.0818782	-0.0664411	0.00306982	-0.148755	0.167646
EBF1	early B-cell factor 1	M5	yellow	-0.0410919	0.0225121	0.0143222	-0.0182456	0.0465775	0.026472	-0.0450147	-0.0377451	-0.131486	-0.023315
EDNRA		M5	yellow	-0.10077	-0.0478909	-0.0262613	-0.018185	0.0902011	0.0752024	-0.00515365	-0.0571416	-0.0518093	0.0999505
EFHD1		M5	yellow	-0.0789806	-0.068874	-0.0708787	-0.0647242	-0.00191202	0.0782081	0.00380499	0.0504771	-0.0946584	0.0650514
ETV6	ets variant 6	M5	yellow	-0.0435829	0.00937734	-0.0364024	-0.0885481	-0.00598012	4.97992e-05	-0.0456069	0.0150399	-0.135111	-0.00439112
FLCN		M5	yellow	-0.0579219	-0.047984	-0.0748846	-0.0533391	-0.0279116	0.045226	0.00071458	0.0467689	-0.0514686	0.0742446
FRK		M5	yellow	-0.112323	-0.0595353	-0.0942646	-0.0511088	0.0596741	0.083444	-0.0382077	-0.00801384	-0.0681344	0.158654
FRYL		M5	yellow	-0.156032	-0.0327956	-0.0462242	-0.0949333	0.037276	0.126428	0.0173825	-0.00137035	-0.183716	0.068605
GHR		M5	yellow	-0.106487	-0.0616191	-0.0320133	-0.0649504	-0.0178373	0.143724	0.0777945	0.00409382	-0.0934444	0.0428511
GK5		M5	yellow	-0.105453	-0.0704583	-0.0762628	-0.0631649	0.0198834	0.119811	0.0144331	0.0197966	-0.105792	0.108032
GPHN		M5	yellow	-0.0800609	-0.0260493	-0.0465528	-0.0520975	0.00951679	0.0805835	-0.0190471	0.00666286	-0.166441	0.0524289
HDAC9		M5	yellow	-0.0741297	0.0109997	-0.077164	-0.0835866	0.0788793	0.0192747	-0.0874443	-0.0548787	-0.12076	0.0702448
HSDL2		M5	yellow	-0.0833682	-0.0553942	-0.0736495	-0.0717409	0.0385415	0.0724893	-0.029601	0.0161695	-0.109554	0.101302
IMMP2L		M5	yellow	-0.0853572	-0.0382006	-0.0644184	-0.0545808	0.0380129	0.073412	-0.0575234	-0.00346642	-0.183586	0.0941989
JAK1		M5	yellow	-0.0762913	-0.0220748	0.00697202	-0.0353111	0.0487224	0.101033	0.00440902	-0.0302871	-0.154818	-0.00909488
KCND3		M5	yellow	-0.0741091	-0.0368493	-0.0444139	-0.0544486	0.0383011	0.068108	-0.00201953	0.00431825	-0.0497033	0.0843805
KIAA1217		M5	yellow	-0.0750554	-0.0426521	-0.0507838	-0.0634018	0.0337632	0.0994592	0.0309774	-0.0145457	-0.0741755	0.0533847
KIAA1671		M5	yellow	-0.122941	-0.074706	-0.0650876	-0.0959455	-0.0195112	0.121166	0.0760986	0.0383804	-0.0954745	0.0474479
LHFPL6		M5	yellow	-0.0881964	1.12079e-05	0.000680739	-0.000785989	0.12118	0.071804	-0.0207092	-0.0889865	-0.0628352	0.0467273
LINC00310		M5	yellow	-0.0651102	-0.0533965	-0.0535989	-0.0276999	0.0588242	0.0911533	0.000137313	-0.00216554	-0.0563811	0.0737831
LINC02613		M5	yellow	-0.0470127	-0.0102423	-0.0114619	-0.0129898	0.0226589	0.0663566	0.01536	-0.00400296	-0.0393824	0.0381382
LINC02649		M5	yellow	-0.0961733	-0.0779043	-0.0618473	-0.0729801	0.0224982	0.139647	0.0638776	0.0146172	-0.0621012	0.101514
LMCD1		M5	yellow	-0.0475168	0.00223568	-0.0121423	-0.0433199	0.0393902	0.0678542	0.0212414	-0.025418	-0.117081	0.0017594
LMO3		M5	yellow	-0.0936087	-0.0316453	-0.0571397	-0.0497342	0.00167805	0.121026	0.0356082	0.0140313	-0.0689602	0.0843614
LMOD1		M5	yellow	-0.0432982	-0.0753895	-0.0974015	0.0106246	0.0707126	0.0808747	-0.124378	0.0280815	-0.17945	0.147653
MAGI2		M5	yellow	-0.0782625	-0.0110782	-0.0205331	-0.0401428	0.0461359	0.0558464	-0.0370455	-0.0207388	-0.143486	0.0414974
MAML3		M5	yellow	-0.14234	-0.0587935	-0.0158254	-0.0520278	0.092222	0.155365	0.0619806	-0.0444149	-0.0936306	0.0528471
MAP3K20		M5	yellow	-0.109455	-0.0547606	-0.0951248	-0.0851754	0.0178142	0.0804195	-0.0277131	0.0219525	-0.0927153	0.137827
MAP3K5		M5	yellow	-0.0921067	-0.0310016	-0.00731986	-0.0498025	0.0208672	0.146882	0.045721	-0.0124718	-0.178259	0.0234549
MECOM	MDS1 and EVI1 complex locus	M5	yellow	-0.00510794	0.0158464	-0.021032	0.00322933	0.0190445	0.0929594	-0.0244673	-0.0246174	-0.184876	0.0396467
MIPOL1		M5	yellow	-0.0945947	-0.0746782	-0.083187	-0.0812363	-0.0134825	0.0994696	0.0157088	0.0380043	-0.113022	0.106888
MITF	microphthalmia-associated transcription factor	M5	yellow	-0.098063	-0.0796462	-0.106852	-0.0699062	0.0457764	0.0778062	-0.0462216	0.0202549	-0.0623646	0.178201
MLLT3	myeloid/lymphoid or mixed-lineage leukemia; translocated to, 3	M5	yellow	-0.0755986	-0.0405556	-0.050692	-0.0341342	0.0450812	0.0821109	0.0063362	-0.0144832	-0.0689693	0.0703513
MPDZ		M5	yellow	-0.0739003	-0.0396054	-0.0701622	-0.0709273	0.000761206	0.0795445	-0.0298447	0.0125971	-0.16323	0.0762799
MPP6		M5	yellow	-0.0881472	-0.045367	-0.0664258	-0.0421694	0.0047858	0.0948583	0.0174167	0.0110962	-0.0656176	0.0989078
MROH7		M5	yellow	-0.094675	-0.055786	-0.0256071	-0.0510967	0.021669	0.110396	0.0443685	0.00468408	-0.086041	0.0396785
MTUS1		M5	yellow	-0.0759635	-0.0519827	-0.0444918	-0.0334101	0.0395425	0.0883613	-0.00720177	-0.0086148	-0.054867	0.102935
NCALD		M5	yellow	-0.149814	0.00759056	0.0254019	-0.042242	0.149697	0.107584	0.0380123	-0.103162	-0.117483	0.0183679
NEAT1		M5	yellow	-0.172987	0.0297862	-0.0612352	-0.111402	-0.00220612	0.139668	0.0308614	-0.0110707	-0.279654	0.0699955
NET1		M5	yellow	-0.148558	-0.0224792	-0.0681756	-0.0685714	0.0485766	0.119884	0.0199633	-0.0277487	-0.0814891	0.136486
NKD1		M5	yellow	-0.0708733	-0.0554128	-0.0597911	-0.00503815	0.0751718	0.0860735	-0.0455078	0.00318671	-0.0739806	0.124579
NOS1AP		M5	yellow	-0.129893	-0.0340695	-0.0116308	-0.0716105	0.0536074	0.13896	0.0714158	-0.028761	-0.0636699	0.0158173
NSUN7		M5	yellow	-0.0874056	-0.0412803	-0.0633041	-0.0597207	0.0517327	0.102115	0.0112334	-0.00275361	-0.0824642	0.0766787
OCA2		M5	yellow	-0.0861107	-0.0478541	-0.0557404	-0.0273391	0.0935368	0.122968	0.0101646	-0.0308916	-0.0738028	0.104927
PARM1		M5	yellow	-0.0722782	-0.053271	-0.0628102	-0.0378459	0.0104414	0.0491853	-0.0248709	0.0215636	-0.0621194	0.102763
PDLIM5		M5	yellow	-0.114062	0.0076319	-0.112457	-0.131692	0.0470461	0.021149	-0.105489	-0.0157325	-0.192879	0.136865
PDZRN4		M5	yellow	-0.183934	-0.0655133	-0.033531	-0.0828898	0.0603756	0.149558	0.0685552	-0.0473523	-0.0471793	0.0961324
PIP4K2A		M5	yellow	-0.0936453	-0.0166247	-0.0145636	-0.0268803	0.0362456	0.117926	0.0159489	-0.0326266	-0.153822	0.060203
PLCL1		M5	yellow	-0.108561	-0.00268888	0.0378159	-0.00805776	0.0811374	0.154403	0.0503492	-0.0494596	-0.206176	-0.0368935
PLN		M5	yellow	-0.10258	-0.016682	-0.0760877	-0.0462801	0.0491268	0.081635	-0.00395428	0.00270441	-0.0497552	0.131958
PPP1R21		M5	yellow	-0.107376	-0.0403201	-0.0433625	-0.0598463	0.00622835	0.123204	0.0373654	0.00479325	-0.115274	0.051543
PRELID2		M5	yellow	-0.0753835	-0.00993484	-0.0160748	-0.0551291	0.0104998	0.0802289	0.0334594	0.00946241	-0.15104	0.0168301
PREX2		M5	yellow	-0.128824	-0.0570292	-0.00937968	-0.0424831	0.0783339	0.116393	0.0388831	-0.0618373	-0.0226228	0.105478
RNF150		M5	yellow	-0.114904	-0.050824	-0.0544669	-0.0456324	0.121817	0.10049	-0.0240569	-0.0721633	-0.0674961	0.136844
RPS6KA6		M5	yellow	-0.0634899	-0.0565053	-0.0455504	-0.0377605	0.0100742	0.0721744	-0.000281149	0.00729039	-0.0590728	0.0851897
RUNX1T1	runt related transcription factor 1; translocated to, 1 (cyclin D related)	M5	yellow	-0.119461	-0.0657746	-0.0456805	-0.0481993	0.0535766	0.158486	0.0465388	-0.0397226	-0.130601	0.0847299
SAMD12		M5	yellow	-0.0880206	-0.0373057	-0.0689481	-0.0520248	0.0118707	0.0891191	0.0124019	0.0211859	-0.0653407	0.0935107
SLC20A2		M5	yellow	-0.100533	-0.0651282	-0.104114	-0.112272	-0.0453957	0.0294062	-0.0284541	0.0808426	-0.0923773	0.112217
SLCO5A1		M5	yellow	-0.0817873	-0.0564561	-0.0733365	-0.0377846	0.096448	0.0269548	-0.0741753	-0.0387685	-0.0198889	0.166127
SMAD9	SMAD family member 9	M5	yellow	-0.0855896	-0.0591825	-0.0681562	-0.0569598	0.0394266	0.103842	0.0296759	0.00778118	-0.0577236	0.107286
SNED1		M5	yellow	-0.120503	-0.0181706	0.039682	0.00512884	0.113906	0.186952	0.0839686	-0.0832906	-0.148077	-0.0011154
SNHG14		M5	yellow	-0.0584095	-0.0105979	-0.0544641	-0.0465155	0.00146064	0.124994	-0.0281524	0.0288998	-0.262219	0.054042
SORBS2		M5	yellow	-0.0564563	0.0244426	-0.0138806	-0.0171413	0.141762	0.0169739	-0.106381	-0.0701797	-0.130438	0.0340298
SORL1		M5	yellow	-0.0771397	-0.0302297	-0.0406526	-0.00991881	0.0630284	0.0799733	0.00411718	-0.0295654	-0.0234114	0.088264
SOS1		M5	yellow	-0.0839188	-0.0482726	-0.0466284	-0.050726	0.0256546	0.11853	0.0181817	-0.0119507	-0.176095	0.0651543
STAU2		M5	yellow	-0.115272	-0.0748589	-0.0737505	-0.056526	0.0135528	0.145853	0.00834903	0.0242987	-0.13227	0.101681
STIM1		M5	yellow	-0.0995922	-0.0679372	-0.066613	-0.0743519	-0.0146443	0.0900593	0.0179147	0.0328354	-0.094052	0.08129
TAFA5		M5	yellow	-0.0593918	-0.0515327	-0.0552948	-0.0187858	0.0370218	0.111699	0.0292444	-0.00598315	-0.0552291	0.0811031
THRB	thyroid hormone receptor, beta	M5	yellow	-0.0902611	0.0364562	0.0296434	-0.0450063	0.0475858	0.178585	0.0807833	-0.0632686	-0.234899	-0.0491388
TMEM132B		M5	yellow	-0.0326302	-0.0423963	-0.0307477	-0.0163025	0.0324753	0.0572709	0.00668601	-0.00243271	-0.0215925	0.0709075
TMEM144		M5	yellow	-0.0570192	-0.0464686	-0.0635797	-0.0346983	0.0356633	0.0727734	-0.0200385	0.0105522	-0.0799071	0.101764
TMEM14B		M5	yellow	-0.110977	-0.0674474	-0.0406215	-0.0699612	-0.0153596	0.110035	0.0589421	0.0265742	-0.111666	0.0414862
TNRC6A		M5	yellow	-0.0761479	-0.040726	-0.0551298	-0.0450556	0.0338679	0.122373	-0.0318101	-0.000645091	-0.276122	0.0866243
TTC28-AS1		M5	yellow	-0.0673682	-0.0477284	-0.0546815	-0.0428298	0.031506	0.0668608	-0.00717531	0.0209474	-0.0743464	0.0837668
TXNRD1		M5	yellow	-0.109111	-0.0463049	-0.0537937	-0.0705269	0.009283	0.118956	0.0567692	0.0108369	-0.0796666	0.0679587
UST		M5	yellow	-0.0963904	-0.0545574	-0.0647558	-0.0832854	-0.0504578	0.11955	0.0428025	0.0461693	-0.122966	0.0767732
WWOX		M5	yellow	-0.0518624	0.0112705	-0.00948282	-0.0169272	0.0637017	0.0308526	-0.0619443	-0.0152812	-0.143142	0.0106652
ABCC1		M4	red	-0.0986533	-0.0697646	-0.0657219	0.00979642	-0.049292	0.175678	0.0825131	0.0339105	-0.122747	0.0812227
ADRA1B		M4	red	-0.0249957	-0.020599	-0.0172256	0.0537256	-0.0975789	0.0854338	0.0407284	0.063081	-0.0735733	0.00719095
AHCTF1	AT-hook containing transcription factor 1	M4	red	-0.100502	-0.0650172	-0.0386789	0.000382599	-0.101305	0.139891	0.0825496	0.0643834	-0.122637	0.0336482
ARHGAP10		M4	red	-0.0480854	-0.0405599	-0.0781921	0.0620399	-0.0374332	0.0279214	-0.123882	0.054969	-0.200136	0.111651
ATP10A		M4	red	-0.0519368	0.0143848	0.0071659	0.101007	0.0267637	0.0496854	-0.0501655	-0.0460488	-0.152891	-0.0158682
C8orf34		M4	red	-0.0859414	-0.0252551	0.00372035	0.017259	-0.0414212	0.0890002	0.0620047	0.00543955	-0.0538371	-0.0125001
CARMIL1		M4	red	-0.096712	-0.00410878	-0.0058009	0.101729	-0.0265665	0.148581	-0.00973401	-0.0197798	-0.249014	0.0125538
DDX3Y		M4	red	-0.0346589	-0.0211132	-0.0319431	0.0307217	-0.0553939	0.018892	0.00723207	0.0513274	-0.0446783	0.044124
EGFR		M4	red	-0.0786071	-0.0439266	-0.0812832	0.00313932	-0.0859985	0.107407	-0.00114261	0.0663812	-0.12107	0.0982045
EVA1C		M4	red	-0.0575812	-0.0393962	-0.0641438	0.0502849	-0.109865	0.0898782	0.0007306	0.0825868	-0.129786	0.0708053
FBXL4		M4	red	-0.0352077	-0.0592422	-0.0941259	-0.0103926	-0.0984471	0.0971279	0.00405486	0.0795047	-0.109211	0.0972107
FBXO42		M4	red	-0.105913	-0.0999633	-0.0660773	0.0154989	-0.0416596	0.137344	-0.00519783	0.0421535	-0.132041	0.103796
FKBP5		M4	red	-0.124138	-0.0196993	0.0634379	0.0628568	-0.121171	0.171977	0.119234	0.0486819	-0.0806846	-0.0267843
FOXO1	forkhead box O1	M4	red	-0.0682164	-0.0586517	-0.059117	0.0454118	-0.12045	0.116704	0.0340501	0.0922984	-0.121233	0.0469322
FOXO3	forkhead box O3	M4	red	-0.0448658	0.0138003	0.00989696	0.0866239	-0.0412991	0.0477242	-0.0293637	0.00223665	-0.183133	-0.00547592
GCNT2		M4	red	-0.0388219	-0.0585548	-0.0648534	0.0209241	-0.00177904	0.0306586	-0.0666836	0.0232269	-0.0602641	0.119333
HIBCH		M4	red	-0.0369492	-0.0343748	-0.0652437	0.0108929	-0.0751443	0.079816	-0.0354106	0.0444799	-0.192353	0.0400251
HIF3A	hypoxia inducible factor 3, alpha subunit	M4	red	-0.0946617	-0.0379783	-0.0435135	0.0652449	0.0277107	0.116307	-0.0492353	-0.00364886	-0.104224	0.127094
KDM5D	lysine demethylase 5D	M4	red	-0.0238268	-0.0628708	-0.0771518	0.0446457	-0.0650633	0.0415852	-0.0312381	0.060926	-0.0629816	0.103567
KLF9	Kruppel-like factor 9	M4	red	-0.0830152	-0.0404072	-0.0259726	-0.00772773	-0.0702323	0.0854521	0.054124	0.0363107	-0.0601801	0.0419949
LGR6		M4	red	-0.0939516	-0.0581793	-0.0649286	0.116723	-0.0360478	0.166747	-0.0185983	0.0472884	-0.127361	0.123597
LINC00278		M4	red	-0.0631519	-0.0668132	-0.0438213	0.0840058	-0.039074	0.10022	0.0113919	0.0400174	-0.0710225	0.0786457
MIR155HG		M4	red	-0.0211563	0.00163544	-0.0214291	0.0325816	-0.0342598	0.0339809	-0.00654236	0.0162298	-0.044419	0.0400814
MYO1E		M4	red	-0.0664928	-0.0485617	-0.113009	-0.00251111	-0.12135	0.0267657	-0.0542576	0.102972	-0.122772	0.0975368
NAV2		M4	red	0.0155129	-0.0135365	-0.109985	0.0689068	-0.107819	0.0589177	-0.0812226	0.0657477	-0.247219	0.0499386
NBEA		M4	red	-0.104541	-0.0733815	-0.0587543	-0.037456	-0.110894	0.111137	0.0617873	0.0876908	-0.122506	0.0604636
NDRG3		M4	red	-0.0391458	-0.0558742	-0.0519009	0.0284999	-0.0443709	0.0746081	-0.017384	0.0299332	-0.102129	0.0750397
NFIA	nuclear factor I/A	M4	red	-0.0506757	0.00921821	0.0163977	0.11939	0.0045483	0.141381	-0.0300226	-0.0410964	-0.263876	0.0078741
NLGN4Y		M4	red	-0.0611598	-0.0229182	-0.0392238	0.0565485	-0.067341	0.0819299	0.0670379	0.0549683	-0.0178837	0.0474066
PACSIN2		M4	red	-0.104226	-0.0574177	-0.0320424	0.0200239	-0.102375	0.116056	0.0479528	0.0629072	-0.128878	0.042143
PCDH11Y		M4	red	-0.0912368	-0.0600574	0.00284051	0.0673667	0.0179474	0.116826	0.0496863	-0.0211659	-0.0270167	0.081399
PCSK5		M4	red	0.0822301	0.00517873	-0.0607404	0.1214	-0.06184	-0.0165288	-0.132249	0.0603527	-0.193419	0.0507589
PHKA1		M4	red	-0.00748169	-0.0428806	-0.0668537	0.0010819	-0.0826238	0.0473647	0.00130804	0.070295	-0.0603763	0.0751036
PIAS1		M4	red	-0.0782929	-0.00684755	-0.0674957	0.0130001	-0.0633254	0.0905891	-0.0316017	0.0396135	-0.185267	0.0703575
PID1		M4	red	0.0232595	0.0108081	0.0042172	0.110657	-0.0315944	0.0891843	-0.0389126	-0.0197002	-0.197273	-0.0445189
PPIP5K2		M4	red	-0.0951603	-0.0399409	-0.0737416	6.8041e-05	-0.0611195	0.105479	-0.0244191	0.0370331	-0.20254	0.0875661
PPP1CB		M4	red	-0.0432353	-0.0160496	-0.0148666	0.0634045	-0.102367	0.129202	0.0318856	0.0397967	-0.233028	-0.0390116
PRKY		M4	red	-0.0500165	-0.0465204	-0.0378871	0.0627199	-0.0406925	0.0811883	0.027692	0.0298561	-0.0714058	0.0431121
PXDC1		M4	red	-0.0120528	-0.0368086	-0.0702215	0.0121546	-0.127076	0.0335514	-0.00682856	0.110439	-0.0743883	0.0460175
RERG		M4	red	-0.0798091	-0.0525076	-0.0309095	0.0198741	-0.0851526	0.0745672	0.0134465	0.039796	-0.0758691	0.0456884
SH3RF3		M4	red	-0.0936874	-0.0696953	-0.103477	0.0203136	-0.0973496	0.135456	0.0358307	0.085612	-0.130103	0.10602
SLIT2		M4	red	-0.044357	-0.0381028	-0.0602671	-0.0399799	-0.14711	0.0676149	0.0359858	0.10552	-0.0958654	0.0246579
SORT1		M4	red	-0.111986	-0.0705803	-0.0943392	-0.0188646	-0.0946647	0.0696015	-0.0229269	0.0827238	-0.0957958	0.110738
STOX2		M4	red	0.00399092	-0.0535625	-0.0694924	0.0569327	-0.0427614	0.0265874	-0.0588994	0.0532672	-0.0586182	0.101331
TIMP3		M4	red	-0.0369813	-0.0183037	-0.0175787	0.003821	-0.0838485	0.0659411	0.0619289	0.0637298	-0.0439717	0.00238895
TIPARP		M4	red	-0.0811071	0.00527433	0.0443615	0.0397237	-0.0355785	0.0846802	0.0570091	0.00343304	-0.0367347	0.00188787
TNS1		M4	red	-0.0250523	-0.0397279	-0.0301372	0.113735	0.00280672	0.0773061	-0.0851471	-0.00310927	-0.194287	0.0281715
TTBK2		M4	red	-0.0730996	-0.0589716	-0.101072	-0.0128819	-0.0641128	0.0902303	-0.0259192	0.0730373	-0.109326	0.11917
TTTY10		M4	red	-0.0382183	-0.0424541	-0.0379487	0.0468548	-0.0627898	0.0629948	0.0222332	0.0459451	-0.058097	0.035254
TTTY14		M4	red	-0.0627516	-0.0805342	-0.068882	0.0615048	-0.0546754	0.0752816	-0.00857352	0.0548934	-0.0736777	0.111745
URB1		M4	red	-0.0188049	-0.0340878	-0.0801881	0.00227797	-0.0893979	0.0382621	-0.0158996	0.0767506	-0.0549878	0.077212
USP9Y		M4	red	-0.0419206	-0.0500673	-0.0796599	0.0421885	-0.116302	0.0698937	0.00683933	0.0903782	-0.0922091	0.0781773
UTY		M4	red	-0.0579437	-0.0789052	-0.0627457	0.0690564	-0.0958298	0.0968839	0.00998189	0.0677035	-0.103545	0.10076
XPR1		M4	red	-0.100922	-0.0732688	-0.126161	-0.0288407	-0.0820663	0.0736113	-0.0235951	0.0642556	-0.0724252	0.177416
ZBTB16	zinc finger and BTB domain containing 16	M4	red	-0.0498745	-0.022598	0.0243397	0.163394	-0.0143705	0.105258	-0.0469627	0.00228819	-0.2255	0.0208878
ZFY	zinc finger protein, Y-linked	M4	red	-0.00698084	-0.0225868	-0.0342763	0.0417996	-0.0531591	0.0227655	-0.00362159	0.0373298	-0.0442054	0.0447461
ZNRF3		M4	red	-0.0609755	-0.0710809	-0.0798063	0.0213387	-0.0470789	0.0811103	-0.0339646	0.0549177	-0.0881968	0.121393
AC079848.2		M3	green	-0.0363266	-0.0151955	0.0487098	-0.0108148	-0.0443006	0.0697961	0.0451296	0.0205852	-0.0663873	-0.0270419
AC107223.1		M3	green	-0.0706342	-0.0129336	0.0530446	-0.0732854	-0.0875189	0.0724078	0.0949454	0.0556619	-0.0749564	-0.0561519
AC124947.1		M3	green	-0.056218	-0.0149712	0.075822	-0.0200067	-0.0307543	0.092232	0.0631076	-0.00159065	-0.0858303	-0.0537446
AF117829.1		M3	green	-0.0894552	-0.0726823	-0.0144201	-0.119398	-0.143065	0.119403	0.10629	0.094178	-0.116873	-0.00371514
AFF1	AF4/FMR2 family member 1	M3	green	-0.125305	-0.0424514	0.0343751	-0.0874154	-0.102689	0.150918	0.120257	0.0314729	-0.126528	-0.00405651
AL008633.1		M3	green	-0.0707108	-0.0300597	0.0291802	-0.0662497	-0.0726249	0.0755474	0.060566	0.050715	-0.094338	-0.0215859
AL390755.1		M3	green	-0.0586762	-0.0249658	0.0773855	-0.0119867	-0.01032	0.0870206	0.0464679	-0.00309614	-0.0643503	-0.0233316
ALDH1L1		M3	green	-0.0202774	-0.0207701	0.0279863	0.00873445	-0.0580815	0.0771251	0.0243413	0.0281288	-0.0678563	0.0139296
AP002026.1		M3	green	-0.0850653	-0.0157851	0.0301891	-0.0454805	-0.0607596	0.113149	0.08538	0.00447702	-0.0792241	-0.00859085
ARHGAP26		M3	green	-0.154215	-0.0198397	0.153872	-0.0519315	-0.105064	0.200412	0.181306	0.0138365	-0.141819	-0.0948091
ARHGEF26		M3	green	-0.108936	-0.0124656	0.070256	-0.0647031	-0.137292	0.115282	0.102223	0.0701249	-0.0924382	-0.0279322
ARHGEF26-AS1		M3	green	-0.0820221	0.00558616	0.0707569	-0.049446	-0.0588984	0.087343	0.0934757	0.0102865	-0.0551305	-0.0488379
ARMC8		M3	green	-0.0796934	-0.0404438	-0.0142885	-0.0654101	-0.0880384	0.0921133	0.0314127	0.0632643	-0.11724	0.0544157
ASCC1		M3	green	-0.0568841	-0.0291115	0.0416671	-0.0266622	-0.0530626	0.0899018	0.0437324	0.0320338	-0.0753379	0.00347302
BCL2L1		M3	green	-0.072295	-0.0535345	0.057882	-0.0446375	-0.0723267	0.114837	0.094052	0.0441472	-0.10015	-0.0286873
C1QTNF1		M3	green	-0.0928375	-0.0322225	0.0640644	-0.0104788	-0.0218438	0.0931345	0.0790467	-0.013339	-0.0381597	-0.00525338
CASC15		M3	green	-0.0255332	-0.0162374	0.0290735	-0.0572812	-0.106202	0.0749272	0.0631823	0.0454462	-0.164215	-0.0407338
CHSY1		M3	green	-0.0683427	-0.0251673	0.0206653	-0.0585599	-0.124833	0.090856	0.0646216	0.0814728	-0.0802352	0.0155534
CNKSR3		M3	green	-0.0749637	-0.0248379	0.0507264	-0.0828351	-0.0978217	0.0797973	0.0398867	0.0547203	-0.105172	-0.00246919
CNTNAP3B		M3	green	-0.101182	-0.0299699	0.0434999	-0.10213	-0.0846666	0.10545	0.13015	0.0355683	-0.0643487	-0.0312578
CPEB3		M3	green	-0.134858	-0.0387244	0.0514896	-0.0941549	-0.0924421	0.150823	0.136307	0.0230242	-0.106835	-0.0300883
CSNK1A1		M3	green	-0.0873875	0.0132892	0.00755784	-0.0920004	-0.103153	0.0693848	0.0025093	0.0538503	-0.189521	0.02856
DHRS3		M3	green	-0.0452131	-0.0249399	0.0609061	0.0143218	-0.0649628	0.12965	0.057572	0.0310531	-0.0899426	-0.0203019
DYNC1I1		M3	green	-0.162428	-0.0388504	0.0896645	-0.11435	-0.104004	0.192785	0.184268	0.0134654	-0.111661	-0.0593585
EPHA4		M3	green	-0.145768	0.012757	0.150707	-0.0291395	-0.0532999	0.186484	0.171276	-0.0380657	-0.0688797	-0.077104
EPS8		M3	green	-0.0864491	0.0352808	0.123958	-0.0648107	-0.0491914	0.0645628	0.0590332	-0.0408686	-0.160263	-0.0830729
FADS2		M3	green	-0.0795243	-0.0105288	0.0263214	-0.052779	-0.0542204	0.0922818	0.0828901	0.0280837	-0.0681156	-0.0134669
FAT4		M3	green	-0.103378	-0.0358669	-0.00210098	-0.124892	-0.124037	0.113361	0.095701	0.0537058	-0.100897	0.00152531
FGD4		M3	green	-0.104794	-0.0393844	0.0438619	-0.0735264	-0.0792809	0.078956	0.0482541	0.0416517	-0.0794402	0.0289953
GMPR		M3	green	-0.0443365	-0.0322353	0.0288255	-0.0139955	-0.0427917	0.0789599	0.0372196	0.020743	-0.0552082	0.0218681
HOTAIRM1		M3	green	-0.045878	0.00609409	0.03389	-0.0412702	-0.0456704	0.0450082	0.0501144	0.0125399	-0.0527354	-0.0291576
IL6ST		M3	green	-0.0973774	-0.0213552	-0.00756048	-0.113744	-0.152413	0.0828423	0.075051	0.0932443	-0.101018	0.0137975
IRAK3		M3	green	-0.0961374	-0.0265714	0.0674069	-0.0573648	-0.0951087	0.134985	0.122664	0.0390155	-0.101337	-0.0350518
IRF2BP2		M3	green	-0.0737735	-0.0155585	0.0558763	-0.0145901	-0.00510705	0.100357	0.0379116	-0.018448	-0.0995867	0.0104182
IRS2		M3	green	-0.0615823	-0.0165507	0.0246732	-0.0553958	-0.0460317	0.0719312	0.0394672	0.0371972	-0.070195	0.0227141
ITPKC		M3	green	-0.0573147	0.0031475	0.0517823	-0.0252546	-0.0648794	0.0761181	0.0690506	0.0337921	-0.056472	-0.0266096
ITPR1		M3	green	-0.0902598	-0.00168736	0.0372798	-0.0587897	-0.0327661	0.0914654	0.000565237	0.0102082	-0.190747	0.0190259
JADE1		M3	green	-0.0682143	-0.0163427	0.0542874	-0.0313007	-0.079758	0.0779104	0.0613145	0.0440527	-0.0752542	-0.0119898
LIFR		M3	green	-0.107638	-0.0357561	0.0378288	-0.0532215	-0.0939668	0.111826	0.0756388	0.0539559	-0.0934771	0.0109234
LINC00886		M3	green	-0.0526242	-0.0227978	0.0466703	-0.0196152	-0.0208247	0.072936	0.0271335	0.0122296	-0.0611793	0.00359702
LINC01088		M3	green	-0.119214	-0.0346963	0.0864313	-0.0137184	-0.0344199	0.12345	0.132838	-0.0182355	-0.0431103	-0.0370453
LRBA		M3	green	-0.0843701	-0.0166314	0.038782	-0.0638527	-0.0713773	0.121774	0.060497	0.00750024	-0.193346	-0.0225351
LRP6		M3	green	-0.088917	-0.0348133	0.0182314	-0.0828329	-0.0862391	0.11905	0.0828757	0.037903	-0.113425	0.0050921
MAOA		M3	green	-0.0692429	-0.032141	0.0253575	-0.044917	-0.0383342	0.0621495	0.0447489	0.0288147	-0.0521942	0.017459
MARCH2		M3	green	-0.060353	-0.0182216	0.0268278	-0.0540316	-0.0724215	0.0816161	0.0638983	0.0314592	-0.0858235	-0.0146907
MED13L		M3	green	-0.118505	-0.02451	0.0362672	-0.10587	-0.129044	0.153596	0.0949156	0.0419534	-0.217414	-0.030631
MGAT5		M3	green	-0.084693	-0.0222074	0.0196928	-0.0786723	-0.0915397	0.0991132	0.0753968	0.0421965	-0.101322	-0.00494608
MKLN1		M3	green	-0.108716	-0.0162941	0.0310465	-0.0862284	-0.0861253	0.11959	0.0411008	0.0282706	-0.188849	0.00892582
MPPED2		M3	green	-0.0246323	0.00436666	0.0606436	-0.015649	-0.0525461	0.111899	0.0664404	0.0195779	-0.181971	-0.0584058
MYLIP		M3	green	-0.0964176	-0.0148082	0.0145062	-0.0689433	-0.0395	0.0928806	0.10092	0.00240119	-0.0421869	0.00302356
NCOA3	nuclear receptor coactivator 3	M3	green	-0.0812259	-0.0461091	-0.0284454	-0.0983507	-0.168658	0.0697888	0.036452	0.118203	-0.118311	0.0364431
NFASC		M3	green	-0.127315	-0.0462044	0.0596441	-0.10654	-0.0429298	0.0869753	0.0984499	0.00474294	-0.0717877	-0.0284417
NFATC3	nuclear factor of activated T-cells, cytoplasmic, calcineurin-dependent 3	M3	green	-0.0890492	-0.047403	0.00146514	-0.0679029	-0.0873337	0.130455	0.0880472	0.0537023	-0.113616	0.0149054
NFKBIA	nuclear factor of kappa light polypeptide gene enhancer in B-cells inhibitor, alpha	M3	green	-0.0545864	-0.0227329	0.0248718	-0.0250946	-0.0355356	0.0617757	0.0441185	0.0254221	-0.0560694	0.00871906
NUDT4		M3	green	-0.0999517	-0.0256119	0.0486471	-0.0510371	-0.0884703	0.0758407	0.0741123	0.0388908	-0.0655153	-0.0137831
PER1		M3	green	-0.0743859	-0.00938637	0.0245129	-0.0572829	-0.0708495	0.054753	0.0211369	0.0446401	-0.112312	0.0111623
PIK3R1		M3	green	-0.121315	-0.0117751	0.142594	-0.0241595	-0.0971359	0.187963	0.170311	0.0092746	-0.104849	-0.102808
PIR		M3	green	-0.0921967	-0.0142726	0.0255243	-0.0529057	-0.046961	0.120859	0.0978323	0.0153316	-0.0665518	-0.00724643
PLPP1		M3	green	-0.0793707	-0.0582867	-0.0402203	-0.112417	-0.175486	0.029464	0.0296862	0.127369	-0.0717493	0.0409835
PTPN14		M3	green	-0.108145	-0.0248092	0.00903179	-0.105952	-0.115471	0.10622	0.0875227	0.0655189	-0.112213	-0.0122282
PTPN9		M3	green	-0.0667377	-0.0391532	0.0140484	-0.0579587	-0.0950376	0.0926415	0.0656057	0.0645686	-0.0946634	0.00263428
RAP2A		M3	green	-0.0774079	-0.0222047	0.0184244	-0.0674993	-0.0720067	0.0948189	0.106684	0.0197253	-0.0552046	-0.0284735
RERE	arginine-glutamic acid dipeptide (RE) repeats	M3	green	-0.073142	-0.0135224	0.0689768	-0.044349	-0.0567134	0.100213	0.0262364	0.00124036	-0.195367	-0.0414866
RESF1		M3	green	-0.0644634	-0.0404632	0.0207466	-0.0636884	-0.0735962	0.0846102	0.0683628	0.0444971	-0.103877	-0.0112742
SAMHD1		M3	green	-0.117322	-0.023931	0.16721	-0.0255045	-0.0734194	0.109367	0.129078	0.0268855	-0.0658244	-0.0720511
SLC38A6		M3	green	-0.0836669	-0.0168187	0.0357559	-0.0609011	-0.062662	0.0926888	0.0949196	0.0138721	-0.0903478	-0.0372995
SLC39A11		M3	green	-0.0774848	-0.0584268	-0.0144969	-0.0742741	-0.0982469	0.110286	0.0702831	0.0776472	-0.106162	0.0382908
SLC44A2		M3	green	-0.0796219	-0.0301368	0.0329414	-0.0424514	-0.058433	0.10339	0.0721771	0.0198913	-0.0761755	-0.018495
TACC1		M3	green	-0.10823	-0.0287508	0.0940937	-0.0523689	-0.0630759	0.103325	0.0322176	0.029018	-0.209977	-0.00468327
TBC1D8		M3	green	-0.0673424	-0.0213597	0.0335307	-0.0240388	-0.0329232	0.095189	0.0541938	0.0152448	-0.085142	0.012756
TCF7L2	transcription factor 7 like 2	M3	green	-0.110999	-0.00324176	0.0842686	-0.049982	-0.0559933	0.128211	0.0683672	-0.00159367	-0.187369	-0.0475046
TGFBR2		M3	green	-0.149823	-0.0132394	0.136693	-0.0519713	-0.0879402	0.229147	0.192034	-0.00722796	-0.121878	-0.0869294
TJP2		M3	green	-0.10385	-0.0233086	0.087637	-0.0598647	-0.0867821	0.134268	0.122056	0.0226868	-0.123147	-0.0530233
TM7SF3		M3	green	-0.100988	-0.032877	0.0419609	-0.0494028	-0.0645348	0.118322	0.0653251	0.0225855	-0.102263	0.0204871
TOB2		M3	green	-0.0392151	-0.0263971	0.0393511	0.00646178	-0.0406616	0.0595112	0.0168391	0.0275247	-0.0817514	0.00581911
TPCN1		M3	green	-0.0828455	-0.0529652	0.0248336	-0.041002	-0.0636679	0.121158	0.0630545	0.0387091	-0.125908	0.0169685
TSC22D3	TSC22 domain family member 3	M3	green	-0.08842	0.0126114	0.0983384	-0.024209	-0.067973	0.107147	0.101598	0.0084938	-0.0746026	-0.0462919
TXNDC15		M3	green	-0.0421964	-0.03654	-0.00538014	-0.0361862	-0.0662695	0.0684104	0.0307997	0.0563128	-0.0721401	0.0187906
UBA6-AS1		M3	green	-0.0862878	-0.0263912	0.0467046	-0.0537882	-0.0729799	0.0943978	0.0439042	0.0369184	-0.114165	-0.0157198
WASF2		M3	green	-0.115218	-0.0537091	0.0283811	-0.0792115	-0.103829	0.143617	0.0948157	0.0526713	-0.12102	-0.000618585
WBP1L		M3	green	-0.0750526	-0.0464736	0.0406623	-0.0398783	-0.0762428	0.104757	0.0669714	0.0371858	-0.100649	-0.00280736
WDFY2		M3	green	-0.0999589	-0.0398367	0.00313998	-0.0821933	-0.0996597	0.117583	0.0545398	0.0439808	-0.120968	0.0524266
WDR41		M3	green	-0.0865727	-0.0391929	-0.00108418	-0.084798	-0.0805921	0.0826905	0.0356142	0.0514809	-0.10661	0.0529404
ZMYND8		M3	green	-0.0587213	-0.0243416	0.0407191	-0.0456497	-0.0982972	0.106428	0.0888429	0.0525757	-0.0882235	-0.0309898
AC002463.1		M2	brown	-0.0466729	0.122572	-0.0346958	-0.0595782	-0.0579056	0.0328786	0.034029	0.0267466	-0.0525927	0.00736067
AC004988.1		M2	brown	-0.0101263	0.106133	-0.0309503	-0.0648148	-0.0561851	-0.015924	0.0293105	0.0370115	-0.0591169	-0.0493681
AC009411.2		M2	brown	-0.00748569	0.134558	0.0170503	-0.0381684	-0.0833345	0.0394877	0.0812176	0.0285642	-0.0604745	-0.0938887
AC009554.1		M2	brown	-0.023531	0.089633	-0.0268599	-0.0392004	-0.0420848	0.0240456	0.0241938	0.0105637	-0.0447039	0.00102172
AC010894.3		M2	brown	-0.021896	0.12535	-0.0320408	-0.0477439	-0.0444167	0.019678	0.0269929	0.0237665	-0.05902	-0.00370981
AC012404.1		M2	brown	-0.020219	0.104888	0.000362946	-0.0283176	-0.0452423	0.0375406	0.0514473	0.00865245	-0.0591301	-0.037702
AC012409.2		M2	brown	-0.0979986	0.144178	0.0386838	-0.0825421	-0.0717425	0.0695941	0.145098	0.000281491	-0.0834707	-0.143179
AC013451.1		M2	brown	0.00526884	0.12391	0.0107249	-0.0174306	-0.101592	0.0839121	0.118856	0.0504884	-0.0763579	-0.108443
AC016042.1		M2	brown	-0.0649021	0.119338	0.0058264	-0.0535724	-0.0293895	0.0610099	0.09463	-0.01907	-0.0386091	-0.0668609
AC017101.1		M2	brown	-0.00749375	0.107595	-0.0417123	-0.0374882	-0.0745161	-0.0105535	0.0202778	0.04254	-0.054265	-0.0201557
AC019127.1		M2	brown	-0.0160764	0.135455	-0.0262325	-0.0417064	-0.064509	0.0289615	0.0415593	0.0252864	-0.0622601	-0.0420114
AC020916.1		M2	brown	-0.0718043	0.0585193	-0.042647	-0.0978833	-0.0974652	0.0225342	0.0627537	0.0644788	-0.0881474	-0.0147399
AC022126.1		M2	brown	-0.0309109	0.120585	-0.0104275	-0.0666442	-0.0755894	0.017134	0.059469	0.0383477	-0.056491	-0.0645752
AC023424.3		M2	brown	-0.0343467	0.0870948	-0.0230076	-0.0548764	-0.0455631	0.0184405	0.0294338	0.0262392	-0.0484497	-0.00902048
AC023509.6		M2	brown	-0.0446559	0.105585	-0.0257901	-0.0520454	-0.0422419	0.0383457	0.0373816	0.0124451	-0.0553648	-0.00307774
AC025180.1		M2	brown	-0.0114866	0.119745	-0.00876184	-0.038348	-0.0581978	0.0191525	0.0583257	0.0256152	-0.0440703	-0.0621144
AC025211.1		M2	brown	-0.0344895	0.141564	-0.00349057	-0.0506893	-0.0582154	0.0382289	0.0726221	0.000444733	-0.0604312	-0.0596889
AC026347.1		M2	brown	0.00275356	0.110802	-0.0453261	-0.0626321	-0.0769437	-0.026119	-0.00487018	0.0537319	-0.0345916	0.0176563
AC053513.1		M2	brown	-0.0538108	0.108261	-0.028913	-0.049658	-0.0466205	0.0468278	0.0463472	0.00940312	-0.0523014	-0.00134521
AC068282.1		M2	brown	-0.0140383	0.103233	-0.0376499	-0.0303377	-0.0494611	0.012486	0.0126934	0.0305475	-0.0627354	0.00650599
AC068587.4		M2	brown	-0.0554797	0.129367	-0.0281278	-0.0726054	-0.0910985	0.0656652	0.0684807	0.0508903	-0.100175	-0.029777
AC068724.3		M2	brown	-0.0329611	0.0719957	-0.0176823	-0.0404212	-0.0483345	0.0371172	0.0404333	0.0283732	-0.0537327	-0.0140085
AC079336.4		M2	brown	-0.0176865	0.0942043	-0.00627373	-0.0324362	-0.045835	0.0290557	0.037265	0.0109966	-0.0456228	-0.0318759
AC083870.1		M2	brown	-0.0829974	0.232144	-0.082401	-0.156967	-0.0986914	0.0263241	0.0759423	0.0445833	-0.0953556	-0.0411271
AC090579.1		M2	brown	-0.106111	0.143754	0.0272648	-0.0807032	-0.0527176	0.0886246	0.136057	-0.0164764	-0.055428	-0.0913653
AC106845.1		M2	brown	-0.0322783	0.0864416	-0.00862446	-0.0571429	-0.0580442	0.0495277	0.0646011	0.0205775	-0.0516415	-0.0473497
AC107072.2		M2	brown	-0.00917025	0.115636	-0.0439049	-0.0443642	-0.0666134	-0.00614919	0.00718206	0.0409453	-0.0466646	0.00337635
AC117834.1		M2	brown	-0.0423547	0.0839121	-0.0270845	-0.0304275	0.00965585	0.0372289	0.0112055	-0.013582	-0.0367359	0.0259125
AC139720.1		M2	brown	-0.0232614	0.101962	-0.00864732	-0.0401115	-0.031221	0.0214759	0.0184391	0.0209465	-0.0537751	-0.00849608
AC211433.1		M2	brown	-0.0271519	0.0895238	-0.0215493	-0.0389036	-0.0554273	0.0379767	0.0576297	0.0206775	-0.0493636	-0.0261253
ADAMTS17		M2	brown	-0.0718317	0.0269248	-0.00752974	-0.0870746	-0.0915994	0.105774	0.116208	0.028574	-0.0882947	-0.0803189
AL049840.2		M2	brown	-0.0140048	0.114821	-0.00882824	-0.0457696	-0.0418789	0.000448344	0.0283015	0.0091987	-0.0538226	-0.0322692
AL078459.1		M2	brown	-0.0279638	0.147838	-0.0297612	-0.101774	-0.149958	0.00930424	0.103755	0.0760376	-0.0526084	-0.0983578
AL133268.4		M2	brown	-0.0740002	0.132037	-0.00582912	-0.0914933	-0.124721	0.0684499	0.151013	0.0385403	-0.0555137	-0.126058
AL157938.2		M2	brown	-0.0250157	0.113143	-0.0197908	-0.0408481	-0.0395243	0.0258038	0.0335058	0.0203204	-0.0535251	-0.0129925
AL353586.1		M2	brown	-0.0527833	0.105162	-0.00859996	-0.0421153	-0.0151778	0.0593205	0.0719822	-0.055215	-0.0487697	-0.0406186
AL355612.1		M2	brown	-0.0497667	0.116188	-0.0315968	-0.0637856	-0.0503023	0.0429052	0.0366837	0.0231527	-0.0476788	0.00280902
AL499616.1		M2	brown	-0.0266006	0.106914	-0.0823086	-0.0804537	-0.0211431	-0.0720653	-0.0596657	0.0244335	-0.0156237	0.0629073
ALG13-AS1		M2	brown	-0.0372048	0.110006	-0.00739978	-0.0531395	-0.0447425	0.0275818	0.0540027	0.0119683	-0.0628324	-0.0403797
AP001011.1		M2	brown	-0.0240174	0.127804	-0.0439744	-0.044147	-0.0541152	0.0124816	0.00610278	0.0326162	-0.0644941	0.0179617
AP002518.2		M2	brown	-0.0764278	0.154223	-0.0336958	-0.0624456	-0.0824105	0.0428706	0.0736069	0.0274294	-0.060865	-0.0175567
AP003086.1		M2	brown	-0.0234521	0.141779	-0.0123081	-0.0318475	-0.0840667	0.0717476	0.0853501	0.0233838	-0.0935545	-0.0566131
AQP1		M2	brown	-0.00888716	0.102597	-0.039834	-0.0530176	-0.0982725	0.0145902	0.0205338	0.0685989	-0.0504679	-0.021176
ARHGAP22		M2	brown	-0.0225952	0.0436747	-0.0370074	-0.0702186	-0.151678	0.0878065	0.135365	0.0741109	-0.084578	-0.0795554
B2M		M2	brown	-0.0444919	0.0942282	-0.030491	-0.0609798	-0.104934	0.0327471	0.0704624	0.0657853	-0.037237	-0.0389519
BCL2L14		M2	brown	-0.0479123	0.108354	-0.00469571	-0.0550502	-0.0620409	0.0553596	0.0686242	0.0159437	-0.0652555	-0.0377482
BGN		M2	brown	-0.0608903	0.131834	-0.0176292	-0.0760924	-0.13469	0.0542071	0.11857	0.061645	-0.0550523	-0.105073
BX322234.1		M2	brown	-0.0408313	0.134588	0.000171857	-0.0888331	-0.107284	0.0079571	0.0962035	0.0365111	-0.0723316	-0.10394
C1orf56		M2	brown	-0.0175713	0.118485	-0.0153213	-0.0503408	-0.0543773	-0.00347739	0.0469825	0.0227704	-0.0339474	-0.0332856
C1QTNF7		M2	brown	-0.0318707	0.178964	-0.0428496	-0.0612278	-0.0468135	0.0722531	0.058266	0.00692811	-0.0786847	-0.0096905
CALR		M2	brown	-0.0275337	0.0946084	-0.0375443	-0.0501837	-0.0673511	0.0149394	0.03992	0.038504	-0.0359735	-0.0239216
CCN1		M2	brown	-0.0694516	0.143667	-0.0936148	-0.158424	-0.14	-0.0957063	0.0237999	0.0893107	-0.0342684	-0.0304533
CCN2		M2	brown	-0.0902118	0.14822	-0.048044	-0.149458	-0.165747	0.0030248	0.108552	0.0875427	-0.0601095	-0.0973795
CCN3		M2	brown	-0.0430633	0.118468	-0.0632062	-0.0898176	-0.105765	-0.0126712	0.040431	0.05815	-0.0323139	-0.0476469
CD63		M2	brown	-0.0445043	0.115581	-0.0424253	-0.0573892	-0.0968347	0.022636	0.0456129	0.0526085	-0.0468303	-0.0310425
CD81		M2	brown	-0.0356828	0.114843	-0.028159	-0.0421969	-0.0708329	0.0162656	0.034516	0.0308069	-0.0347449	-0.0300729
CD9		M2	brown	-0.0686708	0.0858641	-0.0338609	-0.0634772	-0.0834358	0.0569423	0.0506672	0.02196	-0.0679335	-0.0243118
CLMAT3		M2	brown	-0.00304985	0.120495	-0.0149037	-0.0143135	-0.0489905	0.0388647	0.0420398	0.0183513	-0.077616	-0.0332302
CLU		M2	brown	-0.0453026	0.109772	-0.0280111	-0.035798	-0.0759472	0.0544813	0.0651401	0.0216312	-0.0246036	-0.0402557
CRMP1		M2	brown	-0.0129833	0.0923192	-0.0172419	-0.045307	-0.0550952	0.0293702	0.0365984	0.0264464	-0.0533089	-0.0160642
CST3		M2	brown	-0.0393617	0.0948433	-0.022348	-0.0353204	-0.0696631	0.044184	0.0596987	0.0344273	-0.0393558	-0.034466
DDX5		M2	brown	-0.0156739	0.130011	-0.0513197	-0.0960973	-0.155224	-0.023756	-0.033672	0.0697905	-0.191619	-0.0617068
DIAPH2-AS1		M2	brown	-0.0189746	0.122748	-0.0207236	-0.0418864	-0.0587454	0.0284939	0.0417127	0.0301141	-0.0568691	-0.0209992
DKK3		M2	brown	-0.0684763	0.063949	-0.0595968	-0.0854506	-0.0900002	0.0660424	0.0590978	0.0464592	-0.109712	-0.0218984
DPYD-AS1		M2	brown	-0.0373663	0.109203	-0.00236519	-0.0492022	-0.0655404	0.0385279	0.0692923	0.00903105	-0.053606	-0.0634979
EGR1	early growth response 1	M2	brown	-0.0757958	0.117056	0.00126574	-0.0663162	-0.0785057	-0.0379342	0.0280186	0.0207928	-0.0430685	-0.0502348
ENO4		M2	brown	-0.0243517	0.0908127	-0.00440765	-0.0530915	-0.0518148	0.0341077	0.0643906	0.0226637	-0.0492181	-0.0531486
FANCC		M2	brown	-0.0540392	0.0950219	-0.0504401	-0.0750527	-0.0945728	0.0704379	0.0702016	0.0602171	-0.0954088	-0.00286746
FEZ2		M2	brown	-0.0575505	0.0977443	-0.0630411	-0.123193	-0.0946706	0.000919791	0.028461	0.0594854	-0.0682791	-0.00253891
FGL2		M2	brown	-0.0592545	0.115003	-0.0453953	-0.0401762	-0.0462495	0.0454948	0.0143279	0.0211632	-0.0287401	0.0384069
FMOD		M2	brown	-0.034979	0.0834057	-0.0226123	-0.0307043	-0.0464224	0.0346769	0.0364313	0.0190999	-0.0277084	-0.0220478
GCNT1		M2	brown	0.022762	0.136637	-0.0942392	-0.0680485	-0.104177	-0.00742477	-0.0289527	0.0853456	-0.0836545	0.0431942
GEM		M2	brown	0.00876689	0.0917055	-0.106869	-0.105067	-0.123147	0.00628482	0.0139139	0.0971718	-0.136061	-0.00337699
HSPA5		M2	brown	-0.0424683	0.084885	-0.0479549	-0.0680682	-0.088268	-0.00250047	0.0360273	0.0423854	-0.0187692	-0.0154393
ID3	inhibitor of DNA binding 3, dominant negative helix-loop-helix protein	M2	brown	-0.0907703	0.110348	0.00604549	-0.0627983	-0.0270327	0.0891958	0.0909934	-0.0144877	-0.0691042	-0.027507
IL7		M2	brown	-0.0558223	0.0712452	-0.00645771	-0.0502677	-0.0433073	0.0489965	0.0548575	0.0129589	-0.0578009	-0.0219945
INSL6		M2	brown	-0.0207847	0.131422	-0.0544775	-0.0346247	-0.00811175	-0.0049965	-0.0369834	0.0127714	-0.0510547	0.0534513
IPO9-AS1		M2	brown	-0.0457143	0.138487	-0.0098989	-0.0492821	-0.126232	0.103535	0.141429	0.0374031	-0.0902457	-0.100083
JUNB	jun B proto-oncogene	M2	brown	-0.0695075	0.122748	0.0288393	-0.0434745	-0.0857828	0.0559506	0.105846	0.0209699	-0.0825287	-0.0943946
LINC00486		M2	brown	-0.0620345	0.0968404	-0.0486811	-0.0910768	-0.0829863	0.0621331	0.0650207	0.0397418	-0.0747051	-1.54871e-06
LINC00513		M2	brown	-0.0562051	0.130461	-0.0184917	-0.0608546	-0.0442198	0.0640186	0.0658224	0.012746	-0.0806488	-0.0162379
LYRM2		M2	brown	0.00672507	0.142754	-0.0343314	-0.0455439	-0.075427	0.0136869	0.0388081	0.0558676	-0.0827835	-0.0431242
MALAT1		M2	brown	-0.165913	0.0656939	-0.127628	-0.176476	-0.169622	0.153683	0.0342938	0.0788754	-0.342353	0.0513458
MFAP4		M2	brown	-0.0137766	0.117301	-0.0435216	-0.0162232	-0.048431	0.00892603	0.00656016	0.0217631	-0.0392494	0.000706418
MFGE8		M2	brown	-0.0776698	0.118865	-0.0853145	-0.094008	-0.112147	0.0391132	0.0369202	0.044211	-0.0956326	-0.00728278
MT-ATP6		M2	brown	0.00897723	-0.01387	-0.0474464	0.00718678	-0.0903247	0.0487887	0.00216993	0.0815652	-0.0246564	0.0298444
MT-ATP8		M2	brown	0.00405816	-0.013331	-0.0398248	-0.000567638	-0.0624057	0.0348108	0.00235605	0.0573104	-0.0172846	0.0170678
MT-CO1		M2	brown	0.00420334	-0.0197661	-0.0472591	-0.000432616	-0.099253	0.0585275	0.0130114	0.084352	-0.0243952	0.0281025
MT-CO2		M2	brown	0.00327247	-0.0175966	-0.0489279	-0.00201419	-0.0961736	0.0544139	0.0108972	0.0874144	-0.0198319	0.0269688
MT-CO3		M2	brown	0.00923353	-0.0192261	-0.0509612	0.00388025	-0.0962625	0.0522809	0.00416995	0.0886706	-0.0209691	0.0332597
MT-CYB		M2	brown	0.00681929	-0.0246391	-0.0486724	0.00611647	-0.0918242	0.0548749	0.0049315	0.0807158	-0.0180612	0.0338491
MT-ND1		M2	brown	0.00084366	-0.00420049	-0.049881	0.00151836	-0.0873826	0.0488625	0.00991667	0.079088	-0.0246039	0.0276632
MT-ND2		M2	brown	0.012937	-0.0139686	-0.0460525	0.00110148	-0.0914906	0.0446282	0.00450298	0.0763207	-0.0212309	0.0229974
MT-ND3		M2	brown	-0.00513607	-0.0254239	-0.0481548	-0.00702319	-0.109054	0.0637607	0.0343593	0.0925729	-0.00408762	0.0414477
MT-ND4		M2	brown	0.0049525	-0.0107318	-0.0496171	-0.00235987	-0.0992938	0.0541705	0.014049	0.0821589	-0.0225697	0.0191436
MT-ND4L		M2	brown	-0.00398455	-0.0111217	-0.0339282	-0.0100608	-0.0682327	0.0403459	0.018574	0.0597121	-0.0116665	0.0125143
MT-ND5		M2	brown	-0.00659379	0.000752176	-0.0473216	-0.0184294	-0.0949192	0.0482153	0.0173195	0.0725795	-0.0215739	0.0165253
MYL12A		M2	brown	-0.0291485	0.111071	-0.0749053	-0.101948	-0.0832172	-0.0502481	-0.0194337	0.0599773	-0.0508724	0.000570319
NDEL1		M2	brown	-0.0366622	0.160721	-0.0864045	-0.10602	-0.121198	0.0172129	0.0303437	0.0800504	-0.107037	-0.00302812
OGN		M2	brown	-0.0355963	0.0936627	-0.05853	-0.0907682	-0.113038	0.0135934	0.0463347	0.0793108	-0.0480536	-0.0401304
PAX8-AS1		M2	brown	-0.0587754	0.0501905	-0.01926	-0.0623442	-0.0539301	0.0508783	0.0528253	0.0153754	-0.0862159	-0.0349276
PCSK7		M2	brown	-0.0817785	0.0957898	-0.0635724	-0.0977033	-0.084775	0.00925616	0.0203207	0.044036	-0.0827029	0.0252562
PDXDC1		M2	brown	-0.0684139	0.0776208	-0.0690555	-0.121528	-0.133264	0.0683344	0.0860497	0.074151	-0.13517	-0.0255547
PHTF2	putative homeodomain transcription factor 2	M2	brown	-0.0888259	0.0429692	-0.0816864	-0.116907	-0.113841	0.0668281	0.0642932	0.0451298	-0.104493	0.000301677
PRKG1-AS1		M2	brown	-0.0361102	0.128945	-0.0376471	-0.0500808	-0.0524446	0.0324559	0.0399395	0.0166902	-0.0515329	-0.00890028
PSAP		M2	brown	-0.0478508	0.0804589	-0.0479901	-0.0543505	-0.0769183	0.0415872	0.0401455	0.0422238	-0.0498714	-0.00607325
PTPRG-AS1		M2	brown	-0.0397919	0.106456	-0.0161725	-0.0383656	-0.0441842	0.0257679	0.0349769	0.0148784	-0.0529716	-0.0193163
RBMS3-AS2		M2	brown	-0.031263	0.154171	-0.0179292	-0.0669539	-0.0766881	0.0303603	0.0537194	0.0305032	-0.0644971	-0.0263465
RPL41		M2	brown	-0.0374744	0.0901084	-0.0462602	-0.0605373	-0.0697339	0.0251483	0.0250102	0.0407035	-0.0704911	0.000967052
S100A4		M2	brown	-0.0153783	0.0897344	-0.0234666	-0.0433189	-0.0749289	0.0292243	0.0552659	0.0373159	-0.0537474	-0.0496167
S100A6		M2	brown	-0.0338412	0.107616	-0.0481825	-0.049195	-0.0884393	0.0239903	0.0468461	0.0495934	-0.0592039	-0.0280167
SHOC1		M2	brown	-0.048284	0.0912881	-0.0146366	-0.0621421	-0.0497412	0.0419032	0.0639769	0.0208063	-0.0522046	-0.0228362
ST7-AS2		M2	brown	-0.0191892	0.116176	-0.0421565	-0.0581788	-0.0491476	-0.0189876	0.00313972	0.0387352	-0.0437187	-0.0149989
STAMBPL1		M2	brown	-0.0485188	0.154889	-0.110585	-0.094422	-0.0270356	-0.0308976	-0.0591778	0.0393688	-0.0534407	0.0995066
STARD13-AS		M2	brown	-0.0256689	0.0919355	-0.0248036	-0.0702858	-0.0888635	-0.00140847	0.0445585	0.0439312	-0.0435095	-0.0322414
STARD4-AS1		M2	brown	0.0227865	0.100467	-0.0495912	-0.0155072	-0.0502653	0.0113155	-0.0127591	0.0278529	-0.0568594	0.0162753
TIMP1		M2	brown	-0.0536475	0.122112	-0.0225647	-0.0742146	-0.114386	0.0346042	0.0983976	0.0495098	-0.0388403	-0.0828301
TMSB4X		M2	brown	-0.0188079	0.0963959	-0.0288377	-0.0525694	-0.0894986	0.00342388	0.0400232	0.0498123	-0.0743058	-0.0275627
TRPA1		M2	brown	-0.0505805	0.11575	0.0116165	-0.0446611	-0.0427514	0.0528261	0.0711948	-0.00483699	-0.0548035	-0.0516586
Z82215.1		M2	brown	-0.0168044	0.121379	-0.0337867	-0.044177	-0.0404378	-0.0140776	0.00428863	0.0157206	-0.0497964	-0.00174515
ZBTB20-AS5		M2	brown	-0.0240161	0.117064	-0.0231437	-0.0525161	-0.0763103	0.0275442	0.0517463	0.0249918	-0.0549547	-0.0239866
ZFPM2-AS1		M2	brown	-0.0371789	0.141591	-0.0334275	-0.0620743	-0.0860615	0.0427651	0.047456	0.0453341	-0.0845209	-0.0153382
AC079148.3		M1	magenta	0.210622	-0.0286073	-0.0639932	0.00106131	-0.108129	0.0162149	-0.0307379	0.0987791	-0.103882	-0.00369704
ADAM9		M1	magenta	0.0676273	-0.00960144	-0.0894635	-0.100794	-0.132802	-0.0360867	-0.0363185	0.119052	-0.0867753	0.0539075
ADAMTS8		M1	magenta	0.146884	0.0152243	-0.0469837	-0.00792314	-0.0794701	-0.0432324	-0.0401658	0.0683534	-0.0596451	-0.00547689
AOPEP		M1	magenta	0.0886267	0.0193473	-0.100894	-0.0799294	-0.109249	0.0165771	-0.0729787	0.0631659	-0.227684	0.031748
APBB2		M1	magenta	0.115893	0.0126116	-0.00750417	-0.0149424	-0.0800477	0.00953416	-0.0406774	0.0199144	-0.175543	-0.0660801
CCN5		M1	magenta	0.0455895	0.0225645	-0.00855066	0.0273687	-0.0566321	0.0676365	0.0133698	0.041559	-0.0745073	-0.00404239
COL27A1		M1	magenta	0.158174	-0.0489283	-0.0765567	-0.00144926	-0.124115	0.0281044	-0.0267663	0.109822	-0.120987	0.0314497
DIAPH3		M1	magenta	0.210975	-0.02493	-0.146856	-0.0780077	-0.166284	-0.0946283	-0.0990664	0.154054	-0.0677489	0.0568641
DPYSL3		M1	magenta	0.0720139	-0.0426525	-0.111635	-0.105743	-0.147657	0.00268041	-0.0163364	0.116409	-0.0981245	0.0508969
DST		M1	magenta	0.087443	-0.061424	-0.11108	-0.0612614	-0.148145	0.0366318	-0.0966145	0.112597	-0.280621	0.0400343
FBLN5		M1	magenta	0.090589	-0.0476319	-0.094378	-0.0583848	-0.163187	0.051282	0.00013815	0.138391	-0.123074	0.0664802
FNDC3B		M1	magenta	0.0823086	0.0156526	-0.0884205	-0.0987427	-0.162273	0.0382885	-0.0500974	0.0829521	-0.269987	0.0111905
KCNS3		M1	magenta	0.318158	-0.0605699	-0.148254	-0.000902221	-0.208614	-0.0904156	-0.156394	0.187872	-0.12695	0.0618831
KLF10	Kruppel-like factor 10	M1	magenta	0.0606473	0.00725919	-0.0210992	-0.00836509	-0.0480504	0.009445	-0.0134301	0.0326193	-0.0753227	-0.00682813
LYPLAL1		M1	magenta	0.081575	-0.0456424	-0.119953	-0.0960992	-0.135545	-0.00477533	-0.0694022	0.117657	-0.0994914	0.086138
MAP2		M1	magenta	0.203726	0.0195125	-0.0650457	-0.0768644	-0.179996	-0.107045	-0.0953228	0.109041	-0.165296	-0.0314718
MEDAG		M1	magenta	0.0715074	-0.00680876	-0.0539557	-0.048778	-0.100879	-0.0168822	0.00328835	0.0625418	-0.044758	0.0155602
MYEF2		M1	magenta	0.0866908	-0.00303908	-0.107199	-0.057595	-0.0654236	0.0224397	-0.102457	0.0492471	-0.188623	0.0748143
MYO5B		M1	magenta	0.120405	-0.0011168	-0.0610698	-0.0247444	-0.0934286	0.00574791	-0.0191156	0.0685246	-0.0650138	0.0213295
NREP		M1	magenta	0.0572816	-0.0210396	-0.0741699	-0.0314104	-0.0674877	0.0466418	-0.0307081	0.0495648	-0.0816471	0.0440535
OSR1	odd-skipped related transciption factor 1	M1	magenta	0.126715	-0.013246	-0.0613993	0.0121791	-0.0624466	-0.00190641	-0.0513375	0.065177	-0.0723925	0.0422193
OXCT1		M1	magenta	0.0802328	-0.0538366	-0.121781	-0.0662909	-0.100814	0.0134877	-0.0713823	0.0970855	-0.0889729	0.117586
PRIM2		M1	magenta	0.0934328	-0.042085	-0.0950796	-0.0668192	-0.120347	0.00331247	-0.0365021	0.0945755	-0.080146	0.0588921
PRKCA		M1	magenta	0.0586503	-0.0238752	-0.0398101	-0.0599719	-0.135237	0.0173635	0.0272165	0.0810045	-0.0894402	-0.0335096
PTPRD		M1	magenta	0.0618957	0.00265522	-0.0377046	0.0233345	-0.0310812	0.0799029	-0.0514027	-0.00304033	-0.186849	0.0513675
PTPRJ		M1	magenta	0.109124	-0.0324408	-0.0722407	-0.0634988	-0.152682	-0.019445	-0.0111205	0.136235	-0.0688848	0.00643551
PXDN		M1	magenta	0.113746	-0.0607337	-0.105826	-0.0861678	-0.144802	0.0125838	-0.0212154	0.135405	-0.132837	0.0358567
SEMA3C		M1	magenta	0.0969798	-0.0278318	-0.0991833	-0.0305785	-0.120402	0.0216662	-0.0180747	0.107762	-0.0642233	0.0627794
SHB		M1	magenta	0.0867365	-0.026001	-0.083976	-0.0589921	-0.0969724	-0.00848334	-0.0208009	0.0945961	-0.0654969	0.0440393
SLC24A4		M1	magenta	0.160977	-0.0468639	-0.0499445	0.0140159	-0.0589999	0.0311441	-0.0314371	0.0519965	-0.0871924	0.00864262
ST3GAL6		M1	magenta	0.140992	-0.0494158	-0.0860558	-0.0412084	-0.0970918	0.00104215	-0.0629516	0.0945311	-0.0797566	0.0790228
TANC2		M1	magenta	0.158519	-0.0539353	-0.133847	-0.0273358	-0.121611	0.00874658	-0.0848821	0.129978	-0.10944	0.125631
TMEM165		M1	magenta	0.0463198	-0.0105889	-0.0817193	-0.103372	-0.142297	0.0230939	-0.0362785	0.106123	-0.205992	0.0452847
TNC		M1	magenta	0.0166685	-0.00911594	-0.0381831	-0.0621889	-0.0778658	-0.0434218	-0.00771619	0.0519147	-0.0151691	0.0211827
ZFHX3	zinc finger homeobox 3	M1	magenta	0.093029	0.000343046	-0.0530717	-0.0643248	-0.113209	-0.0206573	-0.0742231	0.0648858	-0.142245	-0.0254136
A2ML1-AS1		grey	grey	-0.0179677	0.0683105	-0.0349556	-0.0383267	-0.0278178	0.00103161	-0.0106153	0.0191476	-0.0482149	0.0221891
AAGAB		grey	grey	-0.0511219	-0.0207814	-0.0616435	-0.0800374	-0.0878131	0.0408081	0.03627	0.059944	-0.0583575	0.028061
AAK1		grey	grey	-0.0871145	-0.0295575	-0.0687158	-0.115552	-0.132201	0.0781291	0.0582511	0.0919348	-0.14247	0.0159726
AAMDC		grey	grey	-0.0744256	-0.0258421	-0.0308497	-0.0615104	-0.0523022	0.0854177	0.0545431	0.0270147	-0.0901983	0.0067327
AARS		grey	grey	-0.0341606	-0.0235462	-0.0508773	-0.047934	-0.0368626	0.0223928	-0.00864907	0.0453363	-0.0676637	0.0394784
AARSD1		grey	grey	-0.022318	-0.036323	-0.0448218	-0.035477	-0.0398881	0.0282432	-0.00336541	0.0305688	-0.0602895	0.0294431
AASDH		grey	grey	-0.0369377	-0.00861324	-0.0234736	-0.0649442	-0.0470027	0.0407782	0.0337426	0.0269809	-0.0640291	0.0018276
AASDHPPT		grey	grey	-0.0368936	-0.0133285	-0.0339586	-0.041147	-0.0419564	0.0373589	0.0208601	0.0284875	-0.0568113	0.0186712
AASS		grey	grey	-0.103646	-0.0602359	-0.0635841	-0.0793395	-0.0543795	0.0971909	0.0143223	0.0276018	-0.135303	0.0582854
AATF		grey	grey	-0.0581	-0.0375576	-0.0557112	-0.069717	-0.0435152	0.0577444	0.0145555	0.0423783	-0.0753568	0.0502668
ABAT		grey	grey	-0.0421614	-0.0291501	-0.00905776	-0.0174907	-0.013491	0.0611329	0.0331627	0.00360901	-0.044791	0.0105712
ABCA3		grey	grey	-0.0156436	-0.0217796	-0.0360555	-0.0512751	-0.0521612	0.0417905	0.0154472	0.0488217	-0.067659	0.0171191
ABCB10		grey	grey	-0.0144257	-0.0434662	-0.102118	-0.0592057	-0.0787411	0.00148022	-0.0560049	0.077234	-0.0924586	0.0876972
ABCB4		grey	grey	-0.022033	-0.0405564	-0.0544431	-0.0305185	0.00157648	0.0170956	-0.0184235	0.00962039	-0.0214646	0.0875999
ABCB7		grey	grey	-0.0518022	-0.0375811	-0.0485852	-0.0561556	-0.054433	0.0530991	0.0140065	0.0421663	-0.0765252	0.0550709
ABCC3		grey	grey	-0.0343525	0.00301572	-0.00509384	-0.0159433	-0.0578754	0.0871548	0.066781	0.00805929	-0.0676153	-0.00776505
ABCC4		grey	grey	-0.0426017	-0.0211585	-0.0354161	-0.0349175	-0.0308709	0.0519298	0.0285692	0.0281734	-0.039703	0.0364282
ABCC5		grey	grey	-0.0641115	-0.0193945	-0.0184959	-0.0608594	-0.0616401	0.0843617	0.0706088	0.0220613	-0.0885855	-0.0200826
ABCD3		grey	grey	-0.0669969	-0.0247917	-0.0559918	-0.0727492	-0.077833	0.0798743	0.0502328	0.0456897	-0.0791462	0.0367058
ABCD4		grey	grey	-0.0357031	-0.026184	-0.0291787	-0.0442762	-0.037445	0.0472569	0.0155533	0.0198309	-0.0552428	0.0182301
ABCE1		grey	grey	-0.0405517	-0.0241668	-0.050369	-0.0631845	-0.0563166	0.0287642	0.00422853	0.0423808	-0.0564309	0.0344195
ABCF1		grey	grey	-0.0321969	-0.0106989	-0.0391213	-0.0482008	-0.0494422	0.0299665	0.00845259	0.0408399	-0.0593419	0.0198202
ABHD12		grey	grey	-0.0363437	-0.025512	-0.0358544	-0.0424673	-0.0415139	0.0403796	0.0134077	0.0313502	-0.0603671	0.0339497
ABHD13		grey	grey	-0.0437117	-0.0113701	-0.0285193	-0.0454656	-0.042057	0.0443262	0.0342398	0.025018	-0.0515299	0.0190431
ABHD17B		grey	grey	-0.0312417	-0.022829	-0.0918005	-0.0923148	-0.0692777	-0.0374068	-0.0562308	0.0636022	-0.0452713	0.0662472
ABHD18		grey	grey	-0.0403229	-0.0567548	-0.084402	-0.067385	-0.0672358	0.0473645	-0.0151117	0.0613278	-0.10644	0.0770088
ABHD2		grey	grey	-0.0690302	-0.00369283	-0.0686441	-0.0984291	-0.134486	0.0426563	0.0398042	0.0921593	-0.0973961	0.0319231
ABHD3		grey	grey	-0.029452	-0.018728	-0.0523224	-0.0504575	-0.0468953	0.0297928	-0.00681623	0.0372504	-0.0774831	0.0572568
ABHD5		grey	grey	-0.0158494	0.000606667	-0.0685636	-0.0784413	-0.0785024	-0.0124584	-0.0071729	0.0683259	-0.0518883	0.049501
ABI1		grey	grey	-0.0820989	-0.0282441	-0.0770313	-0.112606	-0.116019	0.0828242	0.0453569	0.0746729	-0.116322	0.0466159
ABI2		grey	grey	-0.0973278	0.00413765	-0.0425972	-0.120429	-0.133618	0.0936373	0.104921	0.0692775	-0.137206	-0.025934
ABI3BP		grey	grey	-0.0559998	-0.0226777	-0.0219676	-0.0636819	-0.0784335	0.104703	0.0915737	0.0338323	-0.0811129	-0.0216417
ABL1		grey	grey	-0.0457547	-0.0371826	-0.0864483	-0.0940318	-0.121917	0.0355291	0.000806369	0.101305	-0.120222	0.0520022
ABL2		grey	grey	-0.0833049	-0.057923	-0.0795318	-0.0901358	-0.0830522	0.06728	0.0180725	0.0549726	-0.096963	0.0757672
ABLIM2		grey	grey	-0.0466537	-0.0267164	-0.0291468	-0.0327978	-0.0358992	0.0534739	0.0328512	0.0246523	-0.059367	0.0245094
ABLIM3		grey	grey	-0.0572378	-0.00181519	0.0232563	-0.0488834	-0.0859808	0.0807232	0.126656	0.0204803	-0.0537304	-0.0755481
ABR		grey	grey	-0.0790608	-0.0663785	-0.0501506	-0.0592888	-0.0528828	0.118924	0.0430364	0.0415056	-0.121784	0.0433355
ABRAXAS1		grey	grey	-0.026216	-0.0201864	-0.0234551	-0.0301968	-0.0258867	0.0508198	0.0206177	0.0169444	-0.057099	0.0203185
ABRAXAS2		grey	grey	-0.0282806	-0.00577244	-0.0139417	-0.0380004	-0.0332493	0.035207	0.00632322	0.0234312	-0.0727106	0.0054531
ABTB2		grey	grey	-0.0295036	-0.0472767	-0.0625116	-0.0323974	-0.0577025	0.0619331	-0.000923771	0.0493741	-0.0790828	0.0647133
AC002074.1		grey	grey	-0.0142642	-0.0145648	-0.0523387	-0.042083	-0.0599918	0.0182261	0.00834477	0.0449674	-0.0528752	0.016638
AC004253.1		grey	grey	-0.0399984	0.0521486	-0.016258	-0.041292	-0.0408692	0.0320662	0.0408334	0.0191793	-0.0485638	-0.0193157
AC004889.1		grey	grey	-0.0571598	-0.0119264	0.0297908	-0.0615588	-0.082012	0.0740119	0.0990414	0.0350164	-0.0665109	-0.0384534
AC004951.1		grey	grey	-0.0308815	-0.034051	-0.0223542	-0.0348915	-0.0300173	0.0273361	0.0022401	0.0288453	-0.0561888	0.0130951
AC005237.1		grey	grey	-0.0645197	0.0515631	0.00853495	-0.0223983	0.00331425	0.0964509	0.0731152	-0.0198745	-0.0571509	0.00211001
AC005261.1		grey	grey	-0.0373447	-0.0198078	-0.0320759	-0.0640479	-0.0562249	0.0444988	0.0353982	0.0267336	-0.0557472	0.0158842
AC005480.1		grey	grey	-0.0334922	0.0250708	-0.0185649	-0.0379231	-0.0397904	0.0335832	0.0331404	0.0172126	-0.0407525	-0.0135759
AC005562.1		grey	grey	-0.064441	-0.0255854	-0.0417339	-0.082596	-0.0821367	0.0808459	0.0544033	0.0389696	-0.101099	0.012343
AC005670.3		grey	grey	-0.0897613	-0.0239946	-0.0232322	-0.0682893	-0.0541733	0.119269	0.0813795	0.0217292	-0.110414	-0.0124014
AC005736.1		grey	grey	-0.00725257	0.00256348	-0.0277135	-0.0261524	-0.00776069	0.0263711	-0.0124808	0.00660743	-0.0472751	0.0268342
AC005909.2		grey	grey	-0.00326869	-0.0156553	-0.0319628	-0.0319376	-0.0231648	0.0403329	0.0217688	0.00435868	-0.0231217	0.0110402
AC006001.2		grey	grey	-0.044945	-0.0301424	-0.0286542	-0.0630216	-0.0690148	0.0516358	0.0447919	0.0518361	-0.0788117	0.00261796
AC006059.1		grey	grey	-0.055622	0.0139394	-0.0354049	-0.0448549	-0.0294016	0.0768872	0.0447367	0.0163074	-0.0854373	0.0186549
AC006994.2		grey	grey	0.00786374	0.054273	-0.0700747	-0.00600126	-0.0341134	0.0285341	-0.0310966	0.0284085	-0.0688247	0.073198
AC007038.1		grey	grey	-0.0611595	-0.00355504	-0.0293147	-0.0451354	-0.0472989	0.0876092	0.0555289	0.023276	-0.072191	0.00556984
AC007216.4		grey	grey	-0.0316102	-0.00814912	-0.04011	-0.0537781	-0.0479214	0.0486167	0.0121935	0.0338731	-0.0770119	0.0209255
AC007319.1		grey	grey	-0.0401889	0.0167779	-0.000274042	-0.0652376	-0.0938038	0.0449181	0.0579143	0.0387667	-0.0841191	-0.0560141
AC007364.1		grey	grey	-0.0383279	-0.0052981	0.00483622	-0.0517414	-0.066569	0.0559165	0.0694562	0.0388675	-0.0611454	-0.038895
AC007384.1		grey	grey	-0.0316029	0.0625068	0.000902718	-0.0402611	-0.0458033	0.0325731	0.0434661	0.00711934	-0.0551163	-0.0300512
AC007389.1		grey	grey	-0.0282191	-0.00999268	-0.0125303	-0.0483581	-0.0705388	0.043499	0.0580914	0.0356906	-0.0608257	-0.0411629
AC007563.2		grey	grey	-0.0524633	-0.0244169	-0.0166245	-0.0288451	-0.0126685	0.046754	0.0253856	0.00635906	-0.0412884	0.0134752
AC007566.1		grey	grey	-0.0509741	-0.0148934	-0.0293511	-0.0409971	-0.0398296	0.0609309	0.0363938	0.0280754	-0.0666694	0.0269423
AC007923.4		grey	grey	-0.0758022	-0.0031282	0.0248301	-0.0572231	-0.0317033	0.10813	0.112205	-0.0116253	-0.0624071	-0.0758121
AC008014.1		grey	grey	-0.0492154	-0.0327345	-0.0185366	-0.0422771	-0.0343117	0.0672651	0.036323	0.0323619	-0.0622956	0.0113884
AC008056.1		grey	grey	-0.0275196	0.0540355	-0.0329848	-0.0553256	-0.0563972	0.00110466	0.0385677	0.0382069	-0.0132565	-0.0230642
AC008124.1		grey	grey	-0.0341753	-0.00417705	-0.0222869	-0.0417893	-0.0324116	0.047687	0.0258444	0.0150796	-0.0483738	0.0183784
AC008269.1		grey	grey	-0.0659904	-0.0297448	-0.0367052	-0.0621635	-0.030023	0.0647278	0.0325506	0.0322731	-0.0680299	0.0361165
AC008443.1		grey	grey	-0.0507093	0.00300801	-0.0354775	-0.0500851	-0.0510555	0.0575325	0.0277196	0.0269013	-0.077607	0.0131223
AC008467.1		grey	grey	-0.0561489	-0.0223874	-0.00808657	-0.0467028	-0.0426402	0.0638811	0.0541909	0.0165501	-0.0520413	-0.00270994
AC008771.1		grey	grey	-0.0491638	0.0430661	-0.0248504	-0.0603745	-0.0613799	0.0455363	0.0626324	0.0328889	-0.0743461	-0.0252398
AC009061.2		grey	grey	-0.0605739	-0.0230265	-0.00355906	-0.0507195	-0.0516981	0.0690253	0.0679268	0.0325806	-0.0406852	-0.0134385
AC009093.2		grey	grey	-0.0390429	-0.0304432	-0.0280298	-0.046259	-0.0764872	0.0471856	0.0359164	0.0640591	-0.0554709	0.0171773
AC009120.2		grey	grey	-0.0825898	-0.0718398	-0.045108	-0.0690761	-0.083663	0.0990034	0.0628548	0.0585144	-0.114898	0.0203416
AC009154.1		grey	grey	-0.0548238	-0.0411485	-0.0487293	-0.0532968	-0.0510449	0.0696559	0.0236139	0.0501273	-0.087882	0.0342745
AC009961.1		grey	grey	-0.028984	-0.0221664	-0.0225393	-0.0368487	-0.048252	0.0476434	0.0312537	0.0296987	-0.0668778	0.000829249
AC010201.3		grey	grey	-0.0596921	-0.00806005	0.0144235	-0.0410593	-0.0397142	0.102872	0.0706139	0.00174903	-0.100208	-0.0291977
AC010210.1		grey	grey	-0.0518868	-0.0212766	-0.0479661	-0.0442962	-0.0252966	0.0828845	0.0235444	0.0222371	-0.0720166	0.0389245
AC010618.3		grey	grey	-0.0474002	0.013088	-0.009111	-0.0420901	-0.0291108	0.043866	0.0391774	0.0114364	-0.0519315	-0.0149999
AC011043.1		grey	grey	-0.03125	-0.00605258	-0.0213231	-0.0411974	-0.0344755	0.0561272	0.043316	0.0208769	-0.048668	0.00775609
AC011346.1		grey	grey	-0.0486799	-0.0222629	-0.0032677	-0.040292	-0.0327115	0.0757266	0.0613284	0.0127252	-0.0497499	-0.0192209
AC011603.2		grey	grey	-0.0505309	-0.0340977	-0.00453618	-0.0373258	-0.0429452	0.0723008	0.0549234	0.0112882	-0.0652736	-0.0171276
AC011752.1		grey	grey	0.0211173	0.0115106	0.00787192	-0.0366556	-0.105243	0.0196439	0.0511735	0.053655	-0.0649727	-0.0726368
AC012063.1		grey	grey	-0.0413401	0.00026569	-0.000854182	-0.0346951	-0.0239642	0.0525492	0.0471123	0.00796399	-0.0442191	-0.015907
AC012291.3		grey	grey	-0.0408248	0.00288084	0.0143871	-0.0301017	-0.0251853	0.066785	0.0592421	0.000232741	-0.0758279	-0.0370708
AC012358.3		grey	grey	-0.0518379	0.0133074	-0.0229256	-0.0463616	-0.0315297	0.0540817	0.0341582	0.00839624	-0.0724853	0.00467149
AC013565.1		grey	grey	-0.0248687	-0.0123287	-0.0268903	-0.0260463	-0.00819813	0.0365432	0.00736065	0.0128881	-0.049125	0.0127105
AC015849.3		grey	grey	-0.0285988	0.0686422	-0.031234	-0.0434604	-0.0515698	0.0211271	0.0243335	0.0296081	-0.0441864	-0.00401349
AC016583.2		grey	grey	-0.0332054	0.0441529	-0.0174016	-0.0542584	-0.0613964	0.0234381	0.0719201	0.0286063	-0.0278601	-0.0402278
AC016831.5		grey	grey	-0.0562262	-0.00499471	-0.00625557	-0.0386218	-0.0270247	0.0672873	0.0437599	0.00176584	-0.0753078	0.00478228
AC016831.7		grey	grey	-0.0957376	-0.0436243	-0.0380041	-0.0691466	-0.0654766	0.112889	0.0642924	0.0447157	-0.10093	0.0362266
AC018362.1		grey	grey	-0.0475811	0.0391345	-0.00686869	-0.0646001	-0.0706002	0.0314293	0.0503639	0.0279318	-0.0710334	-0.033139
AC018682.1		grey	grey	-0.011745	0.0572293	-0.0418122	-0.0448034	-0.0405408	-0.00757669	-0.013962	0.0252544	-0.0487639	0.0226247
AC019205.1		grey	grey	-0.0600586	-0.0128533	-0.00094491	-0.0462388	-0.0433624	0.0856158	0.0671125	0.0112635	-0.0629115	-0.0286485
AC020687.1		grey	grey	-0.00075477	-0.0165188	-0.0412965	-0.0163947	-0.0253955	0.0396137	-0.0120602	0.0409847	-0.0504908	0.0464053
AC021231.1		grey	grey	-0.0613555	-0.0328178	-0.0278214	-0.0490647	-0.0309971	0.060872	0.0185956	0.0263731	-0.0615552	0.036843
AC021733.4		grey	grey	-0.0421861	-0.0559813	-0.0535953	-0.0709148	-0.0613554	0.0565279	0.00485627	0.0561255	-0.0942911	0.0406537
AC022034.1		grey	grey	-0.0472922	-0.0346886	-0.0787528	-0.0484835	-0.0060055	0.0427478	-0.0421032	0.0224092	-0.0402389	0.107946
AC022034.3		grey	grey	-0.049428	-0.0314586	-0.053251	-0.0388922	0.0052173	0.0389231	-0.0109604	0.0246311	-0.0247944	0.0817054
AC022217.3		grey	grey	-0.0405486	0.0794618	-0.0410672	-0.0682371	-0.038576	-0.0172418	0.00490344	0.0148585	-0.0299275	0.0213907
AC022893.1		grey	grey	-0.0420632	-0.0309811	-0.0244221	-0.0370009	-0.0125465	0.0541349	0.0119797	0.0109678	-0.056727	0.0238289
AC024901.1		grey	grey	-0.0866837	-0.0511568	-0.0428219	-0.101414	-0.0720932	0.125449	0.0856883	0.0264666	-0.104879	0.016313
AC025159.1		grey	grey	-0.0335488	-0.0194422	-0.0120299	-0.0471535	-0.0603776	0.0610462	0.0423639	0.0457516	-0.0842203	-0.00624555
AC025171.1		grey	grey	-0.0344368	-0.010124	-0.0197737	-0.0378113	-0.0527847	0.0658146	0.0430794	0.0280918	-0.0780576	0.000205097
AC025171.2		grey	grey	-0.0583033	-0.0232774	-0.00266122	-0.0469349	-0.0430071	0.0951495	0.0706644	0.00748671	-0.0855456	-0.0268485
AC025283.2		grey	grey	-0.0350359	0.00519305	-0.0138451	-0.0401364	-0.0326363	0.0594114	0.0453402	0.018732	-0.050838	-0.00749472
AC025682.1		grey	grey	-0.0440313	-0.00103827	-0.0120941	-0.0383415	-0.0309725	0.0638106	0.0397831	0.0109979	-0.048399	0.0075583
AC026124.1		grey	grey	-0.0378453	-0.0270914	-0.0757839	-0.059391	-0.0511528	0.00544238	-0.035095	0.0605782	-0.0388967	0.0790072
AC027018.1		grey	grey	-0.039935	0.0580543	-0.0225115	-0.0202394	-0.00415832	0.0459723	0.0130962	0.00191795	-0.0465002	0.0149372
AC027097.2		grey	grey	-0.0324582	0.0473195	-0.0685744	-0.0867647	-0.077116	-0.0180778	-0.00701791	0.0534996	-0.0673865	0.0245796
AC027288.3		grey	grey	-0.0620287	-0.027382	-0.0301714	-0.0676956	-0.0493812	0.0691908	0.0688562	0.0380377	-0.0521774	-0.00876914
AC034195.1		grey	grey	-0.0419351	-0.024909	-0.0339532	-0.0136754	-0.0150009	0.0437704	-0.012108	0.0225927	-0.0519596	0.0440068
AC040168.1		grey	grey	-0.00790765	-0.0152402	-0.0177048	-0.0226451	-0.0340371	0.0421226	0.017566	0.03336	-0.0548257	-0.00713644
AC046134.2		grey	grey	-0.0687717	-0.00677873	-0.00356466	-0.058027	-0.0444174	0.0768764	0.0584368	0.018855	-0.065692	-0.0098832
AC048341.1		grey	grey	-0.0589435	-0.026654	-0.00292666	-0.0638843	-0.09053	0.0922546	0.0933116	0.0404388	-0.0803277	-0.0321763
AC048382.5		grey	grey	-0.0363737	-0.023128	-0.00322809	-0.0168208	-0.00668938	0.0468361	0.0255387	0.00900831	-0.0515299	-0.00513841
AC053527.2		grey	grey	-0.0820644	-0.0270029	-0.0125522	-0.0654032	-0.0624996	0.0974309	0.0729728	0.029778	-0.0931926	-0.0141908
AC066613.2		grey	grey	-0.0616472	-0.00910986	-0.0032202	-0.0157117	-0.0137843	0.0691455	0.0336835	-0.0144222	-0.0430477	0.0174422
AC068733.3		grey	grey	-0.0257717	-0.0329601	-0.0530152	-0.0328886	-0.0110198	0.0235094	-0.0325395	0.0257426	-0.0694901	0.0619121
AC068888.1		grey	grey	-0.0692997	0.00976278	-0.0303729	-0.0561216	-0.049707	0.0668392	0.0377551	0.0250137	-0.0882106	0.010071
AC073475.1		grey	grey	-0.0494291	-0.0240654	-0.0323439	-0.0544168	-0.0411086	0.0440144	0.0245041	0.0301665	-0.0537646	0.0293125
AC073569.2		grey	grey	-0.0554148	-0.012598	-0.010335	-0.0465062	-0.0202683	0.0494283	0.0425349	0.00597299	-0.0489198	-0.00229162
AC074032.1		grey	grey	-0.0645169	0.0161612	-0.0209674	-0.0570441	-0.0521494	0.06705	0.0556602	0.0166175	-0.0930336	-0.00313001
AC078881.1		grey	grey	-0.0475749	-0.0165136	-0.0263859	-0.0379368	-0.0161241	0.0450439	0.0130431	0.0128619	-0.0476181	0.0122921
AC079380.1		grey	grey	-0.0367303	-0.023835	-0.0176496	0.0037868	0.0116711	0.0481088	-0.00199	-0.0052076	-0.0517817	0.0342862
AC079447.1		grey	grey	-0.0722031	-0.0192851	-0.0209415	-0.048802	-0.0235077	0.0737866	0.0391689	0.0122202	-0.0798955	0.00641681
AC079781.5		grey	grey	-0.0608537	-0.024279	-0.0586672	-0.072729	-0.0644699	0.0643635	0.0190165	0.056818	-0.107048	0.0368699
AC083798.2		grey	grey	-0.0454833	0.0154251	-0.0216537	-0.0415465	-0.0421119	0.0536206	0.0476485	0.0195758	-0.0552439	0.000522918
AC084198.2		grey	grey	-0.0524435	-0.02437	-0.0546126	-0.0581396	-0.0444899	0.058861	0.0187573	0.0428647	-0.0643658	0.0502134
AC087286.2		grey	grey	-0.0316166	0.0787797	-0.0514718	-0.0603428	-0.056101	-0.0252657	-0.00490143	0.0286704	-0.0257574	0.0342256
AC087500.1		grey	grey	-0.0503393	-0.0303479	0.00149894	-0.0369899	-0.0498746	0.0623019	0.0554549	0.0217326	-0.0685052	-0.0167363
AC087854.1		grey	grey	-0.0568778	0.0457366	-0.00651223	-0.0367185	-0.0543508	0.0577343	0.0624144	0.0195394	-0.0786104	-0.0296918
AC090115.1		grey	grey	-0.0560838	-0.0268266	-0.00501474	-0.035678	-0.0222035	0.0770923	0.0455356	0.00467327	-0.0596628	-0.00798652
AC090517.5		grey	grey	-0.0670063	-0.0174064	-0.0131429	-0.0448991	-0.0356119	0.086654	0.0573655	0.00657228	-0.0679079	-0.00146631
AC090578.1		grey	grey	-0.0487474	-0.0267511	-0.0308871	-0.029158	-0.0151983	0.0728881	0.010446	-0.00634311	-0.069289	0.021591
AC090825.1		grey	grey	-0.088163	-0.0480873	-0.0504341	-0.0638501	-0.0445	0.116308	0.056882	0.0277227	-0.104357	0.044714
AC092164.1		grey	grey	-0.0600244	-0.000587995	0.0249908	0.0136895	-0.054786	0.140894	0.0728956	-0.0144557	-0.135132	-0.0651574
AC092279.1		grey	grey	-0.0482715	-0.0467278	-0.0346623	-0.0343431	-0.0283018	0.0528618	0.0159413	0.0200197	-0.0575373	0.0245307
AC092683.1		grey	grey	-0.0701779	-0.0200217	0.00300225	-0.0645782	-0.103674	0.0854768	0.0894396	0.0483222	-0.0972843	-0.0706971
AC092807.3		grey	grey	-0.0167179	0.0451953	-0.0282126	-0.0783969	-0.0947475	-0.0132333	0.0310265	0.0536871	-0.0576041	-0.0581778
AC092944.1		grey	grey	-0.0510424	-0.0309144	-0.0243248	-0.0547777	-0.0384437	0.0674971	0.0543396	0.0274096	-0.0556767	0.0054659
AC093535.1		grey	grey	-0.049009	0.0844788	-0.023067	-0.0732244	-0.061773	0.00754086	0.0438719	0.0297969	-0.048515	-0.0269657
AC093849.4		grey	grey	-0.0409496	-0.0198089	-0.0128496	-0.0317707	-0.0199341	0.0647285	0.0442092	0.0159956	-0.0539388	0.00305326
AC097376.3		grey	grey	-0.0500131	-0.00738319	-0.0511602	-0.0730381	-0.0640829	0.0528117	0.0275877	0.0380849	-0.0902222	0.00634789
AC097534.2		grey	grey	-0.0589876	0.0190635	0.00239904	-0.0165727	0.00627556	0.0727279	0.0347539	-0.0253863	-0.0639685	-0.00888606
AC097662.1		grey	grey	-0.0483938	0.0528239	-0.003275	-0.0466712	-0.0506462	0.0730585	0.0873236	0.00980717	-0.0608532	-0.0364316
AC097716.1		grey	grey	-0.0164446	0.0735624	-0.0627541	-0.0526082	-0.0328617	-0.0259006	-0.0234368	0.0266213	-0.0110567	0.0437534
AC098588.3		grey	grey	-0.0388617	-0.0200653	-0.0254779	-0.0240785	-0.0347236	0.0407411	0.0204619	0.0334325	-0.0467262	0.0214573
AC098829.1		grey	grey	0.0174769	0.0335053	-0.012525	-0.0101834	0.0229671	0.0495272	-0.0476926	-0.0332747	-0.182848	-0.00915538
AC104162.2		grey	grey	-0.0437157	-0.0177349	-0.0242803	-0.0396671	-0.0378591	0.0531848	0.0318635	0.0226643	-0.0542289	0.0148262
AC104211.1		grey	grey	-0.0417358	-0.00134846	-0.0148547	-0.0170767	0.0170758	0.063105	0.00946455	-0.0256982	-0.043071	0.0404553
AC104389.5		grey	grey	-0.0727622	-0.0226284	0.00647187	-0.0662651	-0.0801238	0.093497	0.102302	0.0353235	-0.0649218	-0.0369572
AC104596.1		grey	grey	-0.0639582	-0.0143642	0.0248666	-0.0494005	-0.0458885	0.0834799	0.0914899	0.0193397	-0.0581768	-0.0429175
AC104806.2		grey	grey	-0.0644842	-0.0233907	-0.0101626	-0.0447619	-0.0340248	0.0936372	0.0682077	0.0204977	-0.0691018	0.00775355
AC105052.4		grey	grey	-0.082867	-0.0311142	-0.0388657	-0.0649353	-0.0521203	0.0887584	0.0499818	0.0347854	-0.0745088	0.0276689
AC105942.1		grey	grey	-0.0381786	-0.0108782	-0.0302565	-0.0550705	-0.0292826	0.0383085	0.0273522	0.0151996	-0.0510785	0.00095043
AC106791.1		grey	grey	-0.0204529	-0.0232689	-0.0360925	-0.0263043	-0.0472135	0.0370211	0.0163383	0.036394	-0.0492614	0.0382343
AC107021.1		grey	grey	-0.0187771	0.0661086	-0.0330769	-0.0637307	-0.0489384	-0.00204951	0.00203735	0.0272262	-0.0419472	0.0105104
AC107068.2		grey	grey	-0.0210671	0.0630215	-0.0142601	-0.0340007	-0.0252246	0.0241056	0.0267058	0.0050184	-0.04439	-0.00597697
AC107204.1		grey	grey	-0.0464585	0.00339519	0.00921227	-0.0371237	-0.0520607	0.0640167	0.0690857	0.0108799	-0.0545143	-0.0405587
AC107884.1		grey	grey	-0.0487414	-0.0210322	-0.0153457	-0.0354889	-0.0204338	0.0658996	0.0334928	0.0110211	-0.0531727	0.0154793
AC108519.1		grey	grey	-0.0528405	-0.0457396	-0.0196081	-0.0430122	-0.0194735	0.0693454	0.0182732	0.00845404	-0.081114	0.023281
AC108734.4		grey	grey	-0.0536281	-0.00675103	-0.0154176	-0.021998	-0.0190207	0.0724642	0.0293772	-0.00363877	-0.0452569	0.0232905
AC109587.1		grey	grey	-0.0279599	0.027501	-0.0298858	-0.0390275	-0.0471487	0.0218953	0.0248277	0.0328728	-0.0529918	-0.00342442
AC109927.1		grey	grey	-0.0395139	-0.036996	-0.0168505	-0.0301582	-0.0365785	0.054731	0.0389773	0.0391585	-0.0406648	0.0174225
AC112722.1		grey	grey	-0.042156	-0.00713984	-0.0309165	-0.0599139	-0.064772	0.0573234	0.0500217	0.0346017	-0.0802408	-0.0139491
AC114689.3		grey	grey	-0.0269881	-0.01164	-0.00860586	-0.0335741	-0.0377034	0.0435992	0.0420231	0.00758746	-0.0362149	-0.0324242
AC114763.1		grey	grey	-0.0390524	-0.0300418	-0.0237216	-0.0526026	-0.0387778	0.050746	0.0253266	0.0173278	-0.0499123	0.024285
AC118549.1		grey	grey	-0.112693	-0.0556085	-0.0706542	-0.103914	-0.0841702	0.122225	0.0699157	0.0593566	-0.123679	0.0483007
AC119674.1		grey	grey	-0.0704453	-0.0367106	-0.00941358	-0.052711	-0.0660718	0.0939132	0.0866949	0.0376976	-0.0657698	-0.00428289
AC124852.1		grey	grey	-0.0676523	-0.0175476	-0.0146389	-0.0729248	-0.0453549	0.0771396	0.0818842	0.0264201	-0.0755888	-0.0343109
AC127502.2		grey	grey	-0.0520679	0.0292396	-0.00605121	-0.0528234	-0.0616324	0.0632085	0.0761687	0.0186755	-0.0558275	-0.0329037
AC131944.1		grey	grey	-0.0150441	-0.0161167	-0.0535414	-0.0631343	-0.0373407	0.0158763	0.0303865	0.0424649	-0.00225924	0.0387804
AC137770.1		grey	grey	-0.0441205	-0.041473	-0.0321709	-0.0610299	-0.0448887	0.0625249	0.0460374	0.034275	-0.0617237	0.00440287
AC138123.1		grey	grey	-0.0671374	-0.0169996	0.0249258	-0.0447051	-0.0381359	0.0905304	0.0717676	0.000630054	-0.0860977	-0.0685674
AC138150.1		grey	grey	-0.0589193	-0.0204418	-0.0263856	-0.0413625	-0.0440855	0.080688	0.0344005	0.0195971	-0.0957985	0.00444507
AC139887.2		grey	grey	-0.0646825	-0.0639417	-0.020701	-0.0713469	-0.0797764	0.0873382	0.0650171	0.0534158	-0.0955644	-0.00732096
AC145124.1		grey	grey	-0.0344157	0.0105702	-0.0139038	-0.0207881	-0.0303153	0.0294439	0.00478488	0.0192825	-0.0707614	-0.00138973
AC233296.1		grey	grey	-0.0250428	-0.066078	-0.0450507	-0.0013068	0.0156353	0.0970422	-0.0141813	-0.00861099	-0.0956187	0.0609703
AC242426.2		grey	grey	-0.0444985	-0.0166908	-0.022351	-0.0327713	-0.0331124	0.0637738	0.0479955	0.0147211	-0.0461892	0.00539541
AC244033.2		grey	grey	-0.028909	-0.00918061	-0.0273763	-0.0336121	-0.00992882	0.0340109	-0.00909188	0.00846839	-0.051116	0.0276152
AC245060.5		grey	grey	-0.04032	-0.0557809	-0.0182056	-0.0326231	-0.0381546	0.0731279	0.0453026	0.0205743	-0.0836095	0.00177812
AC245297.3		grey	grey	-0.0898466	0.0163356	-0.0592383	-0.0881665	-0.0847607	0.0921758	0.0314275	0.043555	-0.166976	0.0206502
ACAA1		grey	grey	-0.0292263	0.0101122	-0.0279938	-0.0333225	-0.0230109	0.0319383	0.00448396	0.0182714	-0.0672548	0.0145775
ACACA		grey	grey	-0.0769988	-0.0446132	-0.0621559	-0.0698658	-0.0711265	0.0995597	0.0456154	0.0504985	-0.107459	0.0439866
ACACB		grey	grey	-0.0810905	-0.0308098	0.0247407	-0.0404769	-0.04321	0.127924	0.101332	-0.0035624	-0.124584	-0.0537593
ACAD10		grey	grey	-0.0367748	-0.0146245	-0.00267239	-0.0298168	-0.0271933	0.0454959	0.0310749	0.00440183	-0.0663349	-0.00261972
ACAD11		grey	grey	-0.0658654	-0.0394445	-0.0446868	-0.0994106	-0.109611	0.0871376	0.0701975	0.0694514	-0.118174	-0.00749158
ACAD9		grey	grey	-0.0354652	-0.0230362	-0.0371705	-0.044336	-0.0298892	0.0385891	0.010279	0.0320106	-0.0679038	0.0236696
ACADM		grey	grey	-0.0438568	-0.0305234	-0.0657164	-0.0776612	-0.0825581	0.0505312	0.00788326	0.0466785	-0.100082	0.0459687
ACADSB		grey	grey	-0.0806635	-0.0463736	-0.030909	-0.0439825	-0.0151092	0.0724896	0.0286685	0.00975984	-0.0621607	0.0427825
ACAP2		grey	grey	-0.0963874	-0.0303455	-0.0607345	-0.0978064	-0.0867299	0.100179	0.0628547	0.0509562	-0.125424	0.0229133
ACAT1		grey	grey	-0.0565039	-0.0274826	-0.0378935	-0.0491413	-0.0383774	0.0679324	0.0191234	0.0290319	-0.0707264	0.0319629
ACBD3		grey	grey	-0.0489925	-0.0156955	-0.0601408	-0.0872473	-0.104358	0.0522057	0.0459018	0.0663845	-0.0925074	0.00600507
ACBD4		grey	grey	-0.0373638	-0.0198902	-0.0248728	-0.0251163	-0.0206244	0.0532119	0.0184025	0.0180083	-0.0549333	0.0152675
ACBD5		grey	grey	-0.0166362	-0.00927819	-0.0200385	-0.0189638	-0.00979025	0.0515681	0.0137456	0.00729888	-0.0576482	0.01713
ACBD6		grey	grey	-0.101727	-0.0520221	-0.076546	-0.0895123	-0.0880412	0.107112	0.0481818	0.0429769	-0.114482	0.0533589
ACCS		grey	grey	-0.0311763	-0.0346732	-0.0293003	-0.032622	-0.0294945	0.0504781	0.0218087	0.0197128	-0.0551233	0.0159434
ACER2		grey	grey	-0.0611923	-0.0171102	-0.00804634	-0.0443367	-0.0192022	0.0638616	0.0406054	0.000157782	-0.0582409	0.00248634
ACER3		grey	grey	-0.0533613	-0.0233724	-0.0658444	-0.0614497	-0.0559017	0.0384136	-0.000117746	0.0417574	-0.0735193	0.0603006
ACIN1		grey	grey	-0.062852	-0.0412992	-0.0453435	-0.0679967	-0.0650044	0.0640722	0.0209712	0.0484046	-0.111185	0.0330518
ACKR3		grey	grey	-0.00668225	0.00738779	-0.0441565	-0.0339929	-0.0306014	-0.00190963	-0.0188245	0.0219216	-0.0516611	0.0274336
ACLY		grey	grey	-0.0428866	-0.0224283	-0.0190945	-0.0359082	-0.0469954	0.0421923	0.0391673	0.0336694	-0.0525636	-0.00204089
ACO1		grey	grey	-0.0589649	0.00558901	-0.0329887	-0.0669558	-0.066571	0.0620963	0.0498996	0.0429754	-0.0933882	-0.00234056
ACO2		grey	grey	-0.0563495	-0.0204728	-0.0393686	-0.0429354	-0.0508993	0.042591	0.0160373	0.0372849	-0.0773029	0.033004
ACOT11		grey	grey	-0.0979946	-0.0549802	-0.0412538	-0.046908	0.000248321	0.126045	0.0494352	0.0055599	-0.107195	0.0460596
ACOT13		grey	grey	-0.0430039	-0.000603821	-0.0134343	-0.0402593	-0.0258818	0.0460524	0.032899	0.00629275	-0.0436939	0.00537768
ACOX1		grey	grey	-0.0405594	-0.0183518	-0.027926	-0.0475466	-0.0583089	0.0423926	0.0225084	0.0352164	-0.073224	0.00835785
ACOX3		grey	grey	-0.0187562	-0.0387668	-0.0874238	-0.0404076	-0.0524567	0.0118104	-0.0504646	0.0674131	-0.0743471	0.0720626
ACP1		grey	grey	-0.0330171	0.000197234	-0.0262046	-0.0304004	-0.0352872	0.0319397	0.00704439	0.0203784	-0.0581008	0.0137879
ACP6		grey	grey	-0.0611137	-0.014863	-0.0126259	-0.0224487	-0.00501392	0.0865019	0.0366885	-0.00849114	-0.0624462	0.0237405
ACSF3		grey	grey	-0.0343306	-0.0271767	-0.0272789	-0.0382229	-0.0541388	0.0415483	0.023019	0.0367146	-0.0579617	0.0165705
ACSL1		grey	grey	-0.0329019	-0.0236093	-0.0505142	-0.0356548	-0.0459233	0.0325258	0.00399651	0.0392496	-0.0627305	0.0382088
ACSL3		grey	grey	-0.0671387	-0.0390788	-0.0889772	-0.0786295	-0.0839097	0.0692093	-0.00279215	0.0666233	-0.105891	0.0913505
ACSL4		grey	grey	-0.0460186	-0.0352684	-0.101135	-0.120435	-0.111546	-0.0161288	-0.00486479	0.0990255	-0.0519621	0.081789
ACSS1		grey	grey	-0.00665455	-0.0230767	-0.0198697	-0.0104144	-0.0500186	0.0635188	0.0179532	0.0377334	-0.0866377	0.00962626
ACSS3		grey	grey	-0.0863914	-0.0226598	-0.0184694	-0.0742417	-0.0722854	0.121363	0.105076	0.0191781	-0.0931782	-0.00704649
ACTB		grey	grey	-0.0389694	0.0399152	-0.115995	-0.0761531	-0.06402	-0.0217829	-0.0640215	0.0752827	-0.0771517	0.09074
ACTG1		grey	grey	-0.0511445	0.0257437	-0.0672756	-0.0676489	-0.0651889	0.0289986	0.0093291	0.0536015	-0.0888	0.0272332
ACTR10		grey	grey	-0.0437159	-0.0431432	-0.0974787	-0.0793191	-0.0773129	0.0240165	-0.0439821	0.0710303	-0.101003	0.0880997
ACTR1A		grey	grey	-0.0301832	-0.0190503	-0.0425896	-0.0411094	-0.0441002	0.0375228	0.0141482	0.0412283	-0.047427	0.0245981
ACTR2		grey	grey	-0.0650114	-0.0109254	-0.0715908	-0.0907067	-0.0985753	0.0529326	0.0207138	0.0650186	-0.103708	0.0361305
ACTR3		grey	grey	-0.0857295	-0.0302347	-0.135792	-0.122056	-0.114555	0.0127718	-0.0271833	0.100185	-0.0767312	0.122205
ACTR3B		grey	grey	-0.0429994	-0.0241192	-0.0293209	-0.0473979	-0.0349353	0.0403228	0.0151697	0.0237059	-0.0551609	0.0357109
ACTR6		grey	grey	-0.0438483	-0.0143672	-0.0329318	-0.0450853	-0.0270201	0.0400627	0.0143559	0.0166111	-0.0533721	0.0244805
ACVR1		grey	grey	-0.0512957	-0.0449517	-0.0731386	-0.0531433	-0.0587278	0.0658139	0.0130688	0.0509442	-0.0901265	0.0681958
ACVR1B		grey	grey	-0.0416728	-0.0249793	-0.0322559	-0.0323151	-0.0391748	0.0494449	0.0149703	0.0296346	-0.0688452	0.0339786
ACVR2A		grey	grey	-0.0481024	-0.0279186	-0.0380762	-0.0363532	-0.0324562	0.0685035	0.0149937	0.0243166	-0.082931	0.0427913
ACYP2		grey	grey	-0.0516962	-0.0438437	-0.0388351	-0.0517612	-0.0667993	0.0637563	-0.0133514	0.044973	-0.199152	0.0228377
ADAM10		grey	grey	-0.0882896	-0.0398708	-0.072527	-0.108605	-0.0877312	0.095915	0.057515	0.0635822	-0.103219	0.0503899
ADAM17		grey	grey	-0.0887211	-0.0218645	-0.0806174	-0.119379	-0.125681	0.0510668	0.0359359	0.0825133	-0.108838	0.0234458
ADAM19		grey	grey	0.0354194	-0.0277402	-0.0910597	-0.0442393	-0.0952871	-0.0343306	-0.074246	0.0984834	-0.0611878	0.0764431
ADAM23		grey	grey	-0.056138	-0.0119512	-0.057598	-0.0540424	-0.0340295	0.0347204	0.00847777	0.0173617	-0.0462667	0.0521244
ADAM32		grey	grey	-0.0254581	-0.0156494	-0.0196328	-0.0454484	-0.0726197	0.0552387	0.050423	0.04882	-0.0592657	0.000548283
ADAM33		grey	grey	-0.00661763	-0.0452896	-0.0860644	-0.0205191	-0.0215881	0.0235182	-0.0621072	0.0573724	-0.0852345	0.125205
ADAMTS1		grey	grey	-0.0505673	0.0122291	-0.0602283	-0.0741295	-0.0534666	-0.0300616	-0.0286045	0.0340215	-0.0384904	0.0378335
ADAMTS10		grey	grey	-0.0335252	-0.00741204	-0.0212148	-0.0408042	-0.0744291	0.107673	0.0884653	0.0370676	-0.124801	-0.0423895
ADAMTS12		grey	grey	-0.00635826	-0.0178355	-0.0237681	-0.0753901	-0.113446	0.0298323	0.0506869	0.0874661	-0.086479	-0.0489217
ADAMTS2		grey	grey	-0.0353383	-0.0277924	0.00104138	-0.072697	-0.143745	0.0434338	0.116363	0.0915947	-0.0787103	-0.090682
ADAMTS3		grey	grey	-0.0469258	0.00540978	0.0312696	-0.0585595	-0.070595	0.067706	0.0979727	0.00331848	-0.0686975	-0.0839897
ADAMTS6		grey	grey	0.0501093	-0.0269207	-0.0856542	-0.021205	-0.0756896	0.0442305	-0.0239998	0.0593041	-0.0896102	0.0666101
ADAMTS7		grey	grey	-0.0100896	0.00339391	-0.0275877	-0.067063	-0.0954067	-0.0113926	0.0351584	0.0755662	-0.0628872	-0.0401406
ADAMTSL1		grey	grey	0.0431468	0.0304015	-0.0342554	0.0221118	-0.0199589	0.0313585	-0.0984003	0.00132383	-0.181626	0.0196455
ADAMTSL4-AS1		grey	grey	-0.0744244	0.0116421	-0.0592897	-0.0846254	-0.115454	0.0295063	0.0200421	0.0781789	-0.123896	0.0105266
ADAR		grey	grey	-0.0640694	-0.0181361	-0.0443827	-0.0680918	-0.0721096	0.0760344	0.0475679	0.0473235	-0.0823298	0.0189965
ADARB1		grey	grey	-0.044735	-0.0391848	-0.0561934	-0.0172038	-0.0358105	0.119949	0.0117615	0.0375004	-0.210858	0.0304028
ADCY3		grey	grey	-0.0436619	-0.00330775	-0.0017276	-0.0372213	-0.0438484	0.0423581	0.0499659	0.0299818	-0.0563205	-0.0168878
ADCY6		grey	grey	-0.0597921	-0.0359016	-0.0289274	-0.0586661	-0.0692867	0.0682739	0.0479111	0.043476	-0.10315	0.010803
ADCY9		grey	grey	-0.0490057	-0.0805433	-0.0584676	-0.0563594	-0.0795478	0.106293	0.0339402	0.0618032	-0.14282	0.0342974
ADD1		grey	grey	-0.0805928	-0.058651	-0.0486064	-0.0864748	-0.114724	0.110151	0.0676298	0.0720257	-0.13389	0.0156008
ADD3-AS1		grey	grey	-0.0101021	0.019492	-0.00573785	-0.036487	-0.0506767	0.0486705	0.0683401	0.0189852	-0.0477194	-0.0480402
ADGRA3		grey	grey	-0.0860836	-0.0601433	-0.0578542	-0.0385243	-0.00645557	0.114993	0.0127514	0.0104169	-0.0931432	0.0936877
ADGRB3		grey	grey	-0.116716	0.0147523	-0.00420459	-0.0789834	-0.138732	0.124498	0.138785	0.0206453	-0.111931	-0.104019
ADGRE5		grey	grey	-0.0456151	-0.00849029	-0.0748783	-0.0884766	-0.10358	0.00519516	-0.01121	0.0809661	-0.0992167	0.022564
ADGRG2		grey	grey	-0.00195315	0.029862	-0.0291388	-0.0217904	-0.0365771	0.0133956	0.00563133	0.024854	-0.0406688	0.0201499
ADGRL2		grey	grey	-0.118784	-0.0359393	-0.0443062	-0.0816924	-0.0650453	0.149852	0.0892615	-0.00151645	-0.110635	0.0129541
ADGRL3		grey	grey	-0.0574805	-0.0299732	0.00417684	-0.0644206	-0.0666576	-0.014976	0.02718	0.0387668	-0.0687957	-0.0491379
ADH5		grey	grey	-0.0653443	-0.0107265	-0.0405988	-0.0557456	-0.0425334	0.0783117	0.0244118	0.0273645	-0.0829189	0.043084
ADHFE1		grey	grey	-0.0591215	-0.0478102	-0.0291738	-0.0275064	-0.00922584	0.0797917	0.00273051	0.0121069	-0.0949751	0.0572261
ADI1		grey	grey	-0.0333133	-0.0179903	-0.0144697	-0.0229942	-0.0330944	0.0478094	0.0204465	0.0174924	-0.0533382	0.00763156
ADIPOR2		grey	grey	-0.0450808	-0.0312542	-0.0801305	-0.05879	-0.0529114	0.0160684	-0.0416578	0.0520561	-0.071319	0.0961419
ADK		grey	grey	-0.107917	-0.0479823	-0.0526165	-0.109728	-0.120642	0.126366	0.111859	0.0652501	-0.120704	-0.00583017
ADNP	activity-dependent neuroprotector homeobox	grey	grey	-0.0800096	-0.0295999	-0.0635919	-0.0774395	-0.102391	0.0955888	0.0374806	0.0605647	-0.125696	0.0361862
ADNP2	ADNP homeobox 2	grey	grey	-0.0533488	-0.0343984	-0.0655584	-0.0726513	-0.0577244	0.0298227	0.000986787	0.0507362	-0.0693531	0.059765
ADPGK		grey	grey	-0.0451314	-0.0103736	-0.0415685	-0.0548174	-0.0550323	0.0335465	0.0127284	0.0381084	-0.0739644	0.0213367
ADSS		grey	grey	-0.0552742	-0.0304673	-0.078627	-0.0920759	-0.0781249	0.0465897	0.0228968	0.0625282	-0.0800082	0.0470831
AF001548.2		grey	grey	-0.0323	0.0649563	-0.0437464	-0.0213747	-0.00738459	0.0208812	-0.0110732	0.00639517	-0.0453765	0.0386103
AF165147.1		grey	grey	-0.0417403	-0.012226	-0.034988	-0.0663552	-0.0635308	0.0514524	0.0403474	0.0479334	-0.0641881	-0.0101192
AFAP1		grey	grey	-0.0211622	-0.0371476	-0.0792248	-0.0778433	-0.113371	0.0145847	0.00237054	0.0968298	-0.093378	0.0296199
AFDN		grey	grey	-0.0378856	-0.0478639	-0.0976255	-0.0689233	-0.0733842	0.0619932	-0.0162192	0.0662682	-0.11619	0.0852819
AFG1L		grey	grey	-0.0521301	-0.0201583	-0.0225317	-0.0521591	-0.0528894	0.0508765	0.04651	0.0322252	-0.0467463	0.0114658
AFG3L2		grey	grey	-0.0392378	-0.0299045	-0.057288	-0.0532556	-0.0674167	0.0322389	-0.000220917	0.057865	-0.0710607	0.0434322
AFMID		grey	grey	-0.0434124	-0.00608684	0.0152398	-0.0290372	-0.042578	0.0518292	0.0584959	0.0128297	-0.0591606	-0.0448347
AFTPH		grey	grey	-0.075284	-0.0186787	-0.0644476	-0.102472	-0.0946295	0.0611121	0.0454631	0.0500136	-0.0935627	0.0300751
AGAP1		grey	grey	-0.0876524	-0.0780243	-0.0641426	-0.096828	-0.104379	0.0839148	0.0543319	0.0827681	-0.124171	0.0387202
AGAP3		grey	grey	-0.0143526	-0.0116286	-0.00311834	-0.0223845	-0.0374474	0.0420892	0.0235226	0.0233391	-0.0779702	-0.0112942
AGAP4		grey	grey	-0.0528939	-0.0140906	-0.0156224	-0.0544392	-0.0629033	0.0623868	0.0409833	0.0283775	-0.0703775	-0.00645015
AGAP9		grey	grey	-0.043126	-0.0154666	-0.018669	-0.0372442	-0.0446866	0.0530624	0.0212082	0.0256338	-0.0579965	0.00465941
AGBL5		grey	grey	-0.0185687	0.0606372	-0.0116596	-0.0318057	-0.047745	0.0214195	0.0282543	0.0248823	-0.059608	-0.0130409
AGFG1		grey	grey	-0.0711814	-0.0224737	-0.103092	-0.0982594	-0.110861	0.0654506	0.0117958	0.0806596	-0.12425	0.0739428
AGGF1		grey	grey	-0.0427343	-0.0226516	-0.0227819	-0.0415735	-0.0494052	0.0539389	0.0370918	0.0273246	-0.0700759	0.0134137
AGK		grey	grey	-0.0537942	-0.0212424	-0.048723	-0.0573031	-0.0659963	0.0530737	0.029506	0.0453673	-0.0675498	0.0289231
AGL		grey	grey	-0.0805224	-0.0253605	-0.0143094	-0.046815	-0.0596341	0.0805147	0.0612937	0.0309988	-0.065772	0.0110397
AGO1		grey	grey	-0.0382968	-0.0227875	-0.0340658	-0.0279424	-0.0310254	0.0682387	0.0290458	0.0331775	-0.0755906	0.0251799
AGO2		grey	grey	-0.0709043	-0.058064	-0.0808219	-0.0886963	-0.105847	0.0662235	0.0171153	0.0786454	-0.109193	0.063726
AGO3		grey	grey	-0.0804139	-0.0325374	-0.0716971	-0.0967792	-0.0933848	0.0891337	0.0214192	0.0548273	-0.207356	0.0429401
AGO4		grey	grey	-0.0705665	-0.0338545	-0.0807223	-0.0637165	-0.0601344	0.0893789	0.0154558	0.0584234	-0.132983	0.0586727
AGPAT3		grey	grey	-0.0484833	-0.036759	-0.0346664	-0.0528379	-0.0657128	0.0730938	0.0359516	0.0463045	-0.0902926	0.0117973
AGPAT4		grey	grey	-0.0565658	-0.0241545	-0.0197214	-0.0520087	-0.0491667	0.059743	0.053741	0.0109157	-0.0699417	-0.0047233
AGPS		grey	grey	-0.0609658	-0.0351337	-0.0463855	-0.0670141	-0.073575	0.0797765	0.0468372	0.0513511	-0.0826541	0.0235008
AGTPBP1		grey	grey	-0.0775278	-0.0359017	-0.0546256	-0.0708849	-0.044304	0.0885638	0.028563	0.0206922	-0.0910434	0.0490745
AHCYL1		grey	grey	-0.0670716	-0.0216747	-0.0640394	-0.072565	-0.0664487	0.0544898	0.0189123	0.0416145	-0.0866389	0.0475911
AHCYL2		grey	grey	-0.0789105	-0.0599614	-0.066497	-0.0580122	-0.0379973	0.0877068	0.0165728	0.0326489	-0.0924785	0.0747041
AHDC1		grey	grey	-0.0709974	-0.0321179	-0.0285134	-0.0246612	-0.0700646	0.106179	0.0590803	0.0446424	-0.115084	-0.00193531
AHI1		grey	grey	-0.103556	-0.0367997	-0.0470738	-0.11054	-0.137909	0.131032	0.105925	0.0767606	-0.171061	-0.0147041
AHNAK		grey	grey	-0.0720419	-0.0675732	-0.0185992	-0.060203	-0.11485	0.125498	0.0886868	0.0732654	-0.175825	-0.064934
AHR	aryl hydrocarbon receptor	grey	grey	-0.030243	0.00125057	-0.0807999	-0.138755	-0.146438	-0.0552666	0.00134084	0.118439	-0.0458741	0.0180004
AIDA		grey	grey	-0.0569472	-0.0238391	-0.0237517	-0.048754	-0.0596248	0.0700011	0.0542436	0.024703	-0.0716985	-0.00154946
AIG1		grey	grey	-0.0699643	-0.0446814	-0.0569786	-0.0878693	-0.0835021	0.0922807	0.0393321	0.0509214	-0.136879	0.0310736
AIMP1		grey	grey	-0.0425526	-0.0155464	-0.0424155	-0.0630266	-0.0508005	0.0404557	0.0149875	0.0353909	-0.0613671	0.0292968
AK2		grey	grey	-0.0362926	-0.0295693	-0.0335249	-0.0453748	-0.051896	0.0391472	0.0218485	0.0343043	-0.0412599	0.0181303
AK3		grey	grey	-0.0508497	-0.0163484	-0.0357191	-0.0487216	-0.0466785	0.0617657	0.0190819	0.0264145	-0.0905404	0.0270332
AK4		grey	grey	-0.0266563	-0.0230068	-0.0624069	-0.0532656	-0.0438368	0.0291037	-0.028353	0.0438279	-0.0577294	0.0562697
AK9		grey	grey	-0.0622829	-0.0164583	-0.0254995	-0.0516272	-0.062253	0.067677	0.0500102	0.0325144	-0.0862857	-0.0136732
AKAP10		grey	grey	-0.072656	-0.0450705	-0.0579169	-0.0770066	-0.0841996	0.0926795	0.0454849	0.0516975	-0.124494	0.0250081
AKAP11		grey	grey	-0.0740549	-0.0150688	-0.0439687	-0.0691799	-0.0696519	0.0835429	0.0609283	0.0405816	-0.0952207	0.00777393
AKAP12		grey	grey	-0.0591875	-0.0347808	0.00124391	-0.0533915	-0.076024	0.0361488	0.0581727	0.059311	-0.0723194	-0.0320743
AKAP17A		grey	grey	-0.0266706	-0.0113819	-0.020195	-0.0341823	-0.0412974	0.0290638	0.0194206	0.021609	-0.0620324	-0.0020405
AKAP7		grey	grey	-0.0391094	-0.0133131	-0.0189999	-0.0267355	-0.0270965	0.0503303	0.0211698	0.0189385	-0.0715901	0.0137357
AKAP8		grey	grey	-0.0283311	-0.0118262	-0.0408786	-0.0426863	-0.0571124	0.0298276	0.0127328	0.0512894	-0.0743873	0.0138333
AKAP8L		grey	grey	-0.0469834	-0.0569492	-0.0551615	-0.0399591	-0.0722641	0.0730019	0.00293747	0.059211	-0.0968024	0.0513331
AKAP9		grey	grey	-0.0748681	-0.0497116	-0.0456999	-0.0647437	-0.0776333	0.12429	0.0226383	0.0296826	-0.213715	-0.00943909
AKIRIN1		grey	grey	-0.0398742	-0.0163038	-0.0326432	-0.0521763	-0.0592252	0.0401427	0.0285684	0.0412692	-0.0525465	0.0103155
AKIRIN2		grey	grey	-0.0282593	-0.00776287	-0.0429306	-0.0374516	-0.0403266	0.0298306	0.015453	0.0306612	-0.0476016	0.0239753
AKNA	AT-hook transcription factor	grey	grey	-0.0398114	-0.027171	-0.0193269	-0.0159896	-0.0262121	0.0616479	0.0251888	0.0130363	-0.0786248	0.0115748
AKNAD1		grey	grey	-0.0555241	-0.0220265	-0.0386424	-0.0475641	-0.0516524	0.0726008	0.0499601	0.0329575	-0.0560269	0.0231264
AKR1A1		grey	grey	-0.0369143	-0.013288	-0.012718	-0.0318659	-0.0400498	0.052995	0.0419617	0.017417	-0.0624718	-0.00861221
AKT2		grey	grey	-0.0471411	-0.0272197	-0.0308698	-0.0395123	-0.0400461	0.0576656	0.0306788	0.0247445	-0.0744351	0.0206888
AKT3		grey	grey	-0.08867	-0.0243121	-0.0459021	-0.0885816	-0.105707	0.123336	0.0276861	0.0385362	-0.22637	-0.00897664
AKTIP		grey	grey	-0.0242701	-0.00157944	-0.0352619	-0.0423935	-0.0407048	0.0450134	0.0166012	0.0308456	-0.0624011	0.0114403
AL021368.2		grey	grey	-0.0488389	-0.0174006	-0.0231881	-0.0491262	-0.0258077	0.0518375	0.02721	0.00531614	-0.0572491	0.0119855
AL022068.1		grey	grey	-0.0553855	-0.0219281	-0.0156653	-0.0470614	-0.0327073	0.0697005	0.0377016	0.0152483	-0.0746096	-0.00531345
AL031428.1		grey	grey	-0.0296537	0.0410188	-0.0210114	-0.0468178	-0.046232	0.0393641	0.0436108	0.0260559	-0.0552704	-0.0100533
AL031772.1		grey	grey	-0.0256788	0.025944	-0.0166066	-0.0627302	-0.0202952	0.0135855	0.0287523	-0.00771018	-0.0354253	-0.0329223
AL033523.1		grey	grey	-0.0348237	-0.0375269	-0.0503272	-0.042737	-0.0322057	0.0540725	0.0154129	0.035617	-0.0519684	0.0592027
AL035530.2		grey	grey	-0.0551131	-0.0148715	-0.0076375	-0.0338538	-0.0390123	0.0726479	0.0566238	0.00242074	-0.0706676	-0.0216439
AL035670.1		grey	grey	-0.0240658	0.00111475	-0.0255198	-0.0470586	-0.0134132	0.0182933	-0.00365689	0.00336825	-0.060081	0.00340787
AL049828.1		grey	grey	-0.0584068	-0.0467609	-0.0365329	-0.052328	-0.0377488	0.0683509	0.0357339	0.0296201	-0.0658615	0.0379971
AL050309.1		grey	grey	-0.0713634	-0.0741894	-0.0538712	-0.0735113	-0.0795521	0.0954213	0.0451499	0.0575294	-0.12233	0.015174
AL050403.2		grey	grey	-0.0280897	-0.0024688	-0.014586	-0.0176119	-0.0270609	0.045506	0.0226543	0.0151422	-0.0499515	0.0106996
AL078600.1		grey	grey	-0.0525881	-0.00349659	0.00129175	-0.0470437	-0.0448095	0.0602594	0.061328	-0.000577558	-0.0606112	-0.026155
AL096803.2		grey	grey	-0.0692025	-0.0335585	-0.00504738	-0.0581595	-0.046795	0.0702815	0.0711964	0.0119451	-0.048958	-0.00275605
AL109824.1		grey	grey	-0.0261336	0.0571172	-0.0211817	-0.0371071	-0.0507898	0.0345519	0.0331636	0.0142671	-0.0589872	-0.00620826
AL117336.2		grey	grey	-0.0590133	-0.0230031	-0.0251869	-0.0465367	-0.0416769	0.0760196	0.0410307	0.0175455	-0.0613069	0.0119934
AL133346.1		grey	grey	-0.0607391	-0.0465382	-0.0569703	-0.00839852	-0.00217515	0.0517509	-0.0206404	0.0108465	-0.0350394	0.114457
AL133482.1		grey	grey	-0.0353634	0.0274426	-0.0252977	-0.0790202	-0.031312	0.00630015	0.0256946	0.00297374	-0.0381932	-0.0208769
AL136366.1		grey	grey	-0.0559571	0.010569	0.0123524	-0.0326031	-0.0359406	0.105823	0.0876897	-0.0112515	-0.0772944	-0.0391352
AL137009.1		grey	grey	-0.0295822	-0.0233611	-0.0211866	-0.0345526	-0.0341992	0.0431799	0.0228655	0.0137818	-0.0561	-4.1582e-05
AL139260.1		grey	grey	-0.0603754	-0.0281211	-0.0150515	-0.0514575	-0.0485656	0.0693151	0.0674209	0.0412822	-0.0664638	-0.00284914
AL139383.1		grey	grey	-0.0573472	-0.0128589	0.0209385	-0.0473729	-0.0595433	0.0814554	0.0982902	0.020929	-0.0674782	-0.0535584
AL157392.3		grey	grey	-0.0723939	-0.0010505	-0.0293415	-0.060063	-0.0514471	0.0658149	0.055253	0.029057	-0.0650305	-0.00306611
AL158055.1		grey	grey	-0.0418609	-0.0201155	-0.00506053	-0.0256896	-0.00620409	0.0607043	0.0313356	-0.00428116	-0.047605	0.0043633
AL158152.1		grey	grey	-0.0802476	-0.0178423	-0.0569753	-0.0924254	-0.106458	0.0855749	0.0590584	0.0693678	-0.0992386	0.0209489
AL162253.2		grey	grey	-0.0502654	-0.0277875	-0.0385898	-0.0645992	-0.0714546	0.0702073	0.0473034	0.0519923	-0.0796432	0.00293625
AL162493.1		grey	grey	-0.0414718	0.00543623	-0.0105638	-0.0442942	-0.036951	0.0480007	0.0629628	0.00345909	-0.0294276	-0.054605
AL354733.3		grey	grey	-0.0332159	0.0700239	-0.020431	-0.0404596	-0.0340277	0.017565	0.0114268	0.00734208	-0.0555661	-0.00133971
AL356599.1		grey	grey	-0.0455044	0.0132612	-0.0259254	-0.0528277	-0.0448061	0.0596441	0.0479394	0.0217767	-0.068451	0.00357248
AL357153.2		grey	grey	-0.0704997	-0.0534899	-0.0413782	-0.0653768	-0.0293017	0.0923552	0.0567954	0.038183	-0.0594291	0.0540341
AL359546.1		grey	grey	-0.0251132	-0.0222986	-0.0498475	-0.0471168	-0.058272	0.0434138	0.00536575	0.0418947	-0.0543931	0.0428605
AL365295.1		grey	grey	-0.059653	-0.0382661	-0.00761197	-0.0672248	-0.0776695	0.081123	0.103826	0.0410402	-0.0331511	-0.00749276
AL365356.1		grey	grey	-0.0290207	0.0507551	-0.0136616	-0.0548844	-0.0616297	0.0320176	0.0467502	0.0249201	-0.045435	-0.0232226
AL390728.6		grey	grey	-0.026852	0.0231678	-0.0265751	-0.0418633	-0.0464377	0.0238035	0.0216714	0.0362561	-0.0631487	3.68529e-05
AL392172.1		grey	grey	-0.0335075	-0.00698284	-0.0290026	-0.0380661	-0.0230607	0.0465968	0.017175	0.00599851	-0.0566843	0.0239431
AL450332.1		grey	grey	-0.0550228	-0.049861	-0.0673878	-0.0233348	-0.0097766	0.108111	0.0137541	0.00682167	-0.0922968	0.0849771
AL450384.2		grey	grey	-0.0475045	-0.0101587	-0.0232823	-0.0436781	-0.046146	0.0595912	0.0324177	0.0198917	-0.056942	0.0155652
AL450998.2		grey	grey	-0.0361594	-0.00151535	-0.02039	-0.0155048	-0.0167963	0.0432615	0.0196099	0.00913284	-0.0541925	0.0104543
AL513166.1		grey	grey	-0.0210204	0.00393176	-0.000781264	-0.0672979	-0.11071	0.0425036	0.0863894	0.0667053	-0.0685973	-0.0809728
AL513327.1		grey	grey	-0.0271392	0.060931	-0.021043	-0.0402677	-0.0621807	0.0143027	0.0291775	0.0310192	-0.0496593	-0.0166545
AL513550.1		grey	grey	-0.0473335	-0.00551039	-0.0116692	-0.0316328	-0.0219691	0.0587794	0.0494424	-0.00267905	-0.0445424	-0.00329892
AL589843.1		grey	grey	-0.0645694	-0.0171102	-0.00770876	-0.0503995	-0.0438764	0.0681671	0.0567659	0.0219886	-0.0634473	-0.00429281
AL589935.1		grey	grey	-0.0482597	-0.0267659	-0.0402017	-0.0534855	-0.0398374	0.0500631	0.0178193	0.0359814	-0.0549981	0.029739
AL591501.1		grey	grey	-0.0578381	-0.0499758	-0.0698387	-0.034365	-0.000773269	0.052264	-0.0535536	-0.00279447	-0.0777911	0.101465
AL591686.2		grey	grey	0.00800258	0.0461374	-0.0331213	0.00122453	-0.0179246	0.0132815	-0.0219278	0.0239299	-0.0425841	0.0354811
AL591895.1		grey	grey	-0.0349738	-0.00158929	-0.00496026	-0.0280351	-0.0378243	0.0437514	0.0287455	0.0215791	-0.0743561	-0.0114318
AL592156.2		grey	grey	-0.0098419	-0.0188627	-0.0156855	-0.0217022	-0.059587	0.0418754	0.043618	0.0283877	-0.0368256	-0.0174934
AL592183.1		grey	grey	-0.0651796	-0.0452192	-0.0371984	-0.0350044	-0.0610976	0.108164	0.0557283	0.0393288	-0.119525	0.00562926
AL603839.3		grey	grey	-0.0355721	-0.00260679	-0.0273262	-0.0343541	-0.0231184	0.0420795	0.0223033	0.0225552	-0.0447607	0.0127332
AL645465.1		grey	grey	-0.0221315	-0.024806	-0.0337058	-0.0468575	-0.0381477	0.0336632	0.0153204	0.0214859	-0.0607224	0.000716212
AL645568.1		grey	grey	-0.101072	-0.00851176	-0.0144758	-0.052135	-0.0363822	0.130995	0.0839955	-0.00200966	-0.0828261	0.00897907
AL683813.1		grey	grey	-0.0464057	-0.0400182	-0.0215594	-0.0400892	-0.0276201	0.073815	0.0230904	0.0217363	-0.0941044	0.00929847
AL731577.2		grey	grey	-0.0456875	-0.0507869	-0.0501944	-0.0753881	-0.078998	0.0426414	0.0220633	0.0685639	-0.0839761	0.029294
AL732509.1		grey	grey	-0.0166653	-0.0218093	-0.0514427	-0.037963	-0.0454305	0.00758094	-0.0207191	0.0408487	-0.062348	0.0386683
ALCAM		grey	grey	-0.0318784	0.0517065	0.00521164	-0.0452918	-0.0397038	0.0325579	0.012572	-0.0374174	-0.15038	-0.0688381
ALDH18A1		grey	grey	-0.0497706	-0.00250781	-0.0306159	-0.0709882	-0.0712905	0.0495667	0.0560664	0.0439445	-0.067279	-0.0243976
ALDH1L2		grey	grey	-0.0475074	-0.00795839	-0.013563	-0.04167	-0.0731114	0.0889306	0.0783726	0.0292714	-0.0859101	-0.0251598
ALDH2		grey	grey	-0.0340424	-0.0367107	-0.0136336	-0.0113097	0.00252751	0.0944651	0.0243063	-0.00397425	-0.0915289	0.0355895
ALDH3A2		grey	grey	-0.0761758	-0.038967	-0.00907098	-0.0356615	-0.0271589	0.126169	0.0743371	0.00650173	-0.0858862	0.024695
ALDH5A1		grey	grey	-0.035803	-0.00909124	-0.00439858	-0.0287112	-0.0355925	0.0563989	0.0425639	0.00380591	-0.0670004	-0.0161117
ALDH6A1		grey	grey	-0.0485897	-0.0257701	-0.0192176	-0.0243982	0.00655431	0.0535135	0.0173268	-0.00623557	-0.0580725	0.0192389
ALDH7A1		grey	grey	-0.072701	-0.0247177	-0.0221278	-0.0515701	-0.048555	0.0951834	0.0595009	0.0292251	-0.0961738	-0.000560149
ALG13		grey	grey	-0.0960002	-0.0426536	-0.0515585	-0.122476	-0.121549	0.101707	0.0891641	0.0824883	-0.118304	0.00511891
ALG14		grey	grey	-0.0571368	-0.0101171	-0.0249649	-0.0478683	-0.0385715	0.0522601	0.0389693	0.0101512	-0.0653953	-0.00338557
ALG5		grey	grey	-0.0457634	-0.0188071	-0.0354918	-0.0465212	-0.0513009	0.053218	0.0321601	0.0341093	-0.0571714	0.0236818
ALG8		grey	grey	-0.038245	-0.0110505	-0.0155122	-0.0417545	-0.0445803	0.0372987	0.0388493	0.0174714	-0.0571628	-0.00817074
ALG9		grey	grey	-0.050543	-0.021599	-0.0464546	-0.0459005	-0.047606	0.0530145	0.0174962	0.0372367	-0.0685597	0.0372458
ALKBH1		grey	grey	-0.0481272	-0.0239357	-0.0432542	-0.0469886	-0.0435566	0.0449148	0.0127455	0.0389701	-0.0589022	0.0254445
ALKBH3		grey	grey	-0.0412754	-0.0288215	-0.0561279	-0.0415781	-0.0279664	0.0450591	0.0111747	0.0232763	-0.0628915	0.0366787
ALKBH5		grey	grey	-0.0358781	-0.00937265	-0.0164353	-0.0473733	-0.047609	0.0450347	0.032844	0.0266338	-0.0607709	0.00171406
ALKBH8		grey	grey	-0.0328862	-0.0130503	-0.0242038	-0.0410844	-0.047137	0.0500393	0.0380474	0.0214596	-0.0560258	0.000992501
ALMS1		grey	grey	-0.0701831	-0.0454825	-0.0597072	-0.0721684	-0.0683208	0.0841295	0.024675	0.0492388	-0.122973	0.0536789
ALOX12-AS1		grey	grey	-0.0501295	-0.0175374	-0.0166388	-0.0567223	-0.0460349	0.0663851	0.0543762	0.0385328	-0.0584847	9.21044e-05
ALPK1		grey	grey	-0.0870786	-0.0375586	-0.0276018	-0.0763741	-0.0639793	0.0979424	0.0690216	0.0262444	-0.110252	0.00770937
ALS2		grey	grey	-0.0828453	-0.0255041	-0.0473109	-0.0903476	-0.0812263	0.0616793	0.054584	0.0511247	-0.0807996	0.022367
ALS2CL		grey	grey	-0.0495812	-0.0115886	-0.0369661	-0.0416975	0.00227302	0.0466271	-0.000410195	0.00387025	-0.0472226	0.0434814
AMBRA1		grey	grey	-0.0808905	-0.0631495	-0.079476	-0.0861155	-0.1015	0.0856249	0.0411414	0.0744843	-0.107539	0.0611691
AMD1		grey	grey	-0.0378787	-0.0071398	-0.0660231	-0.0581004	-0.0520232	0.0197074	-0.0138644	0.0499573	-0.068517	0.0557619
AMFR		grey	grey	-0.0437909	-0.0326631	-0.0599685	-0.0566846	-0.0619971	0.0522156	0.00823819	0.0435277	-0.0735762	0.0435708
AMMECR1		grey	grey	-0.0287259	-0.0100334	-0.0300457	-0.0386853	-0.0308648	0.0309911	0.0177971	0.0245701	-0.0509864	0.031921
AMN1		grey	grey	-0.0608108	-0.0344474	-0.0307404	-0.0439116	-0.0384877	0.0751307	0.0269969	0.0232161	-0.0734764	0.0364404
AMOTL2		grey	grey	-0.0325403	-0.00295953	-0.00370339	-0.0553744	-0.0506925	0.0313665	0.0443779	0.0427999	-0.0707524	-0.045364
AMT		grey	grey	-0.0217708	-0.0156753	-0.00497889	-0.0376255	-0.0410207	0.02957	0.0256637	0.0238426	-0.0568551	-0.0141454
AMY2B		grey	grey	-0.0472855	-0.00248619	-0.0184652	-0.0288766	-0.0184693	0.0468314	0.0172181	0.0164512	-0.0570974	0.0163487
AMZ1		grey	grey	-0.0409442	0.00487571	-0.0308911	-0.0454366	-0.0426667	0.0328212	0.0222304	0.0278037	-0.0467447	0.00781795
ANAPC1		grey	grey	-0.0561443	-0.0228628	-0.057095	-0.0624736	-0.0684494	0.0632858	0.024488	0.0499916	-0.0781634	0.0434768
ANAPC10		grey	grey	-0.0540578	-0.0450074	-0.0474133	-0.0571036	-0.0555161	0.067567	0.016769	0.0489953	-0.0780419	0.0503203
ANAPC16		grey	grey	-0.0799353	-0.0203461	-0.0255975	-0.063285	-0.046106	0.0903917	0.0484803	0.0192441	-0.108739	0.0232219
ANAPC4		grey	grey	-0.0562643	-0.041616	-0.039376	-0.0615482	-0.059368	0.0824082	0.0245451	0.0389178	-0.110467	0.0218053
ANAPC5		grey	grey	-0.0723372	-0.0282486	-0.0359544	-0.08547	-0.0999761	0.104319	0.0710045	0.0498111	-0.142798	-0.0193107
ANAPC7		grey	grey	-0.0253707	-0.0332851	-0.0434681	-0.0409281	-0.0634468	0.0455856	0.00670885	0.0478535	-0.0779801	0.0355274
ANGEL2		grey	grey	-0.0731689	-0.0233005	-0.0497581	-0.0662505	-0.0502541	0.0834409	0.0443533	0.029116	-0.0803551	0.0366046
ANGPT1		grey	grey	-0.0929408	-0.0321161	0.0449504	-0.0600388	-0.112083	0.125032	0.126193	0.0342402	-0.117655	-0.100553
ANGPT2		grey	grey	-0.0583968	0.002717	0.0330016	-0.0141671	0.000783121	0.127341	0.0999236	-0.0295835	-0.0855914	-0.0486518
ANK2		grey	grey	-0.0913587	-0.0356161	-0.076554	-0.064065	-0.0148447	0.0615227	0.000604273	0.0281757	-0.0775083	0.0954273
ANKAR		grey	grey	-0.0938885	-0.0212045	-0.0367708	-0.0837431	-0.0938789	0.118638	0.0827429	0.043747	-0.144478	-0.00539342
ANKDD1A		grey	grey	-0.0736099	-0.0317626	-0.0501137	-0.0501427	-0.0334603	0.0685694	0.0121799	0.0302325	-0.084975	0.0534109
ANKDD1B		grey	grey	-0.0443245	-0.000876288	-0.00123823	-0.0302413	-0.026517	0.0401355	0.0315124	0.0229445	-0.0544155	-0.0122128
ANKFY1		grey	grey	-0.0248975	-0.0561723	-0.0850138	-0.0607592	-0.083673	0.0402287	-0.0307176	0.0843321	-0.0977597	0.0811449
ANKHD1		grey	grey	-0.0931402	-0.0565059	-0.0763971	-0.0876489	-0.0867275	0.10256	-0.00505155	0.0645996	-0.2156	0.0798183
ANKIB1		grey	grey	-0.100213	-0.0403015	-0.0683803	-0.105695	-0.112281	0.121495	0.0646745	0.0657729	-0.155981	0.0252457
ANKLE2		grey	grey	-0.0256608	-0.0244164	-0.0321982	-0.0363178	-0.060556	0.0482535	0.017641	0.0433154	-0.0925576	0.00441423
ANKMY1		grey	grey	-0.0512565	-0.0256069	-0.017479	-0.0277611	-0.0159123	0.0740798	0.0264658	-0.00405982	-0.0885027	0.00536579
ANKMY2		grey	grey	-0.0525784	-0.0146958	-0.019566	-0.0418341	-0.0259458	0.0575516	0.03269	0.00521093	-0.0724121	0.00826213
ANKRA2		grey	grey	-0.0371237	-0.016589	-0.0370228	-0.0287418	-0.028977	0.0469835	0.00207393	0.0218754	-0.0677477	0.0394144
ANKRD10		grey	grey	-0.10132	-0.00867087	-0.0657057	-0.110469	-0.114175	0.116343	0.0874974	0.0561066	-0.154258	0.0186607
ANKRD11		grey	grey	-0.0845893	-0.0891804	-0.0754379	-0.0917834	-0.132233	0.112292	0.0557986	0.101199	-0.151078	0.0342917
ANKRD12		grey	grey	-0.0596623	-0.0290469	-0.0565884	-0.0743697	-0.0820384	0.0674151	-0.0234709	0.0391615	-0.203834	0.0124656
ANKRD13A		grey	grey	-0.0125936	-0.0287411	-0.0554236	-0.0341669	-0.0345506	0.0231191	-0.0302754	0.0365767	-0.0755858	0.0530145
ANKRD13C		grey	grey	-0.0877216	-0.0464197	-0.0702285	-0.0798616	-0.0663189	0.0885818	0.0291555	0.0453914	-0.102628	0.0630324
ANKRD13D		grey	grey	-0.0382584	-0.0180184	-0.0169595	-0.0241696	-0.0490358	0.0653915	0.0436326	0.0282523	-0.0713804	-0.0115809
ANKRD16		grey	grey	-0.0451468	-0.00504112	-0.0145049	-0.0400696	-0.0311763	0.0581221	0.0387747	0.0193613	-0.0738095	-0.00685643
ANKRD17		grey	grey	-0.0584087	-0.0185674	-0.0625417	-0.0851107	-0.0863917	0.0551227	-0.0187504	0.0422094	-0.177159	0.027354
ANKRD23		grey	grey	-0.0468057	0.00817498	-0.0183032	-0.0324631	-0.0302103	0.0571251	0.042081	0.0138096	-0.0566835	-0.0120937
ANKRD26		grey	grey	-0.0698571	-0.0344506	-0.0256137	-0.0703836	-0.0604398	0.0932958	0.0705878	0.0272146	-0.0986058	-0.0161844
ANKRD27		grey	grey	-0.0535181	-0.0313463	-0.0370794	-0.0324207	-0.0463939	0.0462586	0.00912055	0.035821	-0.0721028	0.0339823
ANKRD28		grey	grey	-0.078341	-0.0312779	-0.065203	-0.0773078	-0.0836171	0.0642184	0.0160561	0.0592953	-0.0897095	0.060167
ANKRD36		grey	grey	-0.113009	-0.0718664	-0.0569175	-0.100926	-0.108328	0.162372	0.120053	0.0504337	-0.160098	-0.00788369
ANKRD36B		grey	grey	-0.0827562	-0.0231728	-0.0130859	-0.0734794	-0.0747353	0.121744	0.0710181	0.0318453	-0.136339	-0.0309366
ANKRD36C		grey	grey	-0.10472	-0.0709519	-0.0606615	-0.0912143	-0.106981	0.134352	0.0779913	0.0467574	-0.169812	-0.00996326
ANKRD42		grey	grey	-0.0548737	-0.0108575	-0.0200229	-0.0454551	-0.0355848	0.0599198	0.0548676	0.022509	-0.0581723	-0.00125755
ANKRD46		grey	grey	-0.0344754	-0.0229496	-0.0223726	-0.0251664	-0.0121413	0.0507934	0.00724814	0.0121096	-0.0688825	0.0256916
ANKRD49		grey	grey	-0.0306965	-0.00375747	-0.0382854	-0.0298389	-0.0282276	0.027435	-0.00795245	0.0199522	-0.0615714	0.023066
ANKRD50		grey	grey	-0.0643131	-0.0261276	-0.0527056	-0.0868403	-0.0697084	0.0385088	0.0293865	0.0485108	-0.0667403	0.0248695
ANKRD52		grey	grey	-0.0320697	-0.0236318	-0.0312238	-0.0453312	-0.0492442	0.0460055	0.0224226	0.0399051	-0.0682007	0.0181632
ANKRD6		grey	grey	0.0269443	0.00681457	-0.0553832	-0.0622387	-0.111906	0.0346119	0.000688165	0.0829323	-0.213915	-0.047962
ANKS1A		grey	grey	-0.0725857	-0.0614032	-0.0668845	-0.0713908	-0.0790378	0.100719	0.0306777	0.0557133	-0.1286	0.0613871
ANKS3		grey	grey	-0.0317967	-0.0355337	-0.0509864	-0.0514099	-0.0669428	0.0640388	0.0376291	0.0515676	-0.0819665	0.0152621
ANKS6		grey	grey	-0.0186716	-0.0202872	-0.0492717	-0.0498074	-0.0488371	0.0192497	0.00804005	0.0447529	-0.0536582	0.0322987
ANKUB1		grey	grey	-0.0530446	0.00404668	-0.0399492	-0.0642737	-0.0575053	0.0796969	0.0432908	0.0426027	-0.119087	-0.0103608
ANO1		grey	grey	-0.0145905	-0.0339402	-0.0620316	-0.0869493	-0.114254	0.0313506	0.0172393	0.0858731	-0.129601	-0.0131891
ANO10		grey	grey	-0.0626372	-0.0316027	-0.0620482	-0.0754905	-0.0771948	0.0629304	0.0133821	0.0537745	-0.111974	0.0492996
ANO5		grey	grey	-0.0449282	-0.0448931	-0.0608979	-0.0387623	-0.0076444	0.0776777	-0.00595457	0.027679	-0.0718522	0.0862228
ANO6		grey	grey	-0.0223152	0.0175677	0.0027486	-0.0329233	-0.0433946	0.0499909	-0.0190472	-0.0173549	-0.178899	-0.0576787
ANP32A		grey	grey	-0.0265642	-0.0156803	-0.0265542	-0.0279187	-0.0439886	0.0723359	0.0425959	0.0322998	-0.0836033	0.00848897
ANP32B		grey	grey	-0.0382611	-0.0349012	-0.0528149	-0.05567	-0.0703956	0.0414123	0.0329426	0.0535799	-0.056798	0.0218539
ANXA11		grey	grey	-0.0664289	-0.0374434	-0.0302901	-0.0599136	-0.0954496	0.0935648	0.0613866	0.0641567	-0.108994	-0.0144251
ANXA2		grey	grey	-0.0678184	0.00294461	-0.0813765	-0.0970598	-0.131823	0.0867041	0.0674738	0.0746153	-0.114815	0.0166239
ANXA3		grey	grey	-0.0210305	-0.0120645	-0.0301432	-0.043297	-0.0326022	0.0420136	0.0294131	0.018935	-0.0373969	0.0194187
ANXA4		grey	grey	-0.0890822	-0.0326275	-0.034017	-0.066536	-0.0720654	0.116666	0.0739756	0.0360754	-0.131258	-0.00273508
ANXA5		grey	grey	-0.0368089	-0.0240121	-0.0936111	-0.118546	-0.127536	-0.0262265	-0.0228371	0.103987	-0.0658237	0.0589006
ANXA6		grey	grey	-0.0361845	-0.022594	-0.0193596	-0.030164	-0.0573896	0.059929	0.0326958	0.0371269	-0.0791085	0.00244692
ANXA7		grey	grey	-0.0584224	-0.0205669	-0.0419476	-0.0690393	-0.0702161	0.0579025	0.0351338	0.0425857	-0.0893198	0.0174746
AOC3		grey	grey	-0.00721621	0.0299808	-0.0457114	-0.00692572	-0.0173219	-0.00279836	-0.0400668	0.015068	-0.033582	0.0515069
AP000487.1		grey	grey	-0.0379874	-0.00825401	-0.0189241	-0.0382915	-0.0324793	0.0513797	0.0433932	0.0147269	-0.0540879	-0.00292626
AP000787.1		grey	grey	-0.0593932	0.0238561	0.00621131	-0.0349532	-0.0376197	0.0608638	0.0714707	0.0067041	-0.0540056	-0.0280631
AP000873.2		grey	grey	-0.0450444	-0.00972133	-0.0452023	-0.058196	-0.0557319	0.0556279	0.0324256	0.0365353	-0.0540891	0.0241907
AP001037.1		grey	grey	-0.0577928	0.0501008	-0.0134387	-0.0457571	-0.0170646	0.0897245	0.0750135	-0.0311509	-0.071354	-0.0152524
AP001347.1		grey	grey	-0.0577168	-0.0267221	-0.00768175	-0.0405087	-0.0310093	0.0774501	0.0527716	0.00638791	-0.0647031	-0.0051557
AP001528.1		grey	grey	-0.117865	0.0147061	0.0388758	-0.0872622	-0.0582603	0.167975	0.173942	-0.0071816	-0.0982094	-0.094104
AP001831.1		grey	grey	-0.0358293	0.0378229	-0.0180186	-0.0477964	-0.0551605	0.0342823	0.0398942	0.0306292	-0.054974	-0.00835493
AP002336.2		grey	grey	-0.0427891	0.0680155	-0.036252	-0.0605532	-0.0427689	0.0125756	0.0168006	0.027122	-0.0481263	0.00887897
AP002495.1		grey	grey	-0.0531248	-0.0309085	-0.0353098	-0.0484172	-0.0490517	0.0691489	0.0334644	0.0342757	-0.0808917	0.0210551
AP002812.2		grey	grey	-0.0342417	0.0235237	-0.0171627	-0.0400516	-0.0356784	0.0394073	0.0339311	0.0225359	-0.0665138	-0.00868227
AP003548.1		grey	grey	-0.0177592	-0.0286001	-0.0501423	-0.0317738	-0.00938594	0.0400718	-0.0311913	0.011784	-0.0540796	0.0618346
AP003555.2		grey	grey	-0.00610814	-0.0250658	-0.044285	-0.0696045	-0.0705895	0.0136739	0.0138635	0.0679069	-0.0835892	-0.0195073
AP1AR		grey	grey	-0.0322564	-0.013283	-0.0387787	-0.0371653	-0.0245981	0.0344615	0.00377365	0.0249071	-0.0484574	0.0400212
AP1B1		grey	grey	-0.0384343	-0.00310912	-0.0310008	-0.049489	-0.035609	0.0293333	0.0156916	0.0260713	-0.0488983	0.019608
AP1G1		grey	grey	-0.0644682	-0.0473431	-0.0834936	-0.0762315	-0.0982592	0.054118	0.00950814	0.0741495	-0.101397	0.0647927
AP1M1		grey	grey	-0.0463558	-0.0160146	-0.0192642	-0.0336035	-0.0577532	0.0460367	0.0326207	0.0301035	-0.0705571	0.00310189
AP2A1		grey	grey	-0.0382554	-0.00619705	-0.0244962	-0.0385393	-0.0533549	0.0294543	0.0174943	0.0401255	-0.0798979	-1.5686e-05
AP2A2		grey	grey	-0.0372323	-0.0679936	-0.0563564	-0.0623939	-0.0829272	0.0473207	0.00292825	0.0734275	-0.0980094	0.0331651
AP2B1		grey	grey	-0.0819852	-0.02491	-0.0829034	-0.111302	-0.124827	0.0623838	0.0317525	0.086997	-0.120934	0.0444321
AP3B1		grey	grey	-0.0948585	-0.0393144	-0.0555667	-0.111522	-0.129983	0.121148	0.0935787	0.0715829	-0.141997	0.00227236
AP3D1		grey	grey	-0.0410697	-0.0464912	-0.0283104	-0.0534222	-0.0584243	0.0483657	0.0263277	0.0454657	-0.0765339	0.00977405
AP3M1		grey	grey	-0.0337884	-0.000155029	-0.0288221	-0.0393307	-0.0399208	0.0352139	0.0146024	0.0321644	-0.0675452	0.0164795
AP3M2		grey	grey	-0.0500606	0.00913689	-0.0141436	-0.0732017	-0.0653753	0.0439113	0.0616737	0.0268463	-0.0624027	-0.0105311
AP3S1		grey	grey	-0.0598059	-0.0348445	-0.0711556	-0.0762756	-0.0887274	0.0783087	0.0232254	0.059115	-0.112664	0.0544268
AP3S2		grey	grey	-0.0497393	-0.0114542	-0.0418718	-0.0544739	-0.0725238	0.0578988	0.0400695	0.0532387	-0.0889832	0.0115382
AP4E1		grey	grey	-0.0601989	-0.0119585	-0.0382528	-0.0706833	-0.0796072	0.0573663	0.048488	0.0477317	-0.0893821	0.00665643
AP4S1		grey	grey	-0.0423394	-0.00842181	-0.0348335	-0.0506882	-0.0559198	0.0558964	0.0211684	0.0299977	-0.0793762	0.0135352
AP5M1		grey	grey	-0.0388782	-0.0133382	-0.0332399	-0.0485279	-0.0463597	0.0498763	0.027544	0.0291458	-0.0572392	0.0235317
APAF1		grey	grey	-0.0525946	-0.0158698	-0.0268076	-0.0572259	-0.0767553	0.0737738	0.0589196	0.039927	-0.0791986	-0.00262426
APBA1		grey	grey	-0.0469312	-0.0329836	-0.0244037	-0.0304836	-0.0212234	0.0485304	0.000862787	0.0149052	-0.0732712	0.0413804
APBB1		grey	grey	-0.0267307	-0.016813	-0.0469832	-0.0405664	-0.0329699	0.0373721	0.012272	0.0288043	-0.0458993	0.0334061
APC		grey	grey	-0.0757306	-0.0337858	-0.0690024	-0.0981332	-0.0945882	0.0819344	0.0425734	0.0570481	-0.114988	0.0410576
APH1B		grey	grey	-0.0505497	-0.00351168	-0.0249794	-0.0554203	-0.045495	0.0577753	0.0343007	0.0203882	-0.0866078	0.0132085
API5		grey	grey	-0.0533376	-0.0327683	-0.0615516	-0.0669061	-0.0646758	0.0534042	0.00830462	0.0502798	-0.0836928	0.0510631
APIP		grey	grey	-0.0417475	-0.00257785	-0.0328727	-0.033712	-0.0313478	0.0437372	0.0109975	0.00848865	-0.0666661	0.0213007
APLF		grey	grey	-0.0383573	-0.0316177	-0.0318108	-0.0466799	-0.0544659	0.0499943	0.018117	0.0316286	-0.0674751	0.0242743
APLP2		grey	grey	-0.0398835	0.0223955	-0.0660607	-0.0641828	-0.098864	0.0349592	0.0214798	0.0672822	-0.0617617	0.0195978
APOOL		grey	grey	-0.0555197	-0.040257	-0.0664942	-0.0657477	-0.0503262	0.0470972	0.0019582	0.0484401	-0.0680763	0.0687301
APP		grey	grey	-0.057021	-0.0391743	-0.0888854	-0.0779532	-0.0951834	0.0660994	0.00238726	0.0707553	-0.101007	0.0646215
APPBP2		grey	grey	-0.0753115	-0.0408325	-0.0531776	-0.0754603	-0.0850438	0.0878548	0.0298527	0.0577041	-0.127416	0.0350869
APPL1		grey	grey	-0.0657403	-0.0261649	-0.0382422	-0.0539461	-0.0528082	0.0813532	0.0345697	0.0236211	-0.0930634	0.0333732
APPL2		grey	grey	-0.0707556	-0.0281739	-0.0241202	-0.0814898	-0.0883852	0.100666	0.074221	0.0387976	-0.143188	-0.0318522
APTR		grey	grey	-0.0348819	-0.0164186	-0.0159565	-0.0278091	-0.0203249	0.035004	0.0193636	0.0177507	-0.0487964	0.00642404
APTX		grey	grey	-0.066262	-0.0250087	-0.034924	-0.0601922	-0.0640137	0.072896	0.0499276	0.0320146	-0.0834238	0.0146876
AQR		grey	grey	-0.0778198	-0.050311	-0.0744432	-0.0791827	-0.0765914	0.0802019	0.0328666	0.0563237	-0.0996138	0.0618634
AR	androgen receptor	grey	grey	-0.0908075	-0.00797396	0.0160275	-0.0406839	-0.0744698	0.164286	0.140155	-0.00939934	-0.0944701	-0.0586475
ARCN1		grey	grey	-0.0501789	-0.00984676	-0.0466082	-0.0683415	-0.0886005	0.0532294	0.0468411	0.0581074	-0.0683302	0.00629692
AREL1		grey	grey	-0.0532555	-0.019625	-0.0650886	-0.0701214	-0.0896664	0.0569711	0.033009	0.0626985	-0.0837101	0.0203626
ARF1		grey	grey	-0.0427177	-0.00536037	-0.0353117	-0.0527023	-0.0571122	0.0375461	0.040231	0.0448982	-0.0575266	-0.000826214
ARF4		grey	grey	-0.0611323	0.00483337	-0.0625044	-0.101263	-0.0900771	0.0212856	0.0293759	0.0685951	-0.0759834	0.0233203
ARFGAP1		grey	grey	-0.0161457	-0.0206639	-0.0193611	-0.0200272	-0.0456489	0.0233549	0.00391661	0.0309735	-0.0633144	-0.00246496
ARFGAP3		grey	grey	-0.0764581	-0.025095	-0.0447465	-0.0766973	-0.112636	0.0663715	0.0408073	0.0652119	-0.111216	0.0157237
ARFGEF1		grey	grey	-0.0875164	-0.0491712	-0.086621	-0.100169	-0.11162	0.104806	0.0344638	0.0768769	-0.160274	0.0638226
ARFGEF2		grey	grey	-0.0952064	-0.0589317	-0.0631623	-0.0842497	-0.0835407	0.104778	0.0429154	0.0572011	-0.126002	0.0453871
ARFIP1		grey	grey	-0.069917	-0.0455413	-0.053294	-0.0869706	-0.0871156	0.0811196	0.0390565	0.0542404	-0.10703	0.0296926
ARGLU1		grey	grey	-0.0443142	0.0150954	-0.0823809	-0.0812473	-0.110401	0.0606781	-0.0385147	0.0757365	-0.208292	0.0481102
ARHGAP1		grey	grey	-0.0230745	0.00405534	-0.0376913	-0.0640785	-0.0795497	0.0229048	0.0286484	0.0536173	-0.0705028	0.000278662
ARHGAP12		grey	grey	-0.0540706	-0.0420345	-0.0739899	-0.0813857	-0.106413	0.0809546	0.0221197	0.0686631	-0.12572	0.0508397
ARHGAP15		grey	grey	-0.00312807	-0.0114976	-0.0122358	-0.0717081	-0.107329	-0.0334511	0.0434436	0.0664252	-0.0472339	-0.063255
ARHGAP17		grey	grey	-0.0772711	-0.0643686	-0.0655888	-0.0671389	-0.0802972	0.0740275	0.0105008	0.0630536	-0.109042	0.058032
ARHGAP21		grey	grey	-0.0828463	-0.0097036	-0.041487	-0.115876	-0.0805246	0.100112	0.0608296	0.0222755	-0.179105	-0.00161471
ARHGAP23		grey	grey	-0.0289961	-0.0249207	-0.0703383	-0.0710675	-0.0837422	0.0152842	-0.0102665	0.0854488	-0.0773738	0.0268043
ARHGAP24		grey	grey	-0.100629	-0.00150092	-0.0660736	-0.15181	-0.14201	0.0179201	0.0947175	0.0675049	-0.0503811	-0.00364598
ARHGAP29		grey	grey	-0.0616584	-0.0162037	-0.00339824	-0.071835	-0.123024	0.0826129	0.0682034	0.059181	-0.12162	-0.0288187
ARHGAP31		grey	grey	-0.0854757	-0.00324067	-0.000982886	-0.0479604	-0.0625671	0.118287	0.103154	0.0117029	-0.0816573	-0.0291134
ARHGAP35	Rho GTPase activating protein 35	grey	grey	-0.0660182	-0.0475944	-0.042516	-0.0558856	-0.0630088	0.101467	0.0535447	0.0561711	-0.113351	0.0173998
ARHGAP42		grey	grey	-0.0571697	-0.00859887	0.0230577	-0.0976916	-0.140272	0.0380024	0.116538	0.0731697	-0.07941	-0.103712
ARHGAP44		grey	grey	-0.10171	-0.0275424	0.0124006	-0.1151	-0.119884	0.113926	0.160981	0.0533148	-0.094758	-0.0777605
ARHGAP5		grey	grey	-0.0870889	-0.044616	-0.0647069	-0.0906783	-0.0876743	0.083015	0.0328139	0.0535425	-0.117914	0.0520451
ARHGEF1		grey	grey	-0.0375991	-0.0131519	-0.00493119	-0.0427712	-0.0493277	0.0433747	0.0433447	0.0325708	-0.0589431	-0.0183841
ARHGEF10		grey	grey	-0.0869311	-0.0235096	-0.0578225	-0.0965389	-0.11459	0.110193	0.0919513	0.056368	-0.136476	-0.0123623
ARHGEF11		grey	grey	-0.0637118	-0.0391073	-0.0565559	-0.0504396	-0.07178	0.0711657	0.0213339	0.0494778	-0.0784457	0.0466309
ARHGEF17		grey	grey	-0.0958843	-0.0338164	-0.0151585	-0.0671858	-0.0662278	0.120614	0.0943194	0.0262604	-0.130665	-0.0388075
ARHGEF18		grey	grey	-0.0517552	-0.0268218	-0.0311537	-0.0310934	-0.0396412	0.056989	0.0277403	0.0301782	-0.0624411	0.0160984
ARHGEF2		grey	grey	-0.0520175	-0.000824446	-0.057072	-0.0598975	-0.0550188	0.0458428	0.00878331	0.0284155	-0.0886434	0.0261318
ARHGEF25		grey	grey	-0.0303031	-0.00937758	-0.0494148	-0.0294813	-0.0311153	0.0156925	-0.0361351	0.0260055	-0.0520939	0.058681
ARHGEF3		grey	grey	-0.0537276	-0.029792	-0.053723	-0.0432256	-0.0265322	0.0550465	0.0126577	0.0240282	-0.045441	0.0621517
ARHGEF40		grey	grey	-0.0128999	-0.0154874	-0.0139358	-0.0289838	-0.080154	0.0670826	0.0682834	0.0560164	-0.0716713	-0.0225764
ARHGEF6		grey	grey	-0.0593196	-0.015466	0.00489217	-0.0447559	-0.0747925	0.101132	0.10599	0.0425171	-0.0756045	-0.0467049
ARHGEF9		grey	grey	-0.0373824	-0.0273287	-0.121727	-0.118761	-0.109522	-0.0016867	-0.0297019	0.0970912	-0.0770113	0.0860877
ARID1A	AT-rich interaction domain 1A	grey	grey	-0.0607913	-0.0566272	-0.0573708	-0.0631438	-0.100197	0.0769806	0.0313709	0.0803059	-0.118606	0.0329915
ARID1B	AT-rich interaction domain 1B	grey	grey	-0.122203	-0.0320786	-0.069703	-0.107592	-0.123703	0.153828	0.0730568	0.0596555	-0.226906	0.0204503
ARID2	AT-rich interaction domain 2	grey	grey	-0.0901728	-0.0554874	-0.100214	-0.115875	-0.0974734	0.0893047	0.0100684	0.0744791	-0.150966	0.0952765
ARID3B	AT-rich interaction domain 3B	grey	grey	-0.0344165	-0.028801	-0.0505351	-0.0540884	-0.0385762	0.0377346	0.00533764	0.0461534	-0.0489121	0.0515748
ARID4A	AT-rich interaction domain 4A	grey	grey	-0.0597899	-0.0448206	-0.0423864	-0.0566482	-0.0628542	0.0928484	0.0501084	0.0480605	-0.10714	0.0113105
ARID4B	AT-rich interaction domain 4B	grey	grey	-0.0913067	-0.0500881	-0.0766025	-0.0933379	-0.0937074	0.108102	0.0277576	0.0617561	-0.211242	0.0548348
ARIH1		grey	grey	-0.10089	-0.0545579	-0.113192	-0.121359	-0.132132	0.079019	0.0165721	0.0925767	-0.154804	0.0824826
ARIH2		grey	grey	-0.0532945	-0.0590652	-0.059625	-0.08374	-0.0822796	0.0595462	0.0187924	0.0679055	-0.101343	0.055269
ARL10		grey	grey	-0.043915	-0.0290276	-0.0457246	-0.0433952	-0.0610036	0.0548519	0.0191049	0.0402473	-0.0718238	0.0353297
ARL13B		grey	grey	-0.0667072	0.000742751	-0.0429007	-0.0933541	-0.0723696	0.029582	0.0264199	0.0387636	-0.0837883	0.0182795
ARL14EP		grey	grey	-0.0385549	-0.0111603	-0.0420936	-0.0544908	-0.046172	0.0285416	-0.00216994	0.0382806	-0.0574556	0.0363025
ARL15		grey	grey	-0.062881	-0.0519521	-0.0142886	-0.0938406	-0.15923	0.119237	0.134523	0.0860406	-0.129937	-0.0632566
ARL17A		grey	grey	-0.0710292	-0.00746343	-0.0555216	-0.0705065	-0.0521674	0.0663895	0.0427267	0.0289599	-0.0735523	0.0323606
ARL17B		grey	grey	-0.0563104	0.00225275	-0.0248838	-0.0513265	-0.036008	0.0529954	0.0328403	0.0103639	-0.0911587	-0.00811961
ARL3		grey	grey	-0.0629988	-0.0100363	-0.00317242	-0.0453391	-0.0478484	0.0714171	0.0651852	0.0158982	-0.0719391	-0.0202524
ARL5A		grey	grey	-0.0801318	-0.0292713	-0.0471767	-0.0829082	-0.0656619	0.11258	0.0889286	0.0285822	-0.0884141	0.025303
ARL6		grey	grey	-0.0474362	-0.0204141	-0.00467872	-0.0435539	-0.0490168	0.0681416	0.0581029	0.0129352	-0.0543526	-0.015452
ARL6IP5		grey	grey	-0.0342833	0.0242584	-0.0256944	-0.0420884	-0.0623351	0.0604141	0.0342224	0.0267694	-0.0669123	0.00173704
ARL6IP6		grey	grey	-0.0437985	-0.00968439	-0.0283918	-0.052368	-0.0568178	0.0560297	0.0281373	0.0261548	-0.0906273	0.0203902
ARL8B		grey	grey	-0.0617728	-0.0339262	-0.0686372	-0.0689696	-0.0736526	0.0498566	0.00750754	0.0457553	-0.0801036	0.0631905
ARMC1		grey	grey	-0.0303318	-0.026024	-0.0298425	-0.0299468	-0.0345821	0.0521003	0.017978	0.0216089	-0.068628	0.0279749
ARMC10		grey	grey	-0.0532042	-0.0136464	-0.0557003	-0.0587477	-0.0629865	0.0613441	0.0279452	0.0337623	-0.0748949	0.0222965
ARMC2		grey	grey	-0.0731494	-0.0211843	-0.032075	-0.0522361	-0.0519337	0.0758217	0.0349122	0.032969	-0.0940738	0.018269
ARMCX3		grey	grey	-0.02732	0.00239572	-0.0278124	-0.0484973	-0.0466927	0.016244	0.00913926	0.0312146	-0.0593718	0.0102561
ARMCX4		grey	grey	-0.0787527	-0.0685852	-0.0555384	-0.0752915	-0.0883617	0.115135	0.0448993	0.0580057	-0.133528	0.0360078
ARMCX5-GPRASP2		grey	grey	-0.0739784	-0.0470425	-0.0217392	-0.0515735	-0.053756	0.107992	0.0722752	0.0257176	-0.0960489	0.00379301
ARMH3		grey	grey	-0.0720261	-0.0531721	-0.0646133	-0.0688111	-0.0665999	0.0694293	0.00777958	0.0633796	-0.113593	0.0609574
ARMH4		grey	grey	-0.0169242	-0.0312952	-0.0904857	-0.0821908	-0.105405	0.0234407	-0.0274872	0.0781505	-0.108354	0.0634563
ARNT	aryl hydrocarbon receptor nuclear translocator	grey	grey	-0.073975	-0.0344193	-0.0709873	-0.087553	-0.0893001	0.0616242	0.0263831	0.0633807	-0.0991329	0.0469353
ARNT2	aryl hydrocarbon receptor nuclear translocator 2	grey	grey	-0.00358886	-0.0234677	-0.0682546	-0.0341228	-0.0375255	0.0132447	-0.0275666	0.0440179	-0.0374241	0.0695278
ARNTL2	aryl hydrocarbon receptor nuclear translocator like 2	grey	grey	0.0105369	-0.000607988	-0.0706743	-0.0854073	-0.108906	-0.0294912	0.00794285	0.0704448	-0.0354039	0.00871537
ARPC1A		grey	grey	-0.0444822	-0.0291062	-0.0616766	-0.0633053	-0.0407745	0.035288	-0.00673601	0.0281682	-0.0963295	0.0389019
ARPC1B		grey	grey	-0.0347802	0.0235804	-0.0261564	-0.0667753	-0.0585265	0.0386626	0.0570979	0.0353061	-0.065775	-0.0345642
ARPC2		grey	grey	-0.0916222	-0.0481594	-0.0816273	-0.108728	-0.0976533	0.0619972	0.018384	0.066225	-0.109473	0.0582152
ARPC3		grey	grey	-0.0476255	-0.0143088	-0.0288822	-0.0570032	-0.06322	0.0501595	0.0403309	0.0334151	-0.0757674	0.00110991
ARPC5		grey	grey	-0.0442339	-0.00216576	-0.0640507	-0.0590709	-0.0381267	0.0266801	-0.0148608	0.0424602	-0.0921298	0.0618513
ARPP19		grey	grey	-0.0492092	-0.0111706	-0.0456288	-0.054952	-0.0562885	0.0346152	0.00981017	0.0405618	-0.0622816	0.0325016
ARPP21		grey	grey	-0.049648	0.0167427	0.000460353	-0.0613931	-0.079269	0.0603789	0.0968793	-0.000445848	-0.062547	-0.123632
ARRDC3-AS1		grey	grey	-0.0495913	0.0121087	0.00136096	-0.0461814	-0.050788	0.0472448	0.0509407	0.0226619	-0.059257	-0.0249622
ARSB		grey	grey	-0.0340764	-0.0167	-0.0274724	-0.0526021	-0.0580806	0.0440922	0.03166	0.0410486	-0.0644529	0.0022115
ARSD		grey	grey	-0.0337182	-0.0113976	-0.0229346	-0.039943	-0.0311448	0.0390106	0.000768166	0.026846	-0.0799637	0.00415471
ARSG		grey	grey	-0.0363496	-0.006459	-0.00781402	-0.0387153	-0.0459989	0.0463616	0.0556137	0.0224483	-0.0574479	-0.0292199
ASAH1		grey	grey	-0.0449731	-0.0176368	-0.0361	-0.0363606	-0.0271428	0.0495726	0.0228991	0.0171835	-0.0573471	0.0227293
ASAP3		grey	grey	-0.0256923	-0.0142953	-0.0269796	-0.0209527	-0.0320473	0.0708041	0.026746	0.0238071	-0.0745112	0.00532839
ASB3		grey	grey	-0.0767719	-0.0233097	-0.0487625	-0.0799875	-0.0886779	0.108003	0.0620765	0.0569271	-0.116918	0.0249834
ASB7		grey	grey	-0.0514376	-0.0236821	-0.0106704	-0.0414487	-0.0320945	0.0603033	0.0405096	0.024087	-0.0653711	0.000181268
ASCC2		grey	grey	-0.0512594	-0.0103211	-0.0344823	-0.0441615	-0.0471592	0.0441507	0.031524	0.0416187	-0.061986	0.0154811
ASCC3		grey	grey	-0.0669918	0.00709835	-0.0455162	-0.087387	-0.107699	0.0680636	0.0237021	0.0443051	-0.206123	-0.0237353
ASH1L	ash1 (absent, small, or homeotic)-like (Drosophila)	grey	grey	-0.0799308	-0.0507738	-0.0451945	-0.0724008	-0.0906673	0.107223	-0.00198462	0.0451039	-0.217662	0.0103384
ASH2L	ash2 (absent, small, or homeotic)-like (Drosophila)	grey	grey	-0.0365383	-0.0167274	-0.0320482	-0.050838	-0.0472615	0.0450963	0.0228806	0.0322451	-0.0720863	0.0113424
ASL		grey	grey	-0.0456097	-0.00908026	-0.0186342	-0.0393656	-0.0379835	0.0318882	0.0151621	0.0180089	-0.0724888	0.0053555
ASMTL		grey	grey	-0.0430915	-0.0305457	-0.0157294	-0.0301333	-0.0286064	0.056321	0.0268601	0.0247343	-0.0577542	0.01423
ASPH		grey	grey	-0.101316	-0.0525566	-0.0633677	-0.0801352	-0.0792402	0.142274	0.0668649	0.0413379	-0.13131	0.0611986
ASXL1		grey	grey	-0.0749556	-0.0538219	-0.0722554	-0.0951198	-0.101529	0.0691181	0.0318757	0.0830269	-0.110637	0.0468507
ASXL2		grey	grey	-0.0790547	-0.0201713	-0.0551445	-0.0807443	-0.0716105	0.0737196	0.0491985	0.0427799	-0.0863153	0.0326743
ASXL3		grey	grey	-0.0178986	-0.0320069	-0.0318542	-0.00973477	-0.0352762	0.0455702	-0.0178969	0.0297521	-0.0701108	0.0430856
ATAD1		grey	grey	-0.0531974	-0.012324	-0.0487012	-0.0779723	-0.0718985	0.0546928	0.0232892	0.0471639	-0.0877195	0.0363304
ATAD2		grey	grey	-0.0331013	0.0046094	-0.0250962	-0.0449026	-0.0679819	0.0525837	0.0469861	0.0483347	-0.0896071	-0.0324391
ATAD2B		grey	grey	-0.101719	-0.0407207	-0.0624312	-0.105396	-0.100096	0.10332	0.0613409	0.0566649	-0.140576	0.0335741
ATE1		grey	grey	-0.0977209	-0.0445909	-0.0502321	-0.0931281	-0.0994003	0.106432	0.0796777	0.0640912	-0.106466	0.0144439
ATF1	activating transcription factor 1	grey	grey	-0.0483266	-0.0282763	-0.0392653	-0.051173	-0.0528716	0.0610626	0.0353518	0.0348306	-0.0851563	0.0133655
ATF2	activating transcription factor 2	grey	grey	-0.0889821	-0.0401099	-0.0634608	-0.0923663	-0.0810975	0.0936051	0.0319862	0.0563263	-0.116676	0.0578321
ATF4	activating transcription factor 4	grey	grey	-0.0286211	-0.00139889	-0.0555723	-0.0527437	-0.06741	0.0179006	0.000683435	0.0620172	-0.0732905	0.0296568
ATF6	activating transcription factor 6	grey	grey	-0.0720477	-0.0476575	-0.0944244	-0.0994725	-0.0920883	0.059296	0.00802413	0.0712724	-0.108287	0.0847752
ATF6B	activating transcription factor 6 beta	grey	grey	-0.0341431	-0.0264339	-0.0145252	-0.0195762	-0.0236342	0.0464668	0.0045374	0.0221696	-0.0711298	0.01387
ATF7	activating transcription factor 7	grey	grey	-0.104903	-0.050932	-0.0651236	-0.100017	-0.0844584	0.125343	0.0660439	0.048091	-0.130304	0.0479787
ATF7IP		grey	grey	-0.113436	-0.0254519	-0.0214655	-0.0989702	-0.107431	0.145564	0.135397	0.0470439	-0.136556	-0.0303185
ATF7IP2		grey	grey	-0.0671766	-0.0106368	-0.0132705	-0.0733031	-0.0727268	0.0759769	0.0789852	0.0313249	-0.0860759	-0.0203875
ATG10		grey	grey	-0.0578975	-0.0374168	-0.0635829	-0.071924	-0.0683811	0.0706141	0.00683318	0.0521507	-0.0943563	0.063901
ATG12		grey	grey	-0.0535033	-0.0186703	-0.0503297	-0.0658515	-0.0760218	0.071215	0.0311394	0.0427588	-0.1088	0.0130923
ATG13		grey	grey	-0.0454887	-0.0209118	-0.0302088	-0.040979	-0.063024	0.0451386	0.0346951	0.0414811	-0.0796479	-0.00377104
ATG14		grey	grey	-0.0538427	-0.0398743	-0.0652022	-0.0434221	-0.0317208	0.0564052	-0.0311256	0.0248262	-0.0867778	0.0809871
ATG16L1		grey	grey	-0.0345269	-0.011304	-0.0392342	-0.0356129	-0.0426495	0.0302206	0.0173852	0.0318016	-0.0448913	0.0196486
ATG16L2		grey	grey	-0.0405386	0.0157046	-0.0112749	-0.0310187	-0.04153	0.0568378	0.0427578	0.0278387	-0.0636835	-0.0110227
ATG2B		grey	grey	-0.0760432	-0.0562518	-0.0702383	-0.0813239	-0.0590301	0.101445	0.0365712	0.0435988	-0.113711	0.057756
ATG3		grey	grey	-0.0347713	-0.00917101	-0.0277897	-0.034537	-0.0380797	0.0466616	0.03261	0.0207018	-0.0504073	0.0168276
ATG4B		grey	grey	-0.0420119	-0.0293384	-0.0540985	-0.0444563	-0.0426725	0.0376901	-0.0115262	0.0394589	-0.0817419	0.0464618
ATG4C		grey	grey	-0.0600177	-0.0295126	-0.0265966	-0.0451216	-0.023964	0.0865463	0.053163	-0.00503806	-0.0716981	0.0292753
ATG5		grey	grey	-0.0801647	-0.0292238	-0.0650981	-0.0903467	-0.0853633	0.0750793	0.0452382	0.0558195	-0.0838222	0.0483884
ATG7		grey	grey	-0.0666378	-0.0390802	-0.0716182	-0.106425	-0.117731	0.0759045	0.0374214	0.0779418	-0.145979	0.0284154
ATIC		grey	grey	-0.0303735	-0.00441487	-0.0158933	-0.0257682	-0.036503	0.0527032	0.0251147	0.0240432	-0.0570486	0.0148689
ATL1		grey	grey	-0.0563652	-0.0258156	-0.0386928	-0.0502152	-0.0438397	0.055	0.031731	0.0180772	-0.0549059	0.0229154
ATL3		grey	grey	-0.0638251	-0.0220419	-0.0728772	-0.0689603	-0.0648901	0.0556618	0.00477717	0.0472771	-0.0918358	0.062731
ATM		grey	grey	-0.102449	-0.0475772	-0.0318494	-0.0903965	-0.081832	0.131626	0.0921147	0.0417766	-0.128263	0.00138834
ATN1		grey	grey	-0.0537965	-0.0111592	-0.0245791	-0.0403688	-0.0434094	0.0678249	0.0315024	0.0305727	-0.0809156	0.00209212
ATOH8	atonal bHLH transcription factor 8	grey	grey	-0.0475627	-0.0428928	-0.0179961	-0.024958	-0.0055544	0.0783323	0.0353016	0.0157835	-0.0562566	0.0252541
ATP11A		grey	grey	-0.017558	-0.0222233	-0.0451891	-0.0273489	-0.0550621	0.0288178	-0.00158191	0.03735	-0.0714018	0.0326846
ATP11B		grey	grey	-0.0772838	-0.0432648	-0.0876035	-0.0951258	-0.105087	0.0783148	0.0263556	0.0703946	-0.112222	0.0647918
ATP11C		grey	grey	-0.0941873	-0.0538759	-0.0618171	-0.087972	-0.0617165	0.0799534	0.0337765	0.034941	-0.0840022	0.0619643
ATP13A3		grey	grey	-0.0462176	-0.0203546	-0.108706	-0.155587	-0.186012	0.0298062	0.0582702	0.14893	-0.118314	0.0187623
ATP1A1		grey	grey	-0.0727185	0.00810478	-0.0191676	-0.0530895	-0.0922846	0.0581538	0.0626046	0.035078	-0.0752393	-0.0149093
ATP1A1-AS1		grey	grey	-0.0402115	0.0153428	-0.00316525	-0.0334473	-0.0218497	0.0519502	0.0426157	0.00381197	-0.0438754	-0.0100079
ATP1B1		grey	grey	-0.045352	0.0149382	-0.0292554	-0.050124	-0.0509052	0.0551505	0.0463957	0.027092	-0.0323769	0.00905096
ATP1B3		grey	grey	-0.0298368	-0.0135357	-0.0538068	-0.0612407	-0.0660915	-0.0164569	-0.0246722	0.05375	-0.0599669	0.044333
ATP2A2		grey	grey	-0.0825705	-0.05251	-0.0975986	-0.0917823	-0.0616764	0.0789899	0.00601377	0.0554496	-0.0885471	0.111877
ATP2A3		grey	grey	-0.0766973	-0.0244973	0.0133017	-0.0449582	-0.0119585	0.0950032	0.0805268	-0.00391257	-0.0825489	-0.0585481
ATP2B1		grey	grey	-0.0567766	-0.0336379	-0.0419949	-0.0634015	-0.0474586	0.0412084	0.00439422	0.0386797	-0.0693719	0.0545368
ATP2B4		grey	grey	-0.0415687	-0.0226431	-0.115694	-0.108876	-0.117225	0.00608593	-0.0159648	0.0898993	-0.117559	0.0717038
ATP2C1		grey	grey	-0.035984	-0.0397301	-0.0957888	-0.0992931	-0.136622	0.0603663	0.00537241	0.100337	-0.13237	0.0572993
ATP5F1C		grey	grey	-0.0339301	-0.0197518	-0.0530494	-0.0514097	-0.0534776	0.0460429	0.00936757	0.0339612	-0.0908674	0.028913
ATP5MC2		grey	grey	-0.022164	-0.0155414	-0.0305126	-0.034029	-0.0516807	0.0384318	0.0196789	0.0355819	-0.0650089	0.00907573
ATP5MG		grey	grey	-0.0270778	-0.0058654	-0.0281159	-0.0414913	-0.0402028	0.0346824	0.0235636	0.0257557	-0.0379889	0.0156554
ATP5PB		grey	grey	-0.0281675	-0.0088787	-0.0263679	-0.0204386	-0.031447	0.0348174	0.0109574	0.0252865	-0.0483268	0.009714
ATP6AP1L		grey	grey	-0.0641374	-0.0250883	-0.024163	-0.0768864	-0.0587741	0.0875145	0.0683865	0.0175344	-0.078087	-0.0170805
ATP6AP2		grey	grey	-0.0346568	0.0241404	-0.0389313	-0.0345263	-0.0602785	0.0190724	0.0243589	0.0377118	-0.0433236	-0.00485206
ATP6V0A1		grey	grey	-0.054793	-0.0453951	-0.0694152	-0.0862533	-0.0701982	0.033997	-0.00362611	0.0546672	-0.0823136	0.0538514
ATP6V0A2		grey	grey	-0.0351014	0.00244059	-0.0404437	-0.0477434	-0.067112	0.0273889	0.0156383	0.0437301	-0.0755334	0.0161243
ATP6V0E1		grey	grey	-0.0526025	-0.0157194	-0.041194	-0.0481413	-0.0600092	0.051252	0.0323835	0.0470202	-0.0601561	0.0253271
ATP6V1A		grey	grey	-0.064517	-0.00959394	-0.0307766	-0.0550438	-0.049709	0.070126	0.0606613	0.024056	-0.072496	0.00150907
ATP6V1B2		grey	grey	-0.0392791	-0.0261712	-0.0480886	-0.0558161	-0.0558097	0.0320254	0.00823922	0.0451897	-0.0443964	0.0395948
ATP6V1C1		grey	grey	-0.0557098	-0.0284991	-0.0410582	-0.048568	-0.0362499	0.0528106	0.00487913	0.0217811	-0.0821141	0.0374518
ATP6V1D		grey	grey	-0.0357492	0.00959352	-0.0320064	-0.0510808	-0.0490743	0.0504865	0.0284535	0.0294482	-0.0716888	0.000265679
ATP6V1E1		grey	grey	-0.0477634	-0.0149101	-0.0341327	-0.0359788	-0.0373521	0.0534017	0.0192962	0.0254589	-0.0610393	0.0336901
ATP6V1H		grey	grey	-0.0690334	-0.031351	-0.0607584	-0.0609209	-0.0590919	0.081093	0.0227168	0.0402565	-0.0913403	0.0516793
ATP7B		grey	grey	-0.0228207	-0.00733052	-0.0347959	-0.0289127	-0.0421536	0.0171719	0.000635114	0.0338176	-0.0520396	0.0293218
ATP8A1		grey	grey	-0.0619801	-0.0310174	-0.0222607	-0.0155499	-0.00810268	0.0899574	0.0299069	0.00120057	-0.0710335	0.0456863
ATP8B2		grey	grey	-0.0594899	-0.028082	-0.0667926	-0.0640778	-0.0634545	0.0522303	0.0176658	0.034808	-0.0934537	0.0320446
ATP9A		grey	grey	-0.0421308	-0.0434342	-0.0691317	-0.0597877	-0.0902425	0.0678585	0.0218145	0.065141	-0.12199	0.0367238
ATP9B		grey	grey	-0.0966721	-0.072752	-0.0979187	-0.104048	-0.0900097	0.0929598	-0.00204029	0.0730451	-0.144017	0.0968582
ATPAF1		grey	grey	-0.0553359	-0.0218571	-0.0343867	-0.0362084	-0.0468438	0.086631	0.0296772	0.021182	-0.0852999	0.0325823
ATR		grey	grey	-0.0554664	-0.029435	-0.0591876	-0.0887073	-0.0997221	0.0601949	0.0378414	0.0670778	-0.112514	0.0278929
ATRN		grey	grey	-0.0393703	-0.0453323	-0.0636104	-0.0699018	-0.0880957	0.0710834	0.026668	0.0678786	-0.105265	0.0343463
ATRX	alpha thalassemia/mental retardation syndrome X-linked	grey	grey	-0.0822108	-0.0713418	-0.0646196	-0.0795442	-0.0925571	0.112919	0.00918618	0.0510564	-0.203562	0.0365157
ATXN1		grey	grey	-0.0127195	-0.00816629	-0.0325425	-0.0428624	-0.0924273	0.0056577	-0.0436402	0.044278	-0.177945	-0.0274592
ATXN10		grey	grey	-0.0699404	-0.0375114	-0.0733886	-0.10892	-0.136534	0.0916198	0.0661031	0.0859627	-0.143423	0.0197833
ATXN2		grey	grey	-0.0722392	-0.04424	-0.0693011	-0.0768523	-0.098454	0.111483	0.0183457	0.0698639	-0.211517	0.0571515
ATXN2L		grey	grey	-0.0488298	-0.0228717	-0.0458195	-0.0558437	-0.0594986	0.0459345	0.00626961	0.0407619	-0.0890127	0.0343513
ATXN3		grey	grey	-0.0895087	-0.0400395	-0.0490676	-0.0751611	-0.065558	0.11342	0.0519629	0.0264142	-0.126634	0.0295211
ATXN7	ataxin 7	grey	grey	-0.0685702	-0.0400588	-0.0785264	-0.0952055	-0.0889663	0.0577071	0.0191005	0.0741307	-0.0952012	0.0552757
ATXN7L1		grey	grey	-0.0957814	-0.0513248	-0.0327184	-0.0770448	-0.0670881	0.108784	0.0803574	0.0386713	-0.0980384	0.00659627
AUH		grey	grey	-0.0935169	-0.0537674	-0.0368519	-0.0526304	-0.0435266	0.13148	0.0505093	0.0142996	-0.123518	0.0452517
AVEN		grey	grey	-0.0312568	-0.0402563	-0.108789	-0.106393	-0.104374	-0.0161929	-0.00978985	0.100515	-0.0540248	0.0638003
AVIL		grey	grey	-0.0487094	0.0150883	-0.0091055	-0.0335842	-0.0343254	0.0691293	0.0481469	0.0138136	-0.057275	0.00474609
AVL9		grey	grey	-0.0910087	-0.0419438	-0.0603889	-0.0800824	-0.0790572	0.0960282	0.0364792	0.0497548	-0.118582	0.0521406
AXIN1		grey	grey	-0.0278681	-0.023557	-0.0200513	-0.0372377	-0.0373745	0.0390578	0.0187955	0.0243698	-0.0569935	0.0101357
AZI2		grey	grey	-0.0503033	-0.00786573	-0.059556	-0.0771319	-0.0785223	0.0269751	-0.00288607	0.052227	-0.100011	0.0336495
AZIN1		grey	grey	-0.0360116	0.00467827	-0.0375517	-0.0544622	-0.0546066	0.0289002	0.0138867	0.0401862	-0.0664019	0.0150821
AZIN1-AS1		grey	grey	-0.0571637	-0.0320662	-0.00837655	-0.0476551	-0.0539506	0.0704176	0.0554956	0.0296403	-0.078275	-0.00425342
B3GLCT		grey	grey	-0.044574	-0.0184209	-0.0371384	-0.0505763	-0.0721706	0.0470761	0.0364525	0.0541549	-0.0661619	0.00845323
B4GALNT3		grey	grey	0.010258	-0.0356349	-0.0547343	0.0069423	-0.0513966	0.077441	0.00794422	0.0350148	-0.137459	0.021581
B4GALT1		grey	grey	-0.0774562	-0.00994833	-0.0221339	-0.0713936	-0.0757971	0.0881548	0.0804416	0.0406182	-0.0917395	-0.00906407
B4GALT4		grey	grey	-0.0409474	-0.00512364	-0.0302656	-0.0408529	-0.0371689	0.0310823	0.0107767	0.0234804	-0.0450295	0.0332749
B4GALT5		grey	grey	-0.0529029	-0.0153753	-0.0525954	-0.0491893	-0.0456037	0.0594895	0.0104866	0.0268006	-0.0742055	0.0532498
BAALC-AS1		grey	grey	-0.0498775	-0.0321935	-0.0416924	-0.0489181	-0.0488247	0.0678739	0.0347867	0.0284096	-0.0768533	0.0209455
BABAM1		grey	grey	-0.0359139	0.00203028	-0.0137073	-0.0345077	-0.0335377	0.0341469	0.0206649	0.0369074	-0.0475435	0.00672749
BABAM2		grey	grey	-0.058745	-0.0326361	-0.0708644	-0.0787609	-0.0738253	0.0651145	-0.0162653	0.0497404	-0.187629	0.0594915
BACE1		grey	grey	-0.0445465	-0.0150824	-0.0309677	-0.0529484	-0.0670584	0.0410985	0.0373295	0.0422399	-0.0642397	0.00506998
BACH1	BTB and CNC homology 1, basic leucine zipper transcription factor 1	grey	grey	-0.0476038	-0.0166007	-0.0743029	-0.105861	-0.134989	0.00121247	0.0132376	0.0921075	-0.083383	0.0346341
BAG4		grey	grey	-0.0287252	-0.0132181	-0.025982	-0.0365152	-0.0265303	0.0456152	0.0214924	0.0145351	-0.060358	0.00622224
BANP		grey	grey	-0.0456152	-0.0445258	-0.0415521	-0.0559506	-0.0466196	0.047803	0.00400489	0.0383658	-0.0698504	0.038653
BASP1		grey	grey	-0.0177736	-0.0229774	-0.0582212	-0.064764	-0.0779964	-0.00526874	-0.00576745	0.0574868	-0.0546703	0.0253619
BAZ1A		grey	grey	-0.059707	-0.0270971	-0.036985	-0.0619765	-0.0615374	0.0568886	0.02374	0.0417435	-0.0645809	0.0439511
BAZ1B		grey	grey	-0.0565082	-0.0510277	-0.0600438	-0.0694365	-0.0831187	0.0774529	0.0382107	0.0686304	-0.106663	0.0316948
BAZ2A		grey	grey	-0.0660226	-0.0371124	-0.0196499	-0.0419473	-0.0467897	0.0983726	0.0551758	0.0306138	-0.109031	0.00428543
BAZ2B		grey	grey	-0.0577473	-0.030623	-0.0371688	-0.0616964	-0.0811173	0.0958789	0.0173373	0.0441147	-0.211551	0.00173462
BBIP1		grey	grey	-0.0425159	0.0105079	-0.0247988	-0.0580885	-0.0553891	0.0354207	0.0207094	0.0217454	-0.066689	0.00689674
BBS1		grey	grey	-0.026337	-0.00409148	-0.00642928	-0.0365609	-0.0449124	0.0469228	0.0379927	0.0191587	-0.0723335	-0.0287389
BBS2		grey	grey	-0.0253353	-0.0200491	-0.0322416	-0.0383599	-0.0646589	0.0712347	0.0363705	0.0379803	-0.0948471	0.00103425
BBS4		grey	grey	-0.0599242	-0.0340532	-0.0323666	-0.0641968	-0.0555621	0.0727904	0.0604244	0.029948	-0.0614768	0.0131536
BBS5		grey	grey	-0.0531601	-0.00594967	-0.0263447	-0.0502557	-0.0555565	0.0418368	0.0357727	0.026004	-0.0675466	0.00613961
BBS7		grey	grey	-0.0490264	-0.0278028	-0.053007	-0.0572374	-0.0309278	0.0322995	-0.00367415	0.0340497	-0.0630441	0.0600639
BBS9		grey	grey	-0.0998026	-0.00821819	0.0066055	-0.0582197	-0.0484023	0.115671	0.0769758	0.000840311	-0.176109	-0.0370788
BBX	bobby sox homolog (Drosophila)	grey	grey	-0.119675	-0.0438895	-0.0419473	-0.0957305	-0.09069	0.149523	0.0948457	0.0369232	-0.153764	0.0176347
BCAM		grey	grey	-0.0393291	0.0154665	-0.0431227	-0.0326005	-0.0094047	0.027955	-0.00240161	-0.0017321	-0.0547343	0.0342543
BCAP29		grey	grey	-0.0464639	-0.0169945	-0.0776067	-0.125228	-0.129275	0.051925	0.0404706	0.0772743	-0.100935	-0.00453341
BCAR1		grey	grey	-0.0361467	-0.0284381	-0.0564571	-0.0638407	-0.0620112	0.0327929	0.0114584	0.0536297	-0.0857377	0.0219407
BCAR3		grey	grey	-0.0617762	-0.0276122	-0.0306102	-0.0571737	-0.065136	0.0846868	0.0526674	0.0340918	-0.111566	0.00118253
BCAS3		grey	grey	0.00127453	0.0076359	-0.009209	-0.0362723	-0.0800456	0.0053335	-0.0310892	0.030575	-0.170776	-0.0544007
BCAT2		grey	grey	-0.0345692	-0.010399	-0.0129064	-0.0237007	-0.00738605	0.0555601	0.0199129	0.00616724	-0.0627905	0.0136512
BCCIP		grey	grey	-0.0426356	-0.0152039	-0.030008	-0.0443332	-0.0249036	0.0426264	0.00985216	0.025844	-0.0647779	0.0213319
BCKDHB		grey	grey	-0.0839532	-0.0536197	-0.0606263	-0.0759252	-0.0569089	0.116709	0.0460867	0.0283078	-0.127474	0.0524287
BCL2L13		grey	grey	-0.0532844	-0.036746	-0.0516089	-0.075646	-0.0737643	0.0478981	0.0323244	0.0523726	-0.0671969	0.0252261
BCL2L2-PABPN1		grey	grey	-0.0372733	-0.0162295	-0.0190026	-0.0325968	-0.0352535	0.0583359	0.0310528	0.0270596	-0.0648342	0.00082864
BCL6	B-cell CLL/lymphoma 6	grey	grey	-0.0708186	-0.0342884	-0.0553583	-0.0470294	-0.0510372	0.0277563	-0.016752	0.0456642	-0.0521752	0.0773343
BCL7A		grey	grey	-0.00613781	-0.0272821	-0.0409993	-0.0124312	-0.0158982	0.0469204	-0.0143456	0.0319403	-0.0817968	0.0327389
BCL7C		grey	grey	-0.0363378	-0.0433067	-0.00954066	-0.0334328	-0.0487605	0.0587401	0.0428315	0.0387461	-0.070455	-0.0117535
BCL9		grey	grey	-0.0476019	-0.0231904	-0.0214867	-0.0282217	-0.0134055	0.0528675	0.0133887	0.00912257	-0.0591145	0.0436578
BCL9L		grey	grey	-0.0307324	-0.0292467	-0.026682	-0.0210999	-0.0355233	0.0553851	0.0332448	0.0256793	-0.0660187	0.0161013
BCLAF1	BCL2 associated transcription factor 1	grey	grey	-0.0931103	-0.0533895	-0.0725168	-0.0954728	-0.0985943	0.0870184	0.0404817	0.0642306	-0.118809	0.048088
BCLAF3		grey	grey	-0.0454391	-0.0460762	-0.0438934	-0.0608358	-0.0537213	0.0562048	0.00884171	0.0345922	-0.0971653	0.0377511
BCO2		grey	grey	-0.0150439	-0.0247133	-0.0433575	-0.0662309	-0.0581881	0.0181102	0.0156513	0.0596952	-0.0460309	0.0233472
BCOR		grey	grey	-0.0239986	-0.0173368	-0.00557476	-0.0196517	-0.0375451	0.073101	0.0404056	0.0186097	-0.0811733	-0.0126212
BCORL1		grey	grey	-0.0107727	-0.0364708	-0.0331902	-0.0174569	-0.0365419	0.029165	0.00348258	0.0379987	-0.0492864	0.0236046
BCR		grey	grey	-0.0895374	-0.0272238	-0.0468304	-0.0723551	-0.0610958	0.0799314	0.0505067	0.0352131	-0.0903514	0.0292504
BDH2		grey	grey	-0.0333128	-0.0118585	-0.00604783	-0.027173	-0.0544977	0.0604823	0.0340993	0.0261566	-0.0894716	-0.0104209
BDNF-AS		grey	grey	-0.0321938	-0.00822408	-0.0240206	-0.0575872	-0.0469571	0.0387015	0.0164352	0.0400509	-0.065191	0.00517889
BDP1		grey	grey	-0.0687676	-0.0645408	-0.05945	-0.0833314	-0.114241	0.104506	0.0510139	0.0721786	-0.129536	0.0230059
BEND7		grey	grey	-0.0394632	-0.029098	-0.0436619	-0.0429203	-0.0459274	0.0525246	0.0060402	0.0258193	-0.0734696	0.0456971
BET1		grey	grey	-0.0634384	-0.00204272	-0.0219248	-0.0507949	-0.0295797	0.0683633	0.0383562	0.0182413	-0.0709326	0.022163
BFAR		grey	grey	-0.0552881	-0.0221643	-0.0280151	-0.0445781	-0.0582092	0.0492904	0.039677	0.0420918	-0.0663712	0.0081555
BHMT2		grey	grey	-0.0473762	-0.0156532	-0.029184	-0.0348412	-0.00938973	0.0537262	0.00364112	0.0168203	-0.0819084	0.0305013
BICD1		grey	grey	-0.0780625	-0.0423346	-0.0522561	-0.14413	-0.173294	0.0876918	0.10583	0.108625	-0.140876	-0.0367182
BICD2		grey	grey	-0.034452	-0.0209027	-0.0311585	-0.0397424	-0.0494138	0.0368099	0.0174569	0.0383975	-0.0576219	0.0158285
BICRAL		grey	grey	-0.0905589	-0.062562	-0.0569115	-0.0714179	-0.0603735	0.115752	0.047037	0.0506058	-0.119721	0.0517691
BIN3		grey	grey	-0.0528392	0.00696871	-0.0398562	-0.073459	-0.0724018	0.0214225	0.0242592	0.0409746	-0.0753155	0.006574
BIRC2		grey	grey	-0.0594928	-0.0250443	-0.0471189	-0.0619781	-0.0734013	0.0551798	0.0307081	0.0410333	-0.0762681	0.0240644
BIRC6		grey	grey	-0.0543779	-0.00128234	-0.0469729	-0.0867081	-0.111937	0.0554599	-0.00575348	0.0485569	-0.194353	-0.024218
BIVM		grey	grey	-0.046429	-0.0256799	-0.0274132	-0.0475495	-0.0482317	0.0604557	0.0371435	0.0353065	-0.0706696	0.0158685
BLCAP		grey	grey	-0.0508259	-0.0198788	-0.0220113	-0.0440529	-0.0595444	0.0674522	0.0576337	0.0406805	-0.0842701	-0.0172808
BLMH		grey	grey	-0.0269827	-0.0203104	-0.0329441	-0.0457847	-0.0507392	0.0463944	0.0108912	0.0349622	-0.0696036	0.0219007
BLOC1S5		grey	grey	-0.0262819	-0.0161116	-0.0289954	-0.0467525	-0.0537638	0.0271709	0.0179389	0.0357921	-0.0568008	0.0190378
BLOC1S6		grey	grey	-0.0396086	-0.0161673	-0.038996	-0.0415594	-0.0318146	0.0361888	0.0119024	0.0193948	-0.0589237	0.0227766
BLVRA		grey	grey	-0.0267158	-0.0198101	-0.0302984	-0.0246339	-0.0333819	0.0372883	0.0149058	0.0206521	-0.0663594	0.0109724
BLVRB		grey	grey	-0.0370998	-0.015111	-0.0253263	-0.0310187	-0.0295276	0.0580178	0.0299175	0.018695	-0.0487841	0.0159509
BLZF1		grey	grey	-0.056986	-0.0129644	-0.0454957	-0.0754976	-0.0792872	0.0438911	0.0428812	0.0421873	-0.0874278	0.00808112
BMERB1		grey	grey	-0.0762583	-0.0259498	-0.0509328	-0.0822381	-0.0750593	0.0904454	0.0443416	0.0435919	-0.13058	0.0140524
BMP2K		grey	grey	-0.0770032	-0.0444883	-0.0450791	-0.0900359	-0.102824	0.102313	0.0906628	0.0569689	-0.0933745	-0.000248664
BMPR2		grey	grey	-0.0498558	-0.0327607	-0.0281434	-0.0628952	-0.0672675	0.0366919	-0.0209753	0.0247115	-0.175698	-0.00955821
BMS1		grey	grey	-0.044055	-0.0322788	-0.0394269	-0.0528267	-0.0560809	0.0469147	0.0215528	0.0406862	-0.0659046	0.0251447
BMT2		grey	grey	-0.0540106	-0.0338816	-0.0506562	-0.0572725	-0.052121	0.0711693	0.0149335	0.0245083	-0.0923584	0.0416814
BNC2	basonuclin 2	grey	grey	-0.0632125	-0.0476492	-0.098526	-0.0606078	-0.0831932	0.103349	0.0412133	0.0635254	-0.0700626	0.0946659
BNIP2		grey	grey	-0.0432577	-0.0186953	-0.0427193	-0.0432648	-0.0598891	0.0371246	0.0128119	0.0421446	-0.0546292	0.0300621
BNIP3L		grey	grey	-0.0880725	-0.0442313	-0.0217184	-0.0574586	-0.0509841	0.141055	0.0849479	0.0274917	-0.127692	0.00519792
BOD1L1		grey	grey	-0.0616201	-0.0626774	-0.069896	-0.0618608	-0.0833096	0.0755707	0.0148023	0.0610429	-0.121985	0.0442483
BORCS5		grey	grey	-0.0580344	-0.025117	-0.046619	-0.0639956	-0.0671976	0.0760463	0.048321	0.0338174	-0.0788254	0.0216471
BPNT1		grey	grey	-0.0544939	-0.0264348	-0.0296802	-0.0523093	-0.0301118	0.0549775	0.0365236	0.028409	-0.0540311	0.0149663
BPTF	bromodomain PHD finger transcription factor	grey	grey	-0.0768804	-0.0533683	-0.0530294	-0.075309	-0.0928533	0.109746	0.0263081	0.0578642	-0.214996	0.00718833
BRAF		grey	grey	-0.0835585	-0.0347932	-0.0856451	-0.102878	-0.085571	0.0683347	-0.0162917	0.0570875	-0.189128	0.0796891
BRAP		grey	grey	-0.0357481	-0.0130476	-0.034934	-0.0454483	-0.0351207	0.0392977	0.00667943	0.0360536	-0.0463549	0.0334896
BRCC3		grey	grey	-0.0436067	-0.013351	-0.0199042	-0.0353127	-0.0285045	0.0600775	0.0261204	0.00762461	-0.0756097	0.00496818
BRD1		grey	grey	-0.037247	-0.0373207	-0.0433721	-0.0499776	-0.0579516	0.0363277	0.00976878	0.0493027	-0.080228	0.0236939
BRD2		grey	grey	-0.0363755	-0.00733679	-0.0466409	-0.0579229	-0.0712434	0.0450401	0.0199597	0.0525525	-0.0936273	0.013365
BRD4		grey	grey	-0.0511498	-0.0674886	-0.0698369	-0.0737293	-0.106996	0.0526406	-0.00341957	0.0972887	-0.124869	0.0556024
BRD7		grey	grey	-0.0606018	-0.0283261	-0.0577317	-0.0640334	-0.0516838	0.0497875	0.00324531	0.0361059	-0.0788145	0.0575961
BRD8		grey	grey	-0.0369331	-0.0158003	-0.0232581	-0.0503444	-0.0604802	0.0476796	0.0251282	0.0271083	-0.0881789	0.00189145
BRD9		grey	grey	-0.0344783	0.00249247	-0.0316823	-0.0433057	-0.0532136	0.0324057	0.0147068	0.0334331	-0.0845615	0.00339779
BRF1		grey	grey	-0.0149009	-0.0254615	-0.0220552	-0.0305417	-0.0329806	0.0341315	0.0145639	0.0310663	-0.0513652	0.0137626
BRI3		grey	grey	-0.0423662	-0.028577	-0.0307109	-0.0416107	-0.0298779	0.0558675	0.0250632	0.032615	-0.0685299	0.0191744
BRMS1L		grey	grey	-0.0232924	-0.014445	-0.0393389	-0.0382348	-0.0357237	0.00976029	-0.0165194	0.0330442	-0.0519249	0.0440412
BROX		grey	grey	-0.0407568	-0.010296	-0.0167351	-0.0405395	-0.0372455	0.0530248	0.0324878	0.0114731	-0.061772	0.00403786
BRWD1		grey	grey	-0.109508	-0.0621439	-0.0574176	-0.078755	-0.0825395	0.163627	0.0832243	0.0461173	-0.154994	0.0336101
BRWD3		grey	grey	-0.0931488	-0.0497108	-0.0580005	-0.0822689	-0.0455027	0.0832585	0.01671	0.0292455	-0.103661	0.0680345
BSDC1		grey	grey	-0.0496806	-0.0309392	-0.0653554	-0.0775747	-0.0704649	0.0479043	0.00773399	0.0580114	-0.0826233	0.0409646
BTAF1		grey	grey	-0.0855048	-0.0398704	-0.0892824	-0.112691	-0.112019	0.0526414	0.00869274	0.0831157	-0.127293	0.0595781
BTBD1		grey	grey	-0.0559329	-0.0166016	-0.0420959	-0.0673386	-0.0663288	0.0470402	0.0337368	0.0384611	-0.0780211	0.0282033
BTBD10		grey	grey	-0.0723458	-0.0340946	-0.0735744	-0.0920718	-0.0988535	0.0749974	0.0338517	0.0595467	-0.0991734	0.0497907
BTBD2		grey	grey	-0.0313321	-0.0227536	-0.0152579	-0.033954	-0.0416123	0.0568243	0.0290834	0.0279542	-0.0737579	0.00489861
BTBD3		grey	grey	-0.0459125	-0.0147882	-0.0386174	-0.0684606	-0.071636	0.05069	0.041259	0.0392239	-0.055578	0.0208672
BTBD7		grey	grey	-0.0582904	-0.0402084	-0.074811	-0.0815191	-0.0836453	0.0497062	0.0146132	0.0687791	-0.111457	0.0530985
BTBD8		grey	grey	-0.0610595	-0.0218386	-0.0150949	-0.0434343	-0.0319329	0.0689877	0.0508006	0.016794	-0.0629199	0.0100134
BTBD9		grey	grey	-0.0933125	-0.050037	-0.0557144	-0.108247	-0.128184	0.115465	0.0819091	0.0710344	-0.147236	0.000234243
BTD		grey	grey	-0.0601157	-0.00210956	-0.0196657	-0.0541257	-0.0392728	0.0697102	0.05189	0.0205607	-0.0608714	0.00898811
BTF3L4		grey	grey	-0.0474197	-0.0294497	-0.0379012	-0.0443384	-0.0483833	0.0538593	0.0201998	0.0359223	-0.0821367	0.022512
BTG3		grey	grey	-0.018455	-0.00963442	-0.062671	-0.0546019	-0.0550366	-0.00399383	-0.0278364	0.0439011	-0.0450738	0.0577458
BTN2A1		grey	grey	-0.0496146	-0.0232217	-0.0494184	-0.0493037	-0.0427828	0.0306326	0.003621	0.0337121	-0.0578528	0.0256572
BTRC		grey	grey	-0.0951752	-0.04137	-0.0647136	-0.111484	-0.107652	0.0957685	0.053941	0.061746	-0.121962	0.0337951
BUB3		grey	grey	-0.0402123	-0.00563021	-0.0321287	-0.0385495	-0.0300699	0.0397191	0.0211947	0.0258172	-0.0582317	0.0174499
BX284613.2		grey	grey	-0.0082688	0.00364506	0.00687286	-0.0419442	-0.0673199	0.021401	0.0351215	0.0418488	-0.0620875	-0.0452397
BZW1		grey	grey	-0.0368322	-0.00114737	-0.0237941	-0.0450338	-0.0641824	0.0334962	0.0377752	0.0355079	-0.0695803	-0.0113697
C11orf49		grey	grey	-0.0753365	-0.00868426	-0.025658	-0.094001	-0.113885	0.080707	0.0975522	0.0518379	-0.0999352	-0.0481792
C11orf54		grey	grey	-0.0548573	-0.00962664	-0.0245829	-0.0547991	-0.0485669	0.079048	0.0530818	0.0254809	-0.0949721	-0.00171301
C11orf58		grey	grey	-0.0637456	-0.0111739	-0.0668847	-0.0934767	-0.0844605	0.0760558	0.0296571	0.0599353	-0.123415	0.0291752
C11orf80		grey	grey	-0.0542504	-0.0130506	-0.0351894	-0.0636789	-0.0893147	0.0715646	0.066546	0.0491514	-0.104107	-0.0176029
C11orf96		grey	grey	-0.0370757	0.0288701	-0.0569789	-0.0286749	0.00716464	0.00440228	-0.0360741	0.00190845	-0.0336291	0.0699786
C12orf4		grey	grey	-0.0518629	-0.0114967	-0.0383705	-0.0699278	-0.047746	0.0466856	0.0274373	0.0352385	-0.0707302	0.034138
C12orf45		grey	grey	-0.0326348	0.0192799	-0.00891353	-0.021455	-0.0291763	0.0475079	0.0386606	0.014056	-0.051714	-0.00568051
C12orf65		grey	grey	-0.0343561	-0.00823605	-0.0127955	-0.0331715	-0.0405936	0.0510472	0.0342531	0.0114592	-0.0589859	0.00038222
C12orf73		grey	grey	-0.0473207	0.00655314	-0.0181658	-0.0463221	-0.0341717	0.0601006	0.0382318	0.00638004	-0.060911	0.00197181
C12orf75		grey	grey	-0.0260576	-0.0475882	-0.0464022	-0.0245445	-0.0292314	0.0864551	-0.0133419	0.0116192	-0.129096	0.0311915
C14orf132		grey	grey	-0.0257438	-0.0149316	-0.0556424	-0.0372265	-0.0370633	0.0206588	-0.0160837	0.0340946	-0.0622085	0.0569591
C15orf40		grey	grey	-0.0384446	-0.010322	-0.0111743	-0.0230992	-0.0344227	0.0558916	0.0342675	0.0142044	-0.0487339	0.00241526
C16orf58		grey	grey	-0.02419	-0.0099516	-0.0147869	-0.0279445	-0.0365399	0.0408145	0.0332792	0.0135458	-0.0640385	-0.0177981
C16orf70		grey	grey	-0.0296452	-0.0129784	-0.0209703	-0.0294885	-0.0288522	0.0320285	0.0145491	0.0185892	-0.0632525	0.0206811
C16orf72		grey	grey	-0.050584	-0.042139	-0.0455836	-0.0455666	-0.0602421	0.0522305	0.0277547	0.0429925	-0.0559006	0.0355602
C18orf25		grey	grey	-0.0530974	-0.027293	-0.0563359	-0.0576713	-0.0553959	0.0397911	0.00457161	0.0442343	-0.0615593	0.0527897
C19orf12		grey	grey	-0.0486356	-0.0302901	-0.0396597	-0.0489194	-0.0477063	0.0610557	0.0283545	0.0364408	-0.0751247	0.0115988
C19orf25		grey	grey	-0.0298682	0.0123291	-0.0260371	-0.0384813	-0.0353802	0.0303194	0.0130931	0.0146684	-0.0703684	0.0049557
C1D		grey	grey	-0.0444055	-0.0232092	-0.0405457	-0.0550096	-0.0500123	0.0405431	0.0311486	0.0288124	-0.0476615	0.0270323
C1GALT1		grey	grey	-0.0590768	-0.0180545	-0.0279332	-0.0703982	-0.0754042	0.0639811	0.0632245	0.0359521	-0.0598708	0.00620572
C1orf112		grey	grey	-0.032687	-0.0138187	-0.028078	-0.0431296	-0.0366409	0.0425064	0.0192272	0.0250988	-0.0490261	0.0190973
C1orf159		grey	grey	-0.0340977	-0.0231827	-0.0220514	-0.0333194	-0.0291394	0.0300982	0.00363057	0.0263184	-0.0542599	0.011684
C1orf43		grey	grey	-0.0563971	-0.0188068	-0.0412788	-0.0475136	-0.0427588	0.0538499	0.020803	0.0355306	-0.0712318	0.028881
C1orf52		grey	grey	-0.0366121	-0.0187118	-0.0440987	-0.0616219	-0.0614231	0.0379333	0.0256716	0.0468285	-0.0727367	0.0196061
C1orf54		grey	grey	-0.0374594	0.00835954	-0.00949008	-0.0319532	-0.0322063	0.0478436	0.0415419	0.00390998	-0.0570289	-0.0135459
C1QTNF2		grey	grey	-0.0238701	-0.0131389	-0.0172498	-0.0125729	-0.0214741	0.0391575	0.0141426	0.00494632	-0.042667	0.0196142
C1R		grey	grey	-0.0582889	0.0246417	-0.00332667	-0.0393269	-0.0382081	0.0524606	0.0561572	0.00607118	-0.050416	-0.0176724
C1RL		grey	grey	-0.082202	0.00810391	-0.000899898	-0.0539409	-0.0411583	0.0932366	0.0826047	0.00206796	-0.0695187	-0.0143107
C1S		grey	grey	-0.0851533	0.0287194	-0.0214438	-0.0646592	-0.052861	0.0843825	0.0738976	0.0128405	-0.0863467	-0.00151356
C20orf194	chromosome 20 open reading frame 194	grey	grey	-0.0575592	-0.04559	-0.0494983	-0.0778347	-0.101686	0.0907521	0.0102469	0.0626493	-0.223316	0.0129303
C21orf62-AS1		grey	grey	-0.0636186	-0.0255176	-0.000819656	-0.0539627	-0.0302366	0.0819377	0.0712353	0.0101215	-0.0573702	-0.0139538
C2CD3		grey	grey	-0.0535063	-0.0208069	-0.0379275	-0.0798415	-0.0867849	0.0564879	0.0545441	0.0495467	-0.0705464	0.0101777
C2CD5		grey	grey	-0.110751	-0.0490158	-0.0621112	-0.0773786	-0.0656742	0.120633	0.0541379	0.0341721	-0.116969	0.061494
C2CD6		grey	grey	-0.0751366	-0.00936561	0.00952677	-0.0702296	-0.0576769	0.087221	0.0983007	0.0122694	-0.0683095	-0.0668102
C2orf27A		grey	grey	-0.00617459	-0.0201868	0.00970164	-0.0617717	-0.137718	0.0700076	0.126717	0.0652151	-0.0943126	-0.107794
C2orf42		grey	grey	-0.0365652	-0.026771	-0.0260295	-0.0390727	-0.0488266	0.0451616	0.0253276	0.0254237	-0.0558826	0.00765213
C2orf68		grey	grey	-0.031483	-0.00507653	-0.0272333	-0.0305654	-0.041624	0.050974	0.0252381	0.0244812	-0.0641947	0.00174116
C2orf76		grey	grey	-0.0337024	-0.0181475	-0.0326134	-0.038791	-0.0324874	0.0417282	0.0109428	0.0162562	-0.0372886	0.0256719
C2orf88		grey	grey	-0.0295416	0.0569128	-0.012834	-0.0190337	-0.0339368	0.0360327	0.0390644	0.0224119	-0.0447901	0.000474103
C3orf35		grey	grey	-0.047874	-0.0205547	-0.0189295	-0.0325462	-0.0130667	0.0582896	0.0216862	0.0123535	-0.0546845	0.0219253
C3orf38		grey	grey	-0.0541621	-0.0116364	-0.0193684	-0.0420925	-0.0475467	0.0537762	0.037056	0.0264232	-0.0561153	0.00534889
C4orf33		grey	grey	-0.0361604	0.00999899	-0.0188783	-0.0441662	-0.0409641	0.0328808	0.0522644	0.013603	-0.0466696	-0.0195454
C4orf47		grey	grey	-0.060791	0.0173259	0.0103213	-0.0628167	-0.0559031	0.0481074	0.100627	0.00668154	-0.0529926	-0.0735155
C5		grey	grey	-0.0629997	-0.0292945	-0.0267345	-0.0459528	-0.0333757	0.0733337	0.0561235	0.013334	-0.050307	0.0113845
C5AR1		grey	grey	-0.000787989	-0.0390373	-0.0434918	-0.0282603	-0.0494666	0.0223465	-0.0149393	0.0506139	-0.0681503	0.0407209
C5orf15		grey	grey	-0.0333454	0.0115438	-0.0206073	-0.0514133	-0.0516768	0.0304515	0.0298888	0.0258985	-0.0569088	0.00648087
C5orf22		grey	grey	-0.0392651	-0.0179558	-0.0394147	-0.0517592	-0.03877	0.0398297	0.0213279	0.0322641	-0.0509091	0.02468
C5orf24		grey	grey	-0.022252	0.0030689	-0.053607	-0.0509976	-0.0444862	0.0135922	-0.0205889	0.0407808	-0.0643666	0.0463456
C5orf46		grey	grey	0.0257055	0.0050865	-0.0545192	-0.0751292	-0.113452	-0.0301684	0.0101189	0.0825653	-0.0462009	-0.0390802
C5orf56		grey	grey	-0.0629889	-0.0305115	-0.0317928	-0.0645013	-0.090971	0.0987962	0.0637007	0.046473	-0.11111	0.00759376
C6orf62		grey	grey	-0.0684914	-0.0325307	-0.0480507	-0.0828864	-0.089528	0.0702393	0.051587	0.0522863	-0.0940009	0.0119847
C6orf89		grey	grey	-0.0541631	-0.0316282	-0.0404632	-0.0653907	-0.0524214	0.0597417	0.0341651	0.0329205	-0.0728691	0.0292624
C7orf50		grey	grey	-0.0585057	-0.0203487	-0.0145431	-0.0428058	-0.0434792	0.0533386	0.0497073	0.0191465	-0.0618929	-0.00526363
C8orf76		grey	grey	-0.0431016	-0.0199054	-0.0215554	-0.0404981	-0.0446065	0.0418375	0.0259185	0.0207704	-0.05086	0.00887821
C9orf147		grey	grey	-0.0252902	0.0363256	-0.0314611	-0.0332596	0.00492775	0.0130972	-0.00246671	-0.00402147	-0.0476037	0.0137547
C9orf72		grey	grey	-0.0351921	-0.0145829	-0.0429125	-0.0387421	-0.0104097	0.0364683	-0.0109785	0.0174714	-0.0633336	0.0518135
C9orf85		grey	grey	-0.055117	-0.0254718	-0.0741502	-0.0776746	-0.0677908	0.0357109	-0.00348041	0.0596841	-0.0817621	0.0470659
CA5B		grey	grey	-0.0650634	-0.014014	-0.0282846	-0.0841221	-0.0810347	0.0692747	0.0528203	0.0381667	-0.108092	-0.00439137
CAAP1		grey	grey	-0.0483573	-0.02633	-0.056808	-0.06676	-0.0487435	0.0498227	0.00497527	0.0348216	-0.0894142	0.0473949
CAB39		grey	grey	-0.0705591	-0.0446387	-0.111906	-0.110062	-0.0888351	0.0159576	-0.0288444	0.0797403	-0.0984124	0.10649
CAB39L		grey	grey	-0.0804395	-0.017752	-0.0395235	-0.0773967	-0.0683572	0.0583924	0.0224354	0.0349664	-0.0929601	0.0371545
CABIN1		grey	grey	-0.0803656	-0.0141253	-0.0177655	-0.0748793	-0.0830936	0.0886224	0.0895832	0.0312119	-0.108606	-0.0393222
CABLES1		grey	grey	-0.00696434	-0.0434687	-0.0361174	-0.0574336	-0.0925382	0.0708654	0.0502966	0.0653636	-0.0918836	0.00107147
CACHD1		grey	grey	-0.0539299	-0.0218089	0.0261572	-0.0560308	-0.0893271	0.099801	0.12812	0.0419177	-0.0755451	-0.0924303
CACNA1C		grey	grey	-0.0506602	-0.00750755	-0.0709509	-0.0279959	-0.0475296	0.0622373	-0.0992287	0.0376415	-0.306932	0.0660283
CACNA2D1		grey	grey	-0.0503035	-0.00820785	-0.0433135	-0.0526397	-0.0343682	0.0322755	-0.0466295	0.0145803	-0.149221	0.0618582
CACUL1		grey	grey	-0.0649753	-0.0333184	-0.0540167	-0.0810144	-0.0953834	0.0809846	0.0442597	0.0577758	-0.110477	0.0232998
CALCOCO1		grey	grey	-0.0167141	0.0249583	-0.065745	-0.0544888	-0.0513495	0.0324185	-0.0081825	0.0467967	-0.114622	0.0366502
CALCOCO2		grey	grey	-0.0566092	-0.0319814	-0.0392826	-0.0574756	-0.0743377	0.0649451	0.0254213	0.0528503	-0.0887548	0.0308748
CALD1		grey	grey	-0.0588318	0.048473	-0.0616951	-0.132712	-0.0945535	0.0431561	-0.0356359	0.0340737	-0.275754	-0.0380399
CALM1		grey	grey	-0.0329047	-0.00978234	-0.0726215	-0.0648315	-0.0958125	0.0178203	-0.0101759	0.0790788	-0.0935015	0.0213735
CALM2		grey	grey	-0.0604365	-0.0106039	-0.0703394	-0.105401	-0.113677	0.0298364	0.021774	0.0768731	-0.0924659	0.0240762
CALU		grey	grey	-0.0762549	0.00185819	-0.0730911	-0.123512	-0.148736	0.0464895	0.0710932	0.0956405	-0.105535	-0.00534836
CAMK2D		grey	grey	-0.00590603	0.0116428	-0.0471226	-0.0450897	-0.052551	-0.00381455	-0.0866067	0.015296	-0.164927	0.0132571
CAMK2G		grey	grey	-0.0804714	-0.0415168	-0.0941023	-0.0230252	-0.0102039	0.103724	-0.0431876	0.0278111	-0.133344	0.121565
CAMKK2		grey	grey	-0.0486913	-0.0305345	-0.0182492	-0.0453439	-0.0679887	0.0539667	0.0543532	0.043658	-0.073523	-0.0184004
CAMSAP1		grey	grey	-0.0283984	-0.0167136	-0.0178188	-0.0234193	-0.0462525	0.0509134	0.0324738	0.0189285	-0.0721461	-0.00108816
CAMSAP2		grey	grey	-0.108694	-0.0571189	-0.0652219	-0.0996134	-0.0960098	0.122705	0.061206	0.0597116	-0.11872	0.0543142
CAMTA1	calmodulin binding transcription activator 1	grey	grey	-0.0822648	-0.0809407	-0.12241	-0.101135	-0.0968377	0.0814841	-0.0125692	0.0929621	-0.120591	0.114117
CAND1		grey	grey	-0.0805784	-0.0378928	-0.0733474	-0.0868343	-0.0819881	0.0734559	0.025897	0.0475214	-0.108155	0.0538596
CAND2		grey	grey	-0.0107952	-0.0340707	-0.0764786	-0.0450206	-0.0460038	0.0167767	-0.026964	0.0506647	-0.0631448	0.0651518
CANX		grey	grey	-0.0505644	0.0110241	-0.0255945	-0.0532144	-0.072663	0.0491473	0.0434157	0.0331887	-0.0775241	-0.0138174
CAP1		grey	grey	-0.0620605	-0.0244114	-0.0787913	-0.0792772	-0.0904204	0.0529189	0.0195677	0.06925	-0.0691736	0.0455781
CAP2		grey	grey	-0.0654687	-0.0197451	-0.0651856	-0.111586	-0.127052	0.0555889	0.0431755	0.0767754	-0.126946	-0.0174259
CAPN1		grey	grey	-0.0357779	-0.027575	-0.027688	-0.0293678	-0.0408882	0.0534011	0.0252422	0.0195999	-0.0602032	0.0204777
CAPN2		grey	grey	-0.0121433	-0.0339582	-0.0962448	-0.07445	-0.122433	0.00895942	-0.0303697	0.104176	-0.0979333	0.0745405
CAPN3		grey	grey	-0.037874	-0.0328344	-0.0175382	-0.0428321	-0.0427795	0.0516683	0.0347952	0.0361699	-0.0516944	0.0100047
CAPN7		grey	grey	-0.0946431	-0.0323678	-0.0791911	-0.104515	-0.107778	0.108328	0.042743	0.0684759	-0.157923	0.0445159
CAPNS1		grey	grey	-0.0414535	0.00667007	-0.0231603	-0.0398732	-0.0511018	0.0355266	0.0221404	0.0181423	-0.056844	0.00411552
CAPRIN1		grey	grey	-0.0588795	-0.0251845	-0.0430695	-0.0563607	-0.0734077	0.0758935	0.0439445	0.0498998	-0.0837237	0.0174063
[truncated: 5,205 more rows]
