# Supplementary material for: Single‐Nucleus Multiomic Analyses Identifies Gene Regulatory Dynamics of Phenotypic Modulation in Human Aneurysmal Aortic Root
Source: Adv Sci (Weinh). 2024 Mar 29;11(22):2400444. doi: 10.1002/advs.202400444 (PMC11165511; doi:10.1002/advs.202400444)
Supplement: Supplementary file 15 — Supplemental Table 14 [file ADVS-11-2400444-s003.xlsx]

## Sheet: regulonMeanActivity
Table S14. The mean activity score of regulons in each VSMC subcluster and condition.
VSMC1	VSMC2	VSMC3	MFS	CTRL	regulonID	averageRegActivity_log2FC	TF	targetNum	pValue	adj.Pvalue
0.0906685	0.159129	0.21016	0.146351	0.088789	RUNX1_extended (12g)	0.720978	RUNX1	12	0	0
0.0111396	0.0167587	0.072096	0.0210632	0.0145479	RUNX2_extended (20g)	0.533917	RUNX2	20	0	0
0.0626439	0.0866663	0.151808	0.0853939	0.0668927	TCF4_extended (49g)	0.352284	TCF4	49	0	0
0.00679863	0.00695226	0.00702744	0.00771415	0.00604935	KLF3 (20g)	0.350726	KLF3	20	0	0
0.0680902	0.0826307	0.11807	0.0845204	0.0675092	TWIST1 (145g)	0.324215	TWIST1	145	0	0
0.0169319	0.0197412	0.0241014	0.0203014	0.0162211	RFX7 (39g)	0.323705	RFX7	39	0	0
0.0773678	0.0909108	0.095898	0.0914882	0.0732402	BRCA1_extended (117g)	0.320949	BRCA1	117	0	0
0.0101455	0.0102118	0.0111575	0.0106007	0.00991899	KLF3_extended (83g)	0.0958916	KLF3	83	0	0
0.322879	0.300353	0.173608	0.315104	0.295238	BACH2_extended (21g)	0.0939452	BACH2	21	0	0
0.102816	0.0873189	0.081632	0.099606	0.0954473	SOX6 (81g)	0.0615291	SOX6	81	0	0
0.102659	0.0961326	0.135836	0.106329	0.101913	PBX1 (26g)	0.0611972	PBX1	26	0	0
0.102265	0.0986264	0.114729	0.10455	0.100615	ZNF148_extended (16g)	0.0553531	ZNF148	16	0	0
0.111634	0.102091	0.0997202	0.110555	0.106448	SOX5 (90g)	0.0546182	SOX5	90	0	0
0.314978	0.317085	0.316173	0.321708	0.309819	CREB1_extended (1286g)	0.0543286	CREB1	1286	0	0
0.110038	0.102486	0.103171	0.109793	0.105794	SOX5_extended (141g)	0.0535326	SOX5	141	0	0
0.0855083	0.0836387	0.0785196	0.0860961	0.0829664	ZNF384 (316g)	0.0534205	ZNF384	316	0	0
0.00882534	0.00933769	0.0105139	0.00925459	0.00893254	E2F3 (57g)	0.0510996	E2F3	57	0	0
0.425561	0.437076	0.445435	0.436621	0.423625	KDM5B_extended (2258g)	0.0435948	KDM5B	2258	0	0
0.0293771	0.0275356	0.0394285	0.0302744	0.0294112	PHF21A (12g)	0.0417329	PHF21A	12	0	0
0.15874	0.140998	0.130815	0.154525	0.150194	FOXP2_extended (130g)	0.0410183	FOXP2	130	0	0
0.453962	0.453827	0.456366	0.460515	0.448184	CHD2 (1989g)	0.0391592	CHD2	1989	0	0
0.0275424	0.0293716	0.0272334	0.0283105	0.0275781	E2F3_extended (204g)	0.0378135	E2F3	204	0	0
0.166178	0.160146	0.134517	0.164127	0.160139	MEF2D_extended (350g)	0.0354863	MEF2D	350	0	0
0.00422383	0.00428347	0.00586214	0.00443476	0.00432733	RARG_extended (28g)	0.0353771	RARG	28	0	0
0.0290411	0.0312908	0.0518396	0.0319227	0.0311563	RFX3_extended (196g)	0.0350603	RFX3	196	0	0
0.611328	0.614255	0.612485	0.619594	0.605088	CHD2_extended (2674g)	0.0341782	CHD2	2674	0	0
0.0833353	0.0907218	0.0903964	0.0866572	0.0846652	TAF7_extended (287g)	0.0335511	TAF7	287	0	0
0.0770756	0.0738606	0.0860233	0.0780343	0.0762632	BPTF (137g)	0.0331222	BPTF	137	0	0
0.0441215	0.0512685	0.0452629	0.0463831	0.0453453	RELB (117g)	0.0326448	RELB	117	0	0
0.157686	0.161838	0.16517	0.15915	0.159399	ZNF274_extended (715g)	-0.00225181	ZNF274	715	0	0
0.528051	0.525268	0.527841	0.526538	0.528204	BCLAF1_extended (3199g)	-0.00455674	BCLAF1	3199	0	0
0.115942	0.115906	0.115155	0.115476	0.11623	RCOR1_extended (411g)	-0.00939741	RCOR1	411	0	0
0.22944	0.21883	0.200324	0.223558	0.225391	SP4_extended (613g)	-0.0117801	SP4	613	0	0
0.75734	0.738845	0.707529	0.745307	0.752102	TAF1_extended (3741g)	-0.0130933	TAF1	3741	0	0
0.0152835	0.0139299	0.0108994	0.0145013	0.0146845	NR1D2_extended (17g)	-0.0181136	NR1D2	17	0	0
0.0673672	0.0662705	0.0570827	0.0657832	0.0666424	ELF2_extended (54g)	-0.0187222	ELF2	54	0	0
0.485892	0.489616	0.458737	0.480973	0.48758	PHF8_extended (2131g)	-0.0196813	PHF8	2131	0	0
0.0445114	0.0411612	0.0442823	0.0433243	0.0441076	KLF12_extended (17g)	-0.0258509	KLF12	17	0	0
0.556841	0.536232	0.493162	0.540013	0.552829	SREBF2_extended (2294g)	-0.0338403	SREBF2	2294	0	0
0.117839	0.113355	0.117809	0.115291	0.118242	KDM5A (683g)	-0.0364639	KDM5A	683	0	0
0.0647406	0.0625318	0.0624591	0.0629959	0.0650162	SMAD1_extended (111g)	-0.0455398	SMAD1	111	0	0
0.14228	0.13376	0.13896	0.137713	0.142241	MECOM (24g)	-0.0466736	MECOM	24	0	0
0.00902541	0.00796175	0.00856809	0.00856517	0.00891065	ZBTB7A (60g)	-0.0570499	ZBTB7A	60	0	0
0.229365	0.202122	0.151133	0.210895	0.221532	FOXN3_extended (336g)	-0.0709947	FOXN3	336	0	0
0.291928	0.271969	0.224609	0.273134	0.289431	FOSL2_extended (971g)	-0.0836106	FOSL2	971	0	0
0.182144	0.191818	0.217043	0.196879	0.178479	TEF (497g)	0.141551	TEF	497	1.66494e-306	9.04861e-306
0.110594	0.109441	0.107378	0.109836	0.110256	RXRA_extended (366g)	-0.00550722	RXRA	366	3.15151e-300	1.67634e-299
0.0166881	0.0193911	0.023695	0.0199405	0.0160126	RFX7_extended (40g)	0.316495	RFX7	40	2.86894e-293	1.49424e-292
0.0476324	0.0497044	0.059292	0.0511941	0.0471693	NFE2L1_extended (46g)	0.118131	NFE2L1	46	1.67327e-291	8.5371e-291
0.236103	0.244768	0.242787	0.248783	0.229191	FOXP1 (73g)	0.118337	FOXP1	73	1.02091e-290	5.10453e-290
0.153959	0.169324	0.205797	0.176618	0.148233	TBL1XR1 (26g)	0.252763	TBL1XR1	26	2.12564e-287	1.04198e-286
0.21741	0.216918	0.208986	0.215014	0.218022	PHF8 (880g)	-0.0200424	PHF8	880	1.14631e-285	5.51109e-285
0.384683	0.386236	0.387164	0.382405	0.387911	ELF1_extended (1797g)	-0.0206226	ELF1	1797	5.48929e-282	2.58929e-281
0.694988	0.674362	0.635085	0.680703	0.689225	MXI1_extended (3101g)	-0.0179496	MXI1	3101	7.04382e-282	3.26103e-281
0.0838593	0.0847846	0.0748271	0.0842641	0.0823762	GMEB2 (175g)	0.0326904	GMEB2	175	1.50283e-281	6.83104e-281
0.0216237	0.0266745	0.0231928	0.0244466	0.0214723	KLF13_extended (31g)	0.187158	KLF13	31	1.21596e-268	5.4284e-268
0.221713	0.232706	0.267973	0.239775	0.217424	TEF_extended (697g)	0.141169	TEF	697	3.88991e-262	1.7061e-261
0.00946256	0.00992043	0.0283941	0.0110907	0.0113126	RARB (15g)	-0.0285812	RARB	15	2.16965e-261	9.35195e-261
0.0195868	0.0311762	0.0410089	0.0254731	0.0227752	ELK3 (17g)	0.161513	ELK3	17	1.06694e-258	4.52092e-258
0.00923375	0.00849466	0.0124159	0.0103985	0.00835322	HEY2_extended (15g)	0.31597	HEY2	15	7.15766e-251	2.98236e-250
0.0664703	0.0643325	0.0647268	0.0648734	0.0667293	SMAD1 (105g)	-0.0406919	SMAD1	105	4.1849e-245	1.71512e-244
0.042912	0.0423987	0.0300698	0.0414228	0.0419272	RFX2_extended (42g)	-0.0174633	RFX2	42	7.99572e-237	3.22408e-236
0.0560228	0.0656446	0.0664904	0.0628029	0.0556764	XBP1 (306g)	0.173766	XBP1	306	2.18799e-228	8.68251e-228
0.333518	0.33424	0.328847	0.33456	0.332081	ETV6_extended (1551g)	0.0107317	ETV6	1551	5.17714e-224	2.02232e-223
0.287968	0.292138	0.305293	0.29648	0.284752	MAX_extended (1423g)	0.0582323	MAX	1423	5.42289e-222	2.08573e-221
0.167036	0.156619	0.144322	0.160819	0.164457	CUX1 (455g)	-0.0322711	CUX1	455	2.24135e-213	8.48996e-213
0.020128	0.0211663	0.018599	0.021988	0.0185916	NFIX_extended (52g)	0.242069	NFIX	52	4.96423e-213	1.85233e-212
0.3755	0.369149	0.342307	0.375358	0.367281	HDAC2_extended (1461g)	0.0313828	HDAC2	1461	2.78125e-210	1.02252e-209
0.573324	0.581285	0.577074	0.577635	0.573428	SMARCA4_extended (2675g)	0.0105469	SMARCA4	2675	1.83493e-207	6.6483e-207
0.242897	0.252021	0.249863	0.254064	0.237647	AHR_extended (1024g)	0.0963698	AHR	1024	1.26415e-188	4.51483e-188
0.0185864	0.0212941	0.0227793	0.0211104	0.0181223	NFIC_extended (43g)	0.220186	NFIC	43	2.87214e-187	1.01132e-186
0.0666968	0.0832575	0.0989237	0.0854509	0.061862	GATA6 (20g)	0.466043	GATA6	20	3.45265e-187	1.19884e-186
0.0197638	0.0223639	0.0626384	0.0249291	0.0232611	GLI2_extended (16g)	0.0999101	GLI2	16	3.71239e-181	1.27137e-180
0.0288852	0.0422351	0.0444678	0.0353602	0.031321	JUNB (198g)	0.174995	JUNB	198	2.11364e-178	7.14068e-178
0.0509975	0.04752	0.0512617	0.0485193	0.0518262	BDP1_extended (426g)	-0.0951231	BDP1	426	3.08551e-172	1.0285e-171
0.00935052	0.00851296	0.00907149	0.00882948	0.00942191	NFKB1 (12g)	-0.0936918	NFKB1	12	3.58075e-172	1.17788e-171
0.148761	0.169855	0.18841	0.16581	0.148757	PML_extended (745g)	0.156578	PML	745	1.94675e-171	6.32062e-171
0.108645	0.108127	0.103858	0.109943	0.106403	ZNF384_extended (421g)	0.0472199	ZNF384	421	7.18322e-167	2.30231e-166
0.0801721	0.104896	0.127744	0.0970881	0.0832161	TEAD1_extended (216g)	0.222432	TEAD1	216	9.55329e-165	3.02319e-164
0.0603015	0.0639323	0.0655435	0.0659505	0.0575001	BRCA1 (52g)	0.197821	BRCA1	52	1.35588e-162	4.23712e-162
0.0178032	0.0185136	0.02108	0.0175957	0.0188583	FOXJ3_extended (17g)	-0.09998	FOXJ3	17	7.47402e-160	2.3068e-159
0.0407239	0.0532747	0.0754972	0.0534554	0.0401765	NR2F2_extended (81g)	0.411985	NR2F2	81	7.28737e-154	2.22176e-153
0.588443	0.589831	0.580691	0.597897	0.578925	YY1_extended (2834g)	0.0465196	YY1	2834	8.23196e-139	2.47951e-138
0.381222	0.391644	0.399218	0.39478	0.376157	ZBTB7A_extended (1729g)	0.0697136	ZBTB7A	1729	3.36989e-136	1.00294e-135
0.0293978	0.0313939	0.049099	0.0322314	0.0309278	RFX3 (148g)	0.0595643	RFX3	148	1.20235e-132	3.53631e-132
0.00889957	0.00926526	0.019725	0.0107199	0.00917246	HLF_extended (29g)	0.224913	HLF	29	1.0104e-130	2.93721e-130
0.197414	0.203451	0.225704	0.207289	0.195583	NFIB (18g)	0.0838594	NFIB	18	1.27657e-127	3.66831e-127
0.083505	0.0861976	0.0968809	0.0881352	0.0826043	TCF12_extended (73g)	0.0935017	TCF12	73	7.26333e-122	2.06345e-121
0.0343665	0.0508459	0.0604081	0.0431053	0.0378159	TCF7L1 (11g)	0.188873	TCF7L1	11	4.51286e-119	1.26766e-118
0.154963	0.142912	0.135157	0.15495	0.146356	FOXP2 (101g)	0.0823238	FOXP2	101	8.70048e-114	2.4168e-113
0.142663	0.158577	0.140563	0.157071	0.135856	FOS_extended (506g)	0.209344	FOS	506	1.67815e-110	4.61029e-110
0.029413	0.0459786	0.0452649	0.0394862	0.0299478	BACH1_extended (51g)	0.398896	BACH1	51	6.23073e-105	1.69313e-104
0.0306841	0.0304361	0.0763563	0.0346053	0.0345584	PKNOX2 (20g)	0.00195581	PKNOX2	20	4.7271e-104	1.27073e-103
0.013789	0.0182593	0.0249814	0.0173804	0.0142753	STAT1 (230g)	0.283944	STAT1	230	1.94383e-102	5.16976e-102
0.00488902	0.00400255	0.00441941	0.00396796	0.00528064	SP4 (28g)	-0.412317	SP4	28	1.85064e-101	4.8701e-101
0.103668	0.106523	0.100383	0.0854044	0.121434	FOXO3_extended (51g)	-0.507792	FOXO3	51	3.92507e-101	1.02215e-100
0.00328786	0.00325688	0.00355578	0.00272247	0.00384721	IRF3_extended (15g)	-0.498898	IRF3	15	3.13463e-98	8.07895e-98
0.0316939	0.0400874	0.0330646	0.0363806	0.0312394	KLF13 (19g)	0.219801	KLF13	19	1.389e-94	3.54338e-94
0.345151	0.350701	0.335442	0.354441	0.337291	ETS1_extended (1547g)	0.071552	ETS1	1547	1.34295e-92	3.3913e-92
0.193058	0.190205	0.18385	0.193133	0.19019	YY1 (796g)	0.0221473	YY1	796	2.68336e-89	6.70839e-89
0.150942	0.155169	0.156276	0.16113	0.144178	PRDM6 (204g)	0.160373	PRDM6	204	8.42745e-88	2.086e-87
0.00725168	0.00623383	0.00678794	0.00595216	0.00793999	NFYC_extended (37g)	-0.415724	NFYC	37	8.87279e-84	2.1747e-83
0.0835943	0.0791203	0.062023	0.0813295	0.0801295	MAFG_extended (117g)	0.0214441	MAFG	117	1.08106e-83	2.62392e-83
0.180653	0.182491	0.200867	0.187507	0.178444	NFIB_extended (24g)	0.0714716	NFIB	24	5.37294e-81	1.29157e-80
0.0191682	0.0224904	0.0195696	0.0228867	0.017224	KLF10_extended (49g)	0.410086	KLF10	49	2.13665e-80	5.08727e-80
0.0858183	0.118727	0.104807	0.102583	0.0878208	TBX20_extended (38g)	0.224151	TBX20	38	3.80093e-80	8.96446e-80
0.0238824	0.0362087	0.0561488	0.0336156	0.0256172	FLI1 (72g)	0.392015	FLI1	72	5.00632e-80	1.1697e-79
0.0610923	0.0596108	0.0655287	0.0617821	0.0605387	NR3C1 (242g)	0.029333	NR3C1	242	8.68946e-76	2.01145e-75
0.778198	0.783119	0.786975	0.783175	0.777185	KDM5A_extended (4442g)	0.0110763	KDM5A	4442	9.33181e-76	2.14032e-75
0.00714935	0.00771034	0.00975772	0.00887317	0.00622267	ZNF565 (37g)	0.511916	ZNF565	37	1.092e-73	2.48183e-73
0.00412143	0.00510418	0.00834116	0.00495187	0.00448467	HES1_extended (16g)	0.142971	HES1	16	1.40311e-73	3.16015e-73
0.00580737	0.00521437	0.00580502	0.00506697	0.00623761	SIN3A (122g)	-0.299872	SIN3A	122	3.18411e-72	7.10739e-72
0.0188979	0.0209564	0.0198151	0.0207088	0.0182659	NFIC (39g)	0.18109	NFIC	39	3.7918e-72	8.38894e-72
0.0339272	0.0550924	0.0752429	0.0499469	0.0351947	FLI1_extended (132g)	0.505034	FLI1	132	5.07036e-71	1.11192e-70
0.0143316	0.0141414	0.0177046	0.0154945	0.0137263	SMAD3 (15g)	0.174806	SMAD3	15	6.61022e-71	1.437e-70
0.0827337	0.0909863	0.0889892	0.0906865	0.079984	UBTF (209g)	0.181176	UBTF	209	1.09937e-70	2.36932e-70
0.0113596	0.011219	0.0135169	0.0112182	0.011791	FOXK1_extended (48g)	-0.0718535	FOXK1	48	2.25254e-70	4.81313e-70
0.0524596	0.0452173	0.0273693	0.0443142	0.0526806	FOSL2 (114g)	-0.249503	FOSL2	114	6.89484e-69	1.46077e-68
0.0242559	0.0435972	0.0406758	0.0330572	0.0272955	BACH1 (28g)	0.276298	BACH1	28	1.04163e-68	2.18831e-68
0.241388	0.248455	0.243537	0.2491	0.237654	WRNIP1_extended (1039g)	0.067863	WRNIP1	1039	5.9438e-68	1.23829e-67
0.00763213	0.00742755	0.00658861	0.00784853	0.00716524	CEBPZ_extended (24g)	0.131407	CEBPZ	24	6.80919e-67	1.40686e-66
0.137437	0.143418	0.144032	0.143612	0.135405	BRF1_extended (433g)	0.0849017	BRF1	433	9.44533e-66	1.93552e-65
0.113166	0.112514	0.0907334	0.116945	0.105593	JUN (374g)	0.147318	JUN	374	2.63295e-63	5.35152e-63
0.343792	0.381133	0.302375	0.383132	0.316543	MEF2A_extended (38g)	0.275441	MEF2A	38	3.47812e-63	7.01233e-63
0.0128022	0.010556	0.0124253	0.0108948	0.0135323	STAT3_extended (29g)	-0.31277	STAT3	29	2.78809e-62	5.57618e-62
0.00591344	0.00532319	0.0114383	0.00490378	0.00752175	ZNF117 (14g)	-0.617176	ZNF117	14	1.06746e-61	2.11798e-61
0.0441731	0.054678	0.0662823	0.0560546	0.0413991	GATA6_extended (33g)	0.437234	GATA6	33	1.35695e-60	2.67116e-60
0.0800729	0.0841494	0.131808	0.0879413	0.0831782	SETBP1 (265g)	0.0803348	SETBP1	265	1.29599e-59	2.53122e-59
0.311133	0.372268	0.353779	0.36427	0.295542	ERG (11g)	0.301643	ERG	11	2.21138e-57	4.28562e-57
0.445256	0.463481	0.497245	0.467036	0.441636	PBX3_extended (1988g)	0.080677	PBX3	1988	5.96842e-56	1.14777e-55
0.0089509	0.0106737	0.0113824	0.0112616	0.00795776	KLF10 (33g)	0.500973	KLF10	33	2.22295e-55	4.24228e-55
0.010498	0.0093426	0.0104184	0.00916846	0.0112181	ARNT_extended (171g)	-0.291079	ARNT	171	1.16796e-54	2.21205e-54
0.0192498	0.0198919	0.020214	0.0208732	0.0181774	ETS2 (21g)	0.199506	ETS2	21	2.40271e-54	4.51638e-54
0.211435	0.210078	0.17433	0.219859	0.196756	JUN_extended (733g)	0.160169	JUN	733	1.16688e-52	2.17702e-52
0.104146	0.109844	0.109859	0.109944	0.102194	RFX1_extended (336g)	0.105448	RFX1	336	1.3867e-52	2.56797e-52
0.201856	0.1978	0.183212	0.200036	0.198649	E2F6_extended (569g)	0.0100423	E2F6	569	4.00729e-49	7.36634e-49
0.00388711	0.0050783	0.00868533	0.00499496	0.0041798	HES1 (14g)	0.257041	HES1	14	1.31379e-48	2.39743e-48
0.390504	0.393059	0.392267	0.396372	0.386443	ZNF362_extended (1791g)	0.0366012	ZNF362	1791	2.50597e-47	4.5398e-47
0.0199093	0.0308977	0.0723768	0.0312407	0.0229444	TBX2_extended (33g)	0.445285	TBX2	33	1.54548e-46	2.77964e-46
0.00940429	0.00902373	0.00719125	0.00984388	0.00845569	CEBPZ (14g)	0.219305	CEBPZ	14	2.16203e-44	3.86077e-44
0.128125	0.134934	0.169959	0.118231	0.147368	TCF7L2_extended (15g)	-0.317818	TCF7L2	15	1.26196e-42	2.23751e-42
0.0357698	0.0513254	0.0541114	0.0442104	0.037802	JUNB_extended (278g)	0.225923	JUNB	278	8.46451e-42	1.49023e-41
0.348409	0.382762	0.300546	0.381761	0.324359	MEF2A (31g)	0.23508	MEF2A	31	1.88515e-41	3.29571e-41
0.132662	0.134596	0.134669	0.132108	0.134367	GTF3C2 (691g)	-0.0244585	GTF3C2	691	3.3378e-41	5.79479e-41
0.0478107	0.0545062	0.0514181	0.0501645	0.0491626	RELB_extended (189g)	0.0291049	RELB	189	4.51032e-41	7.77641e-41
0.499251	0.504245	0.495629	0.505638	0.494877	CTCF_extended (2131g)	0.0310362	CTCF	2131	2.66404e-40	4.56171e-40
0.0827079	0.107713	0.130707	0.0999218	0.0856685	TEAD1 (185g)	0.222035	TEAD1	185	2.33969e-38	3.97906e-38
0.171185	0.160239	0.126525	0.17583	0.154552	MEF2C_extended (57g)	0.186091	MEF2C	57	1.08381e-37	1.83076e-37
0.410408	0.405998	0.410694	0.411606	0.407396	ZNF91_extended (2079g)	0.0148319	ZNF91	2079	1.58421e-37	2.65806e-37
0.013595	0.0135299	0.0103298	0.0122981	0.0142312	KLF6_extended (71g)	-0.210614	KLF6	71	2.39308e-37	3.98846e-37
0.0706099	0.0599152	0.0296731	0.0609551	0.0680683	SMAD9_extended (13g)	-0.159235	SMAD9	13	6.45033e-36	1.06794e-35
0.0121601	0.0129913	0.0136073	0.0118623	0.0130464	ETS2_extended (83g)	-0.137258	ETS2	83	2.66827e-35	4.38861e-35
0.150877	0.155974	0.156157	0.158403	0.146974	ZNF471_extended (476g)	0.108036	ZNF471	476	1.10183e-34	1.80037e-34
0.29277	0.280033	0.281759	0.277456	0.299627	NFIA_extended (19g)	-0.11091	NFIA	19	1.23157e-34	1.99931e-34
0.00704664	0.00784438	0.00639321	0.00607842	0.00819276	RAD21 (20g)	-0.430654	RAD21	20	2.07284e-34	3.34329e-34
0.0830551	0.100421	0.0984329	0.0912971	0.0855735	CREB3L2_extended (489g)	0.0934049	CREB3L2	489	4.25218e-34	6.81439e-34
0.00869716	0.00784636	0.0111391	0.00775887	0.00960801	CTCF (11g)	-0.308392	CTCF	11	4.76769e-33	7.59186e-33
0.0106295	0.0100437	0.00995657	0.00961428	0.0112073	NR2C2_extended (190g)	-0.221193	NR2C2	190	1.93606e-32	3.06338e-32
0.0420148	0.0479223	0.041858	0.0445045	0.0422627	ETV5_extended (101g)	0.0745647	ETV5	101	2.03624e-32	3.20164e-32
0.0260424	0.0240215	0.0216571	0.0227152	0.0275267	ATF6_extended (307g)	-0.277174	ATF6	307	1.62493e-31	2.53895e-31
0.100077	0.0990532	0.0728604	0.102129	0.093153	TEAD4_extended (142g)	0.132721	TEAD4	142	1.32732e-30	2.06105e-30
0.0143045	0.0123567	0.0144032	0.0122854	0.0153499	TFDP2_extended (23g)	-0.321285	TFDP2	23	1.39635e-30	2.15486e-30
0.230081	0.241271	0.238919	0.23872	0.228415	GABPA_extended (1012g)	0.0636604	GABPA	1012	9.81274e-29	1.50502e-28
0.0123647	0.0102267	0.00855235	0.00954969	0.0134151	SREBF2 (56g)	-0.490329	SREBF2	56	1.569e-28	2.39177e-28
0.0684899	0.0838525	0.07972	0.0760894	0.0700323	EGR1_extended (130g)	0.119676	EGR1	130	1.59768e-28	2.42072e-28
0.0898171	0.0899791	0.0785357	0.0894111	0.0883789	GMEB2_extended (205g)	0.0167533	GMEB2	205	1.97249e-27	2.97061e-27
0.141143	0.155934	0.182131	0.159362	0.137496	TBL1XR1_extended (104g)	0.212914	TBL1XR1	104	2.49687e-27	3.73783e-27
0.359171	0.356816	0.346403	0.359996	0.355227	RAD21_extended (1325g)	0.0192416	RAD21	1325	3.14306e-27	4.67717e-27
0.0177779	0.0203821	0.0183973	0.0174698	0.0193155	NFATC1_extended (40g)	-0.144895	NFATC1	40	4.64324e-27	6.8687e-27
0.0154408	0.0124833	0.0149714	0.0133203	0.0160415	STAT3 (20g)	-0.268188	STAT3	20	9.65825e-27	1.42033e-26
0.338085	0.348977	0.353766	0.352383	0.332147	REST_extended (1349g)	0.0853203	REST	1349	2.37879e-26	3.47776e-26
0.0318013	0.0553041	0.032235	0.0383909	0.0360621	EGR1 (19g)	0.0902806	EGR1	19	6.20847e-26	9.02393e-26
0.197146	0.19146	0.157365	0.197127	0.188002	CREB5_extended (431g)	0.0683712	CREB5	431	1.10279e-25	1.59363e-25
0.00536749	0.00518426	0.00601428	0.00487607	0.00585418	IRF2 (46g)	-0.263747	IRF2	46	1.71599e-25	2.4655e-25
0.0614308	0.0651744	0.0765011	0.0642311	0.0629855	MEF2B_extended (55g)	0.0282521	MEF2B	55	3.45006e-23	4.92865e-23
0.105756	0.114932	0.113001	0.114673	0.102678	UBTF_extended (359g)	0.159392	UBTF	359	3.12832e-22	4.44364e-22
0.0100227	0.00908648	0.00962983	0.00883759	0.010652	ARNT (114g)	-0.269395	ARNT	114	3.95806e-22	5.59048e-22
0.00773926	0.0071575	0.00750372	0.00644471	0.00865305	SUZ12_extended (196g)	-0.425093	SUZ12	196	7.31447e-22	1.02731e-21
0.379091	0.396251	0.461442	0.402156	0.378885	ZMIZ1_extended (1853g)	0.0859957	ZMIZ1	1853	2.13043e-21	2.97546e-21
0.415962	0.397565	0.348834	0.409696	0.40248	ZEB1_extended (996g)	0.0256353	ZEB1	996	4.03552e-21	5.6049e-21
0.0136767	0.0127798	0.0140228	0.0124095	0.0145237	EP300 (195g)	-0.226961	EP300	195	4.08033e-21	5.63582e-21
0.0282386	0.0250906	0.0261413	0.0248252	0.0296905	NRF1_extended (365g)	-0.258198	NRF1	365	9.2997e-21	1.27743e-20
0.0105119	0.00911221	0.00926519	0.00868152	0.0113969	CREM_extended (67g)	-0.392625	CREM	67	2.59886e-20	3.55035e-20
0.559222	0.544716	0.517639	0.548914	0.555505	TAF1 (2738g)	-0.0172194	TAF1	2738	3.17056e-20	4.30782e-20
0.0193532	0.0169101	0.0175029	0.0168014	0.0203518	NRF1 (213g)	-0.276572	NRF1	213	8.61985e-20	1.16484e-19
0.33821	0.340762	0.242086	0.347935	0.314157	MYEF2_extended (37g)	0.147332	MYEF2	37	4.09029e-19	5.4977e-19
0.252273	0.254624	0.256995	0.255695	0.250902	SP1_extended (910g)	0.0272991	SP1	910	4.3524e-19	5.81872e-19
0.0637652	0.0747328	0.0868232	0.047417	0.0877234	FOXO1 (15g)	-0.887557	FOXO1	15	2.89866e-18	3.85461e-18
0.00660516	0.00596764	0.00731115	0.00592593	0.00707725	MEF2D (44g)	-0.256147	MEF2D	44	6.36628e-18	8.421e-18
0.00401388	0.00378262	0.00576038	0.00290197	0.00524314	KLF9 (14g)	-0.853397	KLF9	14	1.60188e-17	2.10774e-17
0.00940591	0.00884306	0.00848567	0.00760892	0.0106827	MGA_extended (25g)	-0.489515	MGA	25	1.87995e-17	2.46067e-17
0.0901698	0.0783078	0.0755873	0.0890369	0.0835662	SOX6_extended (252g)	0.0914839	SOX6	252	2.08016e-17	2.70854e-17
0.00632975	0.00628189	0.00678091	0.00544961	0.00720636	NR2C2 (36g)	-0.403117	NR2C2	36	4.8735e-17	6.31283e-17
0.0157788	0.0208322	0.0293085	0.0199622	0.0163601	STAT1_extended (308g)	0.287086	STAT1	308	7.09341e-17	9.14099e-17
0.0255249	0.0282692	0.0260392	0.0220938	0.0300239	FOXN2_extended (25g)	-0.442472	FOXN2	25	3.2269e-16	4.13705e-16
0.00647061	0.00718201	0.00981652	0.00610927	0.00768139	MXD4_extended (55g)	-0.330367	MXD4	55	1.2648e-15	1.61326e-15
0.25045	0.247614	0.243653	0.251812	0.246792	NR3C1_extended (1022g)	0.0290464	NR3C1	1022	1.6101e-15	2.04328e-15
0.0099749	0.00940229	0.0145375	0.0117496	0.00882893	HEY2 (12g)	0.412306	HEY2	12	4.3069e-15	5.43801e-15
0.00671196	0.00579139	0.00675284	0.00580071	0.00716487	GABPA (22g)	-0.304712	GABPA	22	1.92114e-14	2.41349e-14
0.277282	0.277004	0.27811	0.280144	0.274625	ZNF362 (1255g)	0.0287071	ZNF362	1255	1.95352e-14	2.4419e-14
0.0139012	0.0166705	0.0290684	0.0161798	0.0155307	STAT2_extended (301g)	0.0590653	STAT2	301	4.8556e-14	6.03931e-14
0.104213	0.10296	0.0763989	0.10641	0.0969526	TEAD4 (125g)	0.134279	TEAD4	125	9.53833e-14	1.18049e-13
0.726009	0.71795	0.686375	0.723701	0.717983	CUX1_extended (3016g)	0.0114445	CUX1	3016	2.16213e-12	2.66273e-12
0.0969868	0.103495	0.0944532	0.078976	0.116251	FOXO1_extended (46g)	-0.557756	FOXO1	46	4.10108e-12	5.02583e-12
0.139489	0.163661	0.186921	0.158698	0.140125	ELK3_extended (541g)	0.179575	ELK3	541	6.82027e-12	8.3174e-12
0.340996	0.345815	0.318098	0.345557	0.335023	ZNF143_extended (1081g)	0.0446663	ZNF143	1081	7.38225e-12	8.95904e-12
0.00409777	0.00353117	0.00412294	0.00346516	0.00444355	SETDB1_extended (21g)	-0.358792	SETDB1	21	5.53448e-11	6.68415e-11
0.00565485	0.00543796	0.00747388	0.00526205	0.00623085	FOXC2_extended (11g)	-0.243805	FOXC2	11	7.44056e-11	8.94299e-11
0.00676309	0.00628695	0.00764199	0.00603346	0.00738225	IRF2_extended (154g)	-0.291076	IRF2	154	1.76778e-10	2.11457e-10
0.371001	0.382615	0.390717	0.385239	0.366113	POLR2A (2062g)	0.0734645	POLR2A	2062	2.99978e-10	3.57117e-10
0.248545	0.22962	0.134394	0.240191	0.228908	CREB5 (10g)	0.0694148	CREB5	10	9.39971e-10	1.11371e-09
0.0196486	0.0181665	0.0200401	0.0179997	0.0206021	SUPT20H_extended (350g)	-0.194816	SUPT20H	350	2.90737e-09	3.42851e-09
0.271932	0.282819	0.326862	0.287758	0.271136	ZMIZ1 (1186g)	0.0858381	ZMIZ1	1186	5.27746e-09	6.1942e-09
0.00310411	0.00310912	0.00421434	0.00281126	0.00356574	ZNF471 (16g)	-0.342988	ZNF471	16	7.33886e-08	8.57344e-08
0.0763285	0.0872569	0.0770332	0.0839887	0.0741005	FOS (214g)	0.180712	FOS	214	8.01304e-07	9.31749e-07
0.0550224	0.0555183	0.0640938	0.0395207	0.0712397	FOXO3 (17g)	-0.850073	FOXO3	17	1.04213e-06	1.20617e-06
0.0281622	0.0266831	0.0264251	0.0266821	0.028603	SP3_extended (380g)	-0.100294	SP3	380	1.91961e-06	2.21153e-06
0.0739199	0.0873346	0.0903406	0.0826533	0.0744148	XBP1_extended (409g)	0.151482	XBP1	409	7.90934e-06	9.07035e-06
0.167913	0.172447	0.176451	0.170137	0.16926	GTF3C2_extended (864g)	0.00745312	GTF3C2	864	1.21044e-05	1.38178e-05
0.0499296	0.0514404	0.054226	0.0445117	0.0563746	ELF1 (25g)	-0.34086	ELF1	25	1.6874e-05	1.9175e-05
0.0039059	0.00339062	0.00405685	0.00314375	0.00441633	ZNF143 (14g)	-0.490362	ZNF143	14	1.88186e-05	2.12881e-05
0.281924	0.280762	0.28528	0.282551	0.281389	SIN3A_extended (1550g)	0.00594473	SIN3A	1550	2.18933e-05	2.46546e-05
0.412797	0.427478	0.43283	0.429543	0.40697	POLR2A_extended (2290g)	0.0778791	POLR2A	2290	2.59334e-05	2.90733e-05
0.0319151	0.0410973	0.0389476	0.0362906	0.0330463	CREB3L2 (147g)	0.135108	CREB3L2	147	3.15954e-05	3.52627e-05
0.00737246	0.00639382	0.00628814	0.00589407	0.00814122	NR2C1_extended (15g)	-0.465979	NR2C1	15	4.30194e-05	4.77993e-05
0.00754165	0.00679606	0.0057904	0.00507303	0.0092263	RXRA (14g)	-0.862905	RXRA	14	5.39591e-05	5.96893e-05
0.235097	0.261812	0.273469	0.253964	0.235654	ELK4_extended (1330g)	0.10795	ELK4	1330	8.31893e-05	9.16182e-05
0.320407	0.355137	0.360121	0.344262	0.320058	XRCC4_extended (1348g)	0.105174	XRCC4	1348	9.59343e-05	0.000105191
0.0180121	0.0166069	0.0170849	0.0164283	0.0187179	POU2F1 (19g)	-0.188229	POU2F1	19	0.000127868	0.000139594
0.0122242	0.0112898	0.0103203	0.0114019	0.0122624	CLOCK_extended (14g)	-0.104965	CLOCK	14	0.000382214	0.00041545
0.205642	0.209109	0.210806	0.214619	0.199647	RBBP5_extended (865g)	0.10433	RBBP5	865	0.00049731	0.000538214
0.00869452	0.00772743	0.00994267	0.00780679	0.00930711	STAT5B_extended (98g)	-0.253603	STAT5B	98	0.000522944	0.000563517
0.0146505	0.012574	0.0141359	0.0124121	0.0157414	TFDP2 (20g)	-0.342818	TFDP2	20	0.000545618	0.000585427
0.0822286	0.0856307	0.0970944	0.0874486	0.0813387	TCF12 (67g)	0.104493	TCF12	67	0.000792124	0.000846286
0.00267354	0.00227143	0.00239634	0.00204612	0.00303625	MBD1 (15g)	-0.569397	MBD1	15	0.000942235	0.00100238
0.126068	0.126481	0.156005	0.106431	0.149604	TCF7L2 (10g)	-0.491228	TCF7L2	10	0.00277341	0.00293793
0.200847	0.206882	0.206855	0.213674	0.192526	FOXP1_extended (171g)	0.150363	FOXP1	171	0.00747408	0.00788405
0.00925523	0.0108575	0.02197	0.0109473	0.0105084	STAT2 (146g)	0.0590262	STAT2	146	0.0106776	0.011216
0.0295926	0.0271778	0.0284966	0.02665	0.031095	BCLAF1 (376g)	-0.222547	BCLAF1	376	0.0264464	0.0276636
0.0108738	0.00942171	0.00975414	0.00923486	0.0115782	CREM (42g)	-0.326251	CREM	42	0.0672203	0.0700211
0.00327461	0.00293226	0.0027055	0.00253601	0.0037186	SMC3_extended (14g)	-0.552196	SMC3	14	0.118598	0.123027
0.0438327	0.0433106	0.0306809	0.042334	0.042801	RFX2 (41g)	-0.0158286	RFX2	41	0.180513	0.18648
0.0172353	0.0206466	0.0264201	0.0116344	0.0255061	KLF9_extended (43g)	-1.13244	KLF9	43	0.369462	0.380105
0.00475608	0.00393986	0.00429869	0.00378952	0.00522317	ATF1_extended (18g)	-0.46291	ATF1	18	0.455588	0.466791
0.00333232	0.00283004	0.0043387	0.00279634	0.00378041	ZNF441 (13g)	-0.435	ZNF441	13	0.616792	0.62938
0.0312398	0.030566	0.0380462	0.0316562	0.0316937	RB1_extended (13g)	-0.00170766	RB1	13	0.619589	0.629664
0.153217	0.127371	0.0744701	0.129766	0.150565	PGR_extended (19g)	-0.21448	PGR	19	0.740795	0.749793
0.0284791	0.0223501	0.0184447	0.0211456	0.0309521	BCL6_extended (20g)	-0.549677	BCL6	20	0.780297	0.78659
0.0233617	0.021742	0.0244703	0.0212985	0.0247618	EP300_extended (389g)	-0.217368	EP300	389	0.878716	0.882245
0.0019236	0.00162567	0.00146126	0.00127672	0.00231934	ZNF594 (14g)	-0.861274	ZNF594	14	0.9142	0.9142

## Sheet: RegulonTarget
TF	gene	nMotifs	bestMotif	NES	highConfAnnot	Genie3Weight
ACAA1	DMPK	2	transfac_pro__M04671	3.74	TRUE	3.29793
ACAA1	EIF5	2	transfac_pro__M04671	3.74	TRUE	5.958
ACAA1	HACD2	2	transfac_pro__M04671	3.74	TRUE	0.821921
ACAA1	MBTPS2	2	transfac_pro__M04671	3.74	TRUE	2.15014
ACAA1	NDUFB8	2	transfac_pro__M04671	3.74	TRUE	2.40341
AHR	ABCD3	1	dbcorrdb__BRCA1__ENCSR000EBX_1__m1	3.24	FALSE	0.0856802
AHR	ABHD18	4	dbcorrdb__BRCA1__ENCSR000EBX_1__m1	3.24	FALSE	0.213401
AHR	ABHD5	1	dbcorrdb__BRCA1__ENCSR000EBX_1__m1	3.24	FALSE	15.163
AHR	ABI1	4	dbcorrdb__BRCA1__ENCSR000EBX_1__m1	3.24	FALSE	0.136947
AHR	ABI2	1	dbcorrdb__BRCA1__ENCSR000EBX_1__m1	3.24	FALSE	0.381702
AHR	ABL1	1	dbcorrdb__BRCA1__ENCSR000EBX_1__m1	3.24	FALSE	0.0959505
AHR	ACKR3	1	dbcorrdb__BRCA1__ENCSR000EBX_1__m1	3.24	FALSE	0.225611
AHR	ACO2	4	dbcorrdb__BRCA1__ENCSR000EBX_1__m1	3.24	FALSE	0.619206
AHR	ACOX1	1	dbcorrdb__BRCA1__ENCSR000EBX_1__m1	3.24	FALSE	0.120732
AHR	ACTB	1	dbcorrdb__BRCA1__ENCSR000EBX_1__m1	3.24	FALSE	0.761571
AHR	ACTN2	1	dbcorrdb__BRCA1__ENCSR000EBX_1__m1	3.24	FALSE	0.269015
AHR	ACTN4	1	dbcorrdb__BRCA1__ENCSR000EBX_1__m1	3.24	FALSE	2.72584
AHR	ADAM17	1	dbcorrdb__BRCA1__ENCSR000EBX_1__m1	3.24	FALSE	2.00789
AHR	ADAM9	1	dbcorrdb__BRCA1__ENCSR000EBX_1__m1	3.24	FALSE	6.90916
AHR	ADAMTS1	1	dbcorrdb__BRCA1__ENCSR000EBX_1__m1	3.24	FALSE	5.23213
AHR	ADD1	1	dbcorrdb__BRCA1__ENCSR000EBX_1__m1	3.24	FALSE	0.130011
AHR	ADGRL3	1	dbcorrdb__BRCA1__ENCSR000EBX_1__m1	3.24	FALSE	1.30778
AHR	ADIPOR2	1	dbcorrdb__BRCA1__ENCSR000EBX_1__m1	3.24	FALSE	1.43881
AHR	ADNP	3	dbcorrdb__BRCA1__ENCSR000EBX_1__m1	3.24	FALSE	0.322535
AHR	ADNP2	4	dbcorrdb__BRCA1__ENCSR000EBX_1__m1	3.24	FALSE	1.30656
AHR	ADPGK	1	dbcorrdb__BRCA1__ENCSR000EBX_1__m1	3.24	FALSE	1.52119
AHR	ADSS	1	dbcorrdb__BRCA1__ENCSR000EBX_1__m1	3.24	FALSE	0.980486
AHR	AEBP1	1	dbcorrdb__BRCA1__ENCSR000EBX_1__m1	3.24	FALSE	0.124905
AHR	AEBP2	1	dbcorrdb__BRCA1__ENCSR000EBX_1__m1	3.24	FALSE	0.165808
AHR	AFF1	1	dbcorrdb__BRCA1__ENCSR000EBX_1__m1	3.24	FALSE	0.0580773
AHR	AGBL3	4	dbcorrdb__BRCA1__ENCSR000EBX_1__m1	3.24	FALSE	0.301276
AHR	AGK	1	dbcorrdb__BRCA1__ENCSR000EBX_1__m1	3.24	FALSE	0.140099
AHR	AHI1	1	dbcorrdb__BRCA1__ENCSR000EBX_1__m1	3.24	FALSE	0.0513842
AHR	AIG1	1	dbcorrdb__BRCA1__ENCSR000EBX_1__m1	3.24	FALSE	0.297905
AHR	AKAP10	1	dbcorrdb__BRCA1__ENCSR000EBX_1__m1	3.24	FALSE	0.0576941
AHR	AKAP11	4	dbcorrdb__BRCA1__ENCSR000EBX_1__m1	3.24	FALSE	0.359085
AHR	AKAP8L	1	dbcorrdb__BRCA1__ENCSR000EBX_1__m1	3.24	FALSE	0.176695
AHR	ALS2	1	dbcorrdb__BRCA1__ENCSR000EBX_1__m1	3.24	FALSE	0.369272
AHR	AMOTL1	1	dbcorrdb__BRCA1__ENCSR000EBX_1__m1	3.24	FALSE	0.749712
AHR	ANAPC16	1	dbcorrdb__BRCA1__ENCSR000EBX_1__m1	3.24	FALSE	0.190766
AHR	ANAPC4	4	dbcorrdb__BRCA1__ENCSR000EBX_1__m1	3.24	FALSE	0.0933217
AHR	ANAPC5	1	dbcorrdb__BRCA1__ENCSR000EBX_1__m1	3.24	FALSE	0.539167
AHR	ANKRD13C	4	dbcorrdb__BRCA1__ENCSR000EBX_1__m1	3.24	FALSE	0.0599559
AHR	ANKRD17	4	dbcorrdb__BRCA1__ENCSR000EBX_1__m1	3.24	FALSE	0.0411199
AHR	ANKRD50	1	dbcorrdb__BRCA1__ENCSR000EBX_1__m1	3.24	FALSE	5.87212
AHR	ANKRD6	1	dbcorrdb__BRCA1__ENCSR000EBX_1__m1	3.24	FALSE	2.1926
AHR	ANKS3	1	dbcorrdb__BRCA1__ENCSR000EBX_1__m1	3.24	FALSE	0.103406
AHR	ANTXR1	1	dbcorrdb__BRCA1__ENCSR000EBX_1__m1	3.24	FALSE	0.0280926
AHR	ANXA7	1	dbcorrdb__BRCA1__ENCSR000EBX_1__m1	3.24	FALSE	0.0971053
AHR	AP1S2	1	dbcorrdb__BRCA1__ENCSR000EBX_1__m1	3.24	FALSE	0.114844
AHR	AP2A2	1	dbcorrdb__BRCA1__ENCSR000EBX_1__m1	3.24	FALSE	0.291362
AHR	AP4E1	1	dbcorrdb__BRCA1__ENCSR000EBX_1__m1	3.24	FALSE	0.0679517
AHR	APP	1	dbcorrdb__BRCA1__ENCSR000EBX_1__m1	3.24	FALSE	0.291696
AHR	APPL1	1	dbcorrdb__BRCA1__ENCSR000EBX_1__m1	3.24	FALSE	1.10836
AHR	APPL2	1	dbcorrdb__BRCA1__ENCSR000EBX_1__m1	3.24	FALSE	0.0604299
AHR	APTX	1	dbcorrdb__BRCA1__ENCSR000EBX_1__m1	3.24	FALSE	0.746543
AHR	ARF1	1	dbcorrdb__BRCA1__ENCSR000EBX_1__m1	3.24	FALSE	0.834087
AHR	ARFGEF1	1	dbcorrdb__BRCA1__ENCSR000EBX_1__m1	3.24	FALSE	0.534907
AHR	ARHGAP21	1	dbcorrdb__BRCA1__ENCSR000EBX_1__m1	3.24	FALSE	0.0912309
AHR	ARHGAP24	1	dbcorrdb__BRCA1__ENCSR000EBX_1__m1	3.24	FALSE	1.40931
AHR	ARHGAP31	1	dbcorrdb__BRCA1__ENCSR000EBX_1__m1	3.24	FALSE	2.67893
AHR	ARHGAP5	1	dbcorrdb__BRCA1__ENCSR000EBX_1__m1	3.24	FALSE	0.276437
AHR	ARHGEF12	1	dbcorrdb__BRCA1__ENCSR000EBX_1__m1	3.24	FALSE	4.51289
AHR	ARMCX4	1	dbcorrdb__BRCA1__ENCSR000EBX_1__m1	3.24	FALSE	0.213932
AHR	ARPC1A	1	dbcorrdb__BRCA1__ENCSR000EBX_1__m1	3.24	FALSE	0.1804
AHR	ARPC2	1	dbcorrdb__BRCA1__ENCSR000EBX_1__m1	3.24	FALSE	1.74264
AHR	ASXL1	4	dbcorrdb__BRCA1__ENCSR000EBX_1__m1	3.24	FALSE	0.673116
AHR	ATAD1	1	dbcorrdb__BRCA1__ENCSR000EBX_1__m1	3.24	FALSE	0.912123
AHR	ATE1	1	dbcorrdb__BRCA1__ENCSR000EBX_1__m1	3.24	FALSE	0.238978
AHR	ATF2	4	dbcorrdb__BRCA1__ENCSR000EBX_1__m1	3.24	FALSE	0.0619512
AHR	ATF4	4	dbcorrdb__BRCA1__ENCSR000EBX_1__m1	3.24	FALSE	0.260142
AHR	ATF7	4	dbcorrdb__BRCA1__ENCSR000EBX_1__m1	3.24	FALSE	0.398838
AHR	ATG12	1	dbcorrdb__BRCA1__ENCSR000EBX_1__m1	3.24	FALSE	0.087684
AHR	ATG14	1	dbcorrdb__BRCA1__ENCSR000EBX_1__m1	3.24	FALSE	1.17551
AHR	ATG3	1	dbcorrdb__BRCA1__ENCSR000EBX_1__m1	3.24	FALSE	0.685335
AHR	ATG5	1	dbcorrdb__BRCA1__ENCSR000EBX_1__m1	3.24	FALSE	0.0644161
AHR	ATL3	1	dbcorrdb__BRCA1__ENCSR000EBX_1__m1	3.24	FALSE	0.0634186
AHR	ATP2C1	3	dbcorrdb__BRCA1__ENCSR000EBX_1__m1	3.24	FALSE	0.522592
AHR	ATP6V1A	1	dbcorrdb__BRCA1__ENCSR000EBX_1__m1	3.24	FALSE	0.714746
AHR	ATR	1	dbcorrdb__BRCA1__ENCSR000EBX_1__m1	3.24	FALSE	0.454373
AHR	ATXN1	1	dbcorrdb__BRCA1__ENCSR000EBX_1__m1	3.24	FALSE	0.0825786
AHR	ATXN2L	1	dbcorrdb__BRCA1__ENCSR000EBX_1__m1	3.24	FALSE	0.0743295
AHR	ATXN7	3	dbcorrdb__BRCA1__ENCSR000EBX_1__m1	3.24	FALSE	6.16283
AHR	ATXN7L1	1	dbcorrdb__BRCA1__ENCSR000EBX_1__m1	3.24	FALSE	0.00819359
AHR	AZI2	1	dbcorrdb__BRCA1__ENCSR000EBX_1__m1	3.24	FALSE	0.945554
AHR	B2M	1	dbcorrdb__BRCA1__ENCSR000EBX_1__m1	3.24	FALSE	0.449731
AHR	BASP1	1	dbcorrdb__BRCA1__ENCSR000EBX_1__m1	3.24	FALSE	0.0802994
AHR	BAZ1B	1	dbcorrdb__BRCA1__ENCSR000EBX_1__m1	3.24	FALSE	0.995673
AHR	BAZ2B	4	dbcorrdb__BRCA1__ENCSR000EBX_1__m1	3.24	FALSE	0.0680052
AHR	BCAS3	4	dbcorrdb__BRCA1__ENCSR000EBX_1__m1	3.24	FALSE	0.1249
AHR	BCLAF1	4	dbcorrdb__BRCA1__ENCSR000EBX_1__m1	3.24	FALSE	0.160904
AHR	BIRC6	1	dbcorrdb__BRCA1__ENCSR000EBX_1__m1	3.24	FALSE	0.0347918
AHR	BMPR1A	1	dbcorrdb__BRCA1__ENCSR000EBX_1__m1	3.24	FALSE	0.189221
AHR	BMS1	1	dbcorrdb__BRCA1__ENCSR000EBX_1__m1	3.24	FALSE	0.685446
AHR	BMT2	1	dbcorrdb__BRCA1__ENCSR000EBX_1__m1	3.24	FALSE	0.510057
AHR	BOD1L1	1	dbcorrdb__BRCA1__ENCSR000EBX_1__m1	3.24	FALSE	0.0601668
AHR	BRD7	1	dbcorrdb__BRCA1__ENCSR000EBX_1__m1	3.24	FALSE	0.0871276
AHR	BTBD10	4	dbcorrdb__BRCA1__ENCSR000EBX_1__m1	3.24	FALSE	0.0473511
AHR	BTRC	1	dbcorrdb__BRCA1__ENCSR000EBX_1__m1	3.24	FALSE	1.96443
AHR	BZW1	4	dbcorrdb__BRCA1__ENCSR000EBX_1__m1	3.24	FALSE	0.450644
AHR	C11orf58	1	dbcorrdb__BRCA1__ENCSR000EBX_1__m1	3.24	FALSE	0.154406
AHR	C15orf41	1	dbcorrdb__BRCA1__ENCSR000EBX_1__m1	3.24	FALSE	0.0760434
AHR	C18orf25	1	dbcorrdb__BRCA1__ENCSR000EBX_1__m1	3.24	FALSE	2.00447
AHR	C1orf198	1	dbcorrdb__BRCA1__ENCSR000EBX_1__m1	3.24	FALSE	0.321039
AHR	C4orf33	1	dbcorrdb__BRCA1__ENCSR000EBX_1__m1	3.24	FALSE	0.30014
AHR	C6orf89	4	dbcorrdb__BRCA1__ENCSR000EBX_1__m1	3.24	FALSE	0.321431
AHR	CAB39L	1	dbcorrdb__BRCA1__ENCSR000EBX_1__m1	3.24	FALSE	5.45646
AHR	CACHD1	1	dbcorrdb__BRCA1__ENCSR000EBX_1__m1	3.24	FALSE	0.0523031
AHR	CACNA1C	1	dbcorrdb__BRCA1__ENCSR000EBX_1__m1	3.24	FALSE	0.284015
AHR	CACUL1	1	dbcorrdb__BRCA1__ENCSR000EBX_1__m1	3.24	FALSE	0.169134
AHR	CALM1	1	dbcorrdb__BRCA1__ENCSR000EBX_1__m1	3.24	FALSE	1.34362
AHR	CALM2	1	dbcorrdb__BRCA1__ENCSR000EBX_1__m1	3.24	FALSE	1.19623
AHR	CAND1	4	dbcorrdb__BRCA1__ENCSR000EBX_1__m1	3.24	FALSE	0.192872
AHR	CANX	1	dbcorrdb__BRCA1__ENCSR000EBX_1__m1	3.24	FALSE	3.18529
AHR	CAPRIN2	1	dbcorrdb__BRCA1__ENCSR000EBX_1__m1	3.24	FALSE	0.545326
AHR	CAPZA2	1	dbcorrdb__BRCA1__ENCSR000EBX_1__m1	3.24	FALSE	2.86613
AHR	CAPZB	1	dbcorrdb__BRCA1__ENCSR000EBX_1__m1	3.24	FALSE	0.35951
AHR	CARF	1	dbcorrdb__BRCA1__ENCSR000EBX_1__m1	3.24	FALSE	0.706204
AHR	CASC4	4	dbcorrdb__BRCA1__ENCSR000EBX_1__m1	3.24	FALSE	0.055645
AHR	CASK	1	dbcorrdb__BRCA1__ENCSR000EBX_1__m1	3.24	FALSE	0.0499688
AHR	CBFA2T2	1	dbcorrdb__BRCA1__ENCSR000EBX_1__m1	3.24	FALSE	0.227329
AHR	CBL	1	dbcorrdb__BRCA1__ENCSR000EBX_1__m1	3.24	FALSE	0.100472
AHR	CBLB	1	dbcorrdb__BRCA1__ENCSR000EBX_1__m1	3.24	FALSE	0.180881
AHR	CBWD1	1	dbcorrdb__BRCA1__ENCSR000EBX_1__m1	3.24	FALSE	0.649965
AHR	CBWD5	1	dbcorrdb__BRCA1__ENCSR000EBX_1__m1	3.24	FALSE	1.21328
AHR	CCAR2	1	dbcorrdb__BRCA1__ENCSR000EBX_1__m1	3.24	FALSE	0.413781
AHR	CCDC171	1	dbcorrdb__BRCA1__ENCSR000EBX_1__m1	3.24	FALSE	0.213026
AHR	CCDC174	1	dbcorrdb__BRCA1__ENCSR000EBX_1__m1	3.24	FALSE	0.117696
AHR	CCDC18	1	dbcorrdb__BRCA1__ENCSR000EBX_1__m1	3.24	FALSE	0.100638
AHR	CCDC191	1	dbcorrdb__BRCA1__ENCSR000EBX_1__m1	3.24	FALSE	0.286332
AHR	CCDC47	1	dbcorrdb__BRCA1__ENCSR000EBX_1__m1	3.24	FALSE	2.91084
AHR	CCM2	1	dbcorrdb__BRCA1__ENCSR000EBX_1__m1	3.24	FALSE	0.211069
AHR	CCNC	4	dbcorrdb__BRCA1__ENCSR000EBX_1__m1	3.24	FALSE	0.712274
AHR	CCNH	1	dbcorrdb__BRCA1__ENCSR000EBX_1__m1	3.24	FALSE	0.279467
AHR	CCNI	1	dbcorrdb__BRCA1__ENCSR000EBX_1__m1	3.24	FALSE	8.4291
AHR	CCT2	1	dbcorrdb__BRCA1__ENCSR000EBX_1__m1	3.24	FALSE	0.273178
AHR	CCT8	4	dbcorrdb__BRCA1__ENCSR000EBX_1__m1	3.24	FALSE	0.417507
AHR	CD164	1	dbcorrdb__BRCA1__ENCSR000EBX_1__m1	3.24	FALSE	0.0745171
AHR	CD2AP	4	dbcorrdb__BRCA1__ENCSR000EBX_1__m1	3.24	FALSE	0.149855
AHR	CD302	1	dbcorrdb__BRCA1__ENCSR000EBX_1__m1	3.24	FALSE	0.390008
AHR	CD63	3	dbcorrdb__BRCA1__ENCSR000EBX_1__m1	3.24	FALSE	0.705299
AHR	CDC123	1	dbcorrdb__BRCA1__ENCSR000EBX_1__m1	3.24	FALSE	0.245995
AHR	CDC14A	1	dbcorrdb__BRCA1__ENCSR000EBX_1__m1	3.24	FALSE	0.527908
AHR	CDC16	1	dbcorrdb__BRCA1__ENCSR000EBX_1__m1	3.24	FALSE	0.358807
AHR	CDC42EP3	1	dbcorrdb__BRCA1__ENCSR000EBX_1__m1	3.24	FALSE	4.65622
AHR	CDC5L	4	dbcorrdb__BRCA1__ENCSR000EBX_1__m1	3.24	FALSE	0.242194
AHR	CDH13	1	dbcorrdb__BRCA1__ENCSR000EBX_1__m1	3.24	FALSE	0.512032
AHR	CDH2	1	dbcorrdb__BRCA1__ENCSR000EBX_1__m1	3.24	FALSE	2.20259
AHR	CDK14	1	dbcorrdb__BRCA1__ENCSR000EBX_1__m1	3.24	FALSE	1.17472
AHR	CDK8	1	dbcorrdb__BRCA1__ENCSR000EBX_1__m1	3.24	FALSE	0.227458
AHR	CDV3	1	dbcorrdb__BRCA1__ENCSR000EBX_1__m1	3.24	FALSE	4.00825
AHR	CENPC	1	dbcorrdb__BRCA1__ENCSR000EBX_1__m1	3.24	FALSE	0.996926
AHR	CEP350	4	dbcorrdb__BRCA1__ENCSR000EBX_1__m1	3.24	FALSE	0.148613
AHR	CEP44	1	dbcorrdb__BRCA1__ENCSR000EBX_1__m1	3.24	FALSE	0.111054
AHR	CEPT1	1	dbcorrdb__BRCA1__ENCSR000EBX_1__m1	3.24	FALSE	0.521998
AHR	CERS6	1	dbcorrdb__BRCA1__ENCSR000EBX_1__m1	3.24	FALSE	5.33953
AHR	CFLAR	1	dbcorrdb__BRCA1__ENCSR000EBX_1__m1	3.24	FALSE	0.0515097
AHR	CHCHD6	1	dbcorrdb__BRCA1__ENCSR000EBX_1__m1	3.24	FALSE	0.0884732
AHR	CHIC2	4	dbcorrdb__BRCA1__ENCSR000EBX_1__m1	3.24	FALSE	2.35505
AHR	CHM	1	dbcorrdb__BRCA1__ENCSR000EBX_1__m1	3.24	FALSE	0.846723
AHR	CHST12	4	dbcorrdb__BRCA1__ENCSR000EBX_1__m1	3.24	FALSE	0.868304
AHR	CHST15	1	dbcorrdb__BRCA1__ENCSR000EBX_1__m1	3.24	FALSE	0.410776
AHR	CHSY1	1	dbcorrdb__BRCA1__ENCSR000EBX_1__m1	3.24	FALSE	0.843379
AHR	CHUK	4	dbcorrdb__BRCA1__ENCSR000EBX_1__m1	3.24	FALSE	0.270663
AHR	CIRBP	1	dbcorrdb__BRCA1__ENCSR000EBX_1__m1	3.24	FALSE	4.81335
AHR	CLASRP	1	dbcorrdb__BRCA1__ENCSR000EBX_1__m1	3.24	FALSE	0.0130465
AHR	CLEC16A	1	dbcorrdb__BRCA1__ENCSR000EBX_1__m1	3.24	FALSE	1.09154
AHR	CLIP1	1	dbcorrdb__BRCA1__ENCSR000EBX_1__m1	3.24	FALSE	3.1499
AHR	CLTA	1	dbcorrdb__BRCA1__ENCSR000EBX_1__m1	3.24	FALSE	0.549122
AHR	CLU	1	dbcorrdb__BRCA1__ENCSR000EBX_1__m1	3.24	FALSE	0.236222
AHR	CMSS1	1	dbcorrdb__BRCA1__ENCSR000EBX_1__m1	3.24	FALSE	1.44373
AHR	CNBP	1	dbcorrdb__BRCA1__ENCSR000EBX_1__m1	3.24	FALSE	0.410368
AHR	CNIH1	1	dbcorrdb__BRCA1__ENCSR000EBX_1__m1	3.24	FALSE	0.100205
AHR	CNKSR3	1	dbcorrdb__BRCA1__ENCSR000EBX_1__m1	3.24	FALSE	9.56813
AHR	CNNM2	3	dbcorrdb__BRCA1__ENCSR000EBX_1__m1	3.24	FALSE	3.78123
AHR	CNOT2	1	dbcorrdb__BRCA1__ENCSR000EBX_1__m1	3.24	FALSE	0.200841
AHR	COL4A5	1	dbcorrdb__BRCA1__ENCSR000EBX_1__m1	3.24	FALSE	0.909136
AHR	COMMD10	1	dbcorrdb__BRCA1__ENCSR000EBX_1__m1	3.24	FALSE	0.801633
AHR	COPB2	4	dbcorrdb__BRCA1__ENCSR000EBX_1__m1	3.24	FALSE	0.534949
AHR	COPS3	2	dbcorrdb__BRCA1__ENCSR000EBX_1__m1	3.24	FALSE	0.151225
AHR	COQ10B	1	dbcorrdb__BRCA1__ENCSR000EBX_1__m1	3.24	FALSE	0.0964646
AHR	CPT1A	1	dbcorrdb__BRCA1__ENCSR000EBX_1__m1	3.24	FALSE	0.312548
AHR	CREB5	3	dbcorrdb__BRCA1__ENCSR000EBX_1__m1	3.24	FALSE	13.8608
AHR	CREBZF	4	dbcorrdb__BRCA1__ENCSR000EBX_1__m1	3.24	FALSE	0.164542
AHR	CREM	1	dbcorrdb__BRCA1__ENCSR000EBX_1__m1	3.24	FALSE	0.017382
AHR	CRISPLD1	1	dbcorrdb__BRCA1__ENCSR000EBX_1__m1	3.24	FALSE	1.53906
AHR	CRY1	1	dbcorrdb__BRCA1__ENCSR000EBX_1__m1	3.24	FALSE	21.6201
AHR	CRYZL1	1	dbcorrdb__BRCA1__ENCSR000EBX_1__m1	3.24	FALSE	0.046435
AHR	CSDE1	4	dbcorrdb__BRCA1__ENCSR000EBX_1__m1	3.24	FALSE	1.90772
AHR	CSGALNACT2	1	dbcorrdb__BRCA1__ENCSR000EBX_1__m1	3.24	FALSE	1.21784
AHR	CSNK1G1	1	dbcorrdb__BRCA1__ENCSR000EBX_1__m1	3.24	FALSE	0.0582638
AHR	CSTF3	1	dbcorrdb__BRCA1__ENCSR000EBX_1__m1	3.24	FALSE	0.0820966
AHR	CTDSPL2	1	dbcorrdb__BRCA1__ENCSR000EBX_1__m1	3.24	FALSE	0.167887
AHR	CTNNA1	1	dbcorrdb__BRCA1__ENCSR000EBX_1__m1	3.24	FALSE	0.0329916
AHR	CTNNAL1	1	dbcorrdb__BRCA1__ENCSR000EBX_1__m1	3.24	FALSE	11.4508
AHR	CUL1	1	dbcorrdb__BRCA1__ENCSR000EBX_1__m1	3.24	FALSE	0.11589
AHR	CUL2	1	dbcorrdb__BRCA1__ENCSR000EBX_1__m1	3.24	FALSE	0.295568
AHR	CUL3	4	dbcorrdb__BRCA1__ENCSR000EBX_1__m1	3.24	FALSE	1.11485
AHR	CUL4A	1	dbcorrdb__BRCA1__ENCSR000EBX_1__m1	3.24	FALSE	0.139163
AHR	CYB5B	1	dbcorrdb__BRCA1__ENCSR000EBX_1__m1	3.24	FALSE	1.03926
AHR	DACT1	1	dbcorrdb__BRCA1__ENCSR000EBX_1__m1	3.24	FALSE	0.190075
AHR	DARS	4	dbcorrdb__BRCA1__ENCSR000EBX_1__m1	3.24	FALSE	0.116178
AHR	DCAF10	1	dbcorrdb__BRCA1__ENCSR000EBX_1__m1	3.24	FALSE	0.0713414
AHR	DCAF5	1	dbcorrdb__BRCA1__ENCSR000EBX_1__m1	3.24	FALSE	0.0641447
AHR	DCAF6	4	dbcorrdb__BRCA1__ENCSR000EBX_1__m1	3.24	FALSE	0.104534
AHR	DCAF8	1	dbcorrdb__BRCA1__ENCSR000EBX_1__m1	3.24	FALSE	0.279607
AHR	DCBLD2	1	dbcorrdb__BRCA1__ENCSR000EBX_1__m1	3.24	FALSE	1.55265
AHR	DCLK2	1	dbcorrdb__BRCA1__ENCSR000EBX_1__m1	3.24	FALSE	1.21051
AHR	DCP2	1	dbcorrdb__BRCA1__ENCSR000EBX_1__m1	3.24	FALSE	0.0863534
AHR	DDAH1	1	dbcorrdb__BRCA1__ENCSR000EBX_1__m1	3.24	FALSE	4.9778
AHR	DDX17	1	dbcorrdb__BRCA1__ENCSR000EBX_1__m1	3.24	FALSE	0.387938
AHR	DDX19A	1	dbcorrdb__BRCA1__ENCSR000EBX_1__m1	3.24	FALSE	0.822983
AHR	DDX3X	4	dbcorrdb__BRCA1__ENCSR000EBX_1__m1	3.24	FALSE	2.7203
AHR	DDX3Y	4	dbcorrdb__BRCA1__ENCSR000EBX_1__m1	3.24	FALSE	1.16603
AHR	DDX50	1	dbcorrdb__BRCA1__ENCSR000EBX_1__m1	3.24	FALSE	0.159035
AHR	DGKH	1	dbcorrdb__BRCA1__ENCSR000EBX_1__m1	3.24	FALSE	0.0671457
AHR	DHX30	1	dbcorrdb__BRCA1__ENCSR000EBX_1__m1	3.24	FALSE	0.522661
AHR	DHX36	1	dbcorrdb__BRCA1__ENCSR000EBX_1__m1	3.24	FALSE	0.508765
AHR	DHX9	1	dbcorrdb__BRCA1__ENCSR000EBX_1__m1	3.24	FALSE	2.85862
AHR	DICER1	1	dbcorrdb__BRCA1__ENCSR000EBX_1__m1	3.24	FALSE	0.0493187
AHR	DIMT1	1	dbcorrdb__BRCA1__ENCSR000EBX_1__m1	3.24	FALSE	1.48837
AHR	DIP2A	1	dbcorrdb__BRCA1__ENCSR000EBX_1__m1	3.24	FALSE	0.639797
AHR	DIP2B	1	dbcorrdb__BRCA1__ENCSR000EBX_1__m1	3.24	FALSE	0.45716
AHR	DKK3	1	dbcorrdb__BRCA1__ENCSR000EBX_1__m1	3.24	FALSE	0.389252
AHR	DLG5	1	dbcorrdb__BRCA1__ENCSR000EBX_1__m1	3.24	FALSE	0.0859542
AHR	DLGAP1	1	dbcorrdb__BRCA1__ENCSR000EBX_1__m1	3.24	FALSE	0.159543
AHR	DLGAP4	1	dbcorrdb__BRCA1__ENCSR000EBX_1__m1	3.24	FALSE	0.494694
AHR	DMXL1	4	dbcorrdb__BRCA1__ENCSR000EBX_1__m1	3.24	FALSE	0.0872885
AHR	DNAJB4	4	dbcorrdb__BRCA1__ENCSR000EBX_1__m1	3.24	FALSE	4.57087
AHR	DNAJC1	1	dbcorrdb__BRCA1__ENCSR000EBX_1__m1	3.24	FALSE	1.13346
AHR	DNAJC13	1	dbcorrdb__BRCA1__ENCSR000EBX_1__m1	3.24	FALSE	0.070371
AHR	DNAJC2	1	dbcorrdb__BRCA1__ENCSR000EBX_1__m1	3.24	FALSE	0.252168
AHR	DNMBP	1	dbcorrdb__BRCA1__ENCSR000EBX_1__m1	3.24	FALSE	0.550009
AHR	DOCK10	1	dbcorrdb__BRCA1__ENCSR000EBX_1__m1	3.24	FALSE	0.307205
AHR	DOCK7	1	dbcorrdb__BRCA1__ENCSR000EBX_1__m1	3.24	FALSE	0.11609
AHR	DOCK9	1	dbcorrdb__BRCA1__ENCSR000EBX_1__m1	3.24	FALSE	0.0726333
AHR	DOK6	1	dbcorrdb__BRCA1__ENCSR000EBX_1__m1	3.24	FALSE	3.05776
AHR	DPY19L3	1	dbcorrdb__BRCA1__ENCSR000EBX_1__m1	3.24	FALSE	1.48385
AHR	DPYD	1	dbcorrdb__BRCA1__ENCSR000EBX_1__m1	3.24	FALSE	0.201929
AHR	DPYSL2	1	dbcorrdb__BRCA1__ENCSR000EBX_1__m1	3.24	FALSE	0.169632
AHR	DPYSL3	1	dbcorrdb__BRCA1__ENCSR000EBX_1__m1	3.24	FALSE	0.486577
AHR	DTNBP1	1	dbcorrdb__BRCA1__ENCSR000EBX_1__m1	3.24	FALSE	0.112073
AHR	DYNC1I1	1	dbcorrdb__BRCA1__ENCSR000EBX_1__m1	3.24	FALSE	0.165949
AHR	DYNC1I2	1	dbcorrdb__BRCA1__ENCSR000EBX_1__m1	3.24	FALSE	0.0572473
AHR	E2F3	1	dbcorrdb__BRCA1__ENCSR000EBX_1__m1	3.24	FALSE	0.25844
AHR	EBF1	3	dbcorrdb__BRCA1__ENCSR000EBX_1__m1	3.24	FALSE	0.074773
AHR	EFCAB11	1	dbcorrdb__BRCA1__ENCSR000EBX_1__m1	3.24	FALSE	0.237043
AHR	EFCAB13	1	dbcorrdb__BRCA1__ENCSR000EBX_1__m1	3.24	FALSE	0.830917
AHR	EFCAB2	1	dbcorrdb__BRCA1__ENCSR000EBX_1__m1	3.24	FALSE	0.804938
AHR	EFHC1	1	dbcorrdb__BRCA1__ENCSR000EBX_1__m1	3.24	FALSE	1.30152
AHR	EFNB2	1	dbcorrdb__BRCA1__ENCSR000EBX_1__m1	3.24	FALSE	1.05514
AHR	EGFR	1	dbcorrdb__BRCA1__ENCSR000EBX_1__m1	3.24	FALSE	0.670946
AHR	EGR1	4	dbcorrdb__BRCA1__ENCSR000EBX_1__m1	3.24	FALSE	1.75384
AHR	EIF1AX	1	dbcorrdb__BRCA1__ENCSR000EBX_1__m1	3.24	FALSE	0.0424329
AHR	EIF2AK3	1	dbcorrdb__BRCA1__ENCSR000EBX_1__m1	3.24	FALSE	1.6117
AHR	EIF2S2	1	dbcorrdb__BRCA1__ENCSR000EBX_1__m1	3.24	FALSE	1.49923
AHR	EIF3H	1	dbcorrdb__BRCA1__ENCSR000EBX_1__m1	3.24	FALSE	0.33577
AHR	EIF3M	1	dbcorrdb__BRCA1__ENCSR000EBX_1__m1	3.24	FALSE	0.317081
AHR	EIF4A2	3	dbcorrdb__BRCA1__ENCSR000EBX_1__m1	3.24	FALSE	4.20703
AHR	EIF4G2	1	dbcorrdb__BRCA1__ENCSR000EBX_1__m1	3.24	FALSE	0.320315
AHR	EIF5	4	dbcorrdb__BRCA1__ENCSR000EBX_1__m1	3.24	FALSE	3.63692
AHR	ELOVL5	1	dbcorrdb__BRCA1__ENCSR000EBX_1__m1	3.24	FALSE	2.42515
AHR	EML4	1	dbcorrdb__BRCA1__ENCSR000EBX_1__m1	3.24	FALSE	0.135929
AHR	ENO4	4	dbcorrdb__BRCA1__ENCSR000EBX_1__m1	3.24	FALSE	1.46205
AHR	EOGT	1	dbcorrdb__BRCA1__ENCSR000EBX_1__m1	3.24	FALSE	0.215971
AHR	EP300	1	dbcorrdb__BRCA1__ENCSR000EBX_1__m1	3.24	FALSE	0.868657
AHR	EPAS1	1	dbcorrdb__BRCA1__ENCSR000EBX_1__m1	3.24	FALSE	5.31554
AHR	EPB41L2	1	dbcorrdb__BRCA1__ENCSR000EBX_1__m1	3.24	FALSE	0.415241
AHR	EPC2	1	dbcorrdb__BRCA1__ENCSR000EBX_1__m1	3.24	FALSE	0.236575
AHR	EPS15L1	1	dbcorrdb__BRCA1__ENCSR000EBX_1__m1	3.24	FALSE	0.10115
AHR	ERBB4	1	dbcorrdb__BRCA1__ENCSR000EBX_1__m1	3.24	FALSE	0.104432
AHR	ERCC6L2	4	dbcorrdb__BRCA1__ENCSR000EBX_1__m1	3.24	FALSE	0.921959
AHR	ERGIC2	4	dbcorrdb__BRCA1__ENCSR000EBX_1__m1	3.24	FALSE	0.0962252
AHR	ERICH1	1	dbcorrdb__BRCA1__ENCSR000EBX_1__m1	3.24	FALSE	0.0896046
AHR	ERO1B	1	dbcorrdb__BRCA1__ENCSR000EBX_1__m1	3.24	FALSE	1.59363
AHR	ERRFI1	1	dbcorrdb__BRCA1__ENCSR000EBX_1__m1	3.24	FALSE	1.82965
AHR	ESYT2	1	dbcorrdb__BRCA1__ENCSR000EBX_1__m1	3.24	FALSE	0.432888
AHR	ETF1	4	dbcorrdb__BRCA1__ENCSR000EBX_1__m1	3.24	FALSE	0.0293158
AHR	ETFA	4	dbcorrdb__BRCA1__ENCSR000EBX_1__m1	3.24	FALSE	0.235465
AHR	ETS2	1	dbcorrdb__BRCA1__ENCSR000EBX_1__m1	3.24	FALSE	6.31583
AHR	EXOC6	1	dbcorrdb__BRCA1__ENCSR000EBX_1__m1	3.24	FALSE	0.0744943
AHR	EXT1	1	dbcorrdb__BRCA1__ENCSR000EBX_1__m1	3.24	FALSE	3.84098
AHR	FAM107B	1	dbcorrdb__BRCA1__ENCSR000EBX_1__m1	3.24	FALSE	2.95088
AHR	FAM135A	4	dbcorrdb__BRCA1__ENCSR000EBX_1__m1	3.24	FALSE	0.222683
AHR	FAM91A1	1	dbcorrdb__BRCA1__ENCSR000EBX_1__m1	3.24	FALSE	12.7498
AHR	FANCC	4	dbcorrdb__BRCA1__ENCSR000EBX_1__m1	3.24	FALSE	0.280297
AHR	FAR1	1	dbcorrdb__BRCA1__ENCSR000EBX_1__m1	3.24	FALSE	0.109871
AHR	FAT4	1	dbcorrdb__BRCA1__ENCSR000EBX_1__m1	3.24	FALSE	7.2529
AHR	FBN1	4	dbcorrdb__BRCA1__ENCSR000EBX_1__m1	3.24	FALSE	0.463919
AHR	FBXL7	1	dbcorrdb__BRCA1__ENCSR000EBX_1__m1	3.24	FALSE	0.116487
AHR	FBXO11	1	dbcorrdb__BRCA1__ENCSR000EBX_1__m1	3.24	FALSE	0.0384909
AHR	FBXO38	1	dbcorrdb__BRCA1__ENCSR000EBX_1__m1	3.24	FALSE	0.883987
AHR	FBXO9	1	dbcorrdb__BRCA1__ENCSR000EBX_1__m1	3.24	FALSE	0.0808702
AHR	FBXW11	1	dbcorrdb__BRCA1__ENCSR000EBX_1__m1	3.24	FALSE	0.430062
AHR	FBXW7	1	dbcorrdb__BRCA1__ENCSR000EBX_1__m1	3.24	FALSE	0.37319
AHR	FBXW8	1	dbcorrdb__BRCA1__ENCSR000EBX_1__m1	3.24	FALSE	0.139721
AHR	FEM1C	1	dbcorrdb__BRCA1__ENCSR000EBX_1__m1	3.24	FALSE	2.5357
AHR	FGFR1OP2	4	dbcorrdb__BRCA1__ENCSR000EBX_1__m1	3.24	FALSE	2.32229
AHR	FHL1	1	dbcorrdb__BRCA1__ENCSR000EBX_1__m1	3.24	FALSE	5.88772
AHR	FIBIN	1	dbcorrdb__BRCA1__ENCSR000EBX_1__m1	3.24	FALSE	5.35104
AHR	FILIP1	1	dbcorrdb__BRCA1__ENCSR000EBX_1__m1	3.24	FALSE	2.49516
AHR	FKBP15	1	dbcorrdb__BRCA1__ENCSR000EBX_1__m1	3.24	FALSE	0.118976
AHR	FLI1	1	dbcorrdb__BRCA1__ENCSR000EBX_1__m1	3.24	FALSE	1.53175
AHR	FLNB	1	dbcorrdb__BRCA1__ENCSR000EBX_1__m1	3.24	FALSE	0.242967
AHR	FLRT2	1	dbcorrdb__BRCA1__ENCSR000EBX_1__m1	3.24	FALSE	0.390083
AHR	FNDC3A	1	dbcorrdb__BRCA1__ENCSR000EBX_1__m1	3.24	FALSE	0.247372
AHR	FNIP2	1	dbcorrdb__BRCA1__ENCSR000EBX_1__m1	3.24	FALSE	2.26452
AHR	FOS	1	dbcorrdb__BRCA1__ENCSR000EBX_1__m1	3.24	FALSE	7.42682
AHR	FOSL2	1	dbcorrdb__BRCA1__ENCSR000EBX_1__m1	3.24	FALSE	2.04566
AHR	FOXC1	1	dbcorrdb__BRCA1__ENCSR000EBX_1__m1	3.24	FALSE	0.295796
AHR	FOXJ3	1	dbcorrdb__BRCA1__ENCSR000EBX_1__m1	3.24	FALSE	0.0497054
AHR	FOXO3	3	dbcorrdb__BRCA1__ENCSR000EBX_1__m1	3.24	FALSE	0.76483
AHR	FOXP1	1	dbcorrdb__BRCA1__ENCSR000EBX_1__m1	3.24	FALSE	3.39297
AHR	FOXP2	1	dbcorrdb__BRCA1__ENCSR000EBX_1__m1	3.24	FALSE	0.799819
AHR	FSTL1	1	dbcorrdb__BRCA1__ENCSR000EBX_1__m1	3.24	FALSE	13.8241
AHR	FTL	1	dbcorrdb__BRCA1__ENCSR000EBX_1__m1	3.24	FALSE	0.12535
AHR	FTO	1	dbcorrdb__BRCA1__ENCSR000EBX_1__m1	3.24	FALSE	0.128353
AHR	FUBP1	4	dbcorrdb__BRCA1__ENCSR000EBX_1__m1	3.24	FALSE	0.543583
AHR	FYN	1	dbcorrdb__BRCA1__ENCSR000EBX_1__m1	3.24	FALSE	0.469624
AHR	FZD6	4	dbcorrdb__BRCA1__ENCSR000EBX_1__m1	3.24	FALSE	1.89922
AHR	GAB1	1	dbcorrdb__BRCA1__ENCSR000EBX_1__m1	3.24	FALSE	0.864164
AHR	GABARAPL1	1	dbcorrdb__BRCA1__ENCSR000EBX_1__m1	3.24	FALSE	0.649535
AHR	GALNT2	1	dbcorrdb__BRCA1__ENCSR000EBX_1__m1	3.24	FALSE	2.00174
AHR	GARS	1	dbcorrdb__BRCA1__ENCSR000EBX_1__m1	3.24	FALSE	6.60365
AHR	GART	1	dbcorrdb__BRCA1__ENCSR000EBX_1__m1	3.24	FALSE	0.268412
AHR	GAS6	1	dbcorrdb__BRCA1__ENCSR000EBX_1__m1	3.24	FALSE	0.389314
AHR	GCLC	1	dbcorrdb__BRCA1__ENCSR000EBX_1__m1	3.24	FALSE	0.215518
AHR	GCNT1	1	dbcorrdb__BRCA1__ENCSR000EBX_1__m1	3.24	FALSE	1.92234
AHR	GDF7	1	dbcorrdb__BRCA1__ENCSR000EBX_1__m1	3.24	FALSE	1.1697
AHR	GDI2	4	dbcorrdb__BRCA1__ENCSR000EBX_1__m1	3.24	FALSE	0.312845
AHR	GEM	1	dbcorrdb__BRCA1__ENCSR000EBX_1__m1	3.24	FALSE	3.94654
AHR	GFM2	1	dbcorrdb__BRCA1__ENCSR000EBX_1__m1	3.24	FALSE	0.186325
AHR	GGA3	4	dbcorrdb__BRCA1__ENCSR000EBX_1__m1	3.24	FALSE	0.66872
AHR	GIPC1	1	dbcorrdb__BRCA1__ENCSR000EBX_1__m1	3.24	FALSE	0.472564
AHR	GLI3	3	dbcorrdb__BRCA1__ENCSR000EBX_1__m1	3.24	FALSE	0.0783235
AHR	GLYR1	1	dbcorrdb__BRCA1__ENCSR000EBX_1__m1	3.24	FALSE	1.73735
AHR	GNAI3	1	dbcorrdb__BRCA1__ENCSR000EBX_1__m1	3.24	FALSE	0.396821
AHR	GNAS	1	dbcorrdb__BRCA1__ENCSR000EBX_1__m1	3.24	FALSE	0.506716
AHR	GPALPP1	1	dbcorrdb__BRCA1__ENCSR000EBX_1__m1	3.24	FALSE	1.29475
AHR	GPATCH8	1	dbcorrdb__BRCA1__ENCSR000EBX_1__m1	3.24	FALSE	0.0777084
AHR	GPBP1	4	dbcorrdb__BRCA1__ENCSR000EBX_1__m1	3.24	FALSE	0.542995
AHR	GPC4	1	dbcorrdb__BRCA1__ENCSR000EBX_1__m1	3.24	FALSE	0.332945
AHR	GRIA2	1	dbcorrdb__BRCA1__ENCSR000EBX_1__m1	3.24	FALSE	0.215102
AHR	GRM7	1	dbcorrdb__BRCA1__ENCSR000EBX_1__m1	3.24	FALSE	0.342602
AHR	GSG1L	1	dbcorrdb__BRCA1__ENCSR000EBX_1__m1	3.24	FALSE	0.136674
AHR	GSPT1	1	dbcorrdb__BRCA1__ENCSR000EBX_1__m1	3.24	FALSE	0.602341
AHR	GTF2A1	4	dbcorrdb__BRCA1__ENCSR000EBX_1__m1	3.24	FALSE	0.426975
AHR	GTF2E2	1	dbcorrdb__BRCA1__ENCSR000EBX_1__m1	3.24	FALSE	0.280874
AHR	GTPBP10	1	dbcorrdb__BRCA1__ENCSR000EBX_1__m1	3.24	FALSE	0.665601
AHR	GULP1	1	dbcorrdb__BRCA1__ENCSR000EBX_1__m1	3.24	FALSE	0.238555
AHR	HABP4	1	dbcorrdb__BRCA1__ENCSR000EBX_1__m1	3.24	FALSE	0.423132
AHR	HDAC2	1	dbcorrdb__BRCA1__ENCSR000EBX_1__m1	3.24	FALSE	0.184085
AHR	HDAC6	3	dbcorrdb__BRCA1__ENCSR000EBX_1__m1	3.24	FALSE	0.235131
AHR	HDAC9	1	dbcorrdb__BRCA1__ENCSR000EBX_1__m1	3.24	FALSE	0.927626
AHR	HDLBP	1	dbcorrdb__BRCA1__ENCSR000EBX_1__m1	3.24	FALSE	0.0966615
AHR	HECW2	1	dbcorrdb__BRCA1__ENCSR000EBX_1__m1	3.24	FALSE	2.21392
AHR	HERC1	4	dbcorrdb__BRCA1__ENCSR000EBX_1__m1	3.24	FALSE	0.189476
AHR	HIVEP2	1	dbcorrdb__BRCA1__ENCSR000EBX_1__m1	3.24	FALSE	0.518585
AHR	HMBOX1	1	dbcorrdb__BRCA1__ENCSR000EBX_1__m1	3.24	FALSE	2.36299
AHR	HMG20A	1	dbcorrdb__BRCA1__ENCSR000EBX_1__m1	3.24	FALSE	0.664822
AHR	HMGB1	1	dbcorrdb__BRCA1__ENCSR000EBX_1__m1	3.24	FALSE	0.0625064
AHR	HMGN1	1	dbcorrdb__BRCA1__ENCSR000EBX_1__m1	3.24	FALSE	0.383237
AHR	HNRNPA3	1	dbcorrdb__BRCA1__ENCSR000EBX_1__m1	3.24	FALSE	0.0971763
AHR	HNRNPD	1	dbcorrdb__BRCA1__ENCSR000EBX_1__m1	3.24	FALSE	0.194166
AHR	HNRNPH1	1	dbcorrdb__BRCA1__ENCSR000EBX_1__m1	3.24	FALSE	0.0641125
AHR	HNRNPH3	4	dbcorrdb__BRCA1__ENCSR000EBX_1__m1	3.24	FALSE	0.303857
AHR	HNRNPK	4	dbcorrdb__BRCA1__ENCSR000EBX_1__m1	3.24	FALSE	1.21991
AHR	HNRNPL	1	dbcorrdb__BRCA1__ENCSR000EBX_1__m1	3.24	FALSE	0.467397
AHR	HNRNPM	1	dbcorrdb__BRCA1__ENCSR000EBX_1__m1	3.24	FALSE	0.222373
AHR	HNRNPU	1	dbcorrdb__BRCA1__ENCSR000EBX_1__m1	3.24	FALSE	0.0331452
AHR	HOMER1	3	dbcorrdb__BRCA1__ENCSR000EBX_1__m1	3.24	FALSE	8.72762
AHR	HOOK3	1	dbcorrdb__BRCA1__ENCSR000EBX_1__m1	3.24	FALSE	0.108143
AHR	HPRT1	1	dbcorrdb__BRCA1__ENCSR000EBX_1__m1	3.24	FALSE	1.28076
AHR	HSP90B1	1	dbcorrdb__BRCA1__ENCSR000EBX_1__m1	3.24	FALSE	2.40597
AHR	HSPA4	4	dbcorrdb__BRCA1__ENCSR000EBX_1__m1	3.24	FALSE	32.7493
AHR	HSPA9	1	dbcorrdb__BRCA1__ENCSR000EBX_1__m1	3.24	FALSE	0.696317
AHR	HSPB11	1	dbcorrdb__BRCA1__ENCSR000EBX_1__m1	3.24	FALSE	0.302233
AHR	HSPH1	1	dbcorrdb__BRCA1__ENCSR000EBX_1__m1	3.24	FALSE	19.1847
AHR	HTRA1	3	dbcorrdb__BRCA1__ENCSR000EBX_1__m1	3.24	FALSE	0.519429
AHR	HUWE1	3	dbcorrdb__BRCA1__ENCSR000EBX_1__m1	3.24	FALSE	0.0860553
AHR	ICA1L	1	dbcorrdb__BRCA1__ENCSR000EBX_1__m1	3.24	FALSE	0.35208
AHR	ICK	1	dbcorrdb__BRCA1__ENCSR000EBX_1__m1	3.24	FALSE	1.3652
AHR	IFRD1	1	dbcorrdb__BRCA1__ENCSR000EBX_1__m1	3.24	FALSE	15.3684
AHR	IFT43	1	dbcorrdb__BRCA1__ENCSR000EBX_1__m1	3.24	FALSE	6.51973
AHR	IFT74	4	dbcorrdb__BRCA1__ENCSR000EBX_1__m1	3.24	FALSE	0.542457
AHR	IGBP1	1	dbcorrdb__BRCA1__ENCSR000EBX_1__m1	3.24	FALSE	0.0810969
AHR	IGF2R	1	dbcorrdb__BRCA1__ENCSR000EBX_1__m1	3.24	FALSE	0.159984
AHR	IGFBP2	1	dbcorrdb__BRCA1__ENCSR000EBX_1__m1	3.24	FALSE	0.184546
AHR	IKZF5	4	dbcorrdb__BRCA1__ENCSR000EBX_1__m1	3.24	FALSE	0.735394
AHR	IL1RAPL1	1	dbcorrdb__BRCA1__ENCSR000EBX_1__m1	3.24	FALSE	0.0868915
AHR	IL6ST	1	dbcorrdb__BRCA1__ENCSR000EBX_1__m1	3.24	FALSE	3.08093
AHR	ILKAP	1	dbcorrdb__BRCA1__ENCSR000EBX_1__m1	3.24	FALSE	1.1923
AHR	IMMP2L	1	dbcorrdb__BRCA1__ENCSR000EBX_1__m1	3.24	FALSE	0.140978
AHR	INO80	4	dbcorrdb__BRCA1__ENCSR000EBX_1__m1	3.24	FALSE	1.11299
AHR	INTS10	1	dbcorrdb__BRCA1__ENCSR000EBX_1__m1	3.24	FALSE	0.109682
AHR	INTS6	1	dbcorrdb__BRCA1__ENCSR000EBX_1__m1	3.24	FALSE	0.207829
AHR	INTS9	4	dbcorrdb__BRCA1__ENCSR000EBX_1__m1	3.24	FALSE	0.899688
AHR	IP6K1	1	dbcorrdb__BRCA1__ENCSR000EBX_1__m1	3.24	FALSE	0.205879
AHR	IREB2	4	dbcorrdb__BRCA1__ENCSR000EBX_1__m1	3.24	FALSE	2.12628
AHR	ITGA1	1	dbcorrdb__BRCA1__ENCSR000EBX_1__m1	3.24	FALSE	1.63956
AHR	ITGA7	1	dbcorrdb__BRCA1__ENCSR000EBX_1__m1	3.24	FALSE	0.042437
AHR	ITGAV	1	dbcorrdb__BRCA1__ENCSR000EBX_1__m1	3.24	FALSE	0.375765
AHR	ITGB1	1	dbcorrdb__BRCA1__ENCSR000EBX_1__m1	3.24	FALSE	4.42361
AHR	ITGB1BP1	1	dbcorrdb__BRCA1__ENCSR000EBX_1__m1	3.24	FALSE	5.43218
AHR	ITM2B	1	dbcorrdb__BRCA1__ENCSR000EBX_1__m1	3.24	FALSE	1.10252
AHR	ITSN1	1	dbcorrdb__BRCA1__ENCSR000EBX_1__m1	3.24	FALSE	0.0339699
AHR	IWS1	1	dbcorrdb__BRCA1__ENCSR000EBX_1__m1	3.24	FALSE	0.186085
AHR	JADE1	1	dbcorrdb__BRCA1__ENCSR000EBX_1__m1	3.24	FALSE	1.4064
AHR	JARID2	1	dbcorrdb__BRCA1__ENCSR000EBX_1__m1	3.24	FALSE	0.0308904
AHR	JAZF1	1	dbcorrdb__BRCA1__ENCSR000EBX_1__m1	3.24	FALSE	0.141943
AHR	JUN	3	dbcorrdb__BRCA1__ENCSR000EBX_1__m1	3.24	FALSE	2.97471
AHR	JUNB	1	dbcorrdb__BRCA1__ENCSR000EBX_1__m1	3.24	FALSE	0.617763
AHR	KANTR	1	dbcorrdb__BRCA1__ENCSR000EBX_1__m1	3.24	FALSE	0.197227
AHR	KAT6A	1	dbcorrdb__BRCA1__ENCSR000EBX_1__m1	3.24	FALSE	0.766992
AHR	KATNAL1	1	dbcorrdb__BRCA1__ENCSR000EBX_1__m1	3.24	FALSE	0.434548
AHR	KATNBL1	1	dbcorrdb__BRCA1__ENCSR000EBX_1__m1	3.24	FALSE	0.552663
AHR	KCNS3	1	dbcorrdb__BRCA1__ENCSR000EBX_1__m1	3.24	FALSE	0.73068
AHR	KCNT2	1	dbcorrdb__BRCA1__ENCSR000EBX_1__m1	3.24	FALSE	2.29695
AHR	KCTD3	1	dbcorrdb__BRCA1__ENCSR000EBX_1__m1	3.24	FALSE	0.176894
AHR	KDM3A	1	dbcorrdb__BRCA1__ENCSR000EBX_1__m1	3.24	FALSE	0.0799776
AHR	KDM6A	1	dbcorrdb__BRCA1__ENCSR000EBX_1__m1	3.24	FALSE	0.103414
AHR	KHDRBS1	1	dbcorrdb__BRCA1__ENCSR000EBX_1__m1	3.24	FALSE	0.953077
AHR	KIF1B	1	dbcorrdb__BRCA1__ENCSR000EBX_1__m1	3.24	FALSE	0.150532
AHR	KIF27	1	dbcorrdb__BRCA1__ENCSR000EBX_1__m1	3.24	FALSE	0.364494
AHR	KIF2A	1	dbcorrdb__BRCA1__ENCSR000EBX_1__m1	3.24	FALSE	0.216023
AHR	KIF3A	1	dbcorrdb__BRCA1__ENCSR000EBX_1__m1	3.24	FALSE	0.479485
AHR	KLF7	1	dbcorrdb__BRCA1__ENCSR000EBX_1__m1	3.24	FALSE	0.613134
AHR	KLF8	1	dbcorrdb__BRCA1__ENCSR000EBX_1__m1	3.24	FALSE	0.346455
AHR	KMT2C	1	dbcorrdb__BRCA1__ENCSR000EBX_1__m1	3.24	FALSE	0.125661
AHR	KMT5B	1	dbcorrdb__BRCA1__ENCSR000EBX_1__m1	3.24	FALSE	0.136142
AHR	KPNB1	1	dbcorrdb__BRCA1__ENCSR000EBX_1__m1	3.24	FALSE	1.49322
AHR	KTN1	1	dbcorrdb__BRCA1__ENCSR000EBX_1__m1	3.24	FALSE	0.354442
AHR	LAMA3	1	dbcorrdb__BRCA1__ENCSR000EBX_1__m1	3.24	FALSE	1.18159
AHR	LAMB1	1	dbcorrdb__BRCA1__ENCSR000EBX_1__m1	3.24	FALSE	0.793612
AHR	LAMP1	2	dbcorrdb__BRCA1__ENCSR000EBX_1__m1	3.24	FALSE	0.340007
AHR	LARP1B	1	dbcorrdb__BRCA1__ENCSR000EBX_1__m1	3.24	FALSE	0.888033
AHR	LARP7	1	dbcorrdb__BRCA1__ENCSR000EBX_1__m1	3.24	FALSE	0.401532
AHR	LARS	1	dbcorrdb__BRCA1__ENCSR000EBX_1__m1	3.24	FALSE	0.584129
AHR	LIFR	1	dbcorrdb__BRCA1__ENCSR000EBX_1__m1	3.24	FALSE	0.443115
AHR	LIMS1	1	dbcorrdb__BRCA1__ENCSR000EBX_1__m1	3.24	FALSE	0.0434982
AHR	LMCD1	1	dbcorrdb__BRCA1__ENCSR000EBX_1__m1	3.24	FALSE	0.187044
AHR	LMF1	1	dbcorrdb__BRCA1__ENCSR000EBX_1__m1	3.24	FALSE	0.571588
AHR	LMNA	1	dbcorrdb__BRCA1__ENCSR000EBX_1__m1	3.24	FALSE	1.20684
AHR	LMO3	1	dbcorrdb__BRCA1__ENCSR000EBX_1__m1	3.24	FALSE	0.0502363
AHR	LONP2	1	dbcorrdb__BRCA1__ENCSR000EBX_1__m1	3.24	FALSE	0.069246
AHR	LPP	1	dbcorrdb__BRCA1__ENCSR000EBX_1__m1	3.24	FALSE	0.0133567
AHR	LRP12	1	dbcorrdb__BRCA1__ENCSR000EBX_1__m1	3.24	FALSE	0.488991
AHR	LRPPRC	1	dbcorrdb__BRCA1__ENCSR000EBX_1__m1	3.24	FALSE	1.56954
AHR	LRRC28	4	dbcorrdb__BRCA1__ENCSR000EBX_1__m1	3.24	FALSE	0.826181
AHR	LRRC49	1	dbcorrdb__BRCA1__ENCSR000EBX_1__m1	3.24	FALSE	0.258118
AHR	LRRC8A	1	dbcorrdb__BRCA1__ENCSR000EBX_1__m1	3.24	FALSE	0.120017
AHR	LRRFIP1	1	dbcorrdb__BRCA1__ENCSR000EBX_1__m1	3.24	FALSE	0.0593406
AHR	LRSAM1	4	dbcorrdb__BRCA1__ENCSR000EBX_1__m1	3.24	FALSE	0.143373
AHR	LSM14A	4	dbcorrdb__BRCA1__ENCSR000EBX_1__m1	3.24	FALSE	0.363544
AHR	LSM8	4	dbcorrdb__BRCA1__ENCSR000EBX_1__m1	3.24	FALSE	0.367628
AHR	LTA4H	4	dbcorrdb__BRCA1__ENCSR000EBX_1__m1	3.24	FALSE	0.156441
AHR	LTBP1	1	dbcorrdb__BRCA1__ENCSR000EBX_1__m1	3.24	FALSE	0.0497197
AHR	LYRM2	1	dbcorrdb__BRCA1__ENCSR000EBX_1__m1	3.24	FALSE	0.884194
AHR	MAGI3	1	dbcorrdb__BRCA1__ENCSR000EBX_1__m1	3.24	FALSE	0.169657
AHR	MAGT1	3	dbcorrdb__BRCA1__ENCSR000EBX_1__m1	3.24	FALSE	0.167636
AHR	MAN1A1	1	dbcorrdb__BRCA1__ENCSR000EBX_1__m1	3.24	FALSE	0.115516
AHR	MAOA	1	dbcorrdb__BRCA1__ENCSR000EBX_1__m1	3.24	FALSE	2.17055
AHR	MAP1B	1	dbcorrdb__BRCA1__ENCSR000EBX_1__m1	3.24	FALSE	12.2598
AHR	MAP2	1	dbcorrdb__BRCA1__ENCSR000EBX_1__m1	3.24	FALSE	10.2418
AHR	MAP2K5	1	dbcorrdb__BRCA1__ENCSR000EBX_1__m1	3.24	FALSE	0.408567
AHR	MAP3K1	1	dbcorrdb__BRCA1__ENCSR000EBX_1__m1	3.24	FALSE	0.134072
AHR	MAP3K7	4	dbcorrdb__BRCA1__ENCSR000EBX_1__m1	3.24	FALSE	3.7999
AHR	MAP3K8	1	dbcorrdb__BRCA1__ENCSR000EBX_1__m1	3.24	FALSE	0.132995
AHR	MAP4K4	1	dbcorrdb__BRCA1__ENCSR000EBX_1__m1	3.24	FALSE	0.281391
AHR	MAPK6	1	dbcorrdb__BRCA1__ENCSR000EBX_1__m1	3.24	FALSE	0.0934042
AHR	MAPKAPK2	1	dbcorrdb__BRCA1__ENCSR000EBX_1__m1	3.24	FALSE	0.463785
AHR	MAPRE2	1	dbcorrdb__BRCA1__ENCSR000EBX_1__m1	3.24	FALSE	2.06741
AHR	2022-03-07	4	dbcorrdb__BRCA1__ENCSR000EBX_1__m1	3.24	FALSE	0.23221
AHR	MAST2	1	dbcorrdb__BRCA1__ENCSR000EBX_1__m1	3.24	FALSE	2.67696
AHR	MAST4	1	dbcorrdb__BRCA1__ENCSR000EBX_1__m1	3.24	FALSE	1.14198
AHR	MAU2	4	dbcorrdb__BRCA1__ENCSR000EBX_1__m1	3.24	FALSE	0.332175
AHR	MBP	3	dbcorrdb__BRCA1__ENCSR000EBX_1__m1	3.24	FALSE	0.12975
AHR	MBTPS1	4	dbcorrdb__BRCA1__ENCSR000EBX_1__m1	3.24	FALSE	0.778054
AHR	MBTPS2	1	dbcorrdb__BRCA1__ENCSR000EBX_1__m1	3.24	FALSE	0.630302
AHR	MCU	1	dbcorrdb__BRCA1__ENCSR000EBX_1__m1	3.24	FALSE	4.04704
AHR	ME2	1	dbcorrdb__BRCA1__ENCSR000EBX_1__m1	3.24	FALSE	0.936066
AHR	MED27	3	dbcorrdb__BRCA1__ENCSR000EBX_1__m1	3.24	FALSE	0.170657
AHR	MEF2C	3	dbcorrdb__BRCA1__ENCSR000EBX_1__m1	3.24	FALSE	0.0598938
AHR	METAP2	1	dbcorrdb__BRCA1__ENCSR000EBX_1__m1	3.24	FALSE	0.0961987
AHR	METTL16	4	dbcorrdb__BRCA1__ENCSR000EBX_1__m1	3.24	FALSE	0.101424
AHR	MFSD14A	1	dbcorrdb__BRCA1__ENCSR000EBX_1__m1	3.24	FALSE	1.92509
AHR	MIB1	1	dbcorrdb__BRCA1__ENCSR000EBX_1__m1	3.24	FALSE	0.852268
AHR	MICU2	4	dbcorrdb__BRCA1__ENCSR000EBX_1__m1	3.24	FALSE	1.72981
AHR	MLH1	1	dbcorrdb__BRCA1__ENCSR000EBX_1__m1	3.24	FALSE	0.221158
AHR	MMP16	1	dbcorrdb__BRCA1__ENCSR000EBX_1__m1	3.24	FALSE	0.162406
AHR	MOB1A	2	dbcorrdb__BRCA1__ENCSR000EBX_1__m1	3.24	FALSE	0.107417
AHR	MOB3B	1	dbcorrdb__BRCA1__ENCSR000EBX_1__m1	3.24	FALSE	0.163783
AHR	MORF4L2	1	dbcorrdb__BRCA1__ENCSR000EBX_1__m1	3.24	FALSE	3.21165
AHR	MOSPD2	1	dbcorrdb__BRCA1__ENCSR000EBX_1__m1	3.24	FALSE	1.82337
AHR	MPHOSPH8	1	dbcorrdb__BRCA1__ENCSR000EBX_1__m1	3.24	FALSE	0.0344366
AHR	MPP3	1	dbcorrdb__BRCA1__ENCSR000EBX_1__m1	3.24	FALSE	0.197009
AHR	MPP5	4	dbcorrdb__BRCA1__ENCSR000EBX_1__m1	3.24	FALSE	0.761663
AHR	MSH3	1	dbcorrdb__BRCA1__ENCSR000EBX_1__m1	3.24	FALSE	0.546414
AHR	MSL2	1	dbcorrdb__BRCA1__ENCSR000EBX_1__m1	3.24	FALSE	0.0814218
AHR	MSRA	1	dbcorrdb__BRCA1__ENCSR000EBX_1__m1	3.24	FALSE	1.01923
AHR	MTAP	1	dbcorrdb__BRCA1__ENCSR000EBX_1__m1	3.24	FALSE	0.0627889
AHR	MTERF1	1	dbcorrdb__BRCA1__ENCSR000EBX_1__m1	3.24	FALSE	0.338312
AHR	MTMR10	1	dbcorrdb__BRCA1__ENCSR000EBX_1__m1	3.24	FALSE	0.190558
AHR	MTOR	1	dbcorrdb__BRCA1__ENCSR000EBX_1__m1	3.24	FALSE	0.147219
AHR	MTRF1L	1	dbcorrdb__BRCA1__ENCSR000EBX_1__m1	3.24	FALSE	0.489471
AHR	MYEF2	4	dbcorrdb__BRCA1__ENCSR000EBX_1__m1	3.24	FALSE	0.0319319
AHR	MYH10	1	dbcorrdb__BRCA1__ENCSR000EBX_1__m1	3.24	FALSE	0.0194707
AHR	MYH9	1	dbcorrdb__BRCA1__ENCSR000EBX_1__m1	3.24	FALSE	0.0730244
AHR	MYO10	1	dbcorrdb__BRCA1__ENCSR000EBX_1__m1	3.24	FALSE	1.10733
AHR	MYO19	1	dbcorrdb__BRCA1__ENCSR000EBX_1__m1	3.24	FALSE	0.914408
AHR	MYO1D	1	dbcorrdb__BRCA1__ENCSR000EBX_1__m1	3.24	FALSE	0.0489519
AHR	MYSM1	4	dbcorrdb__BRCA1__ENCSR000EBX_1__m1	3.24	FALSE	0.207191
AHR	N4BP1	1	dbcorrdb__BRCA1__ENCSR000EBX_1__m1	3.24	FALSE	0.254275
AHR	N4BP2L2	1	dbcorrdb__BRCA1__ENCSR000EBX_1__m1	3.24	FALSE	0.0907814
AHR	NAA15	1	dbcorrdb__BRCA1__ENCSR000EBX_1__m1	3.24	FALSE	0.596447
AHR	NAA35	4	dbcorrdb__BRCA1__ENCSR000EBX_1__m1	3.24	FALSE	0.669113
AHR	NAB1	1	dbcorrdb__BRCA1__ENCSR000EBX_1__m1	3.24	FALSE	0.689647
AHR	NACA	1	dbcorrdb__BRCA1__ENCSR000EBX_1__m1	3.24	FALSE	1.49848
AHR	NADK2	1	dbcorrdb__BRCA1__ENCSR000EBX_1__m1	3.24	FALSE	0.248114
AHR	NAF1	1	dbcorrdb__BRCA1__ENCSR000EBX_1__m1	3.24	FALSE	3.8227
AHR	NASP	1	dbcorrdb__BRCA1__ENCSR000EBX_1__m1	3.24	FALSE	0.407967
AHR	NAT10	1	dbcorrdb__BRCA1__ENCSR000EBX_1__m1	3.24	FALSE	0.799286
AHR	NBPF11	1	dbcorrdb__BRCA1__ENCSR000EBX_1__m1	3.24	FALSE	0.0832079
AHR	NBPF12	1	dbcorrdb__BRCA1__ENCSR000EBX_1__m1	3.24	FALSE	0.0767927
AHR	NCOA5	1	dbcorrdb__BRCA1__ENCSR000EBX_1__m1	3.24	FALSE	0.500741
AHR	NDUFA5	1	dbcorrdb__BRCA1__ENCSR000EBX_1__m1	3.24	FALSE	0.218332
AHR	NECTIN3	1	dbcorrdb__BRCA1__ENCSR000EBX_1__m1	3.24	FALSE	4.36325
AHR	NEDD1	1	dbcorrdb__BRCA1__ENCSR000EBX_1__m1	3.24	FALSE	0.131211
AHR	NEGR1	1	dbcorrdb__BRCA1__ENCSR000EBX_1__m1	3.24	FALSE	1.03534
AHR	NEK7	1	dbcorrdb__BRCA1__ENCSR000EBX_1__m1	3.24	FALSE	0.295383
AHR	NEK9	1	dbcorrdb__BRCA1__ENCSR000EBX_1__m1	3.24	FALSE	1.06767
AHR	NEO1	1	dbcorrdb__BRCA1__ENCSR000EBX_1__m1	3.24	FALSE	0.0262541
AHR	NFE2L2	1	dbcorrdb__BRCA1__ENCSR000EBX_1__m1	3.24	FALSE	0.041472
AHR	NFIC	1	dbcorrdb__BRCA1__ENCSR000EBX_1__m1	3.24	FALSE	0.0879352
AHR	NFKB1	1	dbcorrdb__BRCA1__ENCSR000EBX_1__m1	3.24	FALSE	5.96905
AHR	NFX1	3	dbcorrdb__BRCA1__ENCSR000EBX_1__m1	3.24	FALSE	0.17329
AHR	NFYC	4	dbcorrdb__BRCA1__ENCSR000EBX_1__m1	3.24	FALSE	1.81572
AHR	NMD3	4	dbcorrdb__BRCA1__ENCSR000EBX_1__m1	3.24	FALSE	0.970214
AHR	NMT1	1	dbcorrdb__BRCA1__ENCSR000EBX_1__m1	3.24	FALSE	0.0751769
AHR	NPRL3	3	dbcorrdb__BRCA1__ENCSR000EBX_1__m1	3.24	FALSE	0.492224
AHR	NPTN	4	dbcorrdb__BRCA1__ENCSR000EBX_1__m1	3.24	FALSE	1.47363
AHR	NR1D2	1	dbcorrdb__BRCA1__ENCSR000EBX_1__m1	3.24	FALSE	0.0756376
AHR	NR2F2	1	dbcorrdb__BRCA1__ENCSR000EBX_1__m1	3.24	FALSE	0.139036
AHR	NR4A2	1	dbcorrdb__BRCA1__ENCSR000EBX_1__m1	3.24	FALSE	0.696976
AHR	NRF1	1	dbcorrdb__BRCA1__ENCSR000EBX_1__m1	3.24	FALSE	0.130483
AHR	NRIP1	1	dbcorrdb__BRCA1__ENCSR000EBX_1__m1	3.24	FALSE	1.34315
AHR	NSD1	1	dbcorrdb__BRCA1__ENCSR000EBX_1__m1	3.24	FALSE	0.057086
AHR	NSRP1	1	dbcorrdb__BRCA1__ENCSR000EBX_1__m1	3.24	FALSE	1.35189
AHR	NT5C2	1	dbcorrdb__BRCA1__ENCSR000EBX_1__m1	3.24	FALSE	7.43797
AHR	NTF3	1	dbcorrdb__BRCA1__ENCSR000EBX_1__m1	3.24	FALSE	0.478719
AHR	NTN4	1	dbcorrdb__BRCA1__ENCSR000EBX_1__m1	3.24	FALSE	0.661932
AHR	NUMA1	1	dbcorrdb__BRCA1__ENCSR000EBX_1__m1	3.24	FALSE	0.0915932
AHR	NUP133	1	dbcorrdb__BRCA1__ENCSR000EBX_1__m1	3.24	FALSE	0.0619002
AHR	NUP160	1	dbcorrdb__BRCA1__ENCSR000EBX_1__m1	3.24	FALSE	0.284618
AHR	NUP54	1	dbcorrdb__BRCA1__ENCSR000EBX_1__m1	3.24	FALSE	0.175776
AHR	NUP58	1	dbcorrdb__BRCA1__ENCSR000EBX_1__m1	3.24	FALSE	0.0960711
AHR	OCIAD1	1	dbcorrdb__BRCA1__ENCSR000EBX_1__m1	3.24	FALSE	1.53492
AHR	OFD1	3	dbcorrdb__BRCA1__ENCSR000EBX_1__m1	3.24	FALSE	0.388067
AHR	OGT	1	dbcorrdb__BRCA1__ENCSR000EBX_1__m1	3.24	FALSE	0.0830874
AHR	OPA1	1	dbcorrdb__BRCA1__ENCSR000EBX_1__m1	3.24	FALSE	2.92005
AHR	OSBPL11	1	dbcorrdb__BRCA1__ENCSR000EBX_1__m1	3.24	FALSE	0.631848
AHR	OSBPL1A	1	dbcorrdb__BRCA1__ENCSR000EBX_1__m1	3.24	FALSE	0.315213
AHR	OSBPL5	1	dbcorrdb__BRCA1__ENCSR000EBX_1__m1	3.24	FALSE	0.0814908
AHR	OSBPL9	1	dbcorrdb__BRCA1__ENCSR000EBX_1__m1	3.24	FALSE	2.16347
AHR	OSGIN2	1	dbcorrdb__BRCA1__ENCSR000EBX_1__m1	3.24	FALSE	0.630846
AHR	OSMR	1	dbcorrdb__BRCA1__ENCSR000EBX_1__m1	3.24	FALSE	0.0704246
AHR	OSTM1	1	dbcorrdb__BRCA1__ENCSR000EBX_1__m1	3.24	FALSE	1.88566
AHR	OTUD4	1	dbcorrdb__BRCA1__ENCSR000EBX_1__m1	3.24	FALSE	0.140125
AHR	OTULIN	1	dbcorrdb__BRCA1__ENCSR000EBX_1__m1	3.24	FALSE	8.6638
AHR	PABPC4	1	dbcorrdb__BRCA1__ENCSR000EBX_1__m1	3.24	FALSE	0.0999039
AHR	PAPOLA	1	dbcorrdb__BRCA1__ENCSR000EBX_1__m1	3.24	FALSE	0.623837
AHR	PARP4	1	dbcorrdb__BRCA1__ENCSR000EBX_1__m1	3.24	FALSE	0.0618041
AHR	PAWR	1	dbcorrdb__BRCA1__ENCSR000EBX_1__m1	3.24	FALSE	0.349146
AHR	PAXBP1	4	dbcorrdb__BRCA1__ENCSR000EBX_1__m1	3.24	FALSE	0.251065
AHR	PBX3	1	dbcorrdb__BRCA1__ENCSR000EBX_1__m1	3.24	FALSE	0.215874
AHR	PCED1B	1	dbcorrdb__BRCA1__ENCSR000EBX_1__m1	3.24	FALSE	0.861003
AHR	PCGF5	1	dbcorrdb__BRCA1__ENCSR000EBX_1__m1	3.24	FALSE	12.1758
AHR	PCMTD1	1	dbcorrdb__BRCA1__ENCSR000EBX_1__m1	3.24	FALSE	0.089744
AHR	PCSK5	1	dbcorrdb__BRCA1__ENCSR000EBX_1__m1	3.24	FALSE	0.0741108
AHR	PDE4DIP	1	dbcorrdb__BRCA1__ENCSR000EBX_1__m1	3.24	FALSE	2.00515
AHR	PDE5A	1	dbcorrdb__BRCA1__ENCSR000EBX_1__m1	3.24	FALSE	1.48382
AHR	PDE8A	1	dbcorrdb__BRCA1__ENCSR000EBX_1__m1	3.24	FALSE	0.156965
AHR	PDGFRA	3	dbcorrdb__BRCA1__ENCSR000EBX_1__m1	3.24	FALSE	0.0548866
AHR	PDLIM1	1	dbcorrdb__BRCA1__ENCSR000EBX_1__m1	3.24	FALSE	24.9723
AHR	PDLIM5	1	dbcorrdb__BRCA1__ENCSR000EBX_1__m1	3.24	FALSE	1.46706
AHR	PDS5B	1	dbcorrdb__BRCA1__ENCSR000EBX_1__m1	3.24	FALSE	0.298146
AHR	PELI2	1	dbcorrdb__BRCA1__ENCSR000EBX_1__m1	3.24	FALSE	0.344622
AHR	PEX14	1	dbcorrdb__BRCA1__ENCSR000EBX_1__m1	3.24	FALSE	0.0992627
AHR	PGM2L1	1	dbcorrdb__BRCA1__ENCSR000EBX_1__m1	3.24	FALSE	5.43177
AHR	PHC3	1	dbcorrdb__BRCA1__ENCSR000EBX_1__m1	3.24	FALSE	0.0424546
AHR	PHF20L1	1	dbcorrdb__BRCA1__ENCSR000EBX_1__m1	3.24	FALSE	0.0754874
AHR	PHF3	1	dbcorrdb__BRCA1__ENCSR000EBX_1__m1	3.24	FALSE	0.0501277
AHR	PHF8	1	dbcorrdb__BRCA1__ENCSR000EBX_1__m1	3.24	FALSE	0.326545
AHR	PHLDB2	1	dbcorrdb__BRCA1__ENCSR000EBX_1__m1	3.24	FALSE	0.0479358
AHR	PHLPP1	1	dbcorrdb__BRCA1__ENCSR000EBX_1__m1	3.24	FALSE	0.566179
AHR	PHTF2	1	dbcorrdb__BRCA1__ENCSR000EBX_1__m1	3.24	FALSE	0.241965
AHR	PIBF1	3	dbcorrdb__BRCA1__ENCSR000EBX_1__m1	3.24	FALSE	0.0420102
AHR	PICALM	1	dbcorrdb__BRCA1__ENCSR000EBX_1__m1	3.24	FALSE	1.59662
AHR	PIK3C2A	1	dbcorrdb__BRCA1__ENCSR000EBX_1__m1	3.24	FALSE	1.38555
AHR	PISD	1	dbcorrdb__BRCA1__ENCSR000EBX_1__m1	3.24	FALSE	0.26396
AHR	PITPNB	1	dbcorrdb__BRCA1__ENCSR000EBX_1__m1	3.24	FALSE	0.138849
AHR	PKIG	1	dbcorrdb__BRCA1__ENCSR000EBX_1__m1	3.24	FALSE	0.860152
AHR	PLOD2	3	dbcorrdb__BRCA1__ENCSR000EBX_1__m1	3.24	FALSE	1.45567
AHR	PLS3	1	dbcorrdb__BRCA1__ENCSR000EBX_1__m1	3.24	FALSE	0.0669187
AHR	PMS1	1	dbcorrdb__BRCA1__ENCSR000EBX_1__m1	3.24	FALSE	0.498845
AHR	PNN	1	dbcorrdb__BRCA1__ENCSR000EBX_1__m1	3.24	FALSE	0.419307
AHR	POC1B	1	dbcorrdb__BRCA1__ENCSR000EBX_1__m1	3.24	FALSE	0.762018
AHR	POLA1	1	dbcorrdb__BRCA1__ENCSR000EBX_1__m1	3.24	FALSE	0.256529
AHR	PPP1R12A	4	dbcorrdb__BRCA1__ENCSR000EBX_1__m1	3.24	FALSE	0.725272
AHR	PPP1R12B	1	dbcorrdb__BRCA1__ENCSR000EBX_1__m1	3.24	FALSE	4.57079
AHR	PPP1R2	4	dbcorrdb__BRCA1__ENCSR000EBX_1__m1	3.24	FALSE	0.154202
AHR	PPP2CB	1	dbcorrdb__BRCA1__ENCSR000EBX_1__m1	3.24	FALSE	11.1939
AHR	PPP2R1B	1	dbcorrdb__BRCA1__ENCSR000EBX_1__m1	3.24	FALSE	0.0968968
AHR	PPP2R3A	1	dbcorrdb__BRCA1__ENCSR000EBX_1__m1	3.24	FALSE	0.0940202
AHR	PPP3CC	1	dbcorrdb__BRCA1__ENCSR000EBX_1__m1	3.24	FALSE	0.267405
AHR	PPP3R1	1	dbcorrdb__BRCA1__ENCSR000EBX_1__m1	3.24	FALSE	0.0754842
AHR	PPP4R3B	4	dbcorrdb__BRCA1__ENCSR000EBX_1__m1	3.24	FALSE	0.533303
AHR	PPP6C	1	dbcorrdb__BRCA1__ENCSR000EBX_1__m1	3.24	FALSE	0.761086
AHR	PPP6R3	1	dbcorrdb__BRCA1__ENCSR000EBX_1__m1	3.24	FALSE	0.0358587
AHR	PRH1	4	dbcorrdb__BRCA1__ENCSR000EBX_1__m1	3.24	FALSE	0.201306
AHR	PRKAR1A	1	dbcorrdb__BRCA1__ENCSR000EBX_1__m1	3.24	FALSE	8.27557
AHR	PRKCA	1	dbcorrdb__BRCA1__ENCSR000EBX_1__m1	3.24	FALSE	0.846933
AHR	PRKCI	1	dbcorrdb__BRCA1__ENCSR000EBX_1__m1	3.24	FALSE	0.725051
AHR	PRMT2	1	dbcorrdb__BRCA1__ENCSR000EBX_1__m1	3.24	FALSE	0.595021
AHR	PRMT3	1	dbcorrdb__BRCA1__ENCSR000EBX_1__m1	3.24	FALSE	3.36692
AHR	PROM1	1	dbcorrdb__BRCA1__ENCSR000EBX_1__m1	3.24	FALSE	1.46405
AHR	PRPF39	1	dbcorrdb__BRCA1__ENCSR000EBX_1__m1	3.24	FALSE	0.106597
AHR	PRPF40B	1	dbcorrdb__BRCA1__ENCSR000EBX_1__m1	3.24	FALSE	0.12027
AHR	PRR16	1	dbcorrdb__BRCA1__ENCSR000EBX_1__m1	3.24	FALSE	4.40881
AHR	PRRC2C	1	dbcorrdb__BRCA1__ENCSR000EBX_1__m1	3.24	FALSE	0.173858
AHR	PRRX1	1	dbcorrdb__BRCA1__ENCSR000EBX_1__m1	3.24	FALSE	0.385656
AHR	PSIP1	1	dbcorrdb__BRCA1__ENCSR000EBX_1__m1	3.24	FALSE	0.226431
AHR	PSMD1	1	dbcorrdb__BRCA1__ENCSR000EBX_1__m1	3.24	FALSE	1.42043
AHR	PSMD5	4	dbcorrdb__BRCA1__ENCSR000EBX_1__m1	3.24	FALSE	0.0821277
AHR	PSMD7	1	dbcorrdb__BRCA1__ENCSR000EBX_1__m1	3.24	FALSE	0.0636976
AHR	PTGES3	1	dbcorrdb__BRCA1__ENCSR000EBX_1__m1	3.24	FALSE	0.528417
AHR	PTMA	3	dbcorrdb__BRCA1__ENCSR000EBX_1__m1	3.24	FALSE	0.275879
AHR	PTPN1	1	dbcorrdb__BRCA1__ENCSR000EBX_1__m1	3.24	FALSE	9.61488
AHR	PTPN3	1	dbcorrdb__BRCA1__ENCSR000EBX_1__m1	3.24	FALSE	0.143493
AHR	PTPRJ	1	dbcorrdb__BRCA1__ENCSR000EBX_1__m1	3.24	FALSE	0.518267
AHR	PTRH2	1	dbcorrdb__BRCA1__ENCSR000EBX_1__m1	3.24	FALSE	0.517288
AHR	PTS	1	dbcorrdb__BRCA1__ENCSR000EBX_1__m1	3.24	FALSE	0.262405
AHR	PURA	4	dbcorrdb__BRCA1__ENCSR000EBX_1__m1	3.24	FALSE	0.26798
AHR	PURB	1	dbcorrdb__BRCA1__ENCSR000EBX_1__m1	3.24	FALSE	0.284089
AHR	PXDC1	1	dbcorrdb__BRCA1__ENCSR000EBX_1__m1	3.24	FALSE	7.93423
AHR	PXYLP1	1	dbcorrdb__BRCA1__ENCSR000EBX_1__m1	3.24	FALSE	10.0818
AHR	PYROXD1	1	dbcorrdb__BRCA1__ENCSR000EBX_1__m1	3.24	FALSE	0.169825
AHR	R3HCC1L	1	dbcorrdb__BRCA1__ENCSR000EBX_1__m1	3.24	FALSE	1.56044
AHR	RAB10	1	dbcorrdb__BRCA1__ENCSR000EBX_1__m1	3.24	FALSE	0.174757
AHR	RAB11FIP3	1	dbcorrdb__BRCA1__ENCSR000EBX_1__m1	3.24	FALSE	0.0127336
AHR	RAB11FIP5	1	dbcorrdb__BRCA1__ENCSR000EBX_1__m1	3.24	FALSE	2.9784
AHR	RAB12	1	dbcorrdb__BRCA1__ENCSR000EBX_1__m1	3.24	FALSE	0.103833
AHR	RAB22A	1	dbcorrdb__BRCA1__ENCSR000EBX_1__m1	3.24	FALSE	1.4859
AHR	RAB28	1	dbcorrdb__BRCA1__ENCSR000EBX_1__m1	3.24	FALSE	0.120423
AHR	RAB30	1	dbcorrdb__BRCA1__ENCSR000EBX_1__m1	3.24	FALSE	0.30937
AHR	RAB3IP	1	dbcorrdb__BRCA1__ENCSR000EBX_1__m1	3.24	FALSE	0.333102
AHR	RAB5A	1	dbcorrdb__BRCA1__ENCSR000EBX_1__m1	3.24	FALSE	2.2671
AHR	RAB6A	1	dbcorrdb__BRCA1__ENCSR000EBX_1__m1	3.24	FALSE	0.704816
AHR	RABGAP1L	1	dbcorrdb__BRCA1__ENCSR000EBX_1__m1	3.24	FALSE	0.145187
AHR	RACK1	1	dbcorrdb__BRCA1__ENCSR000EBX_1__m1	3.24	FALSE	0.95589
AHR	RAI14	1	dbcorrdb__BRCA1__ENCSR000EBX_1__m1	3.24	FALSE	13.7836
AHR	RALGAPA2	1	dbcorrdb__BRCA1__ENCSR000EBX_1__m1	3.24	FALSE	0.244236
AHR	RALGAPB	1	dbcorrdb__BRCA1__ENCSR000EBX_1__m1	3.24	FALSE	0.679729
AHR	RANBP9	3	dbcorrdb__BRCA1__ENCSR000EBX_1__m1	3.24	FALSE	6.52598
AHR	RAP2A	1	dbcorrdb__BRCA1__ENCSR000EBX_1__m1	3.24	FALSE	0.533038
AHR	RARS	1	dbcorrdb__BRCA1__ENCSR000EBX_1__m1	3.24	FALSE	2.68933
AHR	RASSF8	1	dbcorrdb__BRCA1__ENCSR000EBX_1__m1	3.24	FALSE	14.2652
AHR	RAVER2	1	dbcorrdb__BRCA1__ENCSR000EBX_1__m1	3.24	FALSE	0.0908365
AHR	RBM17	1	dbcorrdb__BRCA1__ENCSR000EBX_1__m1	3.24	FALSE	0.751707
AHR	RBM20	1	dbcorrdb__BRCA1__ENCSR000EBX_1__m1	3.24	FALSE	0.0806097
AHR	RBM39	4	dbcorrdb__BRCA1__ENCSR000EBX_1__m1	3.24	FALSE	0.0720537
AHR	RBMS1	1	dbcorrdb__BRCA1__ENCSR000EBX_1__m1	3.24	FALSE	0.752679
AHR	RBMS3	1	dbcorrdb__BRCA1__ENCSR000EBX_1__m1	3.24	FALSE	1.54004
AHR	RBPJ	4	dbcorrdb__BRCA1__ENCSR000EBX_1__m1	3.24	FALSE	0.525194
AHR	RBX1	1	dbcorrdb__BRCA1__ENCSR000EBX_1__m1	3.24	FALSE	0.310157
AHR	RC3H2	4	dbcorrdb__BRCA1__ENCSR000EBX_1__m1	3.24	FALSE	0.0715744
AHR	RCAN1	1	dbcorrdb__BRCA1__ENCSR000EBX_1__m1	3.24	FALSE	20.6416
AHR	RCAN2	1	dbcorrdb__BRCA1__ENCSR000EBX_1__m1	3.24	FALSE	3.32422
AHR	RCOR1	1	dbcorrdb__BRCA1__ENCSR000EBX_1__m1	3.24	FALSE	0.240617
AHR	RECK	1	dbcorrdb__BRCA1__ENCSR000EBX_1__m1	3.24	FALSE	1.00454
AHR	RELB	1	dbcorrdb__BRCA1__ENCSR000EBX_1__m1	3.24	FALSE	0.603344
AHR	REPS1	1	dbcorrdb__BRCA1__ENCSR000EBX_1__m1	3.24	FALSE	1.13433
AHR	RFX7	1	dbcorrdb__BRCA1__ENCSR000EBX_1__m1	3.24	FALSE	0.11357
AHR	RGS17	1	dbcorrdb__BRCA1__ENCSR000EBX_1__m1	3.24	FALSE	0.385285
AHR	RHEB	1	dbcorrdb__BRCA1__ENCSR000EBX_1__m1	3.24	FALSE	3.6491
AHR	RHOA	1	dbcorrdb__BRCA1__ENCSR000EBX_1__m1	3.24	FALSE	0.395954
AHR	RHOBTB1	1	dbcorrdb__BRCA1__ENCSR000EBX_1__m1	3.24	FALSE	4.54549
AHR	RICTOR	4	dbcorrdb__BRCA1__ENCSR000EBX_1__m1	3.24	FALSE	0.112835
AHR	RIF1	1	dbcorrdb__BRCA1__ENCSR000EBX_1__m1	3.24	FALSE	0.692772
AHR	RIMKLB	1	dbcorrdb__BRCA1__ENCSR000EBX_1__m1	3.24	FALSE	0.0931971
AHR	RLIM	1	dbcorrdb__BRCA1__ENCSR000EBX_1__m1	3.24	FALSE	0.725187
AHR	RNF121	1	dbcorrdb__BRCA1__ENCSR000EBX_1__m1	3.24	FALSE	0.864223
AHR	RNF14	1	dbcorrdb__BRCA1__ENCSR000EBX_1__m1	3.24	FALSE	1.17659
AHR	RNF149	1	dbcorrdb__BRCA1__ENCSR000EBX_1__m1	3.24	FALSE	0.100612
AHR	RNF19A	3	dbcorrdb__BRCA1__ENCSR000EBX_1__m1	3.24	FALSE	1.75096
AHR	RNF217	1	dbcorrdb__BRCA1__ENCSR000EBX_1__m1	3.24	FALSE	1.02623
AHR	RNF38	1	dbcorrdb__BRCA1__ENCSR000EBX_1__m1	3.24	FALSE	1.57536
AHR	RNF41	1	dbcorrdb__BRCA1__ENCSR000EBX_1__m1	3.24	FALSE	0.0979808
AHR	RNPC3	4	dbcorrdb__BRCA1__ENCSR000EBX_1__m1	3.24	FALSE	0.0741143
AHR	RORA	1	dbcorrdb__BRCA1__ENCSR000EBX_1__m1	3.24	FALSE	0.261974
AHR	RPAP2	1	dbcorrdb__BRCA1__ENCSR000EBX_1__m1	3.24	FALSE	0.273453
AHR	RPL10	1	dbcorrdb__BRCA1__ENCSR000EBX_1__m1	3.24	FALSE	0.825926
AHR	RPRD1B	1	dbcorrdb__BRCA1__ENCSR000EBX_1__m1	3.24	FALSE	0.265935
AHR	RPS27	1	dbcorrdb__BRCA1__ENCSR000EBX_1__m1	3.24	FALSE	0.167588
AHR	RPS3A	4	dbcorrdb__BRCA1__ENCSR000EBX_1__m1	3.24	FALSE	1.01038
AHR	RSF1	1	dbcorrdb__BRCA1__ENCSR000EBX_1__m1	3.24	FALSE	0.0572361
AHR	RSPRY1	1	dbcorrdb__BRCA1__ENCSR000EBX_1__m1	3.24	FALSE	0.0764614
AHR	RSRC2	1	dbcorrdb__BRCA1__ENCSR000EBX_1__m1	3.24	FALSE	1.49406
AHR	RSU1	1	dbcorrdb__BRCA1__ENCSR000EBX_1__m1	3.24	FALSE	0.0402539
AHR	RUBCN	1	dbcorrdb__BRCA1__ENCSR000EBX_1__m1	3.24	FALSE	1.19059
AHR	RUSC2	1	dbcorrdb__BRCA1__ENCSR000EBX_1__m1	3.24	FALSE	0.160118
AHR	RYBP	1	dbcorrdb__BRCA1__ENCSR000EBX_1__m1	3.24	FALSE	1.34292
AHR	S100PBP	1	dbcorrdb__BRCA1__ENCSR000EBX_1__m1	3.24	FALSE	0.0531419
AHR	SAE1	1	dbcorrdb__BRCA1__ENCSR000EBX_1__m1	3.24	FALSE	0.676892
AHR	SAMD5	1	dbcorrdb__BRCA1__ENCSR000EBX_1__m1	3.24	FALSE	0.596351
AHR	SAR1A	1	dbcorrdb__BRCA1__ENCSR000EBX_1__m1	3.24	FALSE	1.69677
AHR	SCAF4	1	dbcorrdb__BRCA1__ENCSR000EBX_1__m1	3.24	FALSE	0.495306
AHR	SCAI	1	dbcorrdb__BRCA1__ENCSR000EBX_1__m1	3.24	FALSE	0.392212
AHR	SCLT1	1	dbcorrdb__BRCA1__ENCSR000EBX_1__m1	3.24	FALSE	0.475092
AHR	SCML1	1	dbcorrdb__BRCA1__ENCSR000EBX_1__m1	3.24	FALSE	0.103931
AHR	SEC14L1	1	dbcorrdb__BRCA1__ENCSR000EBX_1__m1	3.24	FALSE	0.313713
AHR	SEC22B	1	dbcorrdb__BRCA1__ENCSR000EBX_1__m1	3.24	FALSE	0.256629
AHR	SEC23IP	1	dbcorrdb__BRCA1__ENCSR000EBX_1__m1	3.24	FALSE	0.319194
AHR	SEC62	4	dbcorrdb__BRCA1__ENCSR000EBX_1__m1	3.24	FALSE	0.268214
AHR	SEC63	4	dbcorrdb__BRCA1__ENCSR000EBX_1__m1	3.24	FALSE	0.298887
AHR	SECISBP2	1	dbcorrdb__BRCA1__ENCSR000EBX_1__m1	3.24	FALSE	0.862193
AHR	SEH1L	1	dbcorrdb__BRCA1__ENCSR000EBX_1__m1	3.24	FALSE	0.682871
AHR	SEMA6D	1	dbcorrdb__BRCA1__ENCSR000EBX_1__m1	3.24	FALSE	1.0511
AHR	SERAC1	1	dbcorrdb__BRCA1__ENCSR000EBX_1__m1	3.24	FALSE	5.62908
AHR	SERBP1	1	dbcorrdb__BRCA1__ENCSR000EBX_1__m1	3.24	FALSE	0.0113111
AHR	SERF2	1	dbcorrdb__BRCA1__ENCSR000EBX_1__m1	3.24	FALSE	0.993421
AHR	SERPINB6	1	dbcorrdb__BRCA1__ENCSR000EBX_1__m1	3.24	FALSE	0.22157
AHR	SETBP1	1	dbcorrdb__BRCA1__ENCSR000EBX_1__m1	3.24	FALSE	0.058386
AHR	SETD5	1	dbcorrdb__BRCA1__ENCSR000EBX_1__m1	3.24	FALSE	0.0335289
AHR	SETD7	1	dbcorrdb__BRCA1__ENCSR000EBX_1__m1	3.24	FALSE	1.11515
AHR	SGMS1	3	dbcorrdb__BRCA1__ENCSR000EBX_1__m1	3.24	FALSE	0.681147
AHR	SH2B1	1	dbcorrdb__BRCA1__ENCSR000EBX_1__m1	3.24	FALSE	0.0272689
AHR	SH2B3	1	dbcorrdb__BRCA1__ENCSR000EBX_1__m1	3.24	FALSE	0.376656
AHR	SH3GLB1	4	dbcorrdb__BRCA1__ENCSR000EBX_1__m1	3.24	FALSE	1.08195
AHR	SH3KBP1	2	dbcorrdb__BRCA1__ENCSR000EBX_1__m1	3.24	FALSE	3.88409
AHR	SH3YL1	1	dbcorrdb__BRCA1__ENCSR000EBX_1__m1	3.24	FALSE	0.661753
AHR	SHPRH	4	dbcorrdb__BRCA1__ENCSR000EBX_1__m1	3.24	FALSE	0.052833
AHR	SIK3	1	dbcorrdb__BRCA1__ENCSR000EBX_1__m1	3.24	FALSE	0.773259
AHR	SLC12A6	1	dbcorrdb__BRCA1__ENCSR000EBX_1__m1	3.24	FALSE	13.3816
AHR	SLC15A4	3	dbcorrdb__BRCA1__ENCSR000EBX_1__m1	3.24	FALSE	1.56083
AHR	SLC25A26	1	dbcorrdb__BRCA1__ENCSR000EBX_1__m1	3.24	FALSE	0.0853287
AHR	SLC25A3	1	dbcorrdb__BRCA1__ENCSR000EBX_1__m1	3.24	FALSE	0.303816
AHR	SLC35A5	1	dbcorrdb__BRCA1__ENCSR000EBX_1__m1	3.24	FALSE	1.43946
AHR	SLC35B3	1	dbcorrdb__BRCA1__ENCSR000EBX_1__m1	3.24	FALSE	1.03767
AHR	SLC36A4	1	dbcorrdb__BRCA1__ENCSR000EBX_1__m1	3.24	FALSE	1.71142
AHR	SLC39A9	4	dbcorrdb__BRCA1__ENCSR000EBX_1__m1	3.24	FALSE	0.23122
AHR	SLC7A2	1	dbcorrdb__BRCA1__ENCSR000EBX_1__m1	3.24	FALSE	1.09353
AHR	SLCO3A1	1	dbcorrdb__BRCA1__ENCSR000EBX_1__m1	3.24	FALSE	0.379149
AHR	SLK	1	dbcorrdb__BRCA1__ENCSR000EBX_1__m1	3.24	FALSE	5.28369
AHR	SLX4IP	1	dbcorrdb__BRCA1__ENCSR000EBX_1__m1	3.24	FALSE	0.414963
AHR	SMAD1	1	dbcorrdb__BRCA1__ENCSR000EBX_1__m1	3.24	FALSE	0.410991
AHR	SMAD4	1	dbcorrdb__BRCA1__ENCSR000EBX_1__m1	3.24	FALSE	0.0445005
AHR	SMARCA1	4	dbcorrdb__BRCA1__ENCSR000EBX_1__m1	3.24	FALSE	2.72801
AHR	SMARCA4	1	dbcorrdb__BRCA1__ENCSR000EBX_1__m1	3.24	FALSE	0.0911913
AHR	SMARCA5	4	dbcorrdb__BRCA1__ENCSR000EBX_1__m1	3.24	FALSE	1.94279
AHR	SMARCAD1	1	dbcorrdb__BRCA1__ENCSR000EBX_1__m1	3.24	FALSE	0.159145
AHR	SMARCAL1	1	dbcorrdb__BRCA1__ENCSR000EBX_1__m1	3.24	FALSE	0.628862
AHR	SMARCC1	1	dbcorrdb__BRCA1__ENCSR000EBX_1__m1	3.24	FALSE	0.805824
AHR	SMC4	4	dbcorrdb__BRCA1__ENCSR000EBX_1__m1	3.24	FALSE	0.200204
AHR	SMC5	1	dbcorrdb__BRCA1__ENCSR000EBX_1__m1	3.24	FALSE	0.414835
AHR	SMG5	4	dbcorrdb__BRCA1__ENCSR000EBX_1__m1	3.24	FALSE	0.142441
AHR	SMG7	4	dbcorrdb__BRCA1__ENCSR000EBX_1__m1	3.24	FALSE	0.842541
AHR	SMIM14	1	dbcorrdb__BRCA1__ENCSR000EBX_1__m1	3.24	FALSE	0.111435
AHR	SMIM8	1	dbcorrdb__BRCA1__ENCSR000EBX_1__m1	3.24	FALSE	1.00986
AHR	SMNDC1	4	dbcorrdb__BRCA1__ENCSR000EBX_1__m1	3.24	FALSE	0.240666
AHR	SMURF1	1	dbcorrdb__BRCA1__ENCSR000EBX_1__m1	3.24	FALSE	7.72047
AHR	SNRK	1	dbcorrdb__BRCA1__ENCSR000EBX_1__m1	3.24	FALSE	0.840765
AHR	SNRNP70	1	dbcorrdb__BRCA1__ENCSR000EBX_1__m1	3.24	FALSE	0.0577269
AHR	SNRPA1	1	dbcorrdb__BRCA1__ENCSR000EBX_1__m1	3.24	FALSE	0.103532
AHR	SNTB2	1	dbcorrdb__BRCA1__ENCSR000EBX_1__m1	3.24	FALSE	0.0889939
AHR	SNX1	1	dbcorrdb__BRCA1__ENCSR000EBX_1__m1	3.24	FALSE	0.256532
AHR	SNX13	1	dbcorrdb__BRCA1__ENCSR000EBX_1__m1	3.24	FALSE	1.52483
AHR	SNX2	1	dbcorrdb__BRCA1__ENCSR000EBX_1__m1	3.24	FALSE	0.267684
AHR	SOBP	1	dbcorrdb__BRCA1__ENCSR000EBX_1__m1	3.24	FALSE	0.107727
AHR	SPAG16	4	dbcorrdb__BRCA1__ENCSR000EBX_1__m1	3.24	FALSE	0.187082
AHR	SPATS2L	1	dbcorrdb__BRCA1__ENCSR000EBX_1__m1	3.24	FALSE	0.984794
AHR	SPRED2	1	dbcorrdb__BRCA1__ENCSR000EBX_1__m1	3.24	FALSE	2.39599
AHR	SPRY1	1	dbcorrdb__BRCA1__ENCSR000EBX_1__m1	3.24	FALSE	1.89487
AHR	SPRY4	1	dbcorrdb__BRCA1__ENCSR000EBX_1__m1	3.24	FALSE	4.50978
AHR	SPTBN1	1	dbcorrdb__BRCA1__ENCSR000EBX_1__m1	3.24	FALSE	0.137389
AHR	SPTLC2	1	dbcorrdb__BRCA1__ENCSR000EBX_1__m1	3.24	FALSE	0.414179
AHR	SRBD1	1	dbcorrdb__BRCA1__ENCSR000EBX_1__m1	3.24	FALSE	0.388704
AHR	SREK1	1	dbcorrdb__BRCA1__ENCSR000EBX_1__m1	3.24	FALSE	0.196169
AHR	SRGAP1	1	dbcorrdb__BRCA1__ENCSR000EBX_1__m1	3.24	FALSE	0.734416
AHR	SRGAP2C	1	dbcorrdb__BRCA1__ENCSR000EBX_1__m1	3.24	FALSE	0.759103
AHR	SRI	1	dbcorrdb__BRCA1__ENCSR000EBX_1__m1	3.24	FALSE	0.117666
AHR	SRP54	1	dbcorrdb__BRCA1__ENCSR000EBX_1__m1	3.24	FALSE	1.79988
AHR	SRRM1	1	dbcorrdb__BRCA1__ENCSR000EBX_1__m1	3.24	FALSE	0.143292
AHR	SRSF10	4	dbcorrdb__BRCA1__ENCSR000EBX_1__m1	3.24	FALSE	0.141789
AHR	SRSF4	1	dbcorrdb__BRCA1__ENCSR000EBX_1__m1	3.24	FALSE	3.18689
AHR	SS18	1	dbcorrdb__BRCA1__ENCSR000EBX_1__m1	3.24	FALSE	0.440935
AHR	SSB	1	dbcorrdb__BRCA1__ENCSR000EBX_1__m1	3.24	FALSE	3.43604
AHR	SSBP1	3	dbcorrdb__BRCA1__ENCSR000EBX_1__m1	3.24	FALSE	0.0448618
AHR	SSH1	1	dbcorrdb__BRCA1__ENCSR000EBX_1__m1	3.24	FALSE	10.389
AHR	SSR1	4	dbcorrdb__BRCA1__ENCSR000EBX_1__m1	3.24	FALSE	0.131921
AHR	ST3GAL6	1	dbcorrdb__BRCA1__ENCSR000EBX_1__m1	3.24	FALSE	0.0830761
AHR	ST7	1	dbcorrdb__BRCA1__ENCSR000EBX_1__m1	3.24	FALSE	14.6395
AHR	STAG1	1	dbcorrdb__BRCA1__ENCSR000EBX_1__m1	3.24	FALSE	0.118893
AHR	STAG2	3	dbcorrdb__BRCA1__ENCSR000EBX_1__m1	3.24	FALSE	0.106052
AHR	STAM	1	dbcorrdb__BRCA1__ENCSR000EBX_1__m1	3.24	FALSE	2.98958
AHR	STAM2	1	dbcorrdb__BRCA1__ENCSR000EBX_1__m1	3.24	FALSE	0.259866
AHR	STARD13	1	dbcorrdb__BRCA1__ENCSR000EBX_1__m1	3.24	FALSE	1.27442
AHR	STAT6	1	dbcorrdb__BRCA1__ENCSR000EBX_1__m1	3.24	FALSE	0.215139
AHR	STK38L	3	dbcorrdb__BRCA1__ENCSR000EBX_1__m1	3.24	FALSE	10.5811
AHR	STOM	1	dbcorrdb__BRCA1__ENCSR000EBX_1__m1	3.24	FALSE	2.40896
AHR	STRIP1	4	dbcorrdb__BRCA1__ENCSR000EBX_1__m1	3.24	FALSE	0.0124168
AHR	STT3B	1	dbcorrdb__BRCA1__ENCSR000EBX_1__m1	3.24	FALSE	0.138223
AHR	STX12	1	dbcorrdb__BRCA1__ENCSR000EBX_1__m1	3.24	FALSE	7.24314
AHR	STX16	1	dbcorrdb__BRCA1__ENCSR000EBX_1__m1	3.24	FALSE	0.0773543
AHR	STX17	1	dbcorrdb__BRCA1__ENCSR000EBX_1__m1	3.24	FALSE	0.212231
AHR	STX3	1	dbcorrdb__BRCA1__ENCSR000EBX_1__m1	3.24	FALSE	0.191845
AHR	STYXL1	1	dbcorrdb__BRCA1__ENCSR000EBX_1__m1	3.24	FALSE	0.671959
AHR	SUCLG1	1	dbcorrdb__BRCA1__ENCSR000EBX_1__m1	3.24	FALSE	3.58426
AHR	SULF1	1	dbcorrdb__BRCA1__ENCSR000EBX_1__m1	3.24	FALSE	0.825194
AHR	SUMO1	1	dbcorrdb__BRCA1__ENCSR000EBX_1__m1	3.24	FALSE	0.486848
AHR	SUPT16H	3	dbcorrdb__BRCA1__ENCSR000EBX_1__m1	3.24	FALSE	1.61753
AHR	SUPT20H	1	dbcorrdb__BRCA1__ENCSR000EBX_1__m1	3.24	FALSE	0.0423589
AHR	SUZ12	1	dbcorrdb__BRCA1__ENCSR000EBX_1__m1	3.24	FALSE	0.111306
AHR	SVEP1	1	dbcorrdb__BRCA1__ENCSR000EBX_1__m1	3.24	FALSE	0.0402776
AHR	SVIP	1	dbcorrdb__BRCA1__ENCSR000EBX_1__m1	3.24	FALSE	0.272527
AHR	SYNC	1	dbcorrdb__BRCA1__ENCSR000EBX_1__m1	3.24	FALSE	0.2282
AHR	SYNCRIP	1	dbcorrdb__BRCA1__ENCSR000EBX_1__m1	3.24	FALSE	0.107454
AHR	SYNJ1	1	dbcorrdb__BRCA1__ENCSR000EBX_1__m1	3.24	FALSE	0.0930132
AHR	TAB2	4	dbcorrdb__BRCA1__ENCSR000EBX_1__m1	3.24	FALSE	0.183816
AHR	TAB3	4	dbcorrdb__BRCA1__ENCSR000EBX_1__m1	3.24	FALSE	0.646044
AHR	TAF1B	1	dbcorrdb__BRCA1__ENCSR000EBX_1__m1	3.24	FALSE	0.127628
AHR	TAF1D	4	dbcorrdb__BRCA1__ENCSR000EBX_1__m1	3.24	FALSE	1.06969
AHR	TAOK3	1	dbcorrdb__BRCA1__ENCSR000EBX_1__m1	3.24	FALSE	0.15801
AHR	TBC1D1	1	dbcorrdb__BRCA1__ENCSR000EBX_1__m1	3.24	FALSE	0.0550019
AHR	TBC1D15	1	dbcorrdb__BRCA1__ENCSR000EBX_1__m1	3.24	FALSE	0.080737
AHR	TBC1D2	1	dbcorrdb__BRCA1__ENCSR000EBX_1__m1	3.24	FALSE	1.96049
AHR	TBC1D9	1	dbcorrdb__BRCA1__ENCSR000EBX_1__m1	3.24	FALSE	0.143663
AHR	TBPL1	1	dbcorrdb__BRCA1__ENCSR000EBX_1__m1	3.24	FALSE	0.135997
AHR	TBX18	1	dbcorrdb__BRCA1__ENCSR000EBX_1__m1	3.24	FALSE	0.357116
AHR	TBX2	1	dbcorrdb__BRCA1__ENCSR000EBX_1__m1	3.24	FALSE	0.0718766
AHR	TCERG1	1	dbcorrdb__BRCA1__ENCSR000EBX_1__m1	3.24	FALSE	2.35657
AHR	TCF12	1	dbcorrdb__BRCA1__ENCSR000EBX_1__m1	3.24	FALSE	0.0774717
AHR	TCF25	1	dbcorrdb__BRCA1__ENCSR000EBX_1__m1	3.24	FALSE	0.0528074
AHR	TCF7L1	1	dbcorrdb__BRCA1__ENCSR000EBX_1__m1	3.24	FALSE	0.533479
AHR	TCP11L1	1	dbcorrdb__BRCA1__ENCSR000EBX_1__m1	3.24	FALSE	0.109816
AHR	TCTN1	1	dbcorrdb__BRCA1__ENCSR000EBX_1__m1	3.24	FALSE	0.592136
AHR	TEAD1	1	dbcorrdb__BRCA1__ENCSR000EBX_1__m1	3.24	FALSE	11.8171
AHR	TET2	1	dbcorrdb__BRCA1__ENCSR000EBX_1__m1	3.24	FALSE	1.82067
AHR	TEX9	4	dbcorrdb__BRCA1__ENCSR000EBX_1__m1	3.24	FALSE	0.806453
AHR	TFG	1	dbcorrdb__BRCA1__ENCSR000EBX_1__m1	3.24	FALSE	3.60739
AHR	TGS1	1	dbcorrdb__BRCA1__ENCSR000EBX_1__m1	3.24	FALSE	0.626234
AHR	THADA	3	dbcorrdb__BRCA1__ENCSR000EBX_1__m1	3.24	FALSE	0.0778112
AHR	THOC1	1	dbcorrdb__BRCA1__ENCSR000EBX_1__m1	3.24	FALSE	0.435178
AHR	THOC2	1	dbcorrdb__BRCA1__ENCSR000EBX_1__m1	3.24	FALSE	0.12004
AHR	THRB	3	dbcorrdb__BRCA1__ENCSR000EBX_1__m1	3.24	FALSE	0.127778
AHR	TIAL1	1	dbcorrdb__BRCA1__ENCSR000EBX_1__m1	3.24	FALSE	0.477497
AHR	TIMM17A	1	dbcorrdb__BRCA1__ENCSR000EBX_1__m1	3.24	FALSE	3.05594
AHR	TJP1	1	dbcorrdb__BRCA1__ENCSR000EBX_1__m1	3.24	FALSE	0.921198
AHR	TJP2	1	dbcorrdb__BRCA1__ENCSR000EBX_1__m1	3.24	FALSE	0.38459
AHR	TLE1	3	dbcorrdb__BRCA1__ENCSR000EBX_1__m1	3.24	FALSE	5.70176
AHR	TLK1	3	dbcorrdb__BRCA1__ENCSR000EBX_1__m1	3.24	FALSE	0.0647278
AHR	TLK2	4	dbcorrdb__BRCA1__ENCSR000EBX_1__m1	3.24	FALSE	0.0547695
AHR	TM7SF3	1	dbcorrdb__BRCA1__ENCSR000EBX_1__m1	3.24	FALSE	0.594406
AHR	TMEM135	1	dbcorrdb__BRCA1__ENCSR000EBX_1__m1	3.24	FALSE	0.058966
AHR	TMEM14B	1	dbcorrdb__BRCA1__ENCSR000EBX_1__m1	3.24	FALSE	0.124178
AHR	TMEM184B	1	dbcorrdb__BRCA1__ENCSR000EBX_1__m1	3.24	FALSE	1.50864
AHR	TMEM245	1	dbcorrdb__BRCA1__ENCSR000EBX_1__m1	3.24	FALSE	0.042263
AHR	TMEM260	1	dbcorrdb__BRCA1__ENCSR000EBX_1__m1	3.24	FALSE	0.702977
AHR	TMEM263	1	dbcorrdb__BRCA1__ENCSR000EBX_1__m1	3.24	FALSE	7.52911
AHR	TMEM41B	1	dbcorrdb__BRCA1__ENCSR000EBX_1__m1	3.24	FALSE	0.165703
AHR	TMEM47	1	dbcorrdb__BRCA1__ENCSR000EBX_1__m1	3.24	FALSE	20.7129
AHR	TNFAIP8	1	dbcorrdb__BRCA1__ENCSR000EBX_1__m1	3.24	FALSE	6.35358
AHR	TNRC18	1	dbcorrdb__BRCA1__ENCSR000EBX_1__m1	3.24	FALSE	0.0311622
AHR	TOP2B	1	dbcorrdb__BRCA1__ENCSR000EBX_1__m1	3.24	FALSE	0.0544144
AHR	TOPBP1	1	dbcorrdb__BRCA1__ENCSR000EBX_1__m1	3.24	FALSE	0.263134
AHR	TP53BP2	1	dbcorrdb__BRCA1__ENCSR000EBX_1__m1	3.24	FALSE	9.95535
AHR	TPBG	1	dbcorrdb__BRCA1__ENCSR000EBX_1__m1	3.24	FALSE	0.487314
AHR	TPM1	1	dbcorrdb__BRCA1__ENCSR000EBX_1__m1	3.24	FALSE	0.129418
AHR	TPP2	1	dbcorrdb__BRCA1__ENCSR000EBX_1__m1	3.24	FALSE	0.175704
AHR	TRA2A	1	dbcorrdb__BRCA1__ENCSR000EBX_1__m1	3.24	FALSE	1.17679
AHR	TRAF3IP1	1	dbcorrdb__BRCA1__ENCSR000EBX_1__m1	3.24	FALSE	0.137171
AHR	TRAM1	4	dbcorrdb__BRCA1__ENCSR000EBX_1__m1	3.24	FALSE	0.0656692
AHR	TRAPPC8	1	dbcorrdb__BRCA1__ENCSR000EBX_1__m1	3.24	FALSE	1.92578
AHR	TRIM24	1	dbcorrdb__BRCA1__ENCSR000EBX_1__m1	3.24	FALSE	0.233292
AHR	TRIM33	1	dbcorrdb__BRCA1__ENCSR000EBX_1__m1	3.24	FALSE	0.251535
AHR	TRIM37	1	dbcorrdb__BRCA1__ENCSR000EBX_1__m1	3.24	FALSE	0.125001
AHR	TRIO	1	dbcorrdb__BRCA1__ENCSR000EBX_1__m1	3.24	FALSE	0.0288865
AHR	TRPS1	1	dbcorrdb__BRCA1__ENCSR000EBX_1__m1	3.24	FALSE	0.0366784
AHR	TTC14	4	dbcorrdb__BRCA1__ENCSR000EBX_1__m1	3.24	FALSE	0.0581317
AHR	TTC23	4	dbcorrdb__BRCA1__ENCSR000EBX_1__m1	3.24	FALSE	5.91136
AHR	TTC3	1	dbcorrdb__BRCA1__ENCSR000EBX_1__m1	3.24	FALSE	0.0313754
AHR	TTLL3	1	dbcorrdb__BRCA1__ENCSR000EBX_1__m1	3.24	FALSE	0.204552
AHR	TUBB6	1	dbcorrdb__BRCA1__ENCSR000EBX_1__m1	3.24	FALSE	0.407467
AHR	TXLNA	1	dbcorrdb__BRCA1__ENCSR000EBX_1__m1	3.24	FALSE	0.22284
AHR	UACA	1	dbcorrdb__BRCA1__ENCSR000EBX_1__m1	3.24	FALSE	1.06073
AHR	UAP1	1	dbcorrdb__BRCA1__ENCSR000EBX_1__m1	3.24	FALSE	0.312888
AHR	UBAC2	1	dbcorrdb__BRCA1__ENCSR000EBX_1__m1	3.24	FALSE	1.68793
AHR	UBAP2	1	dbcorrdb__BRCA1__ENCSR000EBX_1__m1	3.24	FALSE	0.113729
AHR	UBAP2L	2	dbcorrdb__BRCA1__ENCSR000EBX_1__m1	3.24	FALSE	1.98535
AHR	UBC	1	dbcorrdb__BRCA1__ENCSR000EBX_1__m1	3.24	FALSE	3.20529
AHR	UBE2A	1	dbcorrdb__BRCA1__ENCSR000EBX_1__m1	3.24	FALSE	0.364065
AHR	UBE2D3	4	dbcorrdb__BRCA1__ENCSR000EBX_1__m1	3.24	FALSE	2.39047
AHR	UBE2E2	1	dbcorrdb__BRCA1__ENCSR000EBX_1__m1	3.24	FALSE	2.08863
AHR	UBE2V1	1	dbcorrdb__BRCA1__ENCSR000EBX_1__m1	3.24	FALSE	0.118991
AHR	UBE3A	1	dbcorrdb__BRCA1__ENCSR000EBX_1__m1	3.24	FALSE	0.435082
AHR	UBE4B	1	dbcorrdb__BRCA1__ENCSR000EBX_1__m1	3.24	FALSE	0.0917012
AHR	UBL3	1	dbcorrdb__BRCA1__ENCSR000EBX_1__m1	3.24	FALSE	0.288565
AHR	UBP1	1	dbcorrdb__BRCA1__ENCSR000EBX_1__m1	3.24	FALSE	0.323055
AHR	UBQLN1	1	dbcorrdb__BRCA1__ENCSR000EBX_1__m1	3.24	FALSE	0.360703
AHR	UBR3	4	dbcorrdb__BRCA1__ENCSR000EBX_1__m1	3.24	FALSE	0.10487
AHR	UBR4	1	dbcorrdb__BRCA1__ENCSR000EBX_1__m1	3.24	FALSE	0.73998
AHR	UBR5	1	dbcorrdb__BRCA1__ENCSR000EBX_1__m1	3.24	FALSE	0.0437185
AHR	UHRF2	4	dbcorrdb__BRCA1__ENCSR000EBX_1__m1	3.24	FALSE	0.0624044
AHR	UNC13B	1	dbcorrdb__BRCA1__ENCSR000EBX_1__m1	3.24	FALSE	0.0696683
AHR	UNC5B	1	dbcorrdb__BRCA1__ENCSR000EBX_1__m1	3.24	FALSE	0.295596
AHR	UNC5C	1	dbcorrdb__BRCA1__ENCSR000EBX_1__m1	3.24	FALSE	0.0869971
AHR	UPF3A	4	dbcorrdb__BRCA1__ENCSR000EBX_1__m1	3.24	FALSE	1.59
AHR	USP25	1	dbcorrdb__BRCA1__ENCSR000EBX_1__m1	3.24	FALSE	0.0801379
AHR	USP4	1	dbcorrdb__BRCA1__ENCSR000EBX_1__m1	3.24	FALSE	1.64493
AHR	USP53	4	dbcorrdb__BRCA1__ENCSR000EBX_1__m1	3.24	FALSE	22.0485
AHR	USP7	1	dbcorrdb__BRCA1__ENCSR000EBX_1__m1	3.24	FALSE	0.0859303
AHR	USP9X	3	dbcorrdb__BRCA1__ENCSR000EBX_1__m1	3.24	FALSE	0.198521
AHR	VGLL3	1	dbcorrdb__BRCA1__ENCSR000EBX_1__m1	3.24	FALSE	9.50918
AHR	VMP1	1	dbcorrdb__BRCA1__ENCSR000EBX_1__m1	3.24	FALSE	8.01174
AHR	VPS35	1	dbcorrdb__BRCA1__ENCSR000EBX_1__m1	3.24	FALSE	0.103298
AHR	VPS4B	1	dbcorrdb__BRCA1__ENCSR000EBX_1__m1	3.24	FALSE	0.35818
AHR	VPS50	1	dbcorrdb__BRCA1__ENCSR000EBX_1__m1	3.24	FALSE	2.11301
AHR	VRK2	1	dbcorrdb__BRCA1__ENCSR000EBX_1__m1	3.24	FALSE	0.0726029
AHR	WARS2	1	dbcorrdb__BRCA1__ENCSR000EBX_1__m1	3.24	FALSE	2.80554
AHR	WDFY3	1	dbcorrdb__BRCA1__ENCSR000EBX_1__m1	3.24	FALSE	1.62819
AHR	WDR19	1	dbcorrdb__BRCA1__ENCSR000EBX_1__m1	3.24	FALSE	0.139133
AHR	WDR27	3	dbcorrdb__BRCA1__ENCSR000EBX_1__m1	3.24	FALSE	0.11356
AHR	WDR44	4	dbcorrdb__BRCA1__ENCSR000EBX_1__m1	3.24	FALSE	0.0740996
AHR	WDR60	1	dbcorrdb__BRCA1__ENCSR000EBX_1__m1	3.24	FALSE	2.59661
AHR	WDR73	4	dbcorrdb__BRCA1__ENCSR000EBX_1__m1	3.24	FALSE	0.341847
AHR	WEE1	1	dbcorrdb__BRCA1__ENCSR000EBX_1__m1	3.24	FALSE	14.9871
AHR	WIPF2	1	dbcorrdb__BRCA1__ENCSR000EBX_1__m1	3.24	FALSE	0.292078
AHR	WRNIP1	1	dbcorrdb__BRCA1__ENCSR000EBX_1__m1	3.24	FALSE	0.568427
AHR	WTAP	1	dbcorrdb__BRCA1__ENCSR000EBX_1__m1	3.24	FALSE	4.65915
AHR	WWC3	1	dbcorrdb__BRCA1__ENCSR000EBX_1__m1	3.24	FALSE	0.122078
AHR	WWP1	1	dbcorrdb__BRCA1__ENCSR000EBX_1__m1	3.24	FALSE	0.293245
AHR	XIAP	1	dbcorrdb__BRCA1__ENCSR000EBX_1__m1	3.24	FALSE	0.584649
AHR	XPO4	1	dbcorrdb__BRCA1__ENCSR000EBX_1__m1	3.24	FALSE	0.187095
AHR	YARS	1	dbcorrdb__BRCA1__ENCSR000EBX_1__m1	3.24	FALSE	0.342042
AHR	YIPF6	1	dbcorrdb__BRCA1__ENCSR000EBX_1__m1	3.24	FALSE	0.135415
AHR	YPEL5	1	dbcorrdb__BRCA1__ENCSR000EBX_1__m1	3.24	FALSE	0.155089
AHR	YTHDF3	1	dbcorrdb__BRCA1__ENCSR000EBX_1__m1	3.24	FALSE	0.655843
AHR	YWHAQ	1	dbcorrdb__BRCA1__ENCSR000EBX_1__m1	3.24	FALSE	0.205755
AHR	YWHAZ	1	dbcorrdb__BRCA1__ENCSR000EBX_1__m1	3.24	FALSE	2.75175
AHR	YY1AP1	1	dbcorrdb__BRCA1__ENCSR000EBX_1__m1	3.24	FALSE	0.0127084
AHR	ZBTB10	1	dbcorrdb__BRCA1__ENCSR000EBX_1__m1	3.24	FALSE	3.02331
AHR	ZBTB11	1	dbcorrdb__BRCA1__ENCSR000EBX_1__m1	3.24	FALSE	0.187746
AHR	ZBTB20	1	dbcorrdb__BRCA1__ENCSR000EBX_1__m1	3.24	FALSE	0.02805
AHR	ZBTB41	1	dbcorrdb__BRCA1__ENCSR000EBX_1__m1	3.24	FALSE	0.340703
AHR	ZBTB8OS	1	dbcorrdb__BRCA1__ENCSR000EBX_1__m1	3.24	FALSE	1.22637
AHR	ZC3H8	1	dbcorrdb__BRCA1__ENCSR000EBX_1__m1	3.24	FALSE	0.613883
AHR	ZC3HAV1	1	dbcorrdb__BRCA1__ENCSR000EBX_1__m1	3.24	FALSE	0.442723
AHR	ZC3HC1	1	dbcorrdb__BRCA1__ENCSR000EBX_1__m1	3.24	FALSE	1.1064
AHR	ZCCHC2	1	dbcorrdb__BRCA1__ENCSR000EBX_1__m1	3.24	FALSE	1.13245
AHR	ZCCHC7	1	dbcorrdb__BRCA1__ENCSR000EBX_1__m1	3.24	FALSE	0.0166653
AHR	ZCWPW2	1	dbcorrdb__BRCA1__ENCSR000EBX_1__m1	3.24	FALSE	0.194706
AHR	ZDHHC20	1	dbcorrdb__BRCA1__ENCSR000EBX_1__m1	3.24	FALSE	0.261161
AHR	ZDHHC21	1	dbcorrdb__BRCA1__ENCSR000EBX_1__m1	3.24	FALSE	0.0492411
AHR	ZEB1	1	dbcorrdb__BRCA1__ENCSR000EBX_1__m1	3.24	FALSE	0.186537
AHR	ZFAND5	1	dbcorrdb__BRCA1__ENCSR000EBX_1__m1	3.24	FALSE	5.93513
AHR	ZFC3H1	4	dbcorrdb__BRCA1__ENCSR000EBX_1__m1	3.24	FALSE	0.925138
AHR	ZFHX3	1	dbcorrdb__BRCA1__ENCSR000EBX_1__m1	3.24	FALSE	0.131332
AHR	ZFP36L1	1	dbcorrdb__BRCA1__ENCSR000EBX_1__m1	3.24	FALSE	0.161958
AHR	ZFP91	4	dbcorrdb__BRCA1__ENCSR000EBX_1__m1	3.24	FALSE	0.776917
AHR	ZFX	1	dbcorrdb__BRCA1__ENCSR000EBX_1__m1	3.24	FALSE	1.8974
AHR	ZFYVE16	1	dbcorrdb__BRCA1__ENCSR000EBX_1__m1	3.24	FALSE	0.125169
AHR	ZFYVE9	1	dbcorrdb__BRCA1__ENCSR000EBX_1__m1	3.24	FALSE	0.0726628
AHR	ZHX2	3	dbcorrdb__BRCA1__ENCSR000EBX_1__m1	3.24	FALSE	0.169435
AHR	ZMAT1	1	dbcorrdb__BRCA1__ENCSR000EBX_1__m1	3.24	FALSE	1.93432
AHR	ZMYND11	1	dbcorrdb__BRCA1__ENCSR000EBX_1__m1	3.24	FALSE	0.11853
AHR	ZNF264	1	dbcorrdb__BRCA1__ENCSR000EBX_1__m1	3.24	FALSE	0.11177
AHR	ZNF302	1	dbcorrdb__BRCA1__ENCSR000EBX_1__m1	3.24	FALSE	0.310975
AHR	ZNF335	1	dbcorrdb__BRCA1__ENCSR000EBX_1__m1	3.24	FALSE	1.82825
AHR	ZNF33A	1	dbcorrdb__BRCA1__ENCSR000EBX_1__m1	3.24	FALSE	0.107028
AHR	ZNF346	4	dbcorrdb__BRCA1__ENCSR000EBX_1__m1	3.24	FALSE	1.5614
AHR	ZNF444	1	dbcorrdb__BRCA1__ENCSR000EBX_1__m1	3.24	FALSE	0.372481
AHR	ZNF630	1	dbcorrdb__BRCA1__ENCSR000EBX_1__m1	3.24	FALSE	0.136794
AHR	ZNF638	1	dbcorrdb__BRCA1__ENCSR000EBX_1__m1	3.24	FALSE	0.079124
AHR	ZNF652	1	dbcorrdb__BRCA1__ENCSR000EBX_1__m1	3.24	FALSE	0.0930632
AHR	ZNF75D	1	dbcorrdb__BRCA1__ENCSR000EBX_1__m1	3.24	FALSE	0.0948907
AHR	ZNF782	1	dbcorrdb__BRCA1__ENCSR000EBX_1__m1	3.24	FALSE	1.28355
AHR	ZNRF2	1	dbcorrdb__BRCA1__ENCSR000EBX_1__m1	3.24	FALSE	0.0941147
AHR	ZRANB3	1	dbcorrdb__BRCA1__ENCSR000EBX_1__m1	3.24	FALSE	4.26192
AHR	ZSCAN5A	1	dbcorrdb__BRCA1__ENCSR000EBX_1__m1	3.24	FALSE	0.117358
AHR	ZW10	1	dbcorrdb__BRCA1__ENCSR000EBX_1__m1	3.24	FALSE	0.119171
AHR	AKT3	2	dbcorrdb__BRCA1__ENCSR000EBX_1__m1	3.22	FALSE	0.0276875
AHR	ASAP1	2	dbcorrdb__BRCA1__ENCSR000EBX_1__m1	3.22	FALSE	1.35655
AHR	BMPR2	2	dbcorrdb__BRCA1__ENCSR000EBX_1__m1	3.22	FALSE	0.0400637
AHR	CAMK2D	2	dbcorrdb__BRCA1__ENCSR000EBX_1__m1	3.22	FALSE	0.25956
AHR	CIAPIN1	2	dbcorrdb__BRCA1__ENCSR000EBX_1__m1	3.22	FALSE	0.470586
AHR	CNPY2	2	dbcorrdb__BRCA1__ENCSR000EBX_1__m1	3.22	FALSE	0.10381
AHR	CUL5	2	dbcorrdb__BRCA1__ENCSR000EBX_1__m1	3.22	FALSE	0.0422171
AHR	DCTN2	2	dbcorrdb__BRCA1__ENCSR000EBX_1__m1	3.22	FALSE	0.128854
AHR	DMD	2	dbcorrdb__BRCA1__ENCSR000EBX_1__m1	3.22	FALSE	0.0749832
AHR	DZIP3	2	dbcorrdb__BRCA1__ENCSR000EBX_1__m1	3.22	FALSE	0.0948609
AHR	EIF3A	2	dbcorrdb__BRCA1__ENCSR000EBX_1__m1	3.22	FALSE	0.52643
AHR	EIF3L	2	dbcorrdb__BRCA1__ENCSR000EBX_1__m1	3.22	FALSE	0.274241
AHR	FASTKD2	2	dbcorrdb__BRCA1__ENCSR000EBX_1__m1	3.22	FALSE	1.62991
AHR	FUS	2	dbcorrdb__BRCA1__ENCSR000EBX_1__m1	3.22	FALSE	0.16718
AHR	IFT80	2	dbcorrdb__BRCA1__ENCSR000EBX_1__m1	3.22	FALSE	1.46551
AHR	ING3	2	dbcorrdb__BRCA1__ENCSR000EBX_1__m1	3.22	FALSE	1.99783
AHR	MKLN1	2	dbcorrdb__BRCA1__ENCSR000EBX_1__m1	3.22	FALSE	0.0432405
AHR	NOVA1	2	dbcorrdb__BRCA1__ENCSR000EBX_1__m1	3.22	FALSE	0.099151
AHR	PCBP2	2	dbcorrdb__BRCA1__ENCSR000EBX_1__m1	3.22	FALSE	1.0747
AHR	PLAA	2	dbcorrdb__BRCA1__ENCSR000EBX_1__m1	3.22	FALSE	1.1794
AHR	POLR2B	2	dbcorrdb__BRCA1__ENCSR000EBX_1__m1	3.22	FALSE	0.134667
AHR	PTPRS	2	dbcorrdb__BRCA1__ENCSR000EBX_1__m1	3.22	FALSE	0.317901
AHR	SEC22C	2	dbcorrdb__BRCA1__ENCSR000EBX_1__m1	3.22	FALSE	0.121465
AHR	SLC12A2	2	dbcorrdb__BRCA1__ENCSR000EBX_1__m1	3.22	FALSE	4.41285
AHR	SRSF5	2	dbcorrdb__BRCA1__ENCSR000EBX_1__m1	3.22	FALSE	0.923114
AHR	TGOLN2	2	dbcorrdb__BRCA1__ENCSR000EBX_1__m1	3.22	FALSE	0.850812
AHR	TNRC6B	2	dbcorrdb__BRCA1__ENCSR000EBX_1__m1	3.22	FALSE	0.200762
AHR	TSC22D1	2	dbcorrdb__BRCA1__ENCSR000EBX_1__m1	3.22	FALSE	0.0775714
AHR	UBE2E1	2	dbcorrdb__BRCA1__ENCSR000EBX_1__m1	3.22	FALSE	0.518251
AHR	USP47	2	dbcorrdb__BRCA1__ENCSR000EBX_1__m1	3.22	FALSE	0.243858
AHR	AFF4	3	flyfactorsurvey__ss_tgo_SANGER_10_FBgn0003513	3.07	TRUE	20.3179
AHR	AHR	1	flyfactorsurvey__ss_tgo_SANGER_10_FBgn0003513	3.07	TRUE	NA
AHR	BDNF	2	flyfactorsurvey__ss_tgo_SANGER_10_FBgn0003513	3.07	TRUE	35.2088
AHR	FN1	1	flyfactorsurvey__ss_tgo_SANGER_10_FBgn0003513	3.07	TRUE	16.3312
AHR	GPR176	1	flyfactorsurvey__ss_tgo_SANGER_10_FBgn0003513	3.07	TRUE	35.0585
AHR	MBNL1	1	flyfactorsurvey__ss_tgo_SANGER_10_FBgn0003513	3.07	TRUE	14.9518
AHR	NRXN3	2	flyfactorsurvey__ss_tgo_SANGER_10_FBgn0003513	3.07	TRUE	19.1403
AHR	TLE4	4	flyfactorsurvey__ss_tgo_SANGER_10_FBgn0003513	3.07	TRUE	17.8497
AHR	TSC22D2	1	flyfactorsurvey__ss_tgo_SANGER_10_FBgn0003513	3.07	TRUE	19.5699
ARNT	CUL5	26	flyfactorsurvey__HLH106_SANGER_5_2_FBgn0015234	4.13	FALSE	3.64951
ARNT	CYSTM1	32	flyfactorsurvey__HLH106_SANGER_5_2_FBgn0015234	4.13	FALSE	12.0625
ARNT	WLS	55	flyfactorsurvey__HLH106_SANGER_5_2_FBgn0015234	4.13	FALSE	3.68124
ARNT	ADNP2	61	taipale_cyt_meth__SREBF1_NTCACGTGAN_eDBD	4.01	FALSE	1.89575
ARNT	ZSWIM8	12	taipale_cyt_meth__SREBF2_ATCACGTGAY_eDBD	3.97	FALSE	3.82772
ARNT	DHX36	6	hocomoco__ATF3_HUMAN.H11MO.0.A	3.9	FALSE	5.67194
ARNT	SDHC	9	hocomoco__ATF3_HUMAN.H11MO.0.A	3.9	FALSE	1.7824
ARNT	GGNBP2	1	taipale_cyt_meth__SREBF2_ATCACGTGAY_eDBD	3.88	FALSE	5.42626
ARNT	MFSD11	5	taipale__Srebf1_DBD_RTCACGTGAY	3.73	FALSE	2.37752
ARNT	CHFR	2	scertf__spivak.TYE7	3.66	FALSE	9.53131
ARNT	DCAF5	1	scertf__spivak.TYE7	3.66	FALSE	3.7629
ARNT	KAT7	7	scertf__spivak.TYE7	3.66	FALSE	4.01594
ARNT	NBR1	2	scertf__spivak.TYE7	3.66	FALSE	3.16468
ARNT	RNF185	4	scertf__spivak.TYE7	3.66	FALSE	3.9897
ARNT	CYS1	8	transfac_pro__M04679	3.64	FALSE	1.52087
ARNT	DTX3	5	transfac_pro__M04679	3.64	FALSE	2.58707
ARNT	YPEL1	1	swissregulon__sacCer__TYE7	3.62	FALSE	1.78127
ARNT	LAMTOR3	1	swissregulon__hs__TFEB.p2	3.61	FALSE	1.41024
ARNT	AP5M1	3	cisbp__M0233	3.6	FALSE	3.19886
ARNT	ST13	1	cisbp__M4597	3.6	FALSE	6.40967
ARNT	ZNF335	2	cisbp__M4597	3.6	FALSE	1.27159
ARNT	EFL1	8	cisbp__M5309	3.56	FALSE	1.80374
ARNT	STRIP1	2	yetfasco__YOR344C_397	3.53	FALSE	2.90653
ARNT	FAM3C	1	transfac_public__M00182	3.48	FALSE	2.84677
ARNT	FOXN2	3	transfac_public__M00182	3.48	FALSE	1.86878
ARNT	P3H1	3	transfac_public__M00182	3.48	FALSE	5.80183
ARNT	FGF13	2	jaspar__MA0526.1	3.42	FALSE	2.82989
ARNT	LARP4	1	jaspar__MA0526.1	3.42	FALSE	2.64234
ARNT	ZMYND8	2	jaspar__MA0526.1	3.42	FALSE	2.21656
ARNT	CDC42EP3	1	cisbp__M0240	3.29	FALSE	2.34074
ARNT	PLEKHM2	1	cisbp__M0240	3.29	FALSE	2.13288
ARNT	ACADSB	2	dbcorrdb__BHLHE40__ENCSR000DZJ_1__m1	3.25	FALSE	1.60302
ARNT	PDE8A	1	dbcorrdb__BHLHE40__ENCSR000DZJ_1__m1	3.25	FALSE	4.12527
ARNT	WNK3	1	dbcorrdb__BHLHE40__ENCSR000DZJ_1__m1	3.25	FALSE	0.940948
ARNT	ATG3	116	transfac_public__M00539	3.24	TRUE	2.10964
ARNT	ATP6V1H	116	transfac_public__M00539	3.24	TRUE	3.63506
ARNT	CDKL3	116	transfac_public__M00539	3.24	TRUE	2.10196
ARNT	DHDDS	33	transfac_public__M00539	3.24	TRUE	2.48129
ARNT	FBXO33	53	transfac_public__M00539	3.24	TRUE	3.316
ARNT	KAT5	116	transfac_public__M00539	3.24	TRUE	1.97644
ARNT	MAFG	98	transfac_public__M00539	3.24	TRUE	1.14414
ARNT	NFATC3	65	transfac_public__M00539	3.24	TRUE	2.10611
ARNT	RRAGB	116	transfac_public__M00539	3.24	TRUE	3.74848
ARNT	TBCEL	94	transfac_public__M00539	3.24	TRUE	2.83005
ARNT	USP12	31	transfac_public__M00539	3.24	TRUE	3.25761
ARNT	USP32	115	transfac_public__M00539	3.24	TRUE	5.49547
ARNT	ZNF507	103	transfac_public__M00539	3.24	TRUE	4.17518
ARNT	CBX6	75	cisbp__M2957	3.22	TRUE	2.03336
ARNT	CDC42	3	cisbp__M2957	3.22	TRUE	2.67835
ARNT	CEP250	2	cisbp__M2957	3.22	TRUE	0.254468
ARNT	ELOVL5	22	cisbp__M2957	3.22	TRUE	3.27793
ARNT	FLCN	24	cisbp__M2957	3.22	TRUE	4.00953
ARNT	MTR	1	cisbp__M2957	3.22	TRUE	3.06395
ARNT	PER2	49	cisbp__M2957	3.22	TRUE	1.88212
ARNT	UQCRC2	27	cisbp__M2957	3.22	TRUE	3.8669
ARNT	YWHAQ	8	cisbp__M2957	3.22	TRUE	2.49179
ARNT	PDCD6IP	46	transfac_public__M00539	3.12	TRUE	3.77152
ARNT	ACSF3	1	transfac_pro__M00943	3.08	FALSE	1.03006
ARNT	AFTPH	1	transfac_pro__M07637	3.05	FALSE	3.46014
ARNT	BCLAF1	1	transfac_pro__M07637	3.05	FALSE	2.67559
ARNT	CERS6	1	transfac_pro__M07637	3.05	FALSE	3.27202
ARNT	CUL2	1	transfac_pro__M07637	3.05	FALSE	2.12488
ARNT	DHX8	1	transfac_pro__M07637	3.05	FALSE	3.80868
ARNT	DNAJB12	1	transfac_pro__M07637	3.05	FALSE	2.95874
ARNT	GANC	1	transfac_pro__M07637	3.05	FALSE	3.85574
ARNT	IPO9	1	transfac_pro__M07637	3.05	FALSE	6.42142
ARNT	KIF5B	1	transfac_pro__M07637	3.05	FALSE	2.06257
ARNT	MSANTD2	1	transfac_pro__M07637	3.05	FALSE	2.65011
ARNT	NELFA	1	transfac_pro__M07637	3.05	FALSE	1.76444
ARNT	PSMA1	1	transfac_pro__M07637	3.05	FALSE	3.2751
ARNT	RAB5C	1	transfac_pro__M07637	3.05	FALSE	1.72419
ARNT	RNF14	1	transfac_pro__M07637	3.05	FALSE	3.14834
ARNT	RPS6KA2	1	transfac_pro__M07637	3.05	FALSE	1.65558
ARNT	SEC61A2	1	transfac_pro__M07637	3.05	FALSE	3.63847
ARNT	TAB2	1	transfac_pro__M07637	3.05	FALSE	3.91027
ARNT	TIMM9	1	transfac_pro__M07637	3.05	FALSE	1.84495
ARNT	TOP3A	1	transfac_pro__M07637	3.05	FALSE	6.28931
ARNT	TOR1AIP1	1	transfac_pro__M07637	3.05	FALSE	2.51314
ARNT	TSEN2	1	transfac_pro__M07637	3.05	FALSE	2.73616
ARNT	UNC50	1	transfac_pro__M07637	3.05	FALSE	0.92887
ARNT	AATF	3	transfac_pro__M00976	3.04	TRUE	4.14017
ARNT	ABL2	1	transfac_pro__M00976	3.04	TRUE	3.96032
ARNT	ACER3	1	transfac_pro__M00976	3.04	TRUE	4.29024
ARNT	AFG3L2	1	transfac_pro__M00976	3.04	TRUE	2.74065
ARNT	AHCTF1	2	transfac_pro__M00976	3.04	TRUE	3.11856
ARNT	AHCYL1	9	transfac_pro__M00976	3.04	TRUE	2.85686
ARNT	AHR	32	transfac_pro__M00976	3.04	TRUE	3.80438
ARNT	ANKRD28	1	transfac_pro__M00976	3.04	TRUE	7.60285
ARNT	ANKRD50	2	transfac_pro__M00976	3.04	TRUE	2.52504
ARNT	ANO10	1	transfac_pro__M00976	3.04	TRUE	3.97526
ARNT	ATP6V0A1	2	transfac_pro__M00976	3.04	TRUE	10.6635
ARNT	CD47	1	transfac_pro__M00976	3.04	TRUE	5.54452
ARNT	CDC73	1	transfac_pro__M00976	3.04	TRUE	2.8533
ARNT	CEP120	41	transfac_pro__M00976	3.04	TRUE	1.96671
ARNT	CEP164	1	transfac_pro__M00976	3.04	TRUE	2.4597
ARNT	CEP170	1	transfac_pro__M00976	3.04	TRUE	4.099
ARNT	CLK4	2	transfac_pro__M00976	3.04	TRUE	1.88668
ARNT	CNOT1	1	transfac_pro__M00976	3.04	TRUE	2.7572
ARNT	DAP	1	transfac_pro__M00976	3.04	TRUE	5.7126
ARNT	DDX24	1	transfac_pro__M00976	3.04	TRUE	5.18508
ARNT	EIF3A	33	transfac_pro__M00976	3.04	TRUE	2.62158
ARNT	EIF4ENIF1	1	transfac_pro__M00976	3.04	TRUE	2.33379
ARNT	FAM177A1	2	transfac_pro__M00976	3.04	TRUE	3.42115
ARNT	FMR1	38	transfac_pro__M00976	3.04	TRUE	2.07446
ARNT	GOLGA5	2	transfac_pro__M00976	3.04	TRUE	3.78525
ARNT	GPBP1L1	1	transfac_pro__M00976	3.04	TRUE	6.06331
ARNT	HNRNPF	3	transfac_pro__M00976	3.04	TRUE	2.78864
ARNT	HSPB11	1	transfac_pro__M00976	3.04	TRUE	3.09216
ARNT	ICA1L	1	transfac_pro__M00976	3.04	TRUE	2.72211
ARNT	INTS6	9	transfac_pro__M00976	3.04	TRUE	7.74504
ARNT	KAT2B	1	transfac_pro__M00976	3.04	TRUE	5.40566
ARNT	KDM2A	2	transfac_pro__M00976	3.04	TRUE	2.94217
ARNT	KIAA0100	1	transfac_pro__M00976	3.04	TRUE	4.1373
ARNT	KLHL22	2	transfac_pro__M00976	3.04	TRUE	3.5577
ARNT	LARP4B	1	transfac_pro__M00976	3.04	TRUE	4.13946
ARNT	LONRF3	44	transfac_pro__M00976	3.04	TRUE	1.51566
ARNT	LSM8	1	transfac_pro__M00976	3.04	TRUE	1.8187
ARNT	MAP9	2	transfac_pro__M00976	3.04	TRUE	2.7911
ARNT	MAPK6	4	transfac_pro__M00976	3.04	TRUE	5.77596
ARNT	MGMT	1	transfac_pro__M00976	3.04	TRUE	2.22244
ARNT	MPHOSPH6	1	transfac_pro__M00976	3.04	TRUE	0.87102
ARNT	MROH1	2	transfac_pro__M00976	3.04	TRUE	4.42521
ARNT	NFRKB	1	transfac_pro__M00976	3.04	TRUE	2.24846
ARNT	NGLY1	1	transfac_pro__M00976	3.04	TRUE	2.83946
ARNT	OMG	6	transfac_pro__M00976	3.04	TRUE	1.35245
ARNT	OTUD5	1	transfac_pro__M00976	3.04	TRUE	2.22553
ARNT	PAIP2	1	transfac_pro__M00976	3.04	TRUE	4.59225
ARNT	PANK3	9	transfac_pro__M00976	3.04	TRUE	3.39647
ARNT	PAPOLA	1	transfac_pro__M00976	3.04	TRUE	3.55725
ARNT	PARN	2	transfac_pro__M00976	3.04	TRUE	3.56475
ARNT	PDK1	1	transfac_pro__M00976	3.04	TRUE	2.47304
ARNT	PDXDC1	1	transfac_pro__M00976	3.04	TRUE	4.87126
ARNT	PDXK	1	transfac_pro__M00976	3.04	TRUE	1.57126
ARNT	PHF6	1	transfac_pro__M00976	3.04	TRUE	1.82763
ARNT	POLB	5	transfac_pro__M00976	3.04	TRUE	2.62805
ARNT	PPP4R2	1	transfac_pro__M00976	3.04	TRUE	3.04403
ARNT	PPP4R3A	1	transfac_pro__M00976	3.04	TRUE	3.46054
ARNT	RAD23B	1	transfac_pro__M00976	3.04	TRUE	7.14057
ARNT	RANBP3	1	transfac_pro__M00976	3.04	TRUE	0.650531
ARNT	RAP1A	1	transfac_pro__M00976	3.04	TRUE	3.05246
ARNT	REXO2	3	transfac_pro__M00976	3.04	TRUE	1.88559
ARNT	RTF1	2	transfac_pro__M00976	3.04	TRUE	2.21134
ARNT	SENP2	6	transfac_pro__M00976	3.04	TRUE	5.48353
ARNT	SETDB1	1	transfac_pro__M00976	3.04	TRUE	8.43363
ARNT	SFI1	1	transfac_pro__M00976	3.04	TRUE	1.64339
ARNT	SIRT1	112	transfac_pro__M00976	3.04	TRUE	3.56212
ARNT	SLC25A14	2	transfac_pro__M00976	3.04	TRUE	1.69287
ARNT	SLC38A9	3	transfac_pro__M00976	3.04	TRUE	2.92169
ARNT	SMAP1	1	transfac_pro__M00976	3.04	TRUE	3.05207
ARNT	SMARCA5	1	transfac_pro__M00976	3.04	TRUE	9.06136
ARNT	SMG9	1	transfac_pro__M00976	3.04	TRUE	0.851321
ARNT	SNRK	1	transfac_pro__M00976	3.04	TRUE	6.87207
ARNT	SUPV3L1	70	transfac_pro__M00976	3.04	TRUE	1.80702
ARNT	TBC1D14	1	transfac_pro__M00976	3.04	TRUE	3.71575
ARNT	TBC1D15	35	transfac_pro__M00976	3.04	TRUE	2.68055
ARNT	TBX20	3	transfac_pro__M00976	3.04	TRUE	2.15185
ARNT	TP53BP1	2	transfac_pro__M00976	3.04	TRUE	7.47233
ARNT	TRIOBP	1	transfac_pro__M00976	3.04	TRUE	2.256
ARNT	TSTD2	1	transfac_pro__M00976	3.04	TRUE	2.23293
ARNT	TUBA1A	1	transfac_pro__M00976	3.04	TRUE	2.03893
ARNT	TXLNG	25	transfac_pro__M00976	3.04	TRUE	7.22663
ARNT	UBE3D	1	transfac_pro__M00976	3.04	TRUE	1.8493
ARNT	USP37	1	transfac_pro__M00976	3.04	TRUE	2.02959
ARNT	VDAC1	4	transfac_pro__M00976	3.04	TRUE	1.73662
ARNT	WDR59	1	transfac_pro__M00976	3.04	TRUE	3.25228
ARNT	WDR75	3	transfac_pro__M00976	3.04	TRUE	3.36214
ARNT	XRN2	3	transfac_pro__M00976	3.04	TRUE	3.80581
ARNT	YWHAG	2	transfac_pro__M00976	3.04	TRUE	6.28659
ARNT	YY1AP1	1	transfac_pro__M00976	3.04	TRUE	5.3817
ARNT	ZCCHC8	2	transfac_pro__M00976	3.04	TRUE	2.11899
ATF1	BIN3	1	dbcorrdb__POLR2AphosphoS2__ENCSR000ECT_1__m1	3.66	FALSE	1.97462
ATF1	CEP295	1	dbcorrdb__POLR2AphosphoS2__ENCSR000ECT_1__m1	3.66	FALSE	3.55547
ATF1	CHUK	1	dbcorrdb__POLR2AphosphoS2__ENCSR000ECT_1__m1	3.66	FALSE	1.61604
ATF1	DISP1	1	dbcorrdb__POLR2AphosphoS2__ENCSR000ECT_1__m1	3.66	FALSE	2.91626
ATF1	FAM219A	1	dbcorrdb__POLR2AphosphoS2__ENCSR000ECT_1__m1	3.66	FALSE	2.53628
ATF1	FUBP3	1	dbcorrdb__POLR2AphosphoS2__ENCSR000ECT_1__m1	3.66	FALSE	2.96439
ATF1	GOLGA1	1	dbcorrdb__POLR2AphosphoS2__ENCSR000ECT_1__m1	3.66	FALSE	2.43242
ATF1	IRF2	1	dbcorrdb__POLR2AphosphoS2__ENCSR000ECT_1__m1	3.66	FALSE	2.9246
ATF1	MARK2	1	dbcorrdb__POLR2AphosphoS2__ENCSR000ECT_1__m1	3.66	FALSE	3.01227
ATF1	MRPS31	1	dbcorrdb__POLR2AphosphoS2__ENCSR000ECT_1__m1	3.66	FALSE	2.95851
ATF1	MYO1C	1	dbcorrdb__POLR2AphosphoS2__ENCSR000ECT_1__m1	3.66	FALSE	4.05198
ATF1	PAIP2	1	dbcorrdb__POLR2AphosphoS2__ENCSR000ECT_1__m1	3.66	FALSE	2.70492
ATF1	RARS	1	dbcorrdb__POLR2AphosphoS2__ENCSR000ECT_1__m1	3.66	FALSE	7.23229
ATF1	SDHAF2	1	dbcorrdb__POLR2AphosphoS2__ENCSR000ECT_1__m1	3.66	FALSE	1.36781
ATF1	TCP1	1	dbcorrdb__POLR2AphosphoS2__ENCSR000ECT_1__m1	3.66	FALSE	2.78757
ATF1	VPS37C	1	dbcorrdb__POLR2AphosphoS2__ENCSR000ECT_1__m1	3.66	FALSE	1.0228
ATF1	ZNF585B	1	dbcorrdb__POLR2AphosphoS2__ENCSR000ECT_1__m1	3.66	FALSE	2.86122
ATF6	DAP	39	transfac_pro__M07693	4.65	FALSE	7.73434
ATF6	LIN54	26	transfac_pro__M07693	4.65	FALSE	5.95818
ATF6	MAPK8	38	transfac_pro__M07693	4.65	FALSE	11.8307
ATF6	VPS26A	29	transfac_pro__M07693	4.65	FALSE	7.52806
ATF6	AFG3L2	6	transfac_pro__M07573	4.5	FALSE	5.12973
ATF6	AK4	21	transfac_pro__M07573	4.5	FALSE	5.54377
ATF6	ATF6	11	transfac_pro__M07573	4.5	FALSE	NA
ATF6	ATG5	49	transfac_pro__M07573	4.5	FALSE	8.83633
ATF6	B3GALNT2	14	transfac_pro__M07573	4.5	FALSE	14.8082
ATF6	CBWD1	35	transfac_pro__M07573	4.5	FALSE	7.05874
ATF6	CDK11B	11	transfac_pro__M07573	4.5	FALSE	4.48993
ATF6	CHIC2	4	transfac_pro__M07573	4.5	FALSE	9.62525
ATF6	ERGIC2	5	transfac_pro__M07573	4.5	FALSE	5.75308
ATF6	ETNK1	13	transfac_pro__M07573	4.5	FALSE	13.9117
ATF6	FKBP15	18	transfac_pro__M07573	4.5	FALSE	4.89318
ATF6	GNPNAT1	9	transfac_pro__M07573	4.5	FALSE	3.93651
ATF6	GPLD1	13	transfac_pro__M07573	4.5	FALSE	6.50606
ATF6	GPR89A	7	transfac_pro__M07573	4.5	FALSE	6.30168
ATF6	GPR89B	5	transfac_pro__M07573	4.5	FALSE	7.00061
ATF6	HNRNPH3	29	transfac_pro__M07573	4.5	FALSE	8.41228
ATF6	ICE1	24	transfac_pro__M07573	4.5	FALSE	10.8382
ATF6	INTS7	29	transfac_pro__M07573	4.5	FALSE	4.13379
ATF6	KPNA1	6	transfac_pro__M07573	4.5	FALSE	12.9061
ATF6	LMBR1	20	transfac_pro__M07573	4.5	FALSE	7.39183
ATF6	MAP3K7	23	transfac_pro__M07573	4.5	FALSE	14.4601
ATF6	MBIP	34	transfac_pro__M07573	4.5	FALSE	3.695
ATF6	NBR1	29	transfac_pro__M07573	4.5	FALSE	7.12534
ATF6	NFKB1	23	transfac_pro__M07573	4.5	FALSE	8.66161
ATF6	PARN	12	transfac_pro__M07573	4.5	FALSE	8.33032
ATF6	PHC2	2	transfac_pro__M07573	4.5	FALSE	9.42268
ATF6	PLA2G12A	2	transfac_pro__M07573	4.5	FALSE	5.06311
ATF6	PPP2R1A	18	transfac_pro__M07573	4.5	FALSE	7.04263
ATF6	PSEN1	11	transfac_pro__M07573	4.5	FALSE	9.57627
ATF6	PSMB2	24	transfac_pro__M07573	4.5	FALSE	2.84852
ATF6	SEC23B	27	transfac_pro__M07573	4.5	FALSE	4.09203
ATF6	SEC61B	8	transfac_pro__M07573	4.5	FALSE	3.77724
ATF6	SECISBP2	8	transfac_pro__M07573	4.5	FALSE	14.4629
ATF6	SPIRE1	6	transfac_pro__M07573	4.5	FALSE	15.6236
ATF6	STK4	11	transfac_pro__M07573	4.5	FALSE	4.68974
ATF6	THRAP3	22	transfac_pro__M07573	4.5	FALSE	10.2427
ATF6	UBAP1	32	transfac_pro__M07573	4.5	FALSE	9.39561
ATF6	ABCE1	13	elemento__ATGACGTC	4.21	FALSE	2.48704
ATF6	ACSL4	3	elemento__ATGACGTC	4.21	FALSE	3.98909
ATF6	ACTN2	3	elemento__ATGACGTC	4.21	FALSE	2.50743
ATF6	AHCYL1	21	elemento__ATGACGTC	4.21	FALSE	5.14241
ATF6	BTG3	13	elemento__ATGACGTC	4.21	FALSE	1.91737
ATF6	C15orf41	6	elemento__ATGACGTC	4.21	FALSE	4.25047
ATF6	CBR4	16	elemento__ATGACGTC	4.21	FALSE	3.59079
ATF6	CCND2	18	elemento__ATGACGTC	4.21	FALSE	6.32447
ATF6	CMSS1	20	elemento__ATGACGTC	4.21	FALSE	6.40912
ATF6	CYHR1	13	elemento__ATGACGTC	4.21	FALSE	1.01083
ATF6	DUSP16	11	elemento__ATGACGTC	4.21	FALSE	3.11665
ATF6	ENAH	5	elemento__ATGACGTC	4.21	FALSE	3.13431
ATF6	FAM120B	1	elemento__ATGACGTC	4.21	FALSE	5.37995
ATF6	FAM177A1	15	elemento__ATGACGTC	4.21	FALSE	2.20377
ATF6	FAM53C	10	elemento__ATGACGTC	4.21	FALSE	2.7879
ATF6	GPATCH2L	9	elemento__ATGACGTC	4.21	FALSE	5.77127
ATF6	GRM5	4	elemento__ATGACGTC	4.21	FALSE	1.45864
ATF6	GTPBP1	15	elemento__ATGACGTC	4.21	FALSE	0.898718
ATF6	HIVEP2	10	elemento__ATGACGTC	4.21	FALSE	5.65887
ATF6	HSPH1	7	elemento__ATGACGTC	4.21	FALSE	1.97145
ATF6	IFT43	13	elemento__ATGACGTC	4.21	FALSE	7.04783
ATF6	KLF6	17	elemento__ATGACGTC	4.21	FALSE	5.12465
ATF6	MLF1	12	elemento__ATGACGTC	4.21	FALSE	1.67773
ATF6	MTURN	20	elemento__ATGACGTC	4.21	FALSE	2.36755
ATF6	NAMPT	8	elemento__ATGACGTC	4.21	FALSE	5.93979
ATF6	PPM1A	20	elemento__ATGACGTC	4.21	FALSE	2.49022
ATF6	RAB1A	17	elemento__ATGACGTC	4.21	FALSE	6.15051
ATF6	REV1	7	elemento__ATGACGTC	4.21	FALSE	9.17187
ATF6	SGMS2	9	elemento__ATGACGTC	4.21	FALSE	5.83456
ATF6	SPOP	10	elemento__ATGACGTC	4.21	FALSE	3.44316
ATF6	STARD3NL	19	elemento__ATGACGTC	4.21	FALSE	5.06441
ATF6	SYT11	13	elemento__ATGACGTC	4.21	FALSE	4.09245
ATF6	TMEM30A	3	elemento__ATGACGTC	4.21	FALSE	2.91527
ATF6	TNPO1	4	elemento__ATGACGTC	4.21	FALSE	3.5771
ATF6	TSTD2	5	elemento__ATGACGTC	4.21	FALSE	1.79606
ATF6	UBA6	14	elemento__ATGACGTC	4.21	FALSE	4.48318
ATF6	USP9X	13	elemento__ATGACGTC	4.21	FALSE	5.09105
ATF6	XPR1	12	elemento__ATGACGTC	4.21	FALSE	5.31842
ATF6	YTHDC2	25	elemento__ATGACGTC	4.21	FALSE	9.41887
ATF6	ACO2	7	transfac_pro__M07573	3.93	FALSE	2.73749
ATF6	ADAM9	5	transfac_pro__M07573	3.93	FALSE	2.11636
ATF6	AMOTL1	5	transfac_pro__M07573	3.93	FALSE	2.73757
ATF6	API5	2	transfac_pro__M07573	3.93	FALSE	2.28851
ATF6	ARHGAP5	5	transfac_pro__M07573	3.93	FALSE	3.67128
ATF6	ARNT	7	transfac_pro__M07573	3.93	FALSE	3.52086
ATF6	BBS5	2	transfac_pro__M07573	3.93	FALSE	2.24124
ATF6	BSDC1	4	transfac_pro__M07573	3.93	FALSE	2.60235
ATF6	BTAF1	15	transfac_pro__M07573	3.93	FALSE	2.97761
ATF6	C16orf72	5	transfac_pro__M07573	3.93	FALSE	1.96333
ATF6	CAPZB	3	transfac_pro__M07573	3.93	FALSE	3.84414
ATF6	CDC37	8	transfac_pro__M07573	3.93	FALSE	0.785191
ATF6	CDC73	1	transfac_pro__M07573	3.93	FALSE	5.84324
ATF6	CLCN5	9	transfac_pro__M07573	3.93	FALSE	2.05149
ATF6	CNN3	4	transfac_pro__M07573	3.93	FALSE	2.56993
ATF6	COMMD1	9	transfac_pro__M07573	3.93	FALSE	3.94531
ATF6	COPB1	4	transfac_pro__M07573	3.93	FALSE	3.72054
ATF6	CPEB2	4	transfac_pro__M07573	3.93	FALSE	6.44442
ATF6	CREBZF	5	transfac_pro__M07573	3.93	FALSE	6.29388
ATF6	DAPK3	4	transfac_pro__M07573	3.93	FALSE	1.62949
ATF6	DCUN1D1	9	transfac_pro__M07573	3.93	FALSE	2.74888
ATF6	DDX19A	14	transfac_pro__M07573	3.93	FALSE	2.50962
ATF6	DDX31	1	transfac_pro__M07573	3.93	FALSE	3.05485
ATF6	DENND5A	10	transfac_pro__M07573	3.93	FALSE	2.95151
ATF6	DNAJC25	3	transfac_pro__M07573	3.93	FALSE	1.32793
ATF6	EHD4	5	transfac_pro__M07573	3.93	FALSE	5.24939
ATF6	ELAVL1	16	transfac_pro__M07573	3.93	FALSE	2.65101
ATF6	ERO1B	1	transfac_pro__M07573	3.93	FALSE	5.17975
ATF6	FBXO3	3	transfac_pro__M07573	3.93	FALSE	3.66662
ATF6	FNIP2	8	transfac_pro__M07573	3.93	FALSE	7.82804
ATF6	FOXJ3	4	transfac_pro__M07573	3.93	FALSE	3.0628
ATF6	GMFB	1	transfac_pro__M07573	3.93	FALSE	1.92429
ATF6	GOSR1	3	transfac_pro__M07573	3.93	FALSE	2.42132
ATF6	GTF2B	4	transfac_pro__M07573	3.93	FALSE	3.44449
ATF6	GTPBP10	13	transfac_pro__M07573	3.93	FALSE	1.64541
ATF6	HLF	15	transfac_pro__M07573	3.93	FALSE	1.61242
ATF6	HSPA4	4	transfac_pro__M07573	3.93	FALSE	2.94891
ATF6	INIP	4	transfac_pro__M07573	3.93	FALSE	2.08357
ATF6	IVNS1ABP	4	transfac_pro__M07573	3.93	FALSE	1.65676
ATF6	KDM4C	3	transfac_pro__M07573	3.93	FALSE	5.11328
ATF6	KIF21A	1	transfac_pro__M07573	3.93	FALSE	1.71664
ATF6	MCL1	5	transfac_pro__M07573	3.93	FALSE	4.04161
ATF6	MED27	12	transfac_pro__M07573	3.93	FALSE	6.5729
ATF6	NAF1	6	transfac_pro__M07573	3.93	FALSE	3.35011
ATF6	NFX1	5	transfac_pro__M07573	3.93	FALSE	4.70864
ATF6	NSUN4	12	transfac_pro__M07573	3.93	FALSE	1.77861
ATF6	PHF20L1	7	transfac_pro__M07573	3.93	FALSE	2.95384
ATF6	PINX1	10	transfac_pro__M07573	3.93	FALSE	2.78846
ATF6	PPFIA1	1	transfac_pro__M07573	3.93	FALSE	4.56331
ATF6	PPIL4	7	transfac_pro__M07573	3.93	FALSE	4.75998
ATF6	PPP2R2A	16	transfac_pro__M07573	3.93	FALSE	3.2739
ATF6	PPP6R3	9	transfac_pro__M07573	3.93	FALSE	3.13507
ATF6	PRDM2	9	transfac_pro__M07573	3.93	FALSE	3.43478
ATF6	PREPL	2	transfac_pro__M07573	3.93	FALSE	3.28689
ATF6	PRKACB	4	transfac_pro__M07573	3.93	FALSE	5.19626
ATF6	PRKAR1A	16	transfac_pro__M07573	3.93	FALSE	2.56711
ATF6	R3HDM1	4	transfac_pro__M07573	3.93	FALSE	3.69178
ATF6	RBBP6	9	transfac_pro__M07573	3.93	FALSE	3.44897
ATF6	RFX3	5	transfac_pro__M07573	3.93	FALSE	2.71838
ATF6	RHBDD1	4	transfac_pro__M07573	3.93	FALSE	5.17449
ATF6	RTN1	1	transfac_pro__M07573	3.93	FALSE	1.71581
ATF6	SAMD4B	4	transfac_pro__M07573	3.93	FALSE	5.86519
ATF6	SBDS	4	transfac_pro__M07573	3.93	FALSE	1.61524
ATF6	SERAC1	11	transfac_pro__M07573	3.93	FALSE	3.75663
ATF6	SF1	9	transfac_pro__M07573	3.93	FALSE	2.5155
ATF6	SNAP25	17	transfac_pro__M07573	3.93	FALSE	2.49941
ATF6	SOCS7	12	transfac_pro__M07573	3.93	FALSE	1.71104
ATF6	SREBF2	11	transfac_pro__M07573	3.93	FALSE	4.64424
ATF6	STX12	15	transfac_pro__M07573	3.93	FALSE	3.3785
ATF6	STX18	3	transfac_pro__M07573	3.93	FALSE	2.37931
ATF6	STXBP3	10	transfac_pro__M07573	3.93	FALSE	5.03189
ATF6	TBC1D22B	5	transfac_pro__M07573	3.93	FALSE	3.17733
ATF6	TBC1D23	7	transfac_pro__M07573	3.93	FALSE	3.21611
ATF6	TFEB	5	transfac_pro__M07573	3.93	FALSE	1.69469
ATF6	TOP1	17	transfac_pro__M07573	3.93	FALSE	7.84723
ATF6	UBE2A	7	transfac_pro__M07573	3.93	FALSE	2.39094
ATF6	UBE2V1	1	transfac_pro__M07573	3.93	FALSE	4.66193
ATF6	UFL1	4	transfac_pro__M07573	3.93	FALSE	3.11487
ATF6	USP14	2	transfac_pro__M07573	3.93	FALSE	3.46201
ATF6	USP16	3	transfac_pro__M07573	3.93	FALSE	4.90555
ATF6	WDR48	8	transfac_pro__M07573	3.93	FALSE	4.48692
ATF6	YTHDC1	7	transfac_pro__M07573	3.93	FALSE	6.80883
ATF6	ZNF266	10	transfac_pro__M07573	3.93	FALSE	4.62937
ATF6	ZNF410	14	transfac_pro__M07573	3.93	FALSE	2.5002
ATF6	CNOT4	9	hocomoco__CR3L1_HUMAN.H11MO.0.D	3.86	FALSE	8.0602
ATF6	PDE4DIP	6	hocomoco__CR3L1_HUMAN.H11MO.0.D	3.86	FALSE	8.36948
ATF6	CUL3	1	cisbp__M0291	3.84	FALSE	9.92838
ATF6	DENND1B	2	cisbp__M0291	3.84	FALSE	8.55198
ATF6	RASSF8	3	cisbp__M0291	3.84	FALSE	14.0239
ATF6	RYBP	2	cisbp__M0291	3.84	FALSE	10.7024
ATF6	ATP11B	3	cisbp__M3088	3.77	FALSE	3.00774
ATF6	CCDC144A	3	cisbp__M3088	3.77	FALSE	3.75706
ATF6	CCNL1	10	cisbp__M3088	3.77	FALSE	5.9191
ATF6	COMMD10	1	cisbp__M3088	3.77	FALSE	3.65139
ATF6	DDX50	5	cisbp__M3088	3.77	FALSE	5.45128
ATF6	DGKD	2	cisbp__M3088	3.77	FALSE	5.56272
ATF6	EDC3	3	cisbp__M3088	3.77	FALSE	2.64213
ATF6	ERLIN1	3	cisbp__M3088	3.77	FALSE	0.638864
ATF6	ERRFI1	4	cisbp__M3088	3.77	FALSE	3.26337
ATF6	ETF1	8	cisbp__M3088	3.77	FALSE	1.57947
ATF6	FAM135A	3	cisbp__M3088	3.77	FALSE	4.92397
ATF6	INTS1	2	cisbp__M3088	3.77	FALSE	1.26871
ATF6	NFXL1	3	cisbp__M3088	3.77	FALSE	1.7986
ATF6	NUCKS1	4	cisbp__M3088	3.77	FALSE	9.35629
ATF6	PTPN21	5	cisbp__M3088	3.77	FALSE	5.03519
ATF6	RABEP1	3	cisbp__M3088	3.77	FALSE	3.66797
ATF6	RCL1	2	cisbp__M3088	3.77	FALSE	5.35554
ATF6	RNF141	6	cisbp__M3088	3.77	FALSE	2.32354
ATF6	RNGTT	3	cisbp__M3088	3.77	FALSE	3.09332
ATF6	S100PBP	2	cisbp__M3088	3.77	FALSE	4.01635
ATF6	SLAIN2	4	cisbp__M3088	3.77	FALSE	6.51124
ATF6	SLC4A7	3	cisbp__M3088	3.77	FALSE	3.60303
ATF6	SMARCA5	7	cisbp__M3088	3.77	FALSE	3.49603
ATF6	TAPT1	4	cisbp__M3088	3.77	FALSE	4.6414
ATF6	TASP1	4	cisbp__M3088	3.77	FALSE	6.07495
ATF6	TBRG1	2	cisbp__M3088	3.77	FALSE	2.58872
ATF6	TECPR2	2	cisbp__M3088	3.77	FALSE	1.89899
ATF6	USP38	3	cisbp__M3088	3.77	FALSE	1.85476
ATF6	WBP4	3	cisbp__M3088	3.77	FALSE	2.24308
ATF6	ACVR1	3	transfac_pro__M00916	3.63	FALSE	2.76447
ATF6	ARID5B	7	transfac_pro__M00916	3.63	FALSE	2.66936
ATF6	CYSTM1	5	transfac_pro__M00916	3.63	FALSE	1.94118
ATF6	RNPS1	7	transfac_pro__M00916	3.63	FALSE	1.80232
ATF6	TMEM47	4	transfac_pro__M00916	3.63	FALSE	2.4341
ATF6	USP54	5	transfac_pro__M00916	3.63	FALSE	2.2426
ATF6	VPS50	15	cisbp__M0276	3.56	FALSE	8.00042
ATF6	NPTN	4	flyfactorsurvey__Max_Mnt_SANGER_5_FBgn0017578	3.55	FALSE	7.79697
ATF6	VAPA	2	flyfactorsurvey__Max_Mnt_SANGER_5_FBgn0017578	3.55	FALSE	8.52996
ATF6	WIPF2	2	yetfasco__YER045C_8	3.47	FALSE	6.18593
ATF6	OTULIN	4	transfac_pro__M07573	3.42	FALSE	8.49841
ATF6	RPTOR	2	cisbp__M3447	3.4	FALSE	6.62568
ATF6	SUCLG1	2	cisbp__M3447	3.4	FALSE	5.47713
ATF6	PSME4	6	hocomoco__CREB1_HUMAN.H11MO.0.A	3.31	FALSE	3.70217
ATF6	ATF2	2	transfac_public__M00179	3.28	FALSE	7.7006
ATF6	BCLAF1	2	transfac_public__M00179	3.28	FALSE	4.0093
ATF6	BMT2	3	transfac_public__M00179	3.28	FALSE	4.3902
ATF6	CLIC4	2	transfac_public__M00179	3.28	FALSE	4.51874
ATF6	COPA	1	transfac_public__M00179	3.28	FALSE	3.45911
ATF6	CPD	2	transfac_public__M00179	3.28	FALSE	2.0104
ATF6	DNAJB6	1	transfac_public__M00179	3.28	FALSE	5.3463
ATF6	EIF3J	1	transfac_public__M00179	3.28	FALSE	3.4807
ATF6	ELK4	5	transfac_public__M00179	3.28	FALSE	1.96373
ATF6	FDPS	1	transfac_public__M00179	3.28	FALSE	2.21413
ATF6	FEM1C	5	transfac_public__M00179	3.28	FALSE	1.28203
ATF6	GFM2	1	transfac_public__M00179	3.28	FALSE	6.22272
ATF6	HAT1	1	transfac_public__M00179	3.28	FALSE	3.93618
ATF6	HMG20A	2	transfac_public__M00179	3.28	FALSE	1.94346
ATF6	MTMR2	1	transfac_public__M00179	3.28	FALSE	8.11477
ATF6	MTOR	1	transfac_public__M00179	3.28	FALSE	1.78933
ATF6	NET1	2	transfac_public__M00179	3.28	FALSE	2.42071
ATF6	PANK3	2	transfac_public__M00179	3.28	FALSE	4.03043
ATF6	PDHX	1	transfac_public__M00179	3.28	FALSE	5.32002
ATF6	PHKA2	1	transfac_public__M00179	3.28	FALSE	1.56181
ATF6	PPP6C	1	transfac_public__M00179	3.28	FALSE	4.83558
ATF6	PRPF4B	1	transfac_public__M00179	3.28	FALSE	4.44863
ATF6	PSMA5	1	transfac_public__M00179	3.28	FALSE	2.42073
ATF6	RAB3IP	1	transfac_public__M00179	3.28	FALSE	2.41502
ATF6	RPS20	1	transfac_public__M00179	3.28	FALSE	1.07613
ATF6	SCAI	1	transfac_public__M00179	3.28	FALSE	3.7138
ATF6	SLC16A7	2	transfac_public__M00179	3.28	FALSE	5.66872
ATF6	TLE4	1	transfac_public__M00179	3.28	FALSE	2.59302
ATF6	TMEM144	4	transfac_public__M00179	3.28	FALSE	2.73531
ATF6	UTP18	2	transfac_public__M00179	3.28	FALSE	1.08833
ATF6	ZFAND6	1	transfac_public__M00179	3.28	FALSE	3.07186
ATF6	RNF185	3	taipale__XBP1_DBD_NNNGMCACGTCATC	3.25	FALSE	8.61693
ATF6	MEDAG	2	transfac_pro__M07680	3.21	FALSE	2.65851
ATF6	POM121	2	transfac_pro__M07680	3.21	FALSE	5.24535
ATF6	RAB27A	5	transfac_pro__M07680	3.21	FALSE	2.27561
ATF6	RPS6KA3	2	transfac_pro__M07680	3.21	FALSE	2.61232
ATF6	AAGAB	1	transfac_pro__M01186	3.2	FALSE	2.21848
ATF6	ABHD2	2	transfac_pro__M01186	3.2	FALSE	7.59081
ATF6	ANKRD27	1	transfac_pro__M01186	3.2	FALSE	2.82407
ATF6	BASP1	2	transfac_pro__M01186	3.2	FALSE	3.21168
ATF6	CACUL1	2	transfac_pro__M01186	3.2	FALSE	4.96598
ATF6	CDK7	1	transfac_pro__M01186	3.2	FALSE	1.31385
ATF6	CHN1	1	transfac_pro__M01186	3.2	FALSE	4.58393
ATF6	CS	3	transfac_pro__M01186	3.2	FALSE	1.82611
ATF6	CTHRC1	1	transfac_pro__M01186	3.2	FALSE	3.75248
ATF6	DLGAP4	2	transfac_pro__M01186	3.2	FALSE	2.44854
ATF6	FAM193A	1	transfac_pro__M01186	3.2	FALSE	3.83842
ATF6	GNS	1	transfac_pro__M01186	3.2	FALSE	1.1771
ATF6	GOLT1B	1	transfac_pro__M01186	3.2	FALSE	4.22842
ATF6	HCFC2	1	transfac_pro__M01186	3.2	FALSE	5.34015
ATF6	HUWE1	1	transfac_pro__M01186	3.2	FALSE	5.91675
ATF6	MECP2	1	transfac_pro__M01186	3.2	FALSE	6.69791
ATF6	PCYT1A	1	transfac_pro__M01186	3.2	FALSE	2.41564
ATF6	RNF146	1	transfac_pro__M01186	3.2	FALSE	3.58511
ATF6	SCML1	1	transfac_pro__M01186	3.2	FALSE	2.41309
ATF6	SCPEP1	1	transfac_pro__M01186	3.2	FALSE	3.19264
ATF6	SLC33A1	1	transfac_pro__M01186	3.2	FALSE	1.39512
ATF6	ST7	2	transfac_pro__M01186	3.2	FALSE	6.59013
ATF6	TRIM33	1	cisbp__M3088	3.2	FALSE	10.2088
ATF6	ZNF512	1	transfac_pro__M01186	3.2	FALSE	2.52233
ATF6	ZNF644	1	transfac_pro__M01186	3.2	FALSE	3.59351
ATF6	ABHD17B	1	hocomoco__CREB1_HUMAN.H11MO.0.A	3.16	FALSE	1.95211
ATF6	CMC2	2	hocomoco__CREB1_HUMAN.H11MO.0.A	3.16	FALSE	3.25557
ATF6	CNKSR3	4	hocomoco__CREB1_HUMAN.H11MO.0.A	3.16	FALSE	4.62412
ATF6	EPC2	1	hocomoco__CREB1_HUMAN.H11MO.0.A	3.16	FALSE	4.66126
ATF6	FAM180A	1	hocomoco__CREB1_HUMAN.H11MO.0.A	3.16	FALSE	2.19622
ATF6	GATAD1	1	hocomoco__CREB1_HUMAN.H11MO.0.A	3.16	FALSE	3.17138
ATF6	KMT5B	1	hocomoco__CREB1_HUMAN.H11MO.0.A	3.16	FALSE	3.25556
ATF6	LYPLAL1	1	hocomoco__CREB1_HUMAN.H11MO.0.A	3.16	FALSE	2.59545
ATF6	MAN1A2	1	hocomoco__CREB1_HUMAN.H11MO.0.A	3.16	FALSE	3.74673
ATF6	NEK7	1	hocomoco__CREB1_HUMAN.H11MO.0.A	3.16	FALSE	5.08741
ATF6	POT1	6	hocomoco__CREB1_HUMAN.H11MO.0.A	3.16	FALSE	1.96067
ATF6	RALY	1	hocomoco__CREB1_HUMAN.H11MO.0.A	3.16	FALSE	3.22665
ATF6	RFTN1	4	hocomoco__CREB1_HUMAN.H11MO.0.A	3.16	FALSE	8.39544
ATF6	SMG1	2	hocomoco__CREB1_HUMAN.H11MO.0.A	3.16	FALSE	6.62421
ATF6	TAOK1	1	hocomoco__CREB1_HUMAN.H11MO.0.A	3.16	FALSE	3.46261
ATF6	TGFBR1	3	hocomoco__CREB1_HUMAN.H11MO.0.A	3.16	FALSE	7.1885
ATF6	WDR61	1	hocomoco__CREB1_HUMAN.H11MO.0.A	3.16	FALSE	3.39307
ATF6	ZHX1	1	hocomoco__CREB1_HUMAN.H11MO.0.A	3.16	FALSE	1.24542
ATF6	CEP85L	1	hocomoco__CREB5_HUMAN.H11MO.0.D	3.15	FALSE	3.70256
ATF6	ENOX2	1	transfac_pro__M07573	3.15	FALSE	2.64711
ATF6	IRAK2	2	hocomoco__CREB5_HUMAN.H11MO.0.D	3.15	FALSE	2.53331
ATF6	KLHL2	1	hocomoco__CREB5_HUMAN.H11MO.0.D	3.15	FALSE	11.3072
ATF6	SLK	1	hocomoco__CREB5_HUMAN.H11MO.0.D	3.15	FALSE	2.40472
ATF6	SRGAP2	1	hocomoco__CREB5_HUMAN.H11MO.0.D	3.15	FALSE	3.83435
ATF6	SRGAP2B	1	hocomoco__CREB5_HUMAN.H11MO.0.D	3.15	FALSE	3.55751
ATF6	LRRN1	1	transfac_pro__M09523	3.11	FALSE	2.78869
ATF6	TES	1	transfac_pro__M09520	3.11	FALSE	1.61662
ATF6	XRN1	1	transfac_pro__M09523	3.11	FALSE	2.90574
ATF6	CCNI	43	flyfactorsurvey__Atf6_SANGER_5_FBgn0033010	3.1	TRUE	10.2307
ATF6	DNAJC3	18	flyfactorsurvey__Atf6_SANGER_5_FBgn0033010	3.1	TRUE	14.2166
ATF6	SUCO	14	flyfactorsurvey__Atf6_SANGER_5_FBgn0033010	3.1	TRUE	8.13888
ATF6	UBXN2B	1	cisbp__M4747	3.09	FALSE	1.72535
ATF6	ZFAND1	1	transfac_pro__M09585	3.09	FALSE	7.7929
ATF6B	CDK18	1	taipale_cyt_meth__XBP1_NKMCACRTCAYN_FL_meth	3.63	FALSE	5.62215
ATF6B	CSNK1E	1	taipale_cyt_meth__XBP1_NKMCACRTCAYN_FL_meth	3.63	FALSE	3.61948
ATF6B	NPIPA1	1	taipale_cyt_meth__XBP1_NKMCACRTCAYN_FL_meth	3.63	FALSE	3.23665
ATF6B	DHX30	1	cisbp__M2681	3.62	FALSE	7.20404
ATF6B	GOLGA8N	1	cisbp__M2681	3.62	FALSE	7.09477
ATF6B	UBE2F	1	cisbp__M2681	3.62	FALSE	3.13527
BACH1	ATP2B1	10	hocomoco__NFE2_MOUSE.H11MO.0.A	5	FALSE	11.4165
BACH1	SCML1	1	hocomoco__NFE2_MOUSE.H11MO.0.A	5	FALSE	6.03526
BACH1	CALR	1	hocomoco__BACH2_MOUSE.H11MO.0.A	4.97	FALSE	14.3565
BACH1	ARHGAP24	9	cisbp__M4669	4.85	TRUE	14.4467
BACH1	ARHGEF9	13	cisbp__M4669	4.85	TRUE	11.6291
BACH1	ASAP1	11	cisbp__M4669	4.85	TRUE	9.63575
BACH1	CSNK1G3	10	cisbp__M4669	4.85	TRUE	9.09453
BACH1	MSRA	20	cisbp__M4669	4.85	TRUE	12.5746
BACH1	NRXN3	10	cisbp__M4669	4.85	TRUE	15.0721
BACH1	PSMD1	20	cisbp__M4669	4.85	TRUE	10.1748
BACH1	DGKD	10	homer__ATGACTCATC_AP-1	4.24	FALSE	12.3966
BACH1	LDLR	5	homer__ATGACTCATC_AP-1	4.24	FALSE	9.18795
BACH1	MAP3K14	9	homer__ATGACTCATC_AP-1	4.24	FALSE	3.87106
BACH1	SEMA5A	4	homer__ATGACTCATC_AP-1	4.24	FALSE	18.4672
BACH1	TNC	4	homer__ATGACTCATC_AP-1	4.24	FALSE	8.71473
BACH1	ARHGEF11	8	cisbp__M4681	4.21	TRUE	8.81345
BACH1	BACH1	51	cisbp__M4681	4.21	TRUE	NA
BACH1	CX3CL1	16	cisbp__M4681	4.21	TRUE	13.616
BACH1	DYNLT1	13	cisbp__M4681	4.21	TRUE	7.9066
BACH1	FRMD6	23	cisbp__M4681	4.21	TRUE	12.6562
BACH1	KPNA4	16	cisbp__M4681	4.21	TRUE	11.4635
BACH1	LYSMD3	15	cisbp__M4681	4.21	TRUE	6.07391
BACH1	MICALL1	17	cisbp__M4681	4.21	TRUE	6.18757
BACH1	PSMD11	42	cisbp__M4681	4.21	TRUE	6.65131
BACH1	RIT1	12	cisbp__M4681	4.21	TRUE	7.1904
BACH1	SSH1	33	cisbp__M4681	4.21	TRUE	12.1618
BACH1	TRAF3	34	cisbp__M4681	4.21	TRUE	9.65518
BACH1	WWC3	15	cisbp__M4681	4.21	TRUE	7.93042
BACH1	DGKH	8	dbcorrdb__MAFK__ENCSR000DYV_1__m1	4.14	FALSE	13.3181
BACH1	FHL1	9	dbcorrdb__MAFK__ENCSR000DYV_1__m1	4.14	FALSE	13.0183
BACH1	AHR	6	transfac_pro__M07691	3.77	FALSE	14.4916
BACH1	MIOS	1	taipale_cyt_meth__NFE2_NATGASTCATN_eDBD_meth_repr	3.63	FALSE	4.07368
BACH1	MTFR1	1	taipale_cyt_meth__NFE2_NATGASTCATN_eDBD_meth_repr	3.63	FALSE	6.84502
BACH1	ZNF212	1	hocomoco__FOSB_MOUSE.H11MO.0.A	3.6	FALSE	3.12002
BACH1	CTTNBP2NL	11	tfdimers__MD00238	3.54	TRUE	10.1942
BACH1	DOCK10	1	tfdimers__MD00238	3.54	TRUE	11.483
BACH1	FNIP2	12	tfdimers__MD00238	3.54	TRUE	10.3346
BACH1	GPR176	1	tfdimers__MD00238	3.54	TRUE	9.53118
BACH1	SULF1	10	tfdimers__MD00238	3.54	TRUE	8.86257
BACH1	WARS2	6	hocomoco__BACH1_HUMAN.H11MO.0.A	3.46	TRUE	6.06551
BACH1	FRY	4	taipale__MAFK_DBD_NNNNTGCTGASTCAGCANNNN	3.4	FALSE	20.1725
BACH1	MSN	5	taipale__MAFK_DBD_NNNNTGCTGASTCAGCANNNN	3.4	FALSE	12.1223
BACH1	STX12	4	taipale__MAFK_DBD_NNNNTGCTGASTCAGCANNNN	3.4	FALSE	12.817
BACH1	TOM1L2	4	taipale__MAFK_DBD_NNNNTGCTGASTCAGCANNNN	3.4	FALSE	8.83393
BACH1	FN1	1	dbcorrdb__MAFK__ENCSR000EFH_1__m1	3.39	FALSE	9.00833
BACH1	LPAR6	1	dbcorrdb__FOSL2__ENCSR000BHP_1__m1	3.26	FALSE	5.49354
BACH1	MYO19	1	dbcorrdb__FOSL2__ENCSR000BHP_1__m1	3.26	FALSE	13.0033
BACH1	ACTR2	1	transfac_pro__M04685	3.06	FALSE	9.51031
BACH1	ARCN1	4	homer__AWWNTGCTGAGTCAT_Bach1	3.05	TRUE	7.34509
BACH1	INTS12	4	homer__AWWNTGCTGAGTCAT_Bach1	3.05	TRUE	7.88173
BACH1	NPC1	1	hocomoco__NF2L2_MOUSE.H11MO.0.A	3.04	FALSE	9.02306
BACH2	AKAP6	4	taipale__MAFK_DBD_NNNNTGCTGASTCAGCANNNN	3.78	FALSE	117.874
BACH2	BACH2	4	taipale__MAFK_DBD_NNNNTGCTGASTCAGCANNNN	3.78	FALSE	NA
BACH2	CREB5	6	taipale__MAFK_DBD_NNNNTGCTGASTCAGCANNNN	3.78	FALSE	472.518
BACH2	MAP4	5	taipale__MAFK_DBD_NNNNTGCTGASTCAGCANNNN	3.78	FALSE	88.6824
BACH2	PCDH7	4	taipale__MAFK_DBD_NNNNTGCTGASTCAGCANNNN	3.78	FALSE	78.3844
BACH2	PRUNE2	3	taipale__MAFK_DBD_NNNNTGCTGASTCAGCANNNN	3.78	FALSE	132.386
BACH2	CNTN4	2	taipale__MAFG_full_NNNNTGCTGASTCAGCANNNN	3.49	FALSE	203.635
BACH2	MAP2	3	taipale__MAFG_full_NNNNTGCTGASTCAGCANNNN	3.49	FALSE	119.924
BACH2	MYOZ2	2	taipale__MAFG_full_NNNNTGCTGASTCAGCANNNN	3.49	FALSE	69.0246
BACH2	PPP2R2B	2	taipale__MAFG_full_NNNNTGCTGASTCAGCANNNN	3.49	FALSE	73.2302
BACH2	LPP	2	taipale_cyt_meth__ATF2_NRTGAYGTCAYN_eDBD_meth	3.39	FALSE	95.0831
BACH2	MYEF2	2	taipale_cyt_meth__ATF2_NRTGAYGTCAYN_eDBD_meth	3.39	FALSE	65.8854
BACH2	RCAN2	2	taipale_cyt_meth__ATF2_NRTGAYGTCAYN_eDBD_meth	3.39	FALSE	68.5031
BACH2	SAMD4A	2	taipale_cyt_meth__ATF2_NRTGAYGTCAYN_eDBD_meth	3.39	FALSE	133.462
BACH2	ADAMTS9	1	hocomoco__ATF2_HUMAN.H11MO.1.B	3.29	FALSE	84.8967
BACH2	B3GALNT2	1	hocomoco__ATF2_HUMAN.H11MO.1.B	3.29	FALSE	63.94
BACH2	FILIP1	1	hocomoco__ATF2_HUMAN.H11MO.1.B	3.29	FALSE	65.3747
BACH2	MYOCD	1	hocomoco__ATF2_HUMAN.H11MO.1.B	3.29	FALSE	75.7501
BACH2	PALM2-AKAP2	1	hocomoco__ATF2_HUMAN.H11MO.1.B	3.29	FALSE	78.1806
BACH2	SYNE1	1	hocomoco__ATF2_HUMAN.H11MO.1.B	3.29	FALSE	66.5296
BACH2	TC2N	1	hocomoco__ATF2_HUMAN.H11MO.1.B	3.29	FALSE	115.196
BBX	ARHGAP21	1	cisbp__M5815	3.5	FALSE	12.8565
BBX	ATF7IP	1	cisbp__M5815	3.5	FALSE	13.5746
BBX	DLG1	1	cisbp__M5815	3.5	FALSE	20.509
BBX	MBNL2	1	cisbp__M5815	3.5	FALSE	15.1051
BBX	NR3C1	1	cisbp__M5815	3.5	FALSE	14.174
BBX	ROBO1	1	cisbp__M5815	3.5	FALSE	17.6578
BBX	STAU2	1	cisbp__M5815	3.5	FALSE	17.7993
BBX	THRB	1	cisbp__M5815	3.5	FALSE	18.153
BBX	ZBTB20	1	cisbp__M5815	3.5	FALSE	22.9779
BCL6	DCLK1	2	transfac_pro__M02740	4.15	FALSE	4.30963
BCL6	DLG5	2	transfac_pro__M02740	4.15	FALSE	4.53993
BCL6	DUSP1	2	transfac_pro__M02740	4.15	FALSE	3.55444
BCL6	ENAH	2	transfac_pro__M02740	4.15	FALSE	5.00851
BCL6	HS3ST2	2	transfac_pro__M02740	4.15	FALSE	8.87079
BCL6	NFKBIZ	2	transfac_pro__M02740	4.15	FALSE	10.5057
BCL6	ARID5A	3	transfac_pro__M02085	3.6	TRUE	8.32068
BCL6	AUTS2	3	transfac_pro__M02085	3.6	TRUE	5.29309
BCL6	BCL6	4	transfac_pro__M02085	3.6	TRUE	NA
BCL6	DGKG	1	transfac_pro__M02085	3.6	TRUE	7.17917
BCL6	FILIP1L	2	transfac_pro__M02085	3.6	TRUE	3.76238
BCL6	FOSL2	4	transfac_pro__M02085	3.6	TRUE	3.89075
BCL6	USP54	2	transfac_pro__M02085	3.6	TRUE	5.25361
BCL6	AFF3	1	transfac_pro__M02740	3.31	FALSE	2.20077
BCL6	EHD4	1	transfac_pro__M02740	3.31	FALSE	2.72155
BCL6	KCNAB1	1	transfac_pro__M02740	3.31	FALSE	1.42904
BCL6	TLE4	1	transfac_pro__M02740	3.31	FALSE	2.21717
BCL6	WDR17	1	transfac_pro__M02740	3.31	FALSE	0.858353
BCL6	ZFP36L1	1	transfac_pro__M02740	3.31	FALSE	2.73485
BCL6	ZNF423	1	transfac_pro__M02740	3.31	FALSE	2.61079
BCLAF1	ABL2	30	dbcorrdb__TAF1__ENCSR000BJN_1__m1	5.57	FALSE	3.40892
BCLAF1	ACADSB	31	dbcorrdb__TAF1__ENCSR000BJN_1__m1	5.57	FALSE	2.85784
BCLAF1	ADD1	13	dbcorrdb__TAF1__ENCSR000BJN_1__m1	5.57	FALSE	5.6364
BCLAF1	AKAP9	29	dbcorrdb__TAF1__ENCSR000BJN_1__m1	5.57	FALSE	7.49847
BCLAF1	ANAPC1	66	dbcorrdb__TAF1__ENCSR000BJN_1__m1	5.57	FALSE	2.31488
BCLAF1	ARHGAP5	43	dbcorrdb__TAF1__ENCSR000BJN_1__m1	5.57	FALSE	8.46195
BCLAF1	ARNT	41	dbcorrdb__TAF1__ENCSR000BJN_1__m1	5.57	FALSE	7.86789
BCLAF1	ATG13	6	dbcorrdb__TAF1__ENCSR000BJN_1__m1	5.57	FALSE	2.73378
BCLAF1	BAZ1A	14	dbcorrdb__TAF1__ENCSR000BJN_1__m1	5.57	FALSE	3.90415
BCLAF1	BAZ1B	128	dbcorrdb__TAF1__ENCSR000BJN_1__m1	5.57	FALSE	5.54808
BCLAF1	BIRC2	120	dbcorrdb__TAF1__ENCSR000BJN_1__m1	5.57	FALSE	2.92659
BCLAF1	BLOC1S5	33	dbcorrdb__TAF1__ENCSR000BJN_1__m1	5.57	FALSE	3.2888
BCLAF1	C19orf12	52	dbcorrdb__TAF1__ENCSR000BJN_1__m1	5.57	FALSE	1.69861
BCLAF1	CCAR1	41	dbcorrdb__TAF1__ENCSR000BJN_1__m1	5.57	FALSE	3.63738
BCLAF1	CCNT2	11	dbcorrdb__TAF1__ENCSR000BJN_1__m1	5.57	FALSE	2.72091
BCLAF1	CDK5RAP2	21	dbcorrdb__TAF1__ENCSR000BJN_1__m1	5.57	FALSE	4.64421
BCLAF1	CEP135	132	dbcorrdb__TAF1__ENCSR000BJN_1__m1	5.57	FALSE	6.08931
BCLAF1	CFDP1	102	dbcorrdb__TAF1__ENCSR000BJN_1__m1	5.57	FALSE	4.36893
BCLAF1	CHIC1	20	dbcorrdb__TAF1__ENCSR000BJN_1__m1	5.57	FALSE	2.66251
BCLAF1	CLK1	10	dbcorrdb__TAF1__ENCSR000BJN_1__m1	5.57	FALSE	10.7816
BCLAF1	CLK4	112	dbcorrdb__TAF1__ENCSR000BJN_1__m1	5.57	FALSE	10.8295
BCLAF1	CNST	98	dbcorrdb__TAF1__ENCSR000BJN_1__m1	5.57	FALSE	5.92595
BCLAF1	CTNNB1	98	dbcorrdb__TAF1__ENCSR000BJN_1__m1	5.57	FALSE	8.41958
BCLAF1	CUL1	29	dbcorrdb__TAF1__ENCSR000BJN_1__m1	5.57	FALSE	5.41664
BCLAF1	CYB5R3	18	dbcorrdb__TAF1__ENCSR000BJN_1__m1	5.57	FALSE	2.04181
BCLAF1	DDX3X	39	dbcorrdb__TAF1__ENCSR000BJN_1__m1	5.57	FALSE	5.1285
BCLAF1	DDX6	46	dbcorrdb__TAF1__ENCSR000BJN_1__m1	5.57	FALSE	4.96256
BCLAF1	DENR	100	dbcorrdb__TAF1__ENCSR000BJN_1__m1	5.57	FALSE	2.87001
BCLAF1	EEF1A1	27	dbcorrdb__TAF1__ENCSR000BJN_1__m1	5.57	FALSE	1.93393
BCLAF1	EIF2B3	12	dbcorrdb__TAF1__ENCSR000BJN_1__m1	5.57	FALSE	3.67684
BCLAF1	EIF4G2	65	dbcorrdb__TAF1__ENCSR000BJN_1__m1	5.57	FALSE	9.00671
BCLAF1	EMSY	82	dbcorrdb__TAF1__ENCSR000BJN_1__m1	5.57	FALSE	12.015
BCLAF1	ETFDH	3	dbcorrdb__TAF1__ENCSR000BJN_1__m1	5.57	FALSE	3.42129
BCLAF1	FASTKD1	27	dbcorrdb__TAF1__ENCSR000BJN_1__m1	5.57	FALSE	4.28178
BCLAF1	FYN	72	dbcorrdb__TAF1__ENCSR000BJN_1__m1	5.57	FALSE	3.27628
BCLAF1	GNPAT	89	dbcorrdb__TAF1__ENCSR000BJN_1__m1	5.57	FALSE	2.6031
BCLAF1	GOLPH3	83	dbcorrdb__TAF1__ENCSR000BJN_1__m1	5.57	FALSE	5.3895
BCLAF1	HERC2	57	dbcorrdb__TAF1__ENCSR000BJN_1__m1	5.57	FALSE	5.64168
BCLAF1	HIF1A	9	dbcorrdb__TAF1__ENCSR000BJN_1__m1	5.57	FALSE	5.54462
BCLAF1	HNRNPA2B1	60	dbcorrdb__TAF1__ENCSR000BJN_1__m1	5.57	FALSE	4.88219
BCLAF1	HNRNPH1	99	dbcorrdb__TAF1__ENCSR000BJN_1__m1	5.57	FALSE	4.28077
BCLAF1	HNRNPH3	136	dbcorrdb__TAF1__ENCSR000BJN_1__m1	5.57	FALSE	18.0947
BCLAF1	HNRNPK	77	dbcorrdb__TAF1__ENCSR000BJN_1__m1	5.57	FALSE	2.04204
BCLAF1	HNRNPM	13	dbcorrdb__TAF1__ENCSR000BJN_1__m1	5.57	FALSE	3.26866
BCLAF1	HUWE1	43	dbcorrdb__TAF1__ENCSR000BJN_1__m1	5.57	FALSE	12.6284
BCLAF1	IFRD1	14	dbcorrdb__TAF1__ENCSR000BJN_1__m1	5.57	FALSE	4.22802
BCLAF1	ILKAP	22	dbcorrdb__TAF1__ENCSR000BJN_1__m1	5.57	FALSE	5.33093
BCLAF1	JARID2	41	dbcorrdb__TAF1__ENCSR000BJN_1__m1	5.57	FALSE	2.70888
BCLAF1	JMJD6	24	dbcorrdb__TAF1__ENCSR000BJN_1__m1	5.57	FALSE	0.452478
BCLAF1	KDM4B	11	dbcorrdb__TAF1__ENCSR000BJN_1__m1	5.57	FALSE	1.94736
BCLAF1	KDM5C	159	dbcorrdb__TAF1__ENCSR000BJN_1__m1	5.57	FALSE	2.77477
BCLAF1	KHDRBS1	95	dbcorrdb__TAF1__ENCSR000BJN_1__m1	5.57	FALSE	2.81618
BCLAF1	LGR4	24	dbcorrdb__TAF1__ENCSR000BJN_1__m1	5.57	FALSE	6.94667
BCLAF1	LMTK2	25	dbcorrdb__TAF1__ENCSR000BJN_1__m1	5.57	FALSE	7.36385
BCLAF1	LYSMD3	102	dbcorrdb__TAF1__ENCSR000BJN_1__m1	5.57	FALSE	2.29571
BCLAF1	MED24	7	dbcorrdb__TAF1__ENCSR000BJN_1__m1	5.57	FALSE	0.994074
BCLAF1	MFSD14A	18	dbcorrdb__TAF1__ENCSR000BJN_1__m1	5.57	FALSE	2.22415
BCLAF1	MORF4L1	34	dbcorrdb__TAF1__ENCSR000BJN_1__m1	5.57	FALSE	6.1884
BCLAF1	MTMR3	75	dbcorrdb__TAF1__ENCSR000BJN_1__m1	5.57	FALSE	8.11582
BCLAF1	NAA15	55	dbcorrdb__TAF1__ENCSR000BJN_1__m1	5.57	FALSE	6.65359
BCLAF1	NBEA	32	dbcorrdb__TAF1__ENCSR000BJN_1__m1	5.57	FALSE	2.61363
BCLAF1	NELFA	33	dbcorrdb__TAF1__ENCSR000BJN_1__m1	5.57	FALSE	3.15813
BCLAF1	NR2C2	45	dbcorrdb__TAF1__ENCSR000BJN_1__m1	5.57	FALSE	3.47404
BCLAF1	OCIAD1	63	dbcorrdb__TAF1__ENCSR000BJN_1__m1	5.57	FALSE	4.45935
BCLAF1	OSER1	57	dbcorrdb__TAF1__ENCSR000BJN_1__m1	5.57	FALSE	3.46572
BCLAF1	P4HA1	13	dbcorrdb__TAF1__ENCSR000BJN_1__m1	5.57	FALSE	4.71882
BCLAF1	PEPD	3	dbcorrdb__TAF1__ENCSR000BJN_1__m1	5.57	FALSE	5.45072
BCLAF1	PHLPP2	5	dbcorrdb__TAF1__ENCSR000BJN_1__m1	5.57	FALSE	2.77016
BCLAF1	PIKFYVE	89	dbcorrdb__TAF1__ENCSR000BJN_1__m1	5.57	FALSE	3.98206
BCLAF1	POLB	14	dbcorrdb__TAF1__ENCSR000BJN_1__m1	5.57	FALSE	2.6046
BCLAF1	PPP1CC	52	dbcorrdb__TAF1__ENCSR000BJN_1__m1	5.57	FALSE	0.933584
BCLAF1	PPP1R21	142	dbcorrdb__TAF1__ENCSR000BJN_1__m1	5.57	FALSE	8.61314
BCLAF1	PPP2CA	32	dbcorrdb__TAF1__ENCSR000BJN_1__m1	5.57	FALSE	4.13849
BCLAF1	RAB28	23	dbcorrdb__TAF1__ENCSR000BJN_1__m1	5.57	FALSE	9.37502
BCLAF1	RAD23B	33	dbcorrdb__TAF1__ENCSR000BJN_1__m1	5.57	FALSE	4.49443
BCLAF1	RBM12	130	dbcorrdb__TAF1__ENCSR000BJN_1__m1	5.57	FALSE	1.56874
BCLAF1	RBM17	42	dbcorrdb__TAF1__ENCSR000BJN_1__m1	5.57	FALSE	3.01035
BCLAF1	RBM3	166	dbcorrdb__TAF1__ENCSR000BJN_1__m1	5.57	FALSE	7.0826
BCLAF1	RBM5	15	dbcorrdb__TAF1__ENCSR000BJN_1__m1	5.57	FALSE	9.55064
BCLAF1	RIF1	20	dbcorrdb__TAF1__ENCSR000BJN_1__m1	5.57	FALSE	5.12645
BCLAF1	RIMKLB	54	dbcorrdb__TAF1__ENCSR000BJN_1__m1	5.57	FALSE	4.02023
BCLAF1	RPRD2	56	dbcorrdb__TAF1__ENCSR000BJN_1__m1	5.57	FALSE	2.48409
BCLAF1	RPS6KB1	11	dbcorrdb__TAF1__ENCSR000BJN_1__m1	5.57	FALSE	5.45705
BCLAF1	RSRC2	20	dbcorrdb__TAF1__ENCSR000BJN_1__m1	5.57	FALSE	2.95171
BCLAF1	RUNX2	26	dbcorrdb__TAF1__ENCSR000BJN_1__m1	5.57	FALSE	3.50858
BCLAF1	SAMD12	7	dbcorrdb__TAF1__ENCSR000BJN_1__m1	5.57	FALSE	3.26008
BCLAF1	SCAF4	50	dbcorrdb__TAF1__ENCSR000BJN_1__m1	5.57	FALSE	5.33959
BCLAF1	SEC63	13	dbcorrdb__TAF1__ENCSR000BJN_1__m1	5.57	FALSE	8.95756
BCLAF1	SLC25A26	8	dbcorrdb__TAF1__ENCSR000BJN_1__m1	5.57	FALSE	1.95315
BCLAF1	SLC44A2	5	dbcorrdb__TAF1__ENCSR000BJN_1__m1	5.57	FALSE	2.22472
BCLAF1	SPOP	56	dbcorrdb__TAF1__ENCSR000BJN_1__m1	5.57	FALSE	2.48926
BCLAF1	SRRM1	77	dbcorrdb__TAF1__ENCSR000BJN_1__m1	5.57	FALSE	5.52748
BCLAF1	STK38	41	dbcorrdb__TAF1__ENCSR000BJN_1__m1	5.57	FALSE	3.82006
BCLAF1	STRN3	29	dbcorrdb__TAF1__ENCSR000BJN_1__m1	5.57	FALSE	5.152
BCLAF1	SYNCRIP	26	dbcorrdb__TAF1__ENCSR000BJN_1__m1	5.57	FALSE	3.50306
BCLAF1	TAF3	41	dbcorrdb__TAF1__ENCSR000BJN_1__m1	5.57	FALSE	3.97535
BCLAF1	TCF20	24	dbcorrdb__TAF1__ENCSR000BJN_1__m1	5.57	FALSE	3.90325
BCLAF1	TCP11L1	38	dbcorrdb__TAF1__ENCSR000BJN_1__m1	5.57	FALSE	1.98642
BCLAF1	TIA1	58	dbcorrdb__TAF1__ENCSR000BJN_1__m1	5.57	FALSE	4.01671
BCLAF1	TRIP11	39	dbcorrdb__TAF1__ENCSR000BJN_1__m1	5.57	FALSE	6.01518
BCLAF1	TTLL4	27	dbcorrdb__TAF1__ENCSR000BJN_1__m1	5.57	FALSE	1.41961
BCLAF1	UBQLN1	35	dbcorrdb__TAF1__ENCSR000BJN_1__m1	5.57	FALSE	5.47354
BCLAF1	USP47	7	dbcorrdb__TAF1__ENCSR000BJN_1__m1	5.57	FALSE	5.02901
BCLAF1	WDR33	39	dbcorrdb__TAF1__ENCSR000BJN_1__m1	5.57	FALSE	6.085
BCLAF1	XPO1	27	dbcorrdb__TAF1__ENCSR000BJN_1__m1	5.57	FALSE	3.14705
BCLAF1	ZHX1	25	dbcorrdb__TAF1__ENCSR000BJN_1__m1	5.57	FALSE	1.24631
BCLAF1	ZNF506	3	dbcorrdb__TAF1__ENCSR000BJN_1__m1	5.57	FALSE	2.89562
BCLAF1	ZNF638	18	dbcorrdb__TAF1__ENCSR000BJN_1__m1	5.57	FALSE	4.00437
BCLAF1	ZNF644	55	dbcorrdb__TAF1__ENCSR000BJN_1__m1	5.57	FALSE	4.91169
BCLAF1	ZNF711	77	dbcorrdb__TAF1__ENCSR000BJN_1__m1	5.57	FALSE	2.62042
BCLAF1	ZNFX1	37	dbcorrdb__TAF1__ENCSR000BJN_1__m1	5.57	FALSE	4.19497
BCLAF1	HNRNPA3	94	dbcorrdb__KDM5A__ENCSR000AQL_1__m2	5.01	FALSE	15.3137
BCLAF1	RABEP1	29	dbcorrdb__KDM5A__ENCSR000AQL_1__m2	5.01	FALSE	10.4584
BCLAF1	RAB31	25	cisbp__M1903	4.94	FALSE	10.4568
BCLAF1	BTBD7	41	cisbp__M4739	4.92	FALSE	8.31467
BCLAF1	DDHD1	77	cisbp__M4739	4.92	FALSE	7.92427
BCLAF1	PHF11	204	cisbp__M4739	4.92	FALSE	10.6878
BCLAF1	RNF146	39	cisbp__M4739	4.92	FALSE	9.19052
BCLAF1	SMAD5	70	cisbp__M4739	4.92	FALSE	7.28458
BCLAF1	TMEM209	117	cisbp__M4739	4.92	FALSE	3.00821
BCLAF1	TMEM87A	105	cisbp__M4739	4.92	FALSE	9.68559
BCLAF1	VASP	198	cisbp__M4739	4.92	FALSE	5.35919
BCLAF1	SLC9A8	54	cisbp__M4952	4.85	FALSE	6.60598
BCLAF1	VAMP4	51	flyfactorsurvey__aop_SANGER_10_FBgn0000097	4.66	FALSE	6.02319
BCLAF1	C6orf62	82	dbcorrdb__ZNF143__ENCSR000EGP_1__m3	4.62	FALSE	8.76325
BCLAF1	ZNF516	31	dbcorrdb__ZNF143__ENCSR000EGP_1__m3	4.62	FALSE	6.91762
BCLAF1	AASDHPPT	42	dbcorrdb__POLR2A__ENCSR000DKT_1__m1	4.59	FALSE	4.98576
BCLAF1	ABHD3	45	dbcorrdb__POLR2A__ENCSR000DKT_1__m1	4.59	FALSE	7.23901
BCLAF1	AMBRA1	31	dbcorrdb__POLR2A__ENCSR000DKT_1__m1	4.59	FALSE	15.3473
BCLAF1	FAM104A	95	dbcorrdb__POLR2A__ENCSR000DKT_1__m1	4.59	FALSE	2.83534
BCLAF1	HADHA	30	dbcorrdb__POLR2A__ENCSR000DKT_1__m1	4.59	FALSE	3.82648
BCLAF1	HBP1	42	dbcorrdb__POLR2A__ENCSR000DKT_1__m1	4.59	FALSE	9.4585
BCLAF1	INTS6	23	dbcorrdb__POLR2A__ENCSR000DKT_1__m1	4.59	FALSE	6.69045
BCLAF1	MDN1	164	dbcorrdb__POLR2A__ENCSR000DKT_1__m1	4.59	FALSE	6.52553
BCLAF1	MROH1	128	dbcorrdb__POLR2A__ENCSR000DKT_1__m1	4.59	FALSE	4.92222
BCLAF1	NAP1L4	88	dbcorrdb__POLR2A__ENCSR000DKT_1__m1	4.59	FALSE	6.04163
BCLAF1	NUBPL	7	dbcorrdb__POLR2A__ENCSR000DKT_1__m1	4.59	FALSE	6.84855
BCLAF1	PAPOLA	182	dbcorrdb__POLR2A__ENCSR000DKT_1__m1	4.59	FALSE	12.2498
BCLAF1	SLC30A5	17	dbcorrdb__POLR2A__ENCSR000DKT_1__m1	4.59	FALSE	6.8025
BCLAF1	ARFIP1	717	transfac_pro__M04704	4.58	TRUE	10.7824
BCLAF1	COPA	554	transfac_pro__M04704	4.58	TRUE	12.4393
BCLAF1	DHX36	712	transfac_pro__M04704	4.58	TRUE	13.2428
BCLAF1	LARP4B	510	transfac_pro__M04704	4.58	TRUE	9.82487
BCLAF1	LMBRD1	327	transfac_pro__M04704	4.58	TRUE	9.76105
BCLAF1	RREB1	427	transfac_pro__M04704	4.58	TRUE	10.692
BCLAF1	STAM2	423	transfac_pro__M04704	4.58	TRUE	14.782
BCLAF1	TPM3	674	transfac_pro__M04704	4.58	TRUE	13.7276
BCLAF1	XRN2	633	transfac_pro__M04704	4.58	TRUE	10.0304
BCLAF1	ABCB10	26	dbcorrdb__TAF1__ENCSR000BJN_1__m1	4.51	FALSE	2.36975
BCLAF1	ABCF1	65	dbcorrdb__TAF1__ENCSR000BJN_1__m1	4.51	FALSE	2.94546
BCLAF1	ACOX1	56	dbcorrdb__TAF1__ENCSR000BJN_1__m1	4.51	FALSE	2.54937
BCLAF1	AGAP4	3	dbcorrdb__TAF1__ENCSR000BJN_1__m1	4.51	FALSE	2.81654
BCLAF1	AIG1	36	dbcorrdb__TAF1__ENCSR000BJN_1__m1	4.51	FALSE	10.0944
BCLAF1	ALG13	42	dbcorrdb__TAF1__ENCSR000BJN_1__m1	4.51	FALSE	6.99403
BCLAF1	ANKRD50	12	dbcorrdb__TAF1__ENCSR000BJN_1__m1	4.51	FALSE	3.71329
BCLAF1	ASL	3	dbcorrdb__TAF1__ENCSR000BJN_1__m1	4.51	FALSE	3.43791
BCLAF1	ATF6	7	dbcorrdb__TAF1__ENCSR000BJN_1__m1	4.51	FALSE	7.61441
BCLAF1	ATL2	9	dbcorrdb__TAF1__ENCSR000BJN_1__m1	4.51	FALSE	2.80426
BCLAF1	BACH1	19	dbcorrdb__TAF1__ENCSR000BJN_1__m1	4.51	FALSE	3.91329
BCLAF1	C2CD5	13	dbcorrdb__TAF1__ENCSR000BJN_1__m1	4.51	FALSE	6.57417
BCLAF1	CAAP1	97	dbcorrdb__TAF1__ENCSR000BJN_1__m1	4.51	FALSE	2.69948
BCLAF1	CAP2	102	dbcorrdb__TAF1__ENCSR000BJN_1__m1	4.51	FALSE	6.86787
BCLAF1	CCDC7	8	dbcorrdb__TAF1__ENCSR000BJN_1__m1	4.51	FALSE	5.30006
BCLAF1	CD63	71	dbcorrdb__TAF1__ENCSR000BJN_1__m1	4.51	FALSE	1.71568
BCLAF1	CDC42BPB	11	dbcorrdb__TAF1__ENCSR000BJN_1__m1	4.51	FALSE	3.899
BCLAF1	CDC73	9	dbcorrdb__TAF1__ENCSR000BJN_1__m1	4.51	FALSE	4.29475
BCLAF1	CDKAL1	22	dbcorrdb__TAF1__ENCSR000BJN_1__m1	4.51	FALSE	2.96916
BCLAF1	CEP120	116	dbcorrdb__TAF1__ENCSR000BJN_1__m1	4.51	FALSE	7.05433
BCLAF1	CEP250	17	dbcorrdb__TAF1__ENCSR000BJN_1__m1	4.51	FALSE	0.614591
BCLAF1	CEP57L1	71	dbcorrdb__TAF1__ENCSR000BJN_1__m1	4.51	FALSE	3.03797
BCLAF1	CEP70	10	dbcorrdb__TAF1__ENCSR000BJN_1__m1	4.51	FALSE	1.96863
BCLAF1	CHFR	54	dbcorrdb__TAF1__ENCSR000BJN_1__m1	4.51	FALSE	2.25608
BCLAF1	CLOCK	137	dbcorrdb__TAF1__ENCSR000BJN_1__m1	4.51	FALSE	4.56706
BCLAF1	CNOT4	27	dbcorrdb__TAF1__ENCSR000BJN_1__m1	4.51	FALSE	6.86334
BCLAF1	COMMD10	35	dbcorrdb__TAF1__ENCSR000BJN_1__m1	4.51	FALSE	4.27023
BCLAF1	CRBN	19	dbcorrdb__TAF1__ENCSR000BJN_1__m1	4.51	FALSE	8.3466
BCLAF1	CWC22	90	dbcorrdb__TAF1__ENCSR000BJN_1__m1	4.51	FALSE	3.72161
BCLAF1	DDB1	58	dbcorrdb__TAF1__ENCSR000BJN_1__m1	4.51	FALSE	1.90611
BCLAF1	DLG5	4	dbcorrdb__TAF1__ENCSR000BJN_1__m1	4.51	FALSE	4.53808
BCLAF1	DNAJC21	27	dbcorrdb__TAF1__ENCSR000BJN_1__m1	4.51	FALSE	7.53586
BCLAF1	DPY19L2	36	dbcorrdb__TAF1__ENCSR000BJN_1__m1	4.51	FALSE	2.38521
BCLAF1	DYNC1H1	5	dbcorrdb__TAF1__ENCSR000BJN_1__m1	4.51	FALSE	3.27299
BCLAF1	E2F6	24	dbcorrdb__TAF1__ENCSR000BJN_1__m1	4.51	FALSE	1.72026
BCLAF1	EED	27	dbcorrdb__TAF1__ENCSR000BJN_1__m1	4.51	FALSE	11.6644
BCLAF1	ERICH1	35	dbcorrdb__TAF1__ENCSR000BJN_1__m1	4.51	FALSE	2.48698
BCLAF1	FAM102B	25	dbcorrdb__TAF1__ENCSR000BJN_1__m1	4.51	FALSE	2.00396
BCLAF1	FAM133B	6	dbcorrdb__TAF1__ENCSR000BJN_1__m1	4.51	FALSE	5.22982
BCLAF1	FAM162A	3	dbcorrdb__TAF1__ENCSR000BJN_1__m1	4.51	FALSE	1.9486
BCLAF1	FAR1	74	dbcorrdb__TAF1__ENCSR000BJN_1__m1	4.51	FALSE	8.26411
BCLAF1	FBXL5	4	dbcorrdb__TAF1__ENCSR000BJN_1__m1	4.51	FALSE	4.72631
BCLAF1	FCHO2	40	dbcorrdb__TAF1__ENCSR000BJN_1__m1	4.51	FALSE	3.13664
BCLAF1	FUBP1	38	dbcorrdb__TAF1__ENCSR000BJN_1__m1	4.51	FALSE	7.09618
BCLAF1	GALNT11	3	dbcorrdb__TAF1__ENCSR000BJN_1__m1	4.51	FALSE	1.89993
BCLAF1	GIT2	101	dbcorrdb__TAF1__ENCSR000BJN_1__m1	4.51	FALSE	4.71855
BCLAF1	GLO1	6	dbcorrdb__TAF1__ENCSR000BJN_1__m1	4.51	FALSE	2.80939
BCLAF1	GPATCH1	4	dbcorrdb__TAF1__ENCSR000BJN_1__m1	4.51	FALSE	2.91004
BCLAF1	GTF2F2	48	dbcorrdb__TAF1__ENCSR000BJN_1__m1	4.51	FALSE	3.34778
BCLAF1	HDLBP	62	dbcorrdb__TAF1__ENCSR000BJN_1__m1	4.51	FALSE	4.75392
BCLAF1	HECTD2	12	dbcorrdb__TAF1__ENCSR000BJN_1__m1	4.51	FALSE	4.74738
BCLAF1	HSD17B4	17	dbcorrdb__TAF1__ENCSR000BJN_1__m1	4.51	FALSE	13.0128
BCLAF1	IFT88	4	dbcorrdb__TAF1__ENCSR000BJN_1__m1	4.51	FALSE	3.87491
BCLAF1	INTS10	60	dbcorrdb__TAF1__ENCSR000BJN_1__m1	4.51	FALSE	9.76605
BCLAF1	IP6K2	42	dbcorrdb__TAF1__ENCSR000BJN_1__m1	4.51	FALSE	4.20601
BCLAF1	IPO8	49	dbcorrdb__TAF1__ENCSR000BJN_1__m1	4.51	FALSE	6.82349
BCLAF1	KAT2B	47	dbcorrdb__TAF1__ENCSR000BJN_1__m1	4.51	FALSE	2.38326
BCLAF1	KDM3A	62	dbcorrdb__TAF1__ENCSR000BJN_1__m1	4.51	FALSE	3.23257
BCLAF1	KPNA5	12	dbcorrdb__TAF1__ENCSR000BJN_1__m1	4.51	FALSE	3.05381
BCLAF1	LARP7	56	dbcorrdb__TAF1__ENCSR000BJN_1__m1	4.51	FALSE	3.68952
BCLAF1	MANBA	18	dbcorrdb__TAF1__ENCSR000BJN_1__m1	4.51	FALSE	8.86817
BCLAF1	MAPK14	4	dbcorrdb__TAF1__ENCSR000BJN_1__m1	4.51	FALSE	6.37801
BCLAF1	2022-03-06	63	dbcorrdb__TAF1__ENCSR000BJN_1__m1	4.51	FALSE	5.01711
BCLAF1	ME1	3	dbcorrdb__TAF1__ENCSR000BJN_1__m1	4.51	FALSE	2.86638
BCLAF1	MICU3	8	dbcorrdb__TAF1__ENCSR000BJN_1__m1	4.51	FALSE	2.85837
BCLAF1	MRPL1	47	dbcorrdb__TAF1__ENCSR000BJN_1__m1	4.51	FALSE	1.40826
BCLAF1	MRPL42	10	dbcorrdb__TAF1__ENCSR000BJN_1__m1	4.51	FALSE	2.26363
BCLAF1	MTFR1	15	dbcorrdb__TAF1__ENCSR000BJN_1__m1	4.51	FALSE	3.26323
BCLAF1	NAA16	8	dbcorrdb__TAF1__ENCSR000BJN_1__m1	4.51	FALSE	4.25006
BCLAF1	NFX1	65	dbcorrdb__TAF1__ENCSR000BJN_1__m1	4.51	FALSE	6.77398
BCLAF1	NOS1AP	72	dbcorrdb__TAF1__ENCSR000BJN_1__m1	4.51	FALSE	1.91298
BCLAF1	NPM1	31	dbcorrdb__TAF1__ENCSR000BJN_1__m1	4.51	FALSE	1.42229
BCLAF1	NUP98	13	dbcorrdb__TAF1__ENCSR000BJN_1__m1	4.51	FALSE	3.42058
BCLAF1	OPA3	69	dbcorrdb__TAF1__ENCSR000BJN_1__m1	4.51	FALSE	0.121132
BCLAF1	PDCD4	23	dbcorrdb__TAF1__ENCSR000BJN_1__m1	4.51	FALSE	2.76111
BCLAF1	PDK3	40	dbcorrdb__TAF1__ENCSR000BJN_1__m1	4.51	FALSE	3.33976
BCLAF1	PHF1	19	dbcorrdb__TAF1__ENCSR000BJN_1__m1	4.51	FALSE	1.14652
BCLAF1	PI4KA	41	dbcorrdb__TAF1__ENCSR000BJN_1__m1	4.51	FALSE	11.6864
BCLAF1	PLRG1	86	dbcorrdb__TAF1__ENCSR000BJN_1__m1	4.51	FALSE	1.59719
BCLAF1	POLR2J3	79	dbcorrdb__TAF1__ENCSR000BJN_1__m1	4.51	FALSE	6.9077
BCLAF1	POLR3A	61	dbcorrdb__TAF1__ENCSR000BJN_1__m1	4.51	FALSE	2.04335
BCLAF1	PPIL4	52	dbcorrdb__TAF1__ENCSR000BJN_1__m1	4.51	FALSE	10.0476
BCLAF1	PRKD2	43	dbcorrdb__TAF1__ENCSR000BJN_1__m1	4.51	FALSE	3.59955
BCLAF1	PRPF8	19	dbcorrdb__TAF1__ENCSR000BJN_1__m1	4.51	FALSE	1.88367
BCLAF1	PSMD1	14	dbcorrdb__TAF1__ENCSR000BJN_1__m1	4.51	FALSE	4.96994
BCLAF1	QRICH1	33	dbcorrdb__TAF1__ENCSR000BJN_1__m1	4.51	FALSE	2.45341
BCLAF1	RAB40C	66	dbcorrdb__TAF1__ENCSR000BJN_1__m1	4.51	FALSE	2.23581
BCLAF1	RALGAPA2	34	dbcorrdb__TAF1__ENCSR000BJN_1__m1	4.51	FALSE	6.96008
BCLAF1	RANBP2	9	dbcorrdb__TAF1__ENCSR000BJN_1__m1	4.51	FALSE	7.33437
BCLAF1	RBM10	9	dbcorrdb__TAF1__ENCSR000BJN_1__m1	4.51	FALSE	0.505728
BCLAF1	RBM15	22	dbcorrdb__TAF1__ENCSR000BJN_1__m1	4.51	FALSE	1.26668
BCLAF1	RBM27	34	dbcorrdb__TAF1__ENCSR000BJN_1__m1	4.51	FALSE	7.4487
BCLAF1	RC3H2	24	dbcorrdb__TAF1__ENCSR000BJN_1__m1	4.51	FALSE	6.21635
BCLAF1	RFC1	29	dbcorrdb__TAF1__ENCSR000BJN_1__m1	4.51	FALSE	1.88196
BCLAF1	RNF11	3	dbcorrdb__TAF1__ENCSR000BJN_1__m1	4.51	FALSE	2.78418
BCLAF1	RNF145	26	dbcorrdb__TAF1__ENCSR000BJN_1__m1	4.51	FALSE	4.07578
BCLAF1	RPS6KA5	24	dbcorrdb__TAF1__ENCSR000BJN_1__m1	4.51	FALSE	1.03915
BCLAF1	RRP1B	3	dbcorrdb__TAF1__ENCSR000BJN_1__m1	4.51	FALSE	1.48706
BCLAF1	RTTN	44	dbcorrdb__TAF1__ENCSR000BJN_1__m1	4.51	FALSE	2.6252
BCLAF1	SACM1L	12	dbcorrdb__TAF1__ENCSR000BJN_1__m1	4.51	FALSE	4.06874
BCLAF1	SAE1	21	dbcorrdb__TAF1__ENCSR000BJN_1__m1	4.51	FALSE	4.11552
BCLAF1	SAP130	59	dbcorrdb__TAF1__ENCSR000BJN_1__m1	4.51	FALSE	3.14453
BCLAF1	SHOC2	9	dbcorrdb__TAF1__ENCSR000BJN_1__m1	4.51	FALSE	5.16402
BCLAF1	SLC25A36	14	dbcorrdb__TAF1__ENCSR000BJN_1__m1	4.51	FALSE	4.68925
BCLAF1	SLC40A1	13	dbcorrdb__TAF1__ENCSR000BJN_1__m1	4.51	FALSE	3.6945
BCLAF1	SMARCA5	17	dbcorrdb__TAF1__ENCSR000BJN_1__m1	4.51	FALSE	2.82334
BCLAF1	SP4	30	dbcorrdb__TAF1__ENCSR000BJN_1__m1	4.51	FALSE	1.75724
BCLAF1	SPACA6	3	dbcorrdb__TAF1__ENCSR000BJN_1__m1	4.51	FALSE	2.15679
BCLAF1	SPAG9	13	dbcorrdb__TAF1__ENCSR000BJN_1__m1	4.51	FALSE	6.8636
BCLAF1	SPOPL	79	dbcorrdb__TAF1__ENCSR000BJN_1__m1	4.51	FALSE	6.16184
BCLAF1	STRAP	69	dbcorrdb__TAF1__ENCSR000BJN_1__m1	4.51	FALSE	1.62837
BCLAF1	SUCO	5	dbcorrdb__TAF1__ENCSR000BJN_1__m1	4.51	FALSE	2.74792
BCLAF1	SYNJ2	45	dbcorrdb__TAF1__ENCSR000BJN_1__m1	4.51	FALSE	4.49242
BCLAF1	SYNM	9	dbcorrdb__TAF1__ENCSR000BJN_1__m1	4.51	FALSE	4.84319
BCLAF1	TARDBP	14	dbcorrdb__TAF1__ENCSR000BJN_1__m1	4.51	FALSE	3.99275
BCLAF1	TBC1D32	11	dbcorrdb__TAF1__ENCSR000BJN_1__m1	4.51	FALSE	2.18373
BCLAF1	TCAIM	7	dbcorrdb__TAF1__ENCSR000BJN_1__m1	4.51	FALSE	5.87582
BCLAF1	TCERG1	18	dbcorrdb__TAF1__ENCSR000BJN_1__m1	4.51	FALSE	5.43725
BCLAF1	THOC1	22	dbcorrdb__TAF1__ENCSR000BJN_1__m1	4.51	FALSE	8.5312
BCLAF1	TMBIM1	31	dbcorrdb__TAF1__ENCSR000BJN_1__m1	4.51	FALSE	3.87754
BCLAF1	TMEM131	24	dbcorrdb__TAF1__ENCSR000BJN_1__m1	4.51	FALSE	3.4339
BCLAF1	TMEM39A	66	dbcorrdb__TAF1__ENCSR000BJN_1__m1	4.51	FALSE	5.12931
BCLAF1	TOX4	57	dbcorrdb__TAF1__ENCSR000BJN_1__m1	4.51	FALSE	3.18465
BCLAF1	TP53INP1	19	dbcorrdb__TAF1__ENCSR000BJN_1__m1	4.51	FALSE	3.03791
BCLAF1	TPR	55	dbcorrdb__TAF1__ENCSR000BJN_1__m1	4.51	FALSE	6.03702
BCLAF1	TTC21B	14	dbcorrdb__TAF1__ENCSR000BJN_1__m1	4.51	FALSE	2.89582
BCLAF1	TUBE1	65	dbcorrdb__TAF1__ENCSR000BJN_1__m1	4.51	FALSE	2.55871
BCLAF1	TUBGCP3	50	dbcorrdb__TAF1__ENCSR000BJN_1__m1	4.51	FALSE	3.06949
BCLAF1	TXNRD1	4	dbcorrdb__TAF1__ENCSR000BJN_1__m1	4.51	FALSE	6.80721
BCLAF1	U2SURP	115	dbcorrdb__TAF1__ENCSR000BJN_1__m1	4.51	FALSE	4.28514
BCLAF1	UBE3C	10	dbcorrdb__TAF1__ENCSR000BJN_1__m1	4.51	FALSE	7.89076
BCLAF1	UBXN4	31	dbcorrdb__TAF1__ENCSR000BJN_1__m1	4.51	FALSE	4.75211
BCLAF1	UPF3B	10	dbcorrdb__TAF1__ENCSR000BJN_1__m1	4.51	FALSE	2.21863
BCLAF1	USP36	84	dbcorrdb__TAF1__ENCSR000BJN_1__m1	4.51	FALSE	2.43409
BCLAF1	VHL	6	dbcorrdb__TAF1__ENCSR000BJN_1__m1	4.51	FALSE	0.627938
BCLAF1	VPS37A	15	dbcorrdb__TAF1__ENCSR000BJN_1__m1	4.51	FALSE	2.67418
BCLAF1	XBP1	5	dbcorrdb__TAF1__ENCSR000BJN_1__m1	4.51	FALSE	1.07867
BCLAF1	YBX1	69	dbcorrdb__TAF1__ENCSR000BJN_1__m1	4.51	FALSE	1.38756
BCLAF1	YLPM1	44	dbcorrdb__TAF1__ENCSR000BJN_1__m1	4.51	FALSE	4.42049
BCLAF1	YTHDC1	45	dbcorrdb__TAF1__ENCSR000BJN_1__m1	4.51	FALSE	8.37354
BCLAF1	YTHDC2	6	dbcorrdb__TAF1__ENCSR000BJN_1__m1	4.51	FALSE	3.52204
BCLAF1	ZC3H15	60	dbcorrdb__TAF1__ENCSR000BJN_1__m1	4.51	FALSE	3.95325
BCLAF1	ZCCHC24	51	dbcorrdb__TAF1__ENCSR000BJN_1__m1	4.51	FALSE	5.81293
BCLAF1	ZNF12	73	dbcorrdb__TAF1__ENCSR000BJN_1__m1	4.51	FALSE	1.42242
BCLAF1	ZNF146	13	dbcorrdb__TAF1__ENCSR000BJN_1__m1	4.51	FALSE	2.89847
BCLAF1	AVEN	49	cisbp__M4739	4.48	FALSE	3.37059
BCLAF1	MAPKAP1	129	cisbp__M4739	4.48	FALSE	6.95984
BCLAF1	PALLD	74	cisbp__M4739	4.48	FALSE	2.15046
BCLAF1	PHF20L1	80	cisbp__M4739	4.48	FALSE	6.6141
BCLAF1	RARS2	44	cisbp__M4739	4.48	FALSE	4.66553
BCLAF1	RPS27L	94	cisbp__M4739	4.48	FALSE	4.13228
BCLAF1	UBXN2B	92	cisbp__M4739	4.48	FALSE	2.83692
BCLAF1	ARFGAP2	6	dbcorrdb__TAF1__ENCSR000BQF_1__m1	4.44	FALSE	0.916429
BCLAF1	ARMC8	24	dbcorrdb__TAF1__ENCSR000BQF_1__m1	4.44	FALSE	5.03996
BCLAF1	BRAP	75	dbcorrdb__TAF1__ENCSR000BQF_1__m1	4.44	FALSE	2.19775
BCLAF1	CLPTM1	50	dbcorrdb__TAF1__ENCSR000BQF_1__m1	4.44	FALSE	0.227753
BCLAF1	CLTA	129	dbcorrdb__TAF1__ENCSR000BQF_1__m1	4.44	FALSE	2.04539
BCLAF1	EMC2	9	dbcorrdb__TAF1__ENCSR000BQF_1__m1	4.44	FALSE	2.61036
BCLAF1	EML4	39	dbcorrdb__TAF1__ENCSR000BQF_1__m1	4.44	FALSE	4.35015
BCLAF1	EPG5	24	dbcorrdb__TAF1__ENCSR000BQF_1__m1	4.44	FALSE	3.24646
BCLAF1	FBXO7	21	dbcorrdb__TAF1__ENCSR000BQF_1__m1	4.44	FALSE	3.30109
BCLAF1	GPRASP1	16	dbcorrdb__TAF1__ENCSR000BQF_1__m1	4.44	FALSE	1.70774
BCLAF1	IFNGR1	66	dbcorrdb__TAF1__ENCSR000BQF_1__m1	4.44	FALSE	3.23615
BCLAF1	MAN1A1	58	dbcorrdb__TAF1__ENCSR000BQF_1__m1	4.44	FALSE	4.75883
BCLAF1	MAPKBP1	8	dbcorrdb__TAF1__ENCSR000BQF_1__m1	4.44	FALSE	2.04313
BCLAF1	2022-03-05	29	dbcorrdb__TAF1__ENCSR000BQF_1__m1	4.44	FALSE	4.94783
BCLAF1	METTL9	39	dbcorrdb__TAF1__ENCSR000BQF_1__m1	4.44	FALSE	1.99966
BCLAF1	PANK3	70	dbcorrdb__TAF1__ENCSR000BQF_1__m1	4.44	FALSE	1.9185
BCLAF1	POLR3E	12	dbcorrdb__TAF1__ENCSR000BQF_1__m1	4.44	FALSE	1.81664
BCLAF1	PRKRIP1	44	dbcorrdb__TAF1__ENCSR000BQF_1__m1	4.44	FALSE	4.18432
BCLAF1	SIN3B	20	dbcorrdb__TAF1__ENCSR000BQF_1__m1	4.44	FALSE	2.00071
BCLAF1	SLC25A3	27	dbcorrdb__TAF1__ENCSR000BQF_1__m1	4.44	FALSE	2.0083
BCLAF1	SLC35B3	82	dbcorrdb__TAF1__ENCSR000BQF_1__m1	4.44	FALSE	4.96141
BCLAF1	SLC35F5	6	dbcorrdb__TAF1__ENCSR000BQF_1__m1	4.44	FALSE	3.25908
BCLAF1	SMARCAL1	22	dbcorrdb__TAF1__ENCSR000BQF_1__m1	4.44	FALSE	2.43833
BCLAF1	SMIM14	90	dbcorrdb__TAF1__ENCSR000BQF_1__m1	4.44	FALSE	6.11773
BCLAF1	STRIP1	17	dbcorrdb__TAF1__ENCSR000BQF_1__m1	4.44	FALSE	2.05404
BCLAF1	TBK1	91	dbcorrdb__TAF1__ENCSR000BQF_1__m1	4.44	FALSE	4.70953
BCLAF1	USP38	118	dbcorrdb__TAF1__ENCSR000BQF_1__m1	4.44	FALSE	1.95751
BCLAF1	UTP18	63	dbcorrdb__TAF1__ENCSR000BQF_1__m1	4.44	FALSE	1.32619
BCLAF1	WASF1	79	dbcorrdb__TAF1__ENCSR000BQF_1__m1	4.44	FALSE	2.0711
BCLAF1	ZNF566	16	dbcorrdb__TAF1__ENCSR000BQF_1__m1	4.44	FALSE	3.19284
BCLAF1	CCDC14	10	dbcorrdb__TAF1__ENCSR000BHT_1__m1	4.4	FALSE	3.40393
BCLAF1	CNTN5	32	dbcorrdb__TAF1__ENCSR000BHT_1__m1	4.4	FALSE	0.911417
BCLAF1	CSDE1	46	dbcorrdb__TAF1__ENCSR000BHT_1__m1	4.4	FALSE	4.77492
BCLAF1	CYB5B	30	dbcorrdb__TAF1__ENCSR000BHT_1__m1	4.4	FALSE	4.94464
BCLAF1	IARS	24	dbcorrdb__TAF1__ENCSR000BHT_1__m1	4.4	FALSE	4.50096
BCLAF1	IDS	14	dbcorrdb__TAF1__ENCSR000BHT_1__m1	4.4	FALSE	11.3142
BCLAF1	KAT8	37	dbcorrdb__TAF1__ENCSR000BHT_1__m1	4.4	FALSE	2.62101
BCLAF1	MBP	28	dbcorrdb__TAF1__ENCSR000BHT_1__m1	4.4	FALSE	4.00458
BCLAF1	NSUN3	37	dbcorrdb__TAF1__ENCSR000BHT_1__m1	4.4	FALSE	3.16331
BCLAF1	PLOD2	25	dbcorrdb__TAF1__ENCSR000BHT_1__m1	4.4	FALSE	6.45369
BCLAF1	RBBP4	20	dbcorrdb__TAF1__ENCSR000BHT_1__m1	4.4	FALSE	2.72665
BCLAF1	TMEM245	20	dbcorrdb__TAF1__ENCSR000BHT_1__m1	4.4	FALSE	9.9386
BCLAF1	UTP6	94	dbcorrdb__TAF1__ENCSR000BHT_1__m1	4.4	FALSE	4.13049
BCLAF1	WDR36	4	dbcorrdb__TAF1__ENCSR000BHT_1__m1	4.4	FALSE	3.74473
BCLAF1	RAD50	105	flyfactorsurvey__aop_SANGER_10_FBgn0000097	4.36	FALSE	3.26232
BCLAF1	KLHL9	114	dbcorrdb__POLR2A__ENCSR000BHH_1__m1	4.33	FALSE	3.74878
BCLAF1	ANAPC16	61	dbcorrdb__POLR2A__ENCSR000BKI_1__m1	4.32	FALSE	3.47231
BCLAF1	COPB1	37	dbcorrdb__POLR2A__ENCSR000BKI_1__m1	4.32	FALSE	4.19378
BCLAF1	ERCC6L2	58	dbcorrdb__POLR2A__ENCSR000BKI_1__m1	4.32	FALSE	2.25766
BCLAF1	FIP1L1	43	dbcorrdb__POLR2A__ENCSR000BKI_1__m1	4.32	FALSE	3.55107
BCLAF1	GCC2	48	dbcorrdb__POLR2A__ENCSR000BKI_1__m1	4.32	FALSE	5.46821
BCLAF1	KANTR	50	dbcorrdb__POLR2A__ENCSR000BKI_1__m1	4.32	FALSE	7.64149
BCLAF1	MEGF9	22	dbcorrdb__POLR2A__ENCSR000BKI_1__m1	4.32	FALSE	2.56914
BCLAF1	MKNK1	32	dbcorrdb__POLR2A__ENCSR000BKI_1__m1	4.32	FALSE	3.11945
BCLAF1	PAXBP1	24	dbcorrdb__POLR2A__ENCSR000BKI_1__m1	4.32	FALSE	5.37019
BCLAF1	PER1	30	dbcorrdb__POLR2A__ENCSR000BKI_1__m1	4.32	FALSE	5.15345
BCLAF1	POM121	82	dbcorrdb__POLR2A__ENCSR000BKI_1__m1	4.32	FALSE	4.71714
BCLAF1	SGK3	31	dbcorrdb__POLR2A__ENCSR000BKI_1__m1	4.32	FALSE	3.93353
BCLAF1	SMCO4	40	dbcorrdb__POLR2A__ENCSR000BKI_1__m1	4.32	FALSE	1.91981
BCLAF1	TUBGCP2	31	dbcorrdb__POLR2A__ENCSR000BKI_1__m1	4.32	FALSE	2.79009
BCLAF1	TYW1	67	dbcorrdb__POLR2A__ENCSR000BKI_1__m1	4.32	FALSE	7.01946
BCLAF1	ZFP91	22	dbcorrdb__POLR2A__ENCSR000BKI_1__m1	4.32	FALSE	2.39669
BCLAF1	ZNF329	20	dbcorrdb__POLR2A__ENCSR000BKI_1__m1	4.32	FALSE	1.11381
BCLAF1	ZNF706	26	dbcorrdb__POLR2A__ENCSR000BKI_1__m1	4.32	FALSE	2.87736
BCLAF1	ZNF800	23	dbcorrdb__POLR2A__ENCSR000BKI_1__m1	4.32	FALSE	2.73708
BCLAF1	APBA1	3	dbcorrdb__POLR2AphosphoS5__ENCSR000BIA_1__m1	4.3	FALSE	3.85901
BCLAF1	CMTR1	9	dbcorrdb__POLR2AphosphoS5__ENCSR000BIA_1__m1	4.3	FALSE	1.68516
BCLAF1	CPOX	12	dbcorrdb__POLR2AphosphoS5__ENCSR000BIA_1__m1	4.3	FALSE	0.926456
BCLAF1	HGSNAT	5	dbcorrdb__POLR2AphosphoS5__ENCSR000BIA_1__m1	4.3	FALSE	4.39355
[truncated: 90,175 more rows]
